# Supplementary material for: Self-sustained frictional cooling in active matter
Source: Nat Commun. 2025 Aug 6;16:7235. doi: 10.1038/s41467-025-62626-9 (PMC12328619; doi:10.1038/s41467-025-62626-9)
Supplement: Supplementary file 8 — Source Data [file 41467_2025_62626_MOESM8_ESM.zip]

Archive with 49 entries (49 files):
- Figure_1df.txt
- Figure_1eg_3a.txt
- Figure_2bc_dry_friction.txt
- Figure_2bc_Stokes_friction.txt
- Figure_2d.txt
- Figure_3b.txt
- Figure_3c.txt
- Figure_3d_experiment.txt
- Figure_3d_simulations.txt
- Figure_3e_experiment.txt
- Figure_3e_simulations.txt
- Figure_3f_experiment.txt
- Figure_3f_simulations.txt
- Figure_4a.txt
- Figure_4b.txt
- Figure_4c.txt
- Figure_4d.txt
- Figure_4e.txt
- Figure_4f_inside.txt
- Figure_4f_outside.txt
- Figure_4f_total.txt
- Figure_4g.txt
- Figure_5a.txt
- Figure_5b.txt
- Figure_5c.txt
- Figure_5d.txt
- Figure_5e.txt
- Figure_5f_phi.txt
- Figure_5f_psi_6.txt
- Figure_5g_phi.txt
- Figure_5g_psi_6.txt
- Figure_5h_phi.txt
- Figure_5h_psi_6.txt
- Figure_5i_phi.txt
- Figure_5i_psi_6.txt
- Figure_7.txt
- Figure_S1a.txt
- Figure_S1b.txt
- Figure_S2ab_dry_friction.txt
- Figure_S2ab_Stokes_friction.txt
- Figure_S2c.txt
- Figure_S3ab_dry_friction.txt
- Figure_S3ab_Stokes_friction.txt
- Figure_S3c.txt
- Figure_S4a.txt
- Figure_S4b.txt
- Figure_S5a.txt
- Figure_S5b.txt
- Figure_S5c.txt
