# Supplementary material for: Self-sustained frictional cooling in active matter
Source: Nat Commun. 2025 Aug 6;16:7235. doi: 10.1038/s41467-025-62626-9 (PMC12328619; doi:10.1038/s41467-025-62626-9)
Supplement: Supplementary file 8 — Source Data [file 41467_2025_62626_MOESM8_ESM.zip › Figure_1df.txt]

# t = 0 correspond to states in Fig. 1d,f
# Coordiantes are given in pixel units
# Columns: time, x, y, orientation
0, 750.902527, 85.489754, 2.505135
0, 702.403503, 81.339142, 1.334327
0, 654.556641, 81.108864, 3.28183
0, 904.577148, 150.393845, 0.077226
0, 606.1828, 85.609314, 1.875429
0, 558.732239, 93.140533, 0.463336
0, 801.124451, 163.055435, 4.699518
0, 295.260315, 269.595825, 3.153337
0, 756.675781, 143.808395, -6.249181
0, 792.069641, 111.948013, -2.317467
0, 870.087891, 220.575439, 10.853052
0, 825.723022, 206.321106, -0.060908
0, 681.815308, 186.762878, -6.651484
0, 455.048859, 195.797363, -9.686647
0, 881.194336, 266.00351, -3.399175
0, 545.435425, 265.457031, -15.017049
0, 288.278625, 383.974548, 4.193127
0, 626.821533, 171.717407, -10.255221
0, 944.305847, 176.896851, 0.671739
0, 544.603638, 148.94606, 8.07114
0, 810.976074, 293.861511, -1.120618
0, 424.302582, 148.768616, 2.036139
0, 840.099365, 116.905571, 9.793754
0, 940.348145, 233.898239, 6.090707
0, 327.251068, 229.8517, 6.347471
0, 980.562988, 208.061737, 6.159585
0, 268.014557, 309.747467, 2.20967
0, 402.723511, 425.795013, -4.950321
0, 512.557556, 108.745697, 2.14465
0, 850.195557, 163.578461, 8.025344
0, 835.807617, 251.86174, 8.383945
0, 446.526794, 402.928558, -2.485004
0, 248.728149, 525.885986, 2.772832
0, 1013.857605, 243.503586, 1.919325
0, 447.83197, 566.854614, -15.788033
0, 776.342285, 203.775574, -6.057386
0, 523.173767, 544.867554, 12.599868
0, 718.908875, 272.152008, 9.325617
0, 931.251709, 316.540344, -0.334171
0, 788.664551, 251.706558, -6.857116
0, 243.360336, 359.370575, 3.334178
0, 966.885559, 284.220886, 5.201707
0, 689.125061, 126.410599, 1.394462
0, 1042.452637, 281.727295, 1.33619
0, 439.263367, 261.224152, 11.539187
0, 789.959839, 471.40979, 12.36643
0, 720.009949, 463.021606, 4.764141
0, 883.506897, 314.1539, -0.02068
0, 498.749878, 279.425934, 24.80028
0, 1008.373474, 314.280609, 5.813304
0, 817.029785, 341.64325, -3.839149
0, 441.323303, 468.954071, 24.402084
0, 1035.427002, 352.663635, 3.080862
0, 824.690491, 437.788422, -0.676427
0, 814.336243, 389.796295, 3.966732
0, 481.194031, 960.716675, 4.259237
0, 987.998657, 357.870636, 2.313256
0, 907.111572, 367.092377, 2.949966
0, 227.078125, 405.413727, 3.129036
0, 582.405518, 744.479858, 25.53718
0, 1088.450195, 364.248718, 1.31488
0, 632.842102, 123.944031, 7.280831
0, 859.498108, 372.86615, 0.454187
0, 950.408569, 388.347687, 5.542964
0, 1035.330811, 407.550964, 3.396356
0, 400.842682, 504.07785, -25.048615
0, 215.09024, 452.779877, 3.402864
0, 988.801636, 416.785797, 2.909979
0, 524.056152, 496.441406, 10.075055
0, 506.266663, 347.713867, 3.232309
0, 1108.95752, 424.759521, 5.645376
0, 595.133789, 380.208008, -3.084313
0, 948.586975, 442.932648, 0.541318
0, 869.495972, 456.813568, 5.418576
0, 566.762268, 420.595215, 9.016742
0, 672.024414, 471.447449, 6.80471
0, 1041.237427, 470.005066, 0.662846
0, 1118.993774, 471.568085, 0.261663
0, 780.754211, 519.143921, 2.968488
0, 985.768066, 478.018097, 5.512744
0, 618.963867, 433.77182, 3.724116
0, 908.418274, 485.346283, 6.160648
0, 836.173828, 493.598236, 5.993327
0, 343.477112, 706.76062, -3.687023
0, 616.242981, 572.039856, -0.771521
0, 1077.045166, 506.797058, 5.266975
0, 694.50177, 515.580566, 4.527171
0, 1025.85022, 515.780762, 1.723808
0, 1123.410522, 518.802856, 6.115422
0, 924.767395, 530.115784, 3.486851
0, 972.218018, 524.102539, 2.017741
0, 874.444153, 525.363525, 1.093741
0, 736.425964, 540.804443, 3.370083
0, 821.447876, 545.56958, 3.433377
0, 652.050537, 538.016724, 1.877963
0, 467.819702, 125.706589, 8.828376
0, 298.198639, 724.004639, 9.277343
0, 1073.900269, 554.734253, 5.920982
0, 694.977844, 562.598877, 2.399951
0, 467.415771, 317.768677, -6.289447
0, 779.359802, 568.108826, 0.663532
0, 985.865906, 571.093201, 0.94536
0, 268.688904, 428.879333, 2.369102
0, 857.701111, 577.536865, 4.375652
0, 1122.191772, 575.051208, 0.236828
0, 735.680359, 588.687256, 2.684016
0, 705.232239, 680.521606, 6.769925
0, 815.650208, 599.54126, 3.877224
0, 208.370407, 499.974274, 3.28753
0, 683.286255, 610.778442, 0.968488
0, 252.672577, 574.794067, 10.098891
0, 613.987305, 706.430725, -8.177697
0, 772.110413, 620.742859, 2.619278
0, 875.796021, 622.96814, 1.623086
0, 1071.028931, 630.770996, 0.396178
0, 723.678101, 636.364319, 1.149997
0, 257.312317, 476.320892, 8.010293
0, 960.753784, 634.24707, 5.703442
0, 401.353546, 776.909546, -11.40324
0, 207.032486, 548.594543, 3.018801
0, 915.662842, 649.820618, 1.385787
0, 266.556091, 652.049377, 2.839368
0, 797.40033, 662.121338, 2.399758
0, 545.076172, 317.163055, 16.144333
0, 1106.002808, 665.126831, 6.345474
0, 356.919708, 881.139343, -13.503922
0, 1062.234497, 686.501038, 6.035866
0, 625.356201, 497.911591, -0.608213
0, 210.15451, 597.857117, 3.626722
0, 753.427734, 691.758484, 5.879325
0, 451.631805, 614.882507, -13.411495
0, 404.289642, 890.926331, 12.397843
0, 586.659607, 610.238708, 7.753159
0, 883.383911, 724.158325, 0.556725
0, 769.412109, 756.809265, 6.25011
0, 1081.363403, 733.202637, 5.605258
0, 663.177612, 657.553833, 6.691649
0, 811.132324, 733.233398, 5.86997
0, 488.649994, 456.015747, -1.622321
0, 218.510178, 646.198486, 2.782577
0, 568.428589, 566.119263, -7.685878
0, 635.0979, 616.92688, 0.148002
0, 366.79007, 390.943237, -17.825096
0, 436.848145, 939.000793, 5.396695
0, 734.299133, 798.42572, 4.947829
0, 1059.131836, 778.679565, 5.771053
0, 682.831116, 775.252502, 0.288604
0, 848.317383, 776.818176, 5.640874
0, 539.467102, 868.586975, 14.760059
0, 457.911621, 518.262939, -1.646193
0, 802.726624, 790.865784, 0.644987
0, 962.431641, 795.943848, 5.766293
0, 1013.809692, 795.585388, 2.509779
0, 232.746048, 691.283081, 3.201373
0, 588.369873, 829.792297, -9.493628
0, 466.392609, 829.879883, -10.482097
0, 712.399048, 842.348022, 2.958321
0, 655.069702, 734.114014, 19.707623
0, 935.798096, 860.645569, 5.069528
0, 624.197388, 863.117981, -0.065946
0, 669.505859, 821.945068, 0.320989
0, 673.008362, 870.921143, 4.935776
0, 863.154602, 870.876282, 5.97544
0, 786.500549, 881.200317, 5.930739
0, 741.049683, 898.329773, 5.400713
0, 695.071106, 913.614502, 1.102136
0, 642.384583, 908.136292, 1.511322
0, 931.918091, 911.23468, 5.140259
0, 881.171143, 914.959412, 3.804846
0, 814.652832, 924.518066, 5.235775
0, 547.645752, 968.865417, 6.677934
0, 768.565308, 938.033691, 4.791082
0, 529.622925, 820.85199, -1.043827
0, 851.791138, 955.572205, 5.35219
0, 614.935608, 995.560486, -3.42686
0, 594.560913, 950.814697, 6.185045
0, 811.318848, 975.21051, 5.918931
0, 762.21991, 985.304138, -0.033874
0, 663.890259, 1000.831055, 5.795415
0, 714.342285, 996.489197, 5.814338
0.1, 749.682373, 84.858002, 2.54337
0.1, 701.241699, 81.177597, 1.331283
0.1, 653.409607, 81.253899, 3.232569
0.1, 903.516968, 152.169952, 0.043738
0.1, 605.825317, 85.233994, 1.861774
0.1, 558.191895, 93.106369, 0.506206
0.1, 802.045715, 161.733276, 4.801549
0.1, 296.334259, 268.237427, 3.28948
0.1, 756.564087, 147.539185, -6.179588
0.1, 789.910461, 114.262268, -2.360204
0.1, 872.373291, 222.884003, 10.842195
0.1, 828.711731, 205.604034, -0.173207
0.1, 681.859741, 186.860062, -6.645119
0.1, 443.263611, 194.389526, -10.071032
0.1, 880.49176, 269.049866, -3.485695
0.1, 545.831909, 264.532928, -15.116117
0.1, 286.208466, 383.592438, 4.033038
0.1, 622.424438, 171.292404, -10.290357
0.1, 944.205933, 176.97644, 0.66837
0.1, 539.336426, 145.531281, 7.888682
0.1, 810.625977, 293.92334, -1.184765
0.1, 424.518616, 149.421799, 2.013363
0.1, 837.662537, 116.275223, 9.789288
0.1, 940.296936, 233.919495, 6.094887
0.1, 327.297882, 230.168396, 6.37422
0.1, 980.55304, 208.070251, 6.157639
0.1, 269.516052, 308.483124, 2.378681
0.1, 401.24234, 424.718781, -4.880559
0.1, 511.118195, 108.10865, 2.418047
0.1, 850.954529, 161.727539, 8.262389
0.1, 836.091797, 252.114777, 8.395556
0.1, 445.576447, 401.74292, -2.655972
0.1, 249.233307, 524.400146, 2.903194
0.1, 1013.795288, 243.623322, 1.907165
0.1, 441.131348, 567.772949, -15.651658
0.1, 779.447266, 204.774979, -6.058781
0.1, 523.138672, 547.963928, 12.813765
0.1, 712.487122, 267.718567, 9.3826
0.1, 931.588135, 316.777924, -0.319083
0.1, 786.336914, 252.050842, -6.960564
0.1, 243.620941, 359.503723, 3.322472
0.1, 967.091492, 284.316895, 5.201323
0.1, 686.058105, 125.57634, 1.525711
0.1, 1042.606079, 281.720245, 1.346525
0.1, 439.337616, 261.31012, 11.53925
0.1, 789.773743, 471.463379, 12.329705
0.1, 723.839783, 475.598511, 4.854011
0.1, 883.917419, 320.548157, 0.062725
0.1, 500.214844, 281.793152, 24.852427
0.1, 1006.84729, 313.325195, 5.716184
0.1, 817.001282, 341.748291, -3.826246
0.1, 442.200226, 473.527008, 24.464233
0.1, 1035.17981, 353.041992, 2.972936
0.1, 824.783569, 437.815094, -0.676727
0.1, 814.14978, 390.525879, 3.949898
0.1, 484.091919, 962.850403, 4.253012
0.1, 987.462036, 358.013916, 2.287975
0.1, 907.090759, 367.067749, 2.945613
0.1, 227.156509, 405.431702, 3.129838
0.1, 582.62915, 744.223633, 25.527689
0.1, 1088.446167, 364.254669, 1.316016
0.1, 634.496948, 125.029633, 7.242437
0.1, 859.040588, 372.964478, 0.453066
0.1, 950.399841, 388.401154, 5.533259
0.1, 1036.036499, 410.475037, 3.270081
0.1, 407.959473, 509.832275, -24.85932
0.1, 215.251343, 452.722321, 3.403264
0.1, 988.718628, 416.973206, 2.900995
0.1, 517.016479, 497.920715, 9.846416
0.1, 494.60788, 357.562012, 3.049853
0.1, 1108.957153, 424.77774, 5.64782
0.1, 592.751404, 379.496429, -3.082781
0.1, 948.302795, 443.147675, 0.546
0.1, 869.532898, 456.746765, 5.420857
0.1, 557.041992, 415.564056, 9.102024
0.1, 676.482056, 465.046509, 7.025177
0.1, 1041.240234, 470.009827, 0.663061
0.1, 1119.075073, 471.613373, 0.267389
0.1, 780.944824, 519.116089, 3.016266
0.1, 985.78363, 477.98819, 5.508732
0.1, 610.42865, 441.039917, 3.910769
0.1, 908.599976, 485.354401, 6.157361
0.1, 836.21106, 493.635071, 5.995985
0.1, 341.408539, 702.655273, -3.40568
0.1, 616.509583, 572.106934, -0.751824
0.1, 1077.096313, 506.807953, 5.26095
0.1, 694.828735, 514.734192, 4.508325
0.1, 1025.848022, 515.729553, 1.723993
0.1, 1123.472168, 518.840698, 6.117777
0.1, 924.715576, 530.259705, 3.483662
0.1, 972.191345, 524.098206, 2.01552
0.1, 874.4245, 525.38385, 1.092999
0.1, 736.384521, 540.775452, 3.37392
0.1, 821.500732, 545.727356, 3.462125
0.1, 652.07843, 537.971619, 1.867177
0.1, 466.142578, 126.108994, 8.750439
0.1, 297.799713, 724.007507, 9.284142
0.1, 1073.943237, 554.729736, 5.920826
0.1, 695.014526, 562.799927, 2.398044
0.1, 462.786652, 317.010773, -6.118161
0.1, 779.285461, 568.753357, 0.702733
0.1, 985.941528, 570.947205, 0.948882
0.1, 268.904999, 428.799744, 2.368599
0.1, 857.650391, 577.535767, 4.383739
0.1, 1122.226929, 575.065857, 0.24042
0.1, 735.525391, 588.794312, 2.67507
0.1, 705.750244, 680.454102, 6.776692
0.1, 815.601196, 599.516113, 3.87993
0.1, 208.375961, 499.957275, 3.28753
0.1, 683.266235, 610.835327, 0.968935
0.1, 253.234161, 575.50177, 9.862266
0.1, 613.906738, 706.365234, -8.166798
0.1, 772.142151, 620.645203, 2.627585
0.1, 875.690552, 623.027954, 1.613507
0.1, 1071.018555, 630.798279, 0.396302
0.1, 723.627197, 636.434814, 1.146744
0.1, 256.893097, 475.58313, 8.120392
0.1, 960.761841, 634.229614, 5.702164
0.1, 401.350281, 776.85907, -11.408286
0.1, 206.726212, 548.711548, 2.993646
0.1, 915.683167, 649.804504, 1.387934
0.1, 266.892609, 650.282471, 2.614282
0.1, 797.430542, 662.051392, 2.405662
0.1, 535.213562, 320.634033, 15.926522
0.1, 1105.965454, 665.186584, 6.351395
0.1, 357.327454, 881.601013, -13.525393
0.1, 1062.180786, 686.483337, 6.039702
0.1, 625.427734, 497.628357, -0.609186
0.1, 210.043472, 597.921692, 3.615313
0.1, 753.434326, 691.714966, 5.877167
0.1, 451.65802, 615.354614, -13.397341
0.1, 404.617126, 891.120789, 12.403234
0.1, 587.18219, 610.533325, 7.773726
0.1, 883.371948, 724.1875, 0.557537
0.1, 769.552185, 756.841431, 6.115329
0.1, 1081.231079, 733.669556, 5.649361
0.1, 663.224609, 657.699951, 6.690965
0.1, 811.246582, 733.139038, 5.876699
0.1, 488.232025, 458.815948, -1.570962
0.1, 218.204361, 645.198547, 2.774349
0.1, 568.733032, 566.01416, -7.672904
0.1, 636.109741, 617.510559, 0.196365
0.1, 373.524261, 383.226807, -17.968634
0.1, 439.296783, 940.815918, 5.399657
0.1, 736.839294, 800.447449, 5.080422
0.1, 1059.123657, 778.797791, 5.785606
0.1, 683.020691, 775.324951, 0.304304
0.1, 848.358337, 776.781921, 5.638836
0.1, 533.673279, 866.941772, 14.726638
0.1, 455.83725, 520.968506, -1.749854
0.1, 802.742981, 790.999878, 0.641878
0.1, 962.435425, 795.973083, 5.766615
0.1, 1013.858826, 795.510254, 2.516356
0.1, 232.511734, 691.058777, 3.126776
0.1, 588.358765, 829.77533, -9.494068
0.1, 466.409454, 829.87677, -10.488642
0.1, 712.417725, 842.673645, 2.805416
0.1, 660.465088, 730.121521, 19.778971
0.1, 935.807129, 860.652344, 5.069502
0.1, 624.25769, 863.037231, -0.070703
0.1, 670.119202, 821.171997, 0.331853
0.1, 672.91864, 870.937561, 4.919082
0.1, 863.23468, 870.934204, 5.981288
0.1, 786.475647, 881.137756, 5.928672
0.1, 741.037415, 898.415527, 5.41225
0.1, 695.128418, 913.609375, 1.101686
0.1, 642.288452, 908.186768, 1.514479
0.1, 931.903625, 911.277222, 5.144094
0.1, 881.186646, 914.8573, 3.808892
0.1, 814.6922, 924.468079, 5.233637
0.1, 558.365173, 961.001892, 6.924216
0.1, 768.608582, 937.955261, 4.788323
0.1, 529.017456, 818.829407, -1.250774
0.1, 852.659058, 955.872681, 5.309112
0.1, 615.105164, 995.543518, -3.43735
0.1, 605.714294, 946.378784, 6.274496
0.1, 811.168274, 975.218628, 5.928432
0.1, 761.970398, 985.30896, -0.03237
0.1, 663.964783, 1000.55249, 5.839691
0.1, 714.038269, 996.508728, 5.835472
0.2, 748.968201, 85.002914, 2.626513
0.2, 698.863831, 80.747864, 1.257838
0.2, 651.424561, 81.306572, 3.245567
0.2, 901.947998, 153.511932, 0.147706
0.2, 604.175842, 85.739235, 1.860593
0.2, 556.857483, 93.741295, 0.576079
0.2, 805.576294, 161.943115, 4.984208
0.2, 295.825745, 268.236206, 3.276467
0.2, 757.226196, 150.989822, -6.232219
0.2, 786.982361, 114.511818, -2.314091
0.2, 874.008423, 225.428574, 10.651179
0.2, 831.197266, 204.616516, -0.138007
0.2, 681.909729, 186.919678, -6.644867
0.2, 435.389648, 197.522629, -10.326189
0.2, 878.027161, 271.577606, -3.508532
0.2, 546.976013, 262.610962, -15.257125
0.2, 284.807831, 383.468079, 3.845134
0.2, 618.719421, 171.120575, -10.369998
0.2, 944.402832, 177.094772, 0.687987
0.2, 543.190918, 142.760422, 7.854384
0.2, 810.541016, 293.903748, -1.143848
0.2, 423.106628, 150.126343, 1.978967
0.2, 835.737061, 115.296402, 9.832714
0.2, 940.313477, 233.950607, 6.098315
0.2, 327.232849, 230.012756, 6.361057
0.2, 980.516907, 208.136887, 6.161328
0.2, 268.328003, 309.639496, 2.454122
0.2, 399.029266, 419.760773, -5.017817
0.2, 511.206421, 108.268005, 2.527882
0.2, 852.977661, 159.680283, 8.465182
0.2, 833.743591, 252.135117, 8.262554
0.2, 440.355133, 395.822876, -3.004433
0.2, 249.208237, 525.028198, 3.058474
0.2, 1013.798279, 243.559158, 1.908104
0.2, 435.142212, 570.057556, -15.58763
0.2, 781.55011, 204.884796, -6.343444
0.2, 523.23053, 548.453064, 12.891804
0.2, 704.535217, 262.078064, 9.53167
0.2, 931.821716, 317.109009, -0.300805
0.2, 786.608521, 252.592987, -6.989965
0.2, 243.756485, 359.382233, 3.421109
0.2, 967.23761, 284.186371, 5.202872
0.2, 679.098145, 123.572716, 1.283329
0.2, 1042.561157, 281.77832, 1.338998
0.2, 439.359467, 261.305481, 11.535199
0.2, 789.836731, 471.352478, 12.314439
0.2, 728.443787, 479.930145, 4.772534
0.2, 884.40448, 323.343414, 0.230223
0.2, 503.581116, 284.388275, 24.982279
0.2, 1007.895386, 314.187653, 5.678833
0.2, 817.053833, 341.81311, -3.82852
0.2, 443.612274, 477.368988, 24.676283
0.2, 1035.177246, 354.582153, 2.823302
0.2, 824.778503, 437.835785, -0.66397
0.2, 814.035767, 390.547333, 3.955963
0.2, 486.587189, 963.808655, 4.253157
0.2, 987.093933, 357.804413, 2.3133
0.2, 906.925537, 366.888763, 2.957649
0.2, 227.135986, 405.330505, 3.128466
0.2, 582.667419, 744.217834, 25.529284
0.2, 1088.406128, 364.211945, 1.310189
0.2, 632.259583, 123.372513, 7.192018
0.2, 859.034729, 372.962555, 0.454581
0.2, 950.295044, 388.484131, 5.524574
0.2, 1035.856689, 410.504089, 3.353696
0.2, 409.417114, 513.088684, -24.681597
0.2, 215.286682, 452.76651, 3.392215
0.2, 988.748901, 417.045776, 2.900755
0.2, 514.829163, 500.000458, 9.782085
0.2, 480.864471, 364.000732, 2.693693
0.2, 1108.924072, 424.742798, 5.646525
0.2, 592.760986, 379.432007, -3.073302
0.2, 948.224854, 443.124603, 0.538849
0.2, 869.705322, 456.65918, 5.41622
0.2, 548.236267, 410.561951, 9.177693
0.2, 685.286865, 456.089386, 7.265083
0.2, 1041.325928, 469.895386, 0.665296
0.2, 1119.018677, 471.571106, 0.262488
0.2, 780.906006, 519.095398, 3.066949
0.2, 985.780151, 478.007935, 5.511508
0.2, 604.189148, 450.286346, 4.114866
0.2, 908.706116, 485.37616, 6.157563
0.2, 836.143982, 493.664703, 5.999017
0.2, 339.65329, 699.769165, -3.583085
0.2, 616.516113, 572.255798, -0.78495
0.2, 1077.159424, 507.199219, 5.260343
0.2, 694.877502, 515.496765, 4.478153
0.2, 1025.829346, 515.712524, 1.727116
0.2, 1123.446533, 518.811584, 6.114957
0.2, 924.716309, 530.286987, 3.489024
0.2, 972.187134, 524.06012, 2.015026
0.2, 874.443115, 525.394348, 1.096064
0.2, 736.424438, 540.919189, 3.393138
0.2, 821.468567, 545.435303, 3.433197
0.2, 652.040771, 537.820251, 1.891639
0.2, 465.139832, 126.849464, 8.709976
0.2, 297.729614, 723.937195, 9.296681
0.2, 1073.963867, 554.701294, 5.920149
0.2, 695.011169, 562.550171, 2.414865
0.2, 465.812469, 315.533997, -5.746813
0.2, 779.315125, 568.819458, 0.705436
0.2, 985.793457, 571.032043, 0.938544
0.2, 268.971588, 428.76178, 2.381294
0.2, 857.710754, 577.560547, 4.375024
0.2, 1122.191162, 575.014954, 0.236402
0.2, 735.586975, 588.674438, 2.692313
0.2, 705.854614, 680.666931, 6.780021
0.2, 815.642761, 599.501404, 3.886469
0.2, 208.392731, 499.928436, 3.28397
0.2, 683.249146, 610.816956, 0.963223
0.2, 252.116486, 573.577148, 10.045069
0.2, 613.897339, 706.411438, -8.168398
0.2, 772.197754, 620.682495, 2.628549
0.2, 875.746216, 622.938171, 1.618938
0.2, 1071.056885, 630.755371, 0.394482
0.2, 723.692078, 636.524475, 1.155291
0.2, 256.265625, 475.780273, 8.229698
0.2, 960.739502, 634.200012, 5.702789
0.2, 401.440857, 776.840942, -11.409101
0.2, 206.801132, 548.6521, 2.99312
0.2, 915.243958, 649.814514, 1.353551
0.2, 267.079071, 648.076233, 2.645751
0.2, 797.469299, 662.092712, 2.404099
0.2, 526.780579, 326.827362, 15.831985
0.2, 1105.858398, 665.336487, 6.365627
0.2, 358.197418, 881.979553, -13.639655
0.2, 1062.216309, 686.451111, 6.038064
0.2, 625.361267, 497.618683, -0.600992
0.2, 210.186401, 597.908081, 3.601834
0.2, 753.410095, 691.67688, 5.876386
0.2, 451.73877, 615.375549, -13.403032
0.2, 405.467957, 891.365967, 12.405539
0.2, 587.178284, 610.969849, 7.775503
0.2, 883.403931, 724.187927, 0.5584
0.2, 770.305298, 756.797241, 6.186325
0.2, 1081.246338, 733.610901, 5.644681
0.2, 663.219238, 657.896362, 6.686255
0.2, 811.497681, 733.049133, 5.885045
0.2, 488.582977, 459.249329, -1.683242
0.2, 218.226868, 645.189026, 2.791445
0.2, 568.913086, 566.617188, -7.677894
0.2, 635.161682, 617.601501, 0.157715
0.2, 381.032471, 374.85788, -18.171089
0.2, 442.890472, 943.084167, 5.176648
0.2, 741.766541, 801.482483, 5.288402
0.2, 1059.088989, 778.726746, 5.782053
0.2, 682.99884, 774.440247, 0.258228
0.2, 848.427307, 776.784485, 5.638231
0.2, 523.75177, 866.839966, 14.779292
0.2, 458.187775, 526.371643, -2.065606
0.2, 802.750488, 791.075439, 0.63871
0.2, 962.411743, 795.9375, 5.766662
0.2, 1013.805054, 795.53241, 2.512505
0.2, 231.981262, 691.245422, 3.081891
0.2, 588.408997, 829.698669, -9.49361
0.2, 466.429077, 829.880981, -10.490466
0.2, 713.876709, 841.564819, 2.670412
0.2, 666.333923, 728.494873, 20.009083
0.2, 935.839844, 860.65564, 5.066315
0.2, 624.219238, 863.097534, -0.054704
0.2, 670.802368, 821.098877, 0.384052
0.2, 674.067749, 870.101135, 4.889291
0.2, 863.226196, 870.838257, 5.976981
0.2, 786.506348, 881.148132, 5.932478
0.2, 741.247009, 898.005066, 5.378896
0.2, 695.09375, 913.57428, 1.09437
0.2, 642.731323, 907.510254, 1.497092
0.2, 931.874878, 911.231079, 5.147725
0.2, 881.227417, 914.815002, 3.807565
0.2, 814.632629, 924.527649, 5.24214
0.2, 563.885376, 954.009888, 6.710681
0.2, 768.645264, 937.91925, 4.784299
0.2, 527.153748, 818.452759, -1.539792
0.2, 852.528198, 955.91272, 5.32805
0.2, 612.569458, 994.547913, -3.365484
0.2, 611.549011, 945.676819, 6.275359
0.2, 811.164001, 975.240723, 5.938734
0.2, 761.023315, 987.114868, 0.12757
0.2, 664.463318, 1000.663452, 5.710927
0.2, 713.991882, 996.651428, 5.850609
0.3, 745.905212, 84.93856, 2.66673
0.3, 698.027649, 81.10981, 1.220422
0.3, 649.450378, 81.42392, 3.186395
0.3, 904.328247, 151.118515, 0.117439
0.3, 602.149353, 85.776634, 1.824461
0.3, 554.885986, 94.536652, 0.577222
0.3, 807.360657, 162.093857, 5.020121
0.3, 294.183838, 270.783051, 3.269842
0.3, 758.406616, 156.01651, -6.141789
0.3, 784.155396, 116.783813, -2.13921
0.3, 875.235779, 227.356354, 10.430271
0.3, 833.916626, 203.663055, -0.184435
0.3, 681.985291, 187.009323, -6.643895
0.3, 426.197479, 199.289719, -10.54642
0.3, 874.449219, 274.643829, -3.552207
0.3, 549.070007, 259.5354, -15.221189
0.3, 286.084015, 381.76239, 3.948348
0.3, 612.175293, 168.668137, -10.490604
0.3, 944.215759, 176.903458, 0.660892
0.3, 544.541016, 140.080505, 7.748737
0.3, 811.3078, 293.890778, -1.131356
0.3, 421.609375, 151.314453, 1.997683
0.3, 833.565491, 113.936592, 9.693918
0.3, 940.364807, 233.982681, 6.10105
0.3, 327.29071, 229.793732, 6.341634
0.3, 980.535339, 208.026489, 6.150933
0.3, 266.714203, 312.402985, 2.298845
0.3, 394.055664, 415.583099, -5.188454
0.3, 509.136292, 109.177902, 2.507462
0.3, 854.318054, 157.615173, 8.726437
0.3, 831.713745, 250.983276, 8.213645
0.3, 436.945953, 393.018677, -3.078149
0.3, 248.767227, 525.896484, 3.037561
0.3, 1013.857056, 243.630173, 1.909141
0.3, 430.11795, 572.241333, -15.556699
0.3, 783.036377, 205.530884, -6.370545
0.3, 523.867737, 546.801025, 13.019387
0.3, 693.763489, 257.049713, 9.459558
0.3, 932.358948, 317.004303, -0.332127
0.3, 784.669434, 254.05838, -6.955472
0.3, 243.821106, 359.064606, 3.366287
0.3, 967.276917, 284.197571, 5.203008
0.3, 677.426575, 123.609283, 1.414453
0.3, 1042.545532, 281.733978, 1.3379
0.3, 439.389954, 261.378387, 11.533073
0.3, 789.814758, 471.520966, 12.345617
0.3, 730.658875, 482.675354, 4.640528
0.3, 884.554871, 321.764435, 0.086271
0.3, 507.445038, 284.097565, 24.871756
0.3, 1008.269836, 314.405579, 5.744248
0.3, 817.072021, 342.459106, -3.862124
0.3, 444.641876, 481.583984, 24.952414
0.3, 1034.395996, 353.798645, 2.875701
0.3, 824.995361, 437.872772, -0.674964
0.3, 814.037842, 390.634979, 3.957429
0.3, 490.697601, 965.831421, 4.190274
0.3, 986.878296, 357.705475, 2.318873
0.3, 906.755981, 366.775421, 2.946897
0.3, 227.128281, 405.359589, 3.116883
0.3, 582.722717, 744.18689, 25.530575
0.3, 1088.462646, 363.908691, 1.309866
0.3, 630.038391, 124.693001, 7.254107
0.3, 858.964417, 372.857971, 0.450036
0.3, 950.182068, 388.539246, 5.5169
0.3, 1035.486084, 410.074554, 3.535358
0.3, 408.276672, 514.768738, -24.746984
0.3, 215.290451, 452.654175, 3.387348
0.3, 988.501587, 417.15155, 2.894898
0.3, 508.777466, 500.01297, 9.780685
0.3, 475.613495, 362.392487, 2.629943
0.3, 1109.044189, 426.305389, 5.753864
0.3, 592.785034, 379.410522, -3.072317
0.3, 948.08429, 443.16687, 0.539048
0.3, 869.761597, 456.651733, 5.424231
0.3, 541.747498, 406.453278, 9.318516
0.3, 695.625183, 445.115723, 7.451872
0.3, 1041.297852, 469.82843, 0.660077
0.3, 1118.990723, 471.616089, 0.266626
0.3, 780.778748, 519.105774, 3.019658
0.3, 985.768677, 478.047516, 5.515219
0.3, 597.307922, 458.126312, 4.526981
0.3, 908.768005, 485.419006, 6.159526
0.3, 836.207458, 493.643677, 5.996933
0.3, 335.760925, 694.258423, -3.494734
0.3, 616.592468, 572.887207, -0.757378
0.3, 1077.053589, 506.872864, 5.266496
0.3, 695.031616, 515.579285, 4.430321
0.3, 1025.819092, 515.712219, 1.722535
0.3, 1123.450439, 518.781921, 6.114805
0.3, 924.736389, 530.39386, 3.483862
0.3, 971.698669, 524.560242, 1.961678
0.3, 874.395508, 525.275757, 1.084942
0.3, 735.782043, 540.910278, 3.428697
0.3, 821.413391, 545.710693, 3.46583
0.3, 652.141602, 537.938416, 1.911826
0.3, 463.827728, 127.398415, 8.78181
0.3, 297.632233, 723.988525, 9.29936
0.3, 1073.911987, 554.708069, 5.921341
0.3, 695.095032, 562.559509, 2.427114
0.3, 466.106354, 310.498901, -5.530488
0.3, 779.375732, 568.837952, 0.702479
0.3, 985.964722, 570.890137, 0.952214
0.3, 269.29538, 427.801819, 2.396188
0.3, 857.736633, 577.509277, 4.380053
0.3, 1122.243042, 575.087341, 0.246747
0.3, 735.570618, 588.662476, 2.699408
0.3, 705.847961, 680.972473, 6.784213
0.3, 815.594421, 599.653931, 3.88384
0.3, 208.418243, 499.908203, 3.272109
0.3, 683.349731, 610.907654, 0.97288
0.3, 252.661606, 574.469788, 10.085241
0.3, 613.889648, 706.324646, -8.164965
0.3, 772.237427, 620.590698, 2.634128
0.3, 875.759155, 623.000183, 1.620043
0.3, 1071.017212, 630.740112, 0.39347
0.3, 723.700806, 636.55542, 1.156996
0.3, 256.909912, 474.840881, 8.22847
0.3, 960.807312, 634.196289, 5.703918
0.3, 401.509888, 776.823792, -11.409889
0.3, 207.070999, 548.515015, 2.989736
0.3, 915.683167, 649.762878, 1.388936
0.3, 267.205658, 642.538086, 2.726301
0.3, 797.451538, 662.03479, 2.407154
0.3, 519.215637, 332.572083, 15.720202
0.3, 1105.864868, 665.204712, 6.355015
0.3, 358.811096, 882.913696, -13.572724
0.3, 1062.272827, 686.41925, 6.037537
0.3, 625.443604, 497.388306, -0.63399
0.3, 210.098846, 596.899902, 3.657093
0.3, 753.370789, 691.632324, 5.875067
0.3, 451.804291, 615.430786, -13.401863
0.3, 406.400604, 891.403992, 12.387968
0.3, 587.241943, 611.141113, 7.777035
0.3, 883.381714, 724.161987, 0.556609
0.3, 769.554443, 756.738708, 6.255095
0.3, 1081.209961, 733.572083, 5.643601
0.3, 663.257507, 658.017395, 6.684968
0.3, 811.647705, 732.925354, 5.885079
0.3, 486.33844, 455.700012, -1.906638
0.3, 218.221237, 645.145874, 2.784249
0.3, 568.784119, 566.934448, -7.688675
0.3, 635.111328, 617.794678, 0.163242
0.3, 392.177429, 366.953339, -18.274597
0.3, 446.120789, 944.914978, 5.046933
0.3, 746.543396, 803.495911, 5.18923
0.3, 1059.123535, 778.669983, 5.774673
0.3, 683.165527, 774.286926, 0.262424
0.3, 848.455505, 776.772339, 5.641387
0.3, 510.416412, 867.28656, 14.848548
0.3, 454.074341, 529.808472, -2.204259
0.3, 802.803772, 791.214783, 0.638742
0.3, 962.425354, 795.944275, 5.765263
0.3, 1013.813965, 795.49646, 2.513448
0.3, 231.623871, 691.226196, 3.012038
0.3, 588.413208, 829.666748, -9.493254
0.3, 466.43045, 829.870422, -10.491997
0.3, 714.511292, 840.16687, 2.692986
0.3, 672.856873, 725.431091, 20.300095
0.3, 935.828979, 860.639282, 5.068546
0.3, 624.06842, 862.609802, -0.080499
0.3, 671.407043, 820.918274, 0.423305
0.3, 674.700256, 870.051941, 4.884401
0.3, 863.269104, 870.891968, 5.981596
0.3, 786.585083, 881.140503, 5.936317
0.3, 741.175354, 898.021484, 5.38826
0.3, 695.190918, 913.465149, 1.098774
0.3, 643.759827, 906.907043, 1.551801
0.3, 931.851379, 911.153748, 5.147192
0.3, 881.264038, 914.834717, 3.800883
0.3, 814.741455, 924.465698, 5.233751
0.3, 566.753967, 950.452271, 6.645177
0.3, 768.550354, 937.945435, 4.791415
0.3, 523.302979, 819.536804, -1.773253
0.3, 852.421082, 956.047363, 5.349312
0.3, 605.302856, 995.940125, -3.443769
0.3, 615.162476, 948.046265, 6.227556
0.3, 811.002441, 975.282166, 5.956277
0.3, 761.028809, 987.049866, 0.121561
0.3, 664.336853, 1000.546936, 5.884963
0.3, 713.98468, 996.584839, 5.849798
0.4, 745.763794, 84.792938, 2.705797
0.4, 697.417236, 80.471413, 1.150753
0.4, 649.621277, 81.253601, 3.112889
0.4, 904.85376, 150.206619, -0.026018
0.4, 601.162964, 86.424782, 1.788399
0.4, 554.189148, 94.339066, 0.563611
0.4, 805.764893, 163.561737, 5.118866
0.4, 292.047119, 274.31778, 3.154773
0.4, 757.405151, 159.205948, -5.912219
0.4, 781.810425, 118.080307, -2.226202
0.4, 875.190369, 229.71817, 10.347609
0.4, 837.164001, 201.375839, -0.378989
0.4, 682.046509, 187.093842, -6.641911
0.4, 421.805481, 200.871201, -10.682004
0.4, 869.556702, 276.818237, -3.569493
0.4, 551.162476, 257.082581, -15.084786
0.4, 286.017731, 381.941071, 4.008817
0.4, 606.167725, 167.281372, -10.672033
0.4, 944.263916, 176.87381, 0.664017
0.4, 545.048584, 142.211349, 7.74639
0.4, 812.059082, 294.038513, -1.15629
0.4, 419.360535, 152.693893, 2.000079
0.4, 829.498474, 113.206604, 9.732104
0.4, 940.376099, 234.026138, 6.104383
0.4, 327.236115, 229.813309, 6.34337
0.4, 980.540833, 208.097794, 6.155687
0.4, 264.776611, 314.88678, 2.293263
0.4, 392.431671, 410.953278, -5.362844
0.4, 506.437469, 109.124565, 2.285683
0.4, 853.187073, 156.118408, 9.002084
0.4, 829.555664, 249.193771, 8.255801
0.4, 437.048523, 393.320129, -3.242361
0.4, 248.982605, 525.399902, 2.92661
0.4, 1013.85199, 243.634964, 1.906046
0.4, 421.487396, 576.326111, -15.494428
0.4, 783.225281, 205.681778, -6.395803
0.4, 525.969788, 543.05658, 12.988994
0.4, 685.44519, 251.167267, 9.235498
0.4, 932.521301, 317.088745, -0.336077
0.4, 783.010681, 254.627472, -6.786174
0.4, 244.189148, 358.799683, 3.297332
0.4, 967.361694, 284.18515, 5.201083
0.4, 676.400024, 123.651726, 1.437217
0.4, 1042.601318, 281.81778, 1.337216
0.4, 439.434906, 261.642883, 11.541608
0.4, 789.936157, 471.297485, 12.396834
0.4, 732.042786, 484.297821, 4.614183
0.4, 884.39679, 323.387299, 0.208895
0.4, 511.398407, 286.121277, 24.818155
0.4, 1008.170959, 315.013062, 5.893929
0.4, 816.50061, 342.579895, -3.854036
0.4, 446.041046, 486.285706, 24.978613
0.4, 1034.387817, 354.594849, 2.945011
0.4, 824.999634, 437.877319, -0.670071
0.4, 813.825378, 390.728546, 3.965291
0.4, 490.74939, 964.865479, 4.283298
0.4, 986.27417, 357.960815, 2.279305
0.4, 906.910706, 366.926361, 2.959429
0.4, 227.151367, 405.37381, 3.133129
0.4, 582.756897, 744.149414, 25.528194
0.4, 1088.390015, 363.857178, 1.304559
0.4, 628.88208, 124.13958, 7.243059
0.4, 858.906616, 372.904449, 0.452282
0.4, 950.16217, 388.596222, 5.51764
0.4, 1035.339844, 410.075165, 3.525281
0.4, 406.074005, 514.668945, -24.951345
0.4, 215.24617, 452.726227, 3.381983
0.4, 988.579102, 417.231781, 2.905975
0.4, 500.874054, 500.853088, 9.852667
0.4, 471.053802, 356.912201, 2.523905
0.4, 1108.92688, 424.771851, 5.648294
0.4, 592.748718, 379.440552, -3.073045
0.4, 948.003357, 443.221222, 0.539713
0.4, 869.84613, 456.627289, 5.428104
0.4, 537.279541, 400.015106, 9.403082
0.4, 701.72699, 439.647705, 7.521308
0.4, 1041.365723, 469.83429, 0.66335
0.4, 1118.981812, 471.583832, 0.263725
0.4, 780.800964, 519.07959, 2.984332
0.4, 985.79187, 478.010925, 5.511053
0.4, 589.848328, 465.264069, 4.756071
0.4, 908.887756, 485.326508, 6.149698
0.4, 836.253052, 493.650391, 5.995567
0.4, 332.095551, 689.695129, -3.726877
0.4, 617.318909, 572.823608, -0.789366
0.4, 1077.038574, 506.881439, 5.270166
0.4, 695.050842, 515.413147, 4.421904
0.4, 1025.802124, 515.712402, 1.721548
0.4, 1123.407349, 518.805786, 6.116177
0.4, 924.754944, 530.403137, 3.486452
0.4, 971.717651, 524.542175, 1.962995
0.4, 874.434998, 525.302734, 1.091474
0.4, 735.781128, 540.963135, 3.421896
0.4, 821.312561, 545.615356, 3.43808
0.4, 652.094238, 538.005676, 1.902833
0.4, 461.898499, 127.914436, 9.058545
0.4, 297.58252, 724.203003, 9.284631
0.4, 1073.840332, 554.658691, 5.921649
0.4, 695.020569, 562.653259, 2.42115
0.4, 466.122559, 303.28064, -5.445333
0.4, 779.307312, 568.813843, 0.691027
0.4, 985.968445, 570.888733, 0.951828
0.4, 269.364349, 427.959839, 2.36882
0.4, 857.798096, 577.496277, 4.375303
0.4, 1122.181152, 575.094055, 0.248958
0.4, 735.61554, 588.647888, 2.703653
0.4, 705.845764, 681.421021, 6.797883
0.4, 815.582886, 599.715698, 3.88575
0.4, 208.474457, 499.806885, 3.276621
0.4, 683.367981, 610.860779, 0.967483
0.4, 252.054825, 573.538208, 9.996881
0.4, 613.87915, 706.291443, -8.162836
0.4, 772.100647, 620.706238, 2.620367
0.4, 875.726501, 622.981445, 1.615399
0.4, 1071.03064, 630.708252, 0.391411
0.4, 723.686279, 636.601501, 1.154327
0.4, 256.636414, 475.27652, 8.237359
0.4, 961.028503, 634.123779, 5.692556
0.4, 401.57135, 776.732422, -11.411985
0.4, 206.914688, 548.591064, 2.975361
0.4, 915.673035, 649.812256, 1.388735
0.4, 266.530731, 635.170105, 2.554423
0.4, 797.45929, 662.068237, 2.402026
0.4, 514.62561, 334.807892, 15.618793
0.4, 1105.807739, 665.357788, 6.367748
0.4, 359.871552, 883.777283, -13.544374
0.4, 1062.228149, 686.446716, 6.043191
0.4, 625.410645, 497.423889, -0.626944
0.4, 210.246704, 596.930969, 3.647913
0.4, 753.383301, 691.58197, 5.874779
0.4, 451.996735, 615.765503, -13.395756
0.4, 407.357025, 891.475464, 12.366207
0.4, 587.205505, 611.371887, 7.762997
0.4, 883.348999, 724.203979, 0.558157
0.4, 770.422974, 756.975647, 6.350129
0.4, 1081.155884, 733.705139, 5.654954
0.4, 663.306396, 658.092651, 6.666275
0.4, 811.739868, 732.896973, 5.895259
0.4, 483.032562, 454.907104, -1.978055
0.4, 218.166702, 644.943176, 2.800827
0.4, 568.949036, 566.680359, -7.696794
0.4, 636.048035, 618.058411, 0.186343
0.4, 397.280701, 360.049164, -18.278778
0.4, 447.266907, 945.171387, 4.981911
0.4, 753.137817, 810.589233, 4.984474
0.4, 1059.109375, 778.67041, 5.777976
0.4, 683.488342, 773.864929, 0.258419
0.4, 848.536133, 776.731018, 5.639572
0.4, 500.977417, 867.882263, 14.851047
0.4, 451.746002, 535.807556, -2.400208
0.4, 802.842651, 791.317078, 0.632223
0.4, 962.410095, 795.940063, 5.765031
0.4, 1013.752625, 795.499207, 2.510202
0.4, 231.646103, 691.308655, 3.036109
0.4, 588.428284, 829.60907, -9.491974
0.4, 466.533356, 829.85968, -10.483422
0.4, 714.218994, 840.845337, 2.674376
0.4, 676.068298, 720.296326, 20.456917
0.4, 935.799988, 860.625549, 5.069133
0.4, 624.089111, 862.516968, -0.079034
0.4, 670.646545, 819.99115, 0.37436
0.4, 675.000916, 870.006042, 4.87931
0.4, 863.279297, 870.822876, 5.979582
0.4, 786.604431, 881.133789, 5.93695
0.4, 741.197327, 897.947266, 5.389042
0.4, 695.220459, 913.393677, 1.09659
0.4, 643.832397, 906.792969, 1.544002
0.4, 931.818176, 911.194519, 5.15309
0.4, 881.210999, 914.700256, 3.813452
0.4, 814.693054, 924.395142, 5.237175
0.4, 573.433594, 946.259094, 6.65318
0.4, 768.637329, 938.048767, 4.784729
0.4, 517.745056, 821.824158, -1.851747
0.4, 852.332153, 956.09967, 5.363093
0.4, 597.348511, 994.583618, -3.308795
0.4, 622.214905, 951.140625, 6.344467
0.4, 810.855042, 975.208496, 5.958092
0.4, 761.481689, 985.349548, -0.030023
0.4, 664.197327, 999.532288, 5.815566
0.4, 713.875, 996.455078, 5.842637
0.5, 744.675903, 83.799492, 2.61013
0.5, 696.59259, 81.004471, 1.070936
0.5, 648.602234, 81.376656, 3.020783
0.5, 904.707886, 150.075134, -0.175066
0.5, 601.282349, 86.431885, 1.786654
0.5, 553.661194, 95.31778, 0.616169
0.5, 807.191895, 164.666443, 5.192438
0.5, 293.448669, 272.771149, 3.073874
0.5, 757.840088, 163.382797, -5.821643
0.5, 777.887024, 120.366966, -2.068718
0.5, 875.746765, 232.497772, 10.332961
0.5, 839.143555, 200.580811, -0.272535
0.5, 682.078369, 187.18454, -6.641896
0.5, 416.5625, 200.408676, -10.391711
0.5, 863.966431, 278.412781, -3.690917
0.5, 554.684875, 256.800751, -15.089208
0.5, 286.228119, 381.448456, 4.133787
0.5, 604.202942, 165.725327, -10.968091
0.5, 944.301147, 176.929626, 0.667889
0.5, 542.274841, 141.32103, 7.913598
0.5, 813.289612, 293.862518, -1.22697
0.5, 419.919891, 152.245895, 1.927969
0.5, 826.295654, 112.093353, 9.816806
0.5, 940.461792, 234.093338, 6.111791
0.5, 327.284943, 229.863281, 6.347771
0.5, 980.52301, 208.128235, 6.154463
0.5, 266.34079, 313.142639, 2.437522
0.5, 393.231018, 406.008087, -5.582162
0.5, 507.032867, 110.409981, 2.375331
0.5, 853.235657, 150.902756, 9.193455
0.5, 827.88739, 247.16925, 8.398129
0.5, 439.71106, 393.5961, -3.630075
0.5, 248.755844, 525.406677, 2.860334
0.5, 1013.842468, 243.615646, 1.903309
0.5, 415.300568, 580.465027, -15.440114
0.5, 783.235291, 205.634171, -6.441306
0.5, 529.595886, 537.538757, 13.005743
0.5, 674.570312, 243.205322, 9.200014
0.5, 931.796265, 317.329315, -0.306934
0.5, 781.649292, 258.258118, -6.738241
0.5, 243.956192, 359.124573, 3.341871
0.5, 967.43811, 284.219208, 5.193798
0.5, 676.388733, 123.999168, 1.502216
0.5, 1042.586792, 281.804352, 1.332682
0.5, 439.512115, 261.751312, 11.529827
0.5, 789.567932, 471.080566, 12.399929
0.5, 734.466003, 488.309753, 4.547866
0.5, 885.203735, 323.415466, 0.257539
0.5, 517.093323, 287.32373, 24.985373
0.5, 1008.327393, 315.203094, 5.881987
0.5, 816.494995, 342.568726, -3.844332
0.5, 446.156738, 489.729919, 24.939428
0.5, 1034.175659, 355.013519, 2.961832
0.5, 824.984558, 437.871033, -0.651377
0.5, 813.704102, 390.767029, 3.96681
0.5, 491.703125, 965.796265, 4.304418
0.5, 986.179565, 357.922821, 2.289592
0.5, 906.850525, 367.024628, 2.950077
0.5, 227.214264, 404.627136, 3.203991
0.5, 582.763, 744.16095, 25.530247
0.5, 1088.438599, 363.835175, 1.310695
0.5, 629.255859, 123.444695, 7.421413
0.5, 858.931702, 372.836609, 0.449003
0.5, 949.471558, 388.812836, 5.56277
0.5, 1035.924805, 413.391602, 3.43895
0.5, 405.125275, 515.640625, -25.018148
0.5, 215.316284, 452.745972, 3.374641
0.5, 988.527283, 417.296417, 2.907762
0.5, 494.419556, 503.441986, 9.925021
0.5, 464.919159, 349.442139, 2.527501
0.5, 1108.883545, 424.73288, 5.646939
0.5, 592.751343, 379.42041, -3.072609
0.5, 947.832825, 443.221375, 0.52972
0.5, 869.991821, 456.502228, 5.424526
0.5, 531.423523, 398.406036, 9.41628
0.5, 706.703552, 434.345886, 7.520845
0.5, 1041.321533, 469.842987, 0.661215
0.5, 1118.95874, 471.654266, 0.270218
0.5, 780.054077, 518.058044, 3.028191
0.5, 985.796509, 478.006927, 5.510174
0.5, 586.297607, 469.198303, 4.962855
0.5, 909.20636, 485.602295, 6.169049
0.5, 836.127502, 493.628235, 5.996588
0.5, 326.281403, 683.381592, -3.666072
0.5, 617.440735, 572.94458, -0.793909
0.5, 1077.104492, 507.287994, 5.265444
0.5, 695.058655, 515.330994, 4.414528
0.5, 1025.806152, 515.783691, 1.721114
0.5, 1123.468018, 518.744751, 6.11372
0.5, 924.775208, 530.510193, 3.48102
0.5, 971.86377, 524.044922, 1.988138
0.5, 874.405884, 525.325806, 1.089539
0.5, 735.701233, 540.857971, 3.434334
0.5, 821.404175, 545.391846, 3.451811
0.5, 652.055908, 537.981567, 1.907237
0.5, 462.792084, 127.723419, 9.068138
0.5, 297.534515, 724.435913, 9.259601
0.5, 1073.824951, 554.63562, 5.917198
0.5, 694.255188, 562.483948, 2.400572
0.5, 468.555939, 299.773926, -5.404668
0.5, 779.116272, 569.074158, 0.704271
0.5, 985.970337, 570.865845, 0.952632
0.5, 270.033813, 426.740936, 2.401184
0.5, 857.784851, 577.530762, 4.372349
0.5, 1122.24353, 575.118774, 0.255149
0.5, 735.542297, 588.614685, 2.706987
0.5, 706.541138, 681.407654, 6.816832
0.5, 815.623474, 599.690491, 3.885621
0.5, 208.410873, 499.896362, 3.263251
0.5, 683.281006, 610.975586, 0.963822
0.5, 252.426743, 574.412781, 9.978361
0.5, 613.863281, 706.289062, -8.161573
0.5, 772.180969, 620.695557, 2.623124
0.5, 875.757202, 622.934875, 1.617555
0.5, 1071.000366, 630.643616, 0.386594
0.5, 723.855408, 636.69812, 1.169002
0.5, 257.388336, 474.136963, 8.176336
0.5, 961.038269, 634.128296, 5.690655
0.5, 401.651306, 776.632141, -11.41292
0.5, 207.032196, 548.573059, 2.977016
0.5, 915.703735, 649.771912, 1.391687
0.5, 263.622803, 627.775818, 2.543149
0.5, 797.457397, 662.036133, 2.39878
0.5, 512.2005, 336.93985, 15.440349
0.5, 1105.872925, 665.257629, 6.360479
0.5, 360.286377, 884.085693, -13.479125
0.5, 1062.258789, 686.414429, 6.044399
0.5, 625.473816, 497.434845, -0.622378
0.5, 210.1763, 596.812805, 3.649039
0.5, 753.437561, 691.5401, 5.872645
0.5, 452.085846, 615.802673, -13.396328
0.5, 408.199188, 891.597046, 12.366978
0.5, 587.274353, 611.759155, 7.762665
0.5, 883.385803, 724.193604, 0.55893
0.5, 770.14978, 756.625916, 6.192801
0.5, 1081.331177, 733.338257, 5.618906
0.5, 663.916199, 658.856873, 6.702405
0.5, 811.887939, 732.854065, 5.893957
0.5, 480.16983, 454.021057, -1.871918
0.5, 218.173599, 644.945679, 2.807056
0.5, 569.381958, 567.252686, -7.743301
0.5, 636.110718, 618.717102, 0.212666
0.5, 405.254974, 356.009705, -18.103968
0.5, 447.186859, 945.286011, 4.88534
0.5, 758.890625, 818.286194, 4.838332
0.5, 1059.181885, 778.770569, 5.783885
0.5, 683.524048, 773.662476, 0.265807
0.5, 848.614746, 776.712463, 5.638706
0.5, 491.792542, 869.582703, 14.694779
0.5, 446.450073, 540.830017, -2.502303
0.5, 802.985535, 791.554199, 0.649747
0.5, 962.432068, 795.949829, 5.764325
0.5, 1013.766907, 795.445923, 2.514748
0.5, 233.247513, 690.677124, 2.949039
0.5, 588.407043, 829.534607, -9.486961
0.5, 465.741058, 829.28125, -10.482565
0.5, 713.7099, 838.188965, 2.83265
0.5, 677.749939, 721.098328, 20.688375
0.5, 935.836792, 860.603027, 5.063426
0.5, 624.154358, 862.452942, -0.074521
0.5, 669.591919, 819.965027, 0.334514
0.5, 674.655396, 870.031189, 4.918989
0.5, 863.287109, 870.81897, 5.981322
0.5, 786.620972, 881.029175, 5.930824
0.5, 741.175964, 897.936157, 5.39429
0.5, 695.167053, 913.367493, 1.091834
0.5, 643.981018, 906.67218, 1.550935
0.5, 931.754272, 911.130249, 5.156892
0.5, 881.28302, 914.69873, 3.803284
0.5, 814.38855, 924.345093, 5.275147
0.5, 583.219849, 941.202454, 6.683469
0.5, 768.586121, 937.974243, 4.789947
0.5, 513.21759, 825.87915, -1.862026
0.5, 852.246277, 956.148865, 5.379628
0.5, 588.947327, 989.62262, -3.333233
0.5, 629.658875, 954.493774, 6.393939
0.5, 810.685425, 975.261169, 5.974533
0.5, 760.712769, 987.090332, 0.117683
0.5, 664.286133, 1000.386536, 6.034819
0.5, 713.801392, 996.53894, 5.85792
0.6, 744.772583, 84.507866, 2.581652
0.6, 696.639587, 81.237465, 1.083281
0.6, 648.88324, 81.054893, 3.012619
0.6, 904.521667, 150.945099, -0.112227
0.6, 600.167297, 86.40947, 1.702652
0.6, 552.869019, 95.440346, 0.610071
0.6, 807.159363, 165.275848, 5.16699
0.6, 293.660736, 271.534637, 3.056475
0.6, 758.909546, 166.38739, -5.683786
0.6, 776.065063, 122.18782, -2.123553
0.6, 875.675842, 235.28801, 10.268202
0.6, 843.973206, 199.25386, -0.604295
0.6, 682.135864, 187.269806, -6.637268
0.6, 410.68515, 200.46434, -10.116839
0.6, 860.894409, 280.027435, -3.891562
0.6, 556.570984, 256.021484, -15.370864
0.6, 287.217987, 380.346832, 4.070527
0.6, 601.869385, 165.20813, -11.208865
0.6, 944.277039, 176.988815, 0.666072
0.6, 541.19519, 140.872162, 8.068137
0.6, 814.841248, 294.094147, -1.342944
0.6, 419.166992, 152.84407, 1.907381
0.6, 822.780273, 110.766479, 10.047648
0.6, 940.69928, 233.921616, 6.088696
0.6, 327.242249, 229.81955, 6.343992
0.6, 980.505798, 208.120224, 6.151905
0.6, 266.482819, 313.339569, 2.530233
0.6, 395.045624, 399.63147, -5.829444
0.6, 505.991058, 110.366554, 2.367584
0.6, 852.529541, 150.46727, 9.368753
0.6, 826.34668, 243.648071, 8.615432
0.6, 442.055725, 391.86911, -3.707044
0.6, 249.235016, 525.089417, 2.90072
0.6, 1013.840942, 243.68544, 1.899593
0.6, 408.963226, 584.640198, -15.43694
0.6, 783.906494, 207.245865, -6.463872
0.6, 535.025146, 531.386047, 13.144723
0.6, 665.543457, 236.750977, 9.345244
0.6, 932.232788, 317.136719, -0.334417
0.6, 780.199219, 260.027649, -6.747018
0.6, 243.641174, 359.333374, 3.344657
0.6, 967.464355, 284.277344, 5.196329
0.6, 675.837891, 123.876045, 1.517972
0.6, 1042.585327, 281.813751, 1.330428
0.6, 439.375549, 261.292999, 11.520444
0.6, 789.286987, 470.592133, 12.326956
0.6, 736.704163, 491.64621, 4.435987
0.6, 885.256042, 323.279541, 0.289867
0.6, 522.044861, 289.879822, 24.980768
0.6, 1009.098022, 315.085236, 5.724494
0.6, 816.301819, 342.58429, -3.836829
0.6, 446.114685, 492.26709, 25.1607
0.6, 1034.078247, 356.630951, 2.840312
0.6, 825.80304, 437.950531, -0.671924
0.6, 813.648926, 390.834869, 3.969678
0.6, 493.892212, 967.074524, 4.199033
0.6, 986.088135, 357.898224, 2.305528
0.6, 906.808411, 366.974884, 2.952708
0.6, 227.278244, 404.530121, 3.211966
0.6, 582.7995, 744.166809, 25.533621
0.6, 1088.420654, 363.802765, 1.308667
0.6, 627.804199, 124.463005, 7.441348
0.6, 858.822815, 372.794067, 0.443973
0.6, 949.36731, 388.942078, 5.561583
0.6, 1035.583984, 416.952271, 3.418377
0.6, 402.966644, 515.999878, -24.968943
0.6, 215.21344, 452.669739, 3.377729
0.6, 988.573975, 417.354767, 2.907133
0.6, 492.044281, 508.244324, 9.924178
0.6, 458.237579, 343.140717, 2.492848
0.6, 1109.031982, 426.281128, 5.752365
0.6, 592.755615, 379.425873, -3.073322
0.6, 947.773987, 443.36557, 0.542271
0.6, 870.538269, 456.639008, 5.404137
0.6, 524.691528, 396.597382, 9.174616
0.6, 712.23645, 424.821777, 7.728816
0.6, 1041.369507, 469.84024, 0.663097
0.6, 1119.057983, 471.62561, 0.268979
0.6, 779.625061, 517.713745, 3.100237
0.6, 985.750916, 478.023956, 5.512318
0.6, 582.400513, 475.543182, 5.089873
0.6, 909.263672, 485.523987, 6.159862
0.6, 836.110352, 493.650269, 5.998909
0.6, 319.089203, 680.320007, -3.73464
0.6, 617.43103, 572.954163, -0.713062
0.6, 1077.091187, 506.871094, 5.257751
0.6, 694.964966, 515.410767, 4.412949
0.6, 1025.795288, 515.69519, 1.721981
0.6, 1123.471924, 518.802185, 6.117781
0.6, 924.766846, 530.506714, 3.483615
0.6, 972.240356, 523.995789, 2.017412
0.6, 874.354919, 525.374207, 1.087277
0.6, 735.329956, 541.410461, 3.395197
0.6, 821.383972, 545.655151, 3.440691
0.6, 652.000916, 538.079834, 1.907083
0.6, 461.025238, 128.518127, 8.980203
0.6, 297.976959, 724.23822, 9.28252
0.6, 1073.85498, 554.618835, 5.917393
0.6, 694.089172, 562.575745, 2.393764
0.6, 473.005707, 295.727722, -5.255414
0.6, 779.163879, 569.016602, 0.704544
0.6, 985.920776, 570.852173, 0.948453
0.6, 270.624634, 425.648071, 2.462227
0.6, 857.78363, 577.589355, 4.370086
0.6, 1122.203369, 575.098816, 0.254728
0.6, 735.677734, 588.733521, 2.706165
0.6, 706.662476, 681.309814, 6.806153
0.6, 815.598022, 599.659424, 3.887742
0.6, 208.339737, 499.913879, 3.261248
0.6, 683.533264, 611.245361, 0.987289
0.6, 252.24202, 573.72052, 10.020346
0.6, 613.915161, 706.261108, -8.164273
0.6, 772.120178, 620.627563, 2.62638
0.6, 875.758545, 622.945618, 1.61971
0.6, 1071.003906, 630.663635, 0.39021
0.6, 723.812378, 636.621643, 1.156891
0.6, 258.412231, 472.57962, 8.20215
0.6, 961.034607, 634.138794, 5.693296
0.6, 401.775726, 776.598267, -11.405068
0.6, 206.846466, 548.561035, 2.962209
0.6, 915.695984, 649.742676, 1.392163
0.6, 261.475342, 622.022034, 2.573547
0.6, 797.472046, 661.973755, 2.403075
0.6, 508.117981, 337.398743, 15.44765
0.6, 1105.332886, 664.95575, 6.329615
0.6, 361.253937, 885.088074, -13.528497
0.6, 1062.319458, 686.380127, 6.04216
0.6, 625.509033, 497.5177, -0.613456
0.6, 210.147049, 596.912781, 3.630454
0.6, 753.449463, 691.462585, 5.869488
0.6, 452.18631, 615.885864, -13.395695
0.6, 409.163422, 892.020752, 12.376263
0.6, 587.350525, 612.329651, 7.790629
0.6, 883.372253, 724.218628, 0.559328
0.6, 770.389648, 756.693726, 6.147989
0.6, 1081.26123, 733.367798, 5.628043
0.6, 663.875793, 658.915649, 6.699585
0.6, 812.237244, 732.698303, 5.89322
0.6, 472.447693, 450.990051, -1.939337
0.6, 218.25589, 645.077209, 2.801454
0.6, 569.104431, 567.739502, -7.732146
0.6, 636.076477, 618.716675, 0.202835
0.6, 410.149872, 351.489655, -17.877033
0.6, 448.168091, 945.952698, 4.795445
0.6, 762.16449, 827.236511, 4.687193
0.6, 1059.197876, 778.70697, 5.777576
0.6, 683.611938, 773.56311, 0.27084
0.6, 848.641602, 776.733582, 5.641077
0.6, 485.091278, 872.50708, 14.487806
0.6, 442.214417, 544.951355, -2.608583
0.6, 802.980652, 791.516052, 0.645251
0.6, 962.453857, 795.922729, 5.761727
0.6, 1013.826782, 795.453979, 2.516376
0.6, 232.119217, 690.681519, 2.739608
0.6, 588.398193, 829.560059, -9.491274
0.6, 465.221161, 828.801086, -10.477866
0.6, 713.333496, 835.467285, 2.851988
0.6, 675.920471, 719.944946, 20.861341
0.6, 935.780884, 860.694092, 5.071794
0.6, 624.198242, 862.336914, -0.071765
0.6, 668.507996, 818.908691, 0.361452
0.6, 674.691589, 869.738403, 4.919368
0.6, 863.275757, 870.731262, 5.978374
0.6, 786.694092, 881.009094, 5.933574
0.6, 741.186584, 897.794312, 5.390185
0.6, 695.174133, 913.279785, 1.086958
0.6, 644.177063, 906.942627, 1.567455
0.6, 931.875977, 911.152588, 5.149668
0.6, 881.263855, 914.719849, 3.798363
0.6, 814.417114, 924.39032, 5.277306
0.6, 592.058472, 935.296753, 6.500722
0.6, 768.681824, 937.997437, 4.778893
0.6, 512.821228, 832.112976, -1.99566
0.6, 852.204163, 956.141968, 5.385639
0.6, 581.949585, 985.570984, -3.723043
0.6, 641.235901, 955.850647, 6.646965
0.6, 810.762573, 975.254089, 5.974007
0.6, 760.579285, 987.102112, 0.119434
0.6, 663.473328, 999.872803, 6.234466
0.6, 713.725403, 996.501221, 5.863704
0.7, 744.797668, 84.073051, 2.528506
0.7, 696.3573, 81.073601, 1.024603
0.7, 648.398193, 80.915436, 3.015065
0.7, 902.521667, 153.48317, 0.119486
0.7, 600.226135, 86.341759, 1.736877
0.7, 552.85498, 94.980331, 0.561729
0.7, 807.87738, 168.115616, 5.146202
0.7, 292.204102, 274.011963, 3.068428
0.7, 758.208862, 168.905319, -5.571979
0.7, 773.734375, 123.771179, -2.202
0.7, 875.563965, 235.890991, 10.268393
0.7, 844.539429, 199.577164, -0.857797
0.7, 682.039124, 187.283585, -6.634665
0.7, 403.833282, 199.377853, -9.979253
0.7, 858.646423, 279.844086, -4.038868
0.7, 555.332825, 252.764343, -15.378205
0.7, 286.898987, 379.503876, 4.134081
0.7, 600.707825, 163.632889, -11.29088
0.7, 944.313293, 176.887329, 0.658584
0.7, 540.654419, 141.096786, 8.056945
0.7, 812.309448, 294.036011, -1.314397
0.7, 418.938385, 152.634232, 2.067
0.7, 820.976807, 112.654572, 10.200783
0.7, 940.77533, 234.003326, 6.094611
0.7, 327.265106, 229.789078, 6.34301
0.7, 980.56543, 208.087677, 6.146412
0.7, 264.763855, 314.652405, 2.356137
0.7, 397.320221, 394.280487, -6.037945
0.7, 505.895569, 110.163383, 2.5237
0.7, 852.302917, 148.73436, 9.603807
0.7, 822.905945, 243.925461, 8.719279
0.7, 444.601929, 387.261108, -3.706153
0.7, 250.388351, 522.24939, 2.820844
0.7, 1013.891296, 243.62735, 1.906101
0.7, 402.67926, 586.124939, -15.518506
0.7, 785.023254, 209.714706, -6.449369
0.7, 543.196533, 525.707581, 13.321757
0.7, 662.443848, 233.051132, 9.597992
0.7, 932.295837, 317.212921, -0.332329
0.7, 778.352356, 260.782532, -6.736449
0.7, 244.29953, 358.655365, 3.410936
0.7, 967.644043, 284.348999, 5.188715
0.7, 675.532104, 123.72287, 1.360212
0.7, 1042.436401, 282.280548, 1.317074
0.7, 437.286499, 261.56723, 11.619421
0.7, 790.900024, 472.231445, 12.403826
0.7, 736.41394, 492.429749, 4.366169
0.7, 884.876343, 323.293365, 0.365264
0.7, 524.33429, 289.974152, 24.976976
0.7, 1008.329529, 315.233948, 5.666844
0.7, 816.052551, 342.578339, -3.838922
0.7, 446.963898, 495.204865, 25.043266
0.7, 1034.121094, 355.601288, 2.846903
0.7, 825.830078, 437.905334, -0.671549
0.7, 813.642639, 390.842194, 3.971945
0.7, 494.153442, 966.757141, 4.041402
0.7, 985.902832, 357.701813, 2.310935
0.7, 906.844666, 367.13681, 2.95755
0.7, 227.15712, 404.621857, 3.199396
0.7, 582.761414, 744.156372, 25.533146
0.7, 1088.394531, 363.762268, 1.307845
0.7, 628.158875, 124.673447, 7.447649
0.7, 858.816406, 372.811401, 0.446637
0.7, 949.423828, 389.258698, 5.569197
0.7, 1035.877563, 419.984802, 3.681595
0.7, 402.262238, 513.036011, -25.359444
0.7, 215.233871, 452.712799, 3.366466
0.7, 988.462524, 417.577057, 2.887868
0.7, 492.636444, 513.426636, 9.911746
0.7, 455.727325, 336.192963, 2.234049
0.7, 1108.883789, 424.735474, 5.647624
0.7, 592.751953, 379.438568, -3.074924
0.7, 947.739746, 443.320557, 0.539195
0.7, 870.582153, 456.601746, 5.405045
0.7, 516.756714, 392.44632, 8.827585
0.7, 713.940796, 417.510498, 7.546497
0.7, 1041.202881, 469.673218, 0.644281
0.7, 1118.955811, 471.630493, 0.267274
0.7, 780.59137, 519.049988, 3.002396
0.7, 985.80426, 478.028534, 5.511065
0.7, 580.402039, 480.779602, 5.361237
0.7, 909.380371, 485.545837, 6.158219
0.7, 836.1521, 493.590942, 5.993783
0.7, 312.818787, 675.781128, -3.869132
0.7, 617.513977, 573.11853, -0.665233
0.7, 1077.042603, 506.830017, 5.260798
0.7, 695.013306, 515.274963, 4.405035
0.7, 1025.804565, 515.715393, 1.722621
0.7, 1123.463135, 518.842163, 6.122179
0.7, 924.748962, 530.580017, 3.481882
0.7, 971.824463, 524.032104, 1.984006
0.7, 874.409363, 525.367798, 1.090761
0.7, 735.364441, 540.195923, 3.506611
0.7, 821.249939, 545.749878, 3.439973
0.7, 651.940186, 538.077026, 1.904141
0.7, 460.658173, 128.596954, 9.063028
0.7, 297.298126, 724.298462, 9.26906
0.7, 1073.812378, 554.546631, 5.911614
0.7, 694.292542, 563.788086, 2.336635
0.7, 475.432098, 291.424072, -5.284393
0.7, 779.273987, 568.796387, 0.695642
0.7, 985.952576, 570.860413, 0.95351
0.7, 271.233032, 424.811951, 2.437892
0.7, 857.75946, 577.484741, 4.372667
0.7, 1122.215454, 575.084229, 0.255543
0.7, 735.50647, 588.721252, 2.70192
0.7, 706.734375, 681.363953, 6.808432
0.7, 815.542175, 599.655151, 3.893068
0.7, 208.342606, 499.866669, 3.258723
0.7, 683.432373, 611.318237, 0.979483
0.7, 250.695831, 571.030396, 9.90436
0.7, 613.917419, 706.21344, -8.16478
0.7, 772.233582, 620.704895, 2.623976
0.7, 875.745483, 622.939331, 1.617229
0.7, 1071.008545, 630.635986, 0.390334
0.7, 723.753174, 636.621216, 1.150487
0.7, 258.46228, 472.664978, 8.132139
0.7, 961.052612, 634.138977, 5.695482
0.7, 401.779999, 776.470398, -11.411715
0.7, 206.816986, 548.919128, 2.920538
0.7, 915.69928, 649.751099, 1.39237
0.7, 260.299988, 619.599243, 2.776654
0.7, 797.481201, 661.972412, 2.399303
0.7, 504.17691, 338.452332, 15.548256
0.7, 1105.896973, 665.270813, 6.364332
0.7, 363.067169, 886.526062, -13.626294
0.7, 1062.289673, 686.342163, 6.043084
0.7, 625.559387, 497.506927, -0.608829
0.7, 210.189865, 597.022644, 3.620117
0.7, 753.523315, 691.455872, 5.869708
0.7, 452.264709, 615.901489, -13.398609
0.7, 411.157043, 892.686279, 12.377773
0.7, 587.22644, 612.492554, 7.806417
0.7, 883.365173, 724.176086, 0.557256
0.7, 771.289673, 756.678406, 5.877678
0.7, 1081.295166, 733.331665, 5.622406
0.7, 663.895569, 659.013245, 6.703474
0.7, 812.399231, 732.617554, 5.894295
0.7, 464.789337, 449.83844, -1.771344
0.7, 219.071259, 644.840942, 2.798645
0.7, 569.310181, 568.006226, -7.828336
0.7, 636.047485, 618.720032, 0.19364
0.7, 407.736969, 345.82959, -17.875761
0.7, 448.994049, 946.317444, 4.869102
0.7, 761.677185, 835.528076, 4.856052
0.7, 1059.14624, 778.833679, 5.795656
0.7, 683.727356, 773.336731, 0.269896
0.7, 848.699585, 776.709167, 5.644843
0.7, 479.527069, 873.517151, 14.312017
0.7, 436.633362, 547.424622, -2.576309
0.7, 803.469116, 791.616821, 0.661564
0.7, 962.393433, 795.973633, 5.769068
0.7, 1013.7547, 795.375732, 2.515447
0.7, 232.197617, 690.721985, 2.734668
0.7, 588.318115, 829.463623, -9.497309
0.7, 464.403015, 827.962463, -10.526137
0.7, 712.18396, 833.80481, 2.669899
0.7, 673.719055, 718.41095, 21.072008
0.7, 935.806641, 860.590332, 5.06705
0.7, 624.476379, 862.300232, -0.033121
0.7, 666.870483, 817.921692, 0.389318
0.7, 677.178101, 868.484253, 4.88025
0.7, 863.344177, 870.739441, 5.97933
0.7, 786.592041, 880.935364, 5.933335
0.7, 741.186829, 897.855713, 5.397421
0.7, 695.213135, 913.196838, 1.084645
0.7, 644.128662, 906.133118, 1.532122
0.7, 931.7052, 911.208801, 5.166579
0.7, 881.350525, 914.631653, 3.799531
0.7, 814.417419, 924.282104, 5.273756
0.7, 603.505066, 931.475281, 6.473405
0.7, 768.661621, 938.062561, 4.781591
0.7, 512.391602, 837.536133, -2.035358
0.7, 853.835693, 954.683044, 5.209351
0.7, 572.572998, 977.331299, -3.750032
0.7, 645.494385, 955.28064, 6.759286
0.7, 810.435913, 975.146973, 5.976634
0.7, 763.635071, 985.706116, 0.003314
0.7, 666.034241, 1000.207642, 6.258961
0.7, 713.71283, 996.594971, 5.880352
0.8, 743.87854, 83.803856, 2.544214
0.8, 695.555359, 80.914291, 1.044984
0.8, 647.469604, 81.121918, 2.992922
0.8, 903.897827, 151.96077, 0.147888
0.8, 600.112, 86.454384, 1.800682
0.8, 552.915771, 95.106148, 0.671186
0.8, 807.121643, 169.512375, 5.232179
0.8, 292.695099, 272.845276, 3.061079
0.8, 758.351868, 170.663086, -5.648928
0.8, 770.944641, 124.914703, -2.088864
0.8, 876.223328, 237.129822, 10.4117
0.8, 843.850708, 202.634811, -0.899782
0.8, 682.156982, 187.267929, -6.644379
0.8, 396.824707, 197.680405, -10.215259
0.8, 856.971741, 280.459778, -4.217857
0.8, 552.821655, 250.344452, -15.410317
0.8, 287.912048, 379.245544, 4.183486
0.8, 601.772888, 164.765625, -11.245878
0.8, 944.304993, 176.87709, 0.652588
0.8, 540.127502, 141.171982, 8.190132
0.8, 809.981018, 294.242188, -1.263925
0.8, 417.28418, 153.824524, 1.827762
0.8, 818.696411, 114.192833, 10.177349
0.8, 940.722961, 234.049637, 6.099255
0.8, 327.254303, 229.750412, 6.340787
0.8, 980.524719, 208.17778, 6.148287
0.8, 265.791809, 314.058105, 2.382993
0.8, 399.497192, 390.188873, -5.961976
0.8, 504.553711, 110.485977, 2.529288
0.8, 851.073792, 149.006577, 9.733465
0.8, 820.462646, 244.411819, 8.622778
0.8, 446.796173, 381.933441, -3.925948
0.8, 251.512863, 519.985596, 2.723682
0.8, 1013.872437, 243.624878, 1.900034
0.8, 395.729614, 587.626587, -15.612035
0.8, 785.441956, 211.792496, -6.450032
0.8, 549.204956, 519.724548, 13.488602
0.8, 656.381653, 232.011887, 9.869731
0.8, 932.401062, 317.252594, -0.332214
0.8, 774.44281, 262.61557, -6.661089
0.8, 244.125809, 358.948853, 3.285073
0.8, 967.697205, 284.354675, 5.19328
0.8, 676.278076, 124.562897, 1.533455
0.8, 1042.667358, 281.934174, 1.325897
0.8, 434.193298, 264.383911, 11.790592
0.8, 790.580444, 472.1138, 12.466829
0.8, 736.639709, 492.079834, 4.327192
0.8, 885.18512, 322.320892, 0.316986
0.8, 525.433533, 290.140778, 24.983702
0.8, 1009.115173, 315.115753, 5.617461
0.8, 815.946716, 342.522125, -3.839824
0.8, 449.531708, 499.98764, 24.845127
0.8, 1033.558716, 356.270599, 2.862535
0.8, 825.803467, 437.887634, -0.670785
0.8, 813.564819, 390.898407, 3.973571
0.8, 494.073944, 966.972656, 3.890953
0.8, 985.937378, 357.65033, 2.328372
0.8, 906.85022, 367.087402, 2.95943
0.8, 227.213989, 404.592865, 3.217906
0.8, 582.827454, 744.079041, 25.530479
0.8, 1088.365967, 363.749664, 1.309788
0.8, 627.999695, 124.500084, 7.434731
0.8, 858.850159, 372.800171, 0.448469
0.8, 949.424561, 389.303131, 5.56395
0.8, 1035.641846, 422.120697, 3.433062
0.8, 402.107819, 512.815491, -25.432949
0.8, 215.291458, 452.678711, 3.369586
0.8, 988.439941, 417.725555, 2.876057
0.8, 493.716095, 520.158569, 10.008091
0.8, 453.019836, 329.06012, 2.170002
0.8, 1108.964722, 426.315521, 5.756014
0.8, 592.793884, 379.405426, -3.071843
0.8, 947.720337, 443.286224, 0.534657
0.8, 870.572815, 456.587891, 5.405924
0.8, 514.57428, 387.089813, 8.929123
0.8, 717.85321, 402.959991, 7.489667
0.8, 1041.081421, 469.823456, 0.635016
0.8, 1119.020264, 471.554596, 0.261688
0.8, 780.693604, 518.972229, 2.9934
0.8, 985.775146, 478.010529, 5.512139
0.8, 580.763489, 481.144135, 5.592271
0.8, 909.373291, 485.521759, 6.157417
0.8, 836.186829, 493.6474, 5.997363
0.8, 307.510803, 670.542542, -3.774922
0.8, 617.821289, 573.622925, -0.612703
0.8, 1077.033447, 506.950562, 5.266545
0.8, 695.073364, 515.312317, 4.391188
0.8, 1025.797974, 515.646545, 1.722195
0.8, 1123.410034, 518.796082, 6.118928
0.8, 924.756348, 530.506958, 3.488559
0.8, 971.815979, 523.942932, 1.984946
0.8, 874.400696, 525.393127, 1.091346
0.8, 735.187073, 540.221191, 3.50696
0.8, 821.223999, 545.700989, 3.441606
0.8, 651.890381, 538.043152, 1.902333
0.8, 460.033905, 129.587677, 9.117239
0.8, 297.179688, 724.35675, 9.25855
0.8, 1073.802734, 554.581726, 5.91548
0.8, 694.2323, 563.723389, 2.339143
0.8, 476.664032, 286.736633, -5.401075
0.8, 779.307068, 568.747864, 0.695203
0.8, 985.869507, 570.84375, 0.947731
0.8, 271.135376, 423.765686, 2.437084
0.8, 857.84729, 577.517639, 4.360174
0.8, 1122.186157, 575.067139, 0.25539
0.8, 735.618835, 588.761536, 2.699556
0.8, 706.681946, 681.25061, 6.789548
0.8, 815.585754, 599.656799, 3.890345
0.8, 208.279648, 499.834106, 3.264961
0.8, 683.439087, 611.386475, 0.980295
0.8, 249.779633, 568.786438, 9.98147
0.8, 613.936096, 706.242859, -8.167482
0.8, 772.129333, 620.603516, 2.626973
0.8, 875.723511, 622.893921, 1.616422
0.8, 1071.018921, 630.615601, 0.390456
0.8, 723.843323, 636.669006, 1.156012
0.8, 258.731506, 471.924957, 8.283224
0.8, 961.07666, 634.133545, 5.695133
0.8, 401.855743, 776.444153, -11.412572
0.8, 207.68689, 549.074463, 2.92587
0.8, 915.699646, 649.749023, 1.395952
0.8, 259.463562, 617.680786, 2.852278
0.8, 797.513, 661.926514, 2.401652
0.8, 500.457245, 334.954102, 15.593604
0.8, 1105.807373, 665.352722, 6.371503
0.8, 363.776398, 886.734131, -13.600556
0.8, 1062.307373, 686.312195, 6.041741
0.8, 625.723022, 497.381836, -0.615878
0.8, 209.915894, 596.987854, 3.633689
0.8, 753.578979, 691.417114, 5.868382
0.8, 452.350372, 615.863281, -13.39818
0.8, 412.794403, 893.005127, 12.369901
0.8, 587.1604, 612.862183, 7.799757
0.8, 883.395264, 724.179749, 0.558978
0.8, 770.102051, 756.665649, 5.927897
0.8, 1081.337524, 733.272827, 5.614449
0.8, 663.906921, 659.024231, 6.699553
0.8, 812.546875, 732.532471, 5.894646
0.8, 458.217438, 450.798431, -1.644064
0.8, 218.7854, 644.996277, 2.822321
0.8, 568.814636, 568.566223, -7.853376
0.8, 636.029175, 618.815369, 0.197451
0.8, 404.43045, 338.935852, -17.830593
0.8, 450.393921, 947.137329, 4.773972
0.8, 758.850769, 841.684875, 4.949702
0.8, 1059.149414, 778.753296, 5.788481
0.8, 684.005188, 772.895752, 0.261452
0.8, 849.065186, 776.634583, 5.631252
0.8, 475.247437, 874.586548, 14.183198
0.8, 432.025299, 554.76355, -2.260513
0.8, 803.552856, 791.837158, 0.671838
0.8, 962.461792, 795.986328, 5.768913
0.8, 1013.771179, 795.34552, 2.519354
0.8, 232.680161, 691.02887, 2.609297
0.8, 588.199341, 829.269775, -9.49319
0.8, 464.108826, 827.428772, -10.546301
0.8, 711.892395, 829.603088, 2.656086
0.8, 670.862732, 715.133545, 21.307014
0.8, 935.819031, 860.673706, 5.070745
0.8, 624.425476, 861.600952, -0.04502
0.8, 664.687012, 816.807434, 0.379083
0.8, 677.023254, 869.282898, 4.967795
0.8, 863.410278, 870.685364, 5.981115
0.8, 787.183105, 881.536072, 5.923918
0.8, 741.13385, 897.867065, 5.402687
0.8, 695.602783, 913.390991, 1.102399
0.8, 645.22406, 905.114746, 1.588334
0.8, 931.735046, 911.163391, 5.161489
0.8, 881.481018, 914.466919, 3.803191
0.8, 814.27478, 924.275513, 5.290737
0.8, 604.671326, 932.151001, 6.406424
0.8, 768.620972, 937.991577, 4.785643
0.8, 512.355042, 843.220886, -2.099109
0.8, 851.761902, 956.51001, 5.468301
0.8, 561.940796, 968.283447, -3.60512
0.8, 647.379456, 954.191895, 6.780782
0.8, 811.691895, 976.005188, 6.038924
0.8, 763.079285, 985.789062, 0.012502
0.8, 665.683594, 1000.14624, 6.156906
0.8, 715.087402, 996.568481, 5.814241
0.9, 743.416016, 85.245293, 2.603514
0.9, 695.486938, 80.47924, 1.06895
0.9, 646.226929, 81.104469, 3.058272
0.9, 905.022339, 150.043503, -0.09208
0.9, 599.158997, 86.691856, 1.846062
0.9, 551.97699, 95.324066, 0.641635
0.9, 808.095703, 171.315948, 5.226966
0.9, 292.006561, 273.706696, 3.158769
0.9, 757.674683, 173.462204, -5.636294
0.9, 769.286499, 127.112312, -2.110775
0.9, 877.21875, 238.162338, 10.428618
0.9, 843.349487, 205.577194, -0.840879
0.9, 682.245117, 187.346207, -6.652267
0.9, 392.060089, 195.430573, -10.430672
0.9, 855.531433, 279.931274, -4.412363
0.9, 550.200439, 247.773819, -15.644467
0.9, 288.231384, 377.155151, 4.003302
0.9, 601.214661, 165.221085, -11.223009
0.9, 944.300964, 176.903229, 0.652837
0.9, 538.82843, 142.412689, 8.725725
0.9, 810.159668, 294.704224, -1.234015
0.9, 417.744659, 153.552307, 1.819872
0.9, 816.159058, 114.31102, 10.442298
0.9, 940.802551, 234.117142, 6.104821
0.9, 327.266663, 229.765961, 6.340304
0.9, 980.512024, 208.141129, 6.145118
0.9, 265.726746, 314.665588, 2.458736
0.9, 401.33194, 387.208527, -6.193594
0.9, 504.75174, 110.174553, 2.540041
0.9, 851.49469, 149.990234, 9.76055
0.9, 821.645508, 247.294846, 8.597077
0.9, 447.745239, 375.925262, -4.036551
0.9, 252.170807, 519.898254, 2.748976
0.9, 1013.88385, 243.720688, 1.898681
0.9, 383.916138, 591.78656, -15.574767
0.9, 785.821411, 213.437775, -6.464828
0.9, 552.190796, 515.91925, 13.422171
0.9, 652.083191, 232.055542, 9.983207
0.9, 932.518616, 317.269714, -0.333988
0.9, 772.581787, 263.877289, -6.787289
0.9, 244.124893, 358.817413, 3.31654
0.9, 967.759644, 284.341309, 5.196064
0.9, 674.397583, 123.977005, 1.639305
0.9, 1042.522827, 282.330627, 1.318475
0.9, 433.47699, 269.575623, 12.023122
0.9, 790.861755, 471.553528, 12.412462
0.9, 736.101257, 491.559418, 4.380744
0.9, 885.243774, 323.102844, 0.327639
0.9, 528.291931, 290.550171, 25.026426
0.9, 1009.242004, 316.085968, 5.618259
0.9, 815.963196, 342.596954, -3.845117
0.9, 453.772858, 503.55191, 24.665274
0.9, 1033.076782, 356.87674, 2.898664
0.9, 825.778381, 437.986511, -0.662594
0.9, 813.461426, 390.958191, 3.978198
0.9, 491.942719, 965.562683, 3.798562
0.9, 985.114746, 357.904236, 2.307069
0.9, 906.800964, 366.940155, 2.973469
0.9, 227.214645, 404.436737, 3.229491
0.9, 582.777649, 744.063721, 25.5284
0.9, 1088.392212, 363.715881, 1.311699
0.9, 627.174561, 124.710762, 7.464185
0.9, 858.78302, 372.745178, 0.443298
0.9, 949.318359, 389.492584, 5.538373
0.9, 1035.463745, 422.343353, 3.52985
0.9, 407.164398, 514.983643, -25.365643
0.9, 215.282013, 452.673859, 3.355881
0.9, 987.800293, 417.513947, 2.886065
0.9, 495.078918, 530.209595, 10.229918
0.9, 449.86853, 323.269867, 1.973138
0.9, 1109.005371, 426.330597, 5.756645
0.9, 592.776978, 379.437469, -3.074288
0.9, 947.703979, 443.319855, 0.539043
0.9, 870.677002, 456.604156, 5.401603
0.9, 512.506836, 378.951294, 9.296968
0.9, 721.480347, 390.529785, 7.606048
0.9, 1041.159058, 470.048584, 0.641224
0.9, 1118.953003, 471.68161, 0.272455
0.9, 780.625671, 518.720032, 3.018472
0.9, 985.857849, 477.975525, 5.509076
0.9, 582.092285, 478.194336, 5.511087
0.9, 909.456482, 485.497253, 6.157193
0.9, 836.130188, 493.664001, 6.000958
0.9, 301.092407, 666.591125, -3.833247
0.9, 617.8255, 573.779846, -0.592861
0.9, 1077.103638, 507.343475, 5.26512
0.9, 695.010864, 515.191345, 4.393526
0.9, 1025.827026, 515.607117, 1.727195
0.9, 1123.452026, 518.773071, 6.117712
0.9, 924.794617, 530.55719, 3.485551
0.9, 971.837341, 524.003174, 1.985161
0.9, 874.460327, 525.336304, 1.09376
0.9, 735.227966, 540.444397, 3.484927
0.9, 821.272034, 545.685059, 3.441579
0.9, 651.876282, 538.091248, 1.908811
0.9, 459.614471, 129.420181, 9.178261
0.9, 297.092987, 724.363953, 9.258192
0.9, 1073.835205, 554.575378, 5.914194
0.9, 694.184326, 563.68689, 2.347842
0.9, 479.710388, 283.041016, -5.505621
0.9, 779.264221, 568.860657, 0.69836
0.9, 985.973572, 570.859314, 0.954756
0.9, 271.939301, 422.852264, 2.450515
0.9, 857.853943, 577.48175, 4.362241
0.9, 1122.21875, 575.035645, 0.253794
0.9, 735.670898, 588.736938, 2.703213
0.9, 706.772095, 681.273315, 6.789413
0.9, 815.601685, 599.564575, 3.89524
0.9, 208.31987, 499.788544, 3.248285
0.9, 683.484131, 611.416565, 0.976627
0.9, 249.608353, 568.85144, 9.919054
0.9, 613.943298, 706.23999, -8.166893
0.9, 772.137329, 620.567566, 2.627609
0.9, 875.761902, 622.920532, 1.61907
0.9, 1070.96814, 630.69043, 0.39572
0.9, 723.959045, 636.720764, 1.164843
0.9, 259.333618, 469.606964, 8.37887
0.9, 961.099792, 634.114868, 5.692916
0.9, 401.895935, 776.315796, -11.419209
0.9, 207.738998, 548.997192, 2.905729
0.9, 915.737488, 649.651245, 1.398294
0.9, 259.043671, 617.176331, 2.716498
0.9, 797.476807, 661.892822, 2.400516
0.9, 497.436371, 333.059235, 15.530831
0.9, 1105.821899, 665.38269, 6.374989
0.9, 366.991211, 889.403381, -13.596942
0.9, 1062.260864, 686.267334, 6.0414
0.9, 626.050659, 497.004089, -0.634091
0.9, 209.909592, 597.08136, 3.624652
0.9, 753.938904, 691.44397, 5.865108
0.9, 452.426331, 615.947693, -13.397741
0.9, 415.245392, 893.716553, 12.36284
0.9, 587.238403, 613.19519, 7.813645
0.9, 883.396301, 724.191589, 0.558036
0.9, 771.447571, 756.701294, 5.978628
0.9, 1081.169556, 733.688416, 5.655187
0.9, 663.933777, 659.133118, 6.704836
0.9, 812.603394, 732.474243, 5.889887
0.9, 449.542084, 455.055389, -1.595376
0.9, 218.558838, 644.838135, 2.939552
0.9, 569.304443, 568.723022, -7.855418
0.9, 636.035278, 618.794556, 0.187944
0.9, 401.402466, 332.371368, -17.960613
0.9, 448.534424, 945.847351, 4.85505
0.9, 755.513306, 844.66864, 4.870763
0.9, 1059.175415, 778.838623, 5.794522
0.9, 684.042847, 772.777649, 0.267237
0.9, 849.059448, 776.638855, 5.634968
0.9, 469.725708, 873.96051, 14.081381
0.9, 424.546997, 560.76593, -2.16262
0.9, 803.558105, 791.780273, 0.661739
0.9, 962.427856, 795.900452, 5.761898
0.9, 1013.750671, 795.375305, 2.516422
0.9, 234.061081, 689.872009, 2.365244
0.9, 588.093872, 829.216492, -9.501939
0.9, 463.740448, 825.902954, -10.573838
0.9, 710.835327, 823.197571, 2.509964
0.9, 666.745483, 710.491577, 21.434227
0.9, 935.798218, 860.638123, 5.067482
0.9, 624.535522, 861.357178, -0.039223
0.9, 663.511658, 815.888733, 0.368596
0.9, 677.715698, 869.159119, 5.050928
0.9, 863.399658, 870.596863, 5.977686
0.9, 787.342285, 881.677246, 5.927966
0.9, 741.141418, 897.9151, 5.41209
0.9, 695.656372, 913.389282, 1.084189
0.9, 645.440002, 905.038208, 1.592707
0.9, 931.712891, 911.194153, 5.166328
0.9, 881.493225, 914.421875, 3.802453
0.9, 814.161011, 924.266541, 5.304431
0.9, 605.754395, 932.648315, 6.42003
0.9, 768.621765, 937.909058, 4.783885
0.9, 510.581543, 846.746948, -2.211983
0.9, 851.707153, 956.520081, 5.480381
0.9, 558.619019, 964.369568, -3.609779
0.9, 649.023499, 953.907349, 6.827525
0.9, 811.450989, 976.05896, 6.052095
0.9, 763.077637, 985.677795, 0.005057
0.9, 665.454346, 1000.14624, 6.09386
0.9, 714.951111, 996.726013, 5.836406
1, 742.756226, 84.002266, 2.656076
1, 695.32605, 81.096237, 1.18286
1, 646.341736, 81.217697, 3.076456
1, 905.59845, 149.696182, -0.26578
1, 599.187927, 86.410332, 1.825184
1, 551.973083, 95.052574, 0.732593
1, 806.796204, 172.729095, 5.321784
1, 293.820251, 272.135742, 3.306627
1, 758.927917, 173.321823, -5.722079
1, 766.907837, 126.195747, -2.074525
1, 877.388611, 238.650467, 10.402503
1, 843.278259, 205.712769, -0.80468
1, 682.267212, 187.322983, -6.660507
1, 384.081818, 190.710571, -10.441515
1, 855.522644, 280.672791, -4.511786
1, 543.605652, 244.915512, -15.906674
1, 289.099243, 375.91452, 4.175662
1, 599.207092, 164.277435, -11.287688
1, 944.416748, 176.853485, 0.658852
1, 538.472717, 142.634537, 8.697546
1, 808.233154, 294.732147, -1.189552
1, 417.042175, 154.020569, 1.756594
1, 816.028381, 115.400253, 10.621611
1, 940.769714, 234.136963, 6.108883
1, 327.218658, 229.755844, 6.339231
1, 980.534973, 208.191635, 6.146657
1, 266.337036, 312.970886, 2.414304
1, 404.055389, 385.388489, -6.186385
1, 502.998596, 110.79818, 2.472613
1, 850.650635, 150.800079, 9.716567
1, 821.249023, 248.190582, 8.61465
1, 449.861206, 368.267029, -3.920814
1, 252.072418, 519.150879, 2.663696
1, 1013.86554, 243.701691, 1.897639
1, 374.560211, 590.21106, -15.498851
1, 784.983093, 214.996613, -6.431031
1, 554.318665, 514.768494, 13.35421
1, 642.277344, 233.767548, 10.022486
1, 932.516235, 317.434723, -0.318463
1, 772.855896, 262.673676, -6.938459
1, 244.143051, 358.440918, 3.329492
1, 967.84613, 284.350159, 5.19822
1, 675.417664, 124.324135, 1.755831
1, 1042.750488, 281.805359, 1.32548
1, 434.01889, 269.471436, 12.089066
1, 790.48114, 471.706451, 12.439554
1, 736.352722, 492.517578, 4.40117
1, 885.456055, 322.876892, 0.317042
1, 529.339966, 290.745636, 25.025084
1, 1008.151489, 316.075439, 5.800983
1, 815.805237, 342.699371, -3.857463
1, 455.410614, 505.761963, 24.643185
1, 1032.957153, 356.801849, 2.947646
1, 825.736328, 438.526276, -0.63301
1, 813.265686, 391.532227, 3.963794
1, 490.661682, 965.881958, 3.858095
1, 985.116211, 357.830536, 2.320656
1, 906.702576, 366.925842, 2.968427
1, 227.195816, 404.527588, 3.22558
1, 582.812195, 744.047607, 25.530626
1, 1088.356567, 363.708008, 1.310849
1, 628.107849, 124.587883, 7.490413
1, 858.73761, 372.743988, 0.446582
1, 949.276245, 389.476105, 5.534888
1, 1035.45813, 422.787292, 3.659531
1, 408.124451, 515.392395, -25.371122
1, 215.443375, 452.599091, 3.35914
1, 987.716125, 417.563477, 2.880586
1, 490.439117, 541.334351, 10.657069
1, 447.995605, 315.854462, 2.018863
1, 1108.965088, 426.341614, 5.760324
1, 592.832642, 379.438934, -3.074264
1, 947.349243, 443.40802, 0.534735
1, 870.71637, 456.57309, 5.405634
1, 507.871185, 377.483948, 9.321378
1, 719.731689, 383.008575, 7.753932
1, 1041.103638, 470.011322, 0.631874
1, 1119.04834, 471.643219, 0.271518
1, 780.117615, 518.789795, 2.920014
1, 985.77771, 478.03894, 5.513011
1, 583.238892, 475.816498, 5.406977
1, 909.534668, 485.507111, 6.159457
1, 836.186401, 493.694916, 6.001083
1, 291.480865, 661.889282, -3.812318
1, 617.942139, 573.662415, -0.573007
1, 1077.036499, 506.899231, 5.262979
1, 694.921936, 515.275208, 4.399295
1, 1025.910156, 515.614136, 1.73433
1, 1123.445679, 518.769348, 6.119165
1, 924.850708, 530.838501, 3.462343
1, 971.864075, 523.956482, 1.987853
1, 874.441101, 525.360901, 1.093864
1, 735.151672, 540.18103, 3.519579
1, 821.37262, 545.720459, 3.432393
1, 651.878235, 538.690613, 1.896276
1, 459.072113, 130.42186, 9.248571
1, 297.10141, 724.432068, 9.255565
1, 1073.725952, 554.529053, 5.914109
1, 694.174927, 563.702209, 2.349595
1, 481.636414, 279.195526, -5.464376
1, 779.210388, 568.942383, 0.70339
1, 985.92157, 570.819641, 0.949435
1, 272.202484, 421.899231, 2.426363
1, 857.796997, 577.452087, 4.367683
1, 1122.206543, 575.042358, 0.256286
1, 735.733643, 588.713806, 2.710092
1, 706.844482, 681.140198, 6.781383
1, 815.63385, 599.621399, 3.890551
1, 208.348404, 499.741119, 3.254601
1, 683.483826, 611.421692, 0.972262
1, 250.189529, 568.539856, 9.957875
1, 614.023254, 706.231873, -8.171869
1, 772.116211, 620.575623, 2.623919
1, 875.751953, 622.910095, 1.618653
1, 1071.006836, 630.622498, 0.390675
1, 723.825562, 636.6474, 1.146762
1, 259.560028, 468.597321, 8.346863
1, 961.128784, 634.087463, 5.687477
1, 401.920929, 776.233704, -11.422729
1, 207.553894, 548.943176, 2.929221
1, 915.722168, 649.677734, 1.39563
1, 258.683746, 617.643921, 2.801704
1, 797.489685, 661.94043, 2.394881
1, 494.227905, 329.161316, 15.427958
1, 1105.794189, 665.472961, 6.384182
1, 368.172241, 890.907043, -13.618606
1, 1062.269165, 686.291565, 6.048563
1, 626.558289, 497.137634, -0.638323
1, 209.839981, 598.325867, 3.531648
1, 753.935181, 691.391907, 5.865673
1, 452.470947, 615.968811, -13.399687
1, 416.479034, 894.089966, 12.373335
1, 587.235657, 613.391663, 7.813951
1, 883.409363, 724.187439, 0.56016
1, 770.205627, 757.778442, 6.156265
1, 1081.342163, 733.341003, 5.620264
1, 663.922974, 659.442688, 6.729659
1, 812.680847, 732.421814, 5.890296
1, 438.990234, 460.478302, -1.360267
1, 218.170059, 644.501465, 2.967878
1, 567.613403, 569.351929, -7.819639
1, 636.005798, 618.840515, 0.189658
1, 399.996033, 329.068909, -18.09099
1, 446.344208, 944.858948, 4.79172
1, 750.273315, 849.72876, 4.7441
1, 1059.08606, 778.848206, 5.801403
1, 684.280945, 772.463806, 0.266348
1, 849.199585, 776.612549, 5.641869
1, 465.95874, 872.331787, 13.998061
1, 417.176819, 564.746704, -2.117929
1, 803.744934, 792.198669, 0.67473
1, 962.444031, 795.911865, 5.763462
1, 1013.687256, 795.304199, 2.517322
1, 236.203033, 690.428772, 2.155096
1, 587.949951, 829.087524, -9.506855
1, 462.974182, 824.431091, -10.604319
1, 713.628723, 816.991394, 2.526915
1, 664.609863, 707.549988, 21.526976
1, 935.808472, 860.595886, 5.06736
1, 624.672974, 861.10083, -0.036409
1, 664.129517, 816.023621, 0.208068
1, 679.38269, 868.993286, 5.032175
1, 863.426025, 870.592712, 5.981486
1, 787.490479, 881.643005, 5.917334
1, 741.632385, 897.361084, 5.347555
1, 695.794189, 913.549377, 1.075508
1, 646.480835, 904.136719, 1.617303
1, 931.658997, 911.215454, 5.171744
1, 881.560364, 914.390015, 3.800433
1, 814.124512, 924.31311, 5.309484
1, 607.333069, 932.813965, 6.382526
1, 768.635986, 937.964294, 4.785164
1, 507.860443, 848.039734, -2.326871
1, 853.276917, 954.967163, 5.299026
1, 552.458923, 956.905762, -3.699378
1, 651.757751, 952.995728, 6.827773
1, 811.325256, 975.954041, 6.047781
1, 762.798401, 985.740295, 0.013889
1, 665.484192, 999.388855, 6.012496
1, 714.874268, 996.654602, 5.840644
