# Supplementary material for: Self-sustained frictional cooling in active matter
Source: Nat Commun. 2025 Aug 6;16:7235. doi: 10.1038/s41467-025-62626-9 (PMC12328619; doi:10.1038/s41467-025-62626-9)
Supplement: Supplementary file 8 — Source Data [file 41467_2025_62626_MOESM8_ESM.zip › Figure_1eg_3a.txt]

# t = 0 correspond to states in Fig.1e,g and an initial state in Fig.3a
# Coordiantes are given in pixel units
# Columns: time, x, y, orientation
0, 838.425232, 115.97554, 0.297432
0, 436.67276, 193.878464, 34.768803
0, 576.357056, 321.485107, 6.981749
0, 925.933533, 215.715958, -12.931377
0, 442.436615, 679.500916, 7.519669
0, 803.589783, 231.104065, -0.00973
0, 513.674011, 236.139206, 30.882565
0, 682.256409, 311.963654, 6.807632
0, 889.254272, 292.353088, -13.921939
0, 730.016174, 298.893158, -6.09895
0, 927.442993, 320.987061, 11.944204
0, 754.993164, 130.452515, -6.486133
0, 848.718933, 161.334686, -6.432579
0, 268.364227, 594.534485, -55.742821
0, 805.2229, 182.384415, -13.293736
0, 518.101685, 284.134827, -55.925713
0, 571.057983, 614.0672, 7.3069
0, 716.867981, 432.684052, -14.639737
0, 932.626343, 169.669113, 1.379044
0, 514.069092, 591.831543, 12.00931
0, 756.26001, 223.479828, -5.39788
0, 691.941956, 79.928726, 1.908937
0, 777.881653, 347.920258, 10.365377
0, 423.786224, 240.881378, 55.832218
0, 344.878784, 212.078796, 5.495237
0, 969.452881, 198.365738, 6.076288
0, 531.30542, 454.185669, 6.547004
0, 529.61261, 331.826508, -50.746513
0, 891.926208, 142.614929, 7.617844
0, 744.79834, 382.248322, 10.651424
0, 660.724976, 354.004059, 14.220738
0, 684.929626, 396.854675, -33.087223
0, 589.918945, 887.754272, 6.073584
0, 1002.809631, 232.523071, 2.384524
0, 456.65921, 628.305908, -33.286724
0, 853.82251, 258.786743, -21.344782
0, 421.607666, 595.347595, 37.144768
0, 572.775085, 662.858337, 14.60696
0, 907.065674, 366.114227, -3.208023
0, 764.282166, 426.141754, -7.052364
0, 313.218414, 245.730972, 2.186003
0, 927.258606, 263.955811, 13.927105
0, 573.321472, 383.16983, 30.87007
0, 1033.307251, 269.929535, 1.543526
0, 501.167297, 492.529724, 25.594824
0, 804.341736, 460.575043, 12.716488
0, 756.454834, 474.018982, 7.383687
0, 868.224548, 336.733978, 0.456343
0, 529.015076, 403.128937, 44.496758
0, 957.999207, 357.670624, 9.845496
0, 822.163391, 324.893982, -5.072854
0, 540.981689, 519.547607, 31.870998
0, 1024.836182, 403.788727, -1.034094
0, 839.017151, 426.622986, -0.706341
0, 800.078247, 393.446533, 4.117022
0, 629.345154, 777.724731, -0.371496
0, 974.680664, 269.503693, 2.190362
0, 885.346436, 409.741699, 2.661129
0, 291.871063, 709.811401, 4.120846
0, 555.884705, 730.998352, 40.589527
0, 1085.259399, 357.730042, 1.238814
0, 411.007996, 643.389954, 11.033673
0, 846.70282, 379.439117, 0.148344
0, 941.05426, 402.855286, 5.907242
0, 1060.594849, 433.626373, 6.395786
0, 530.26001, 638.714661, -39.379612
0, 429.150177, 146.525269, 2.444046
0, 982.993469, 427.492584, 2.987078
0, 601.548279, 575.886169, 13.461347
0, 443.821136, 434.730377, -13.06079
0, 1107.688843, 417.827606, 5.759576
0, 620.556763, 443.231537, -9.468695
0, 940.840637, 451.471252, 0.45126
0, 876.506592, 457.657288, 5.144393
0, 641.05249, 231.236191, 63.705498
0, 809.934814, 278.377563, 10.727219
0, 1034.181641, 474.173004, 0.92783
0, 1117.864624, 463.38623, 0.171311
0, 795.08136, 507.81778, 4.994042
0, 985.877869, 476.928711, 5.473962
0, 667.612976, 457.242767, 8.98508
0, 912.678589, 490.54071, 6.189909
0, 841.380798, 489.848755, 5.81367
0, 573.929749, 432.337982, -10.061524
0, 642.756531, 548.069275, 0.475998
0, 1073.766113, 502.302856, 5.19496
0, 711.99585, 490.437134, 4.636005
0, 1020.406494, 521.77478, 1.726152
0, 1121.119141, 512.247375, 6.117358
0, 926.267944, 537.52771, 3.450391
0, 973.238464, 524.417603, 2.081951
0, 877.456299, 523.440552, 1.104051
0, 749.324524, 521.607361, 2.937289
0, 831.951233, 541.848877, 3.423982
0, 665.377869, 505.120514, 1.148269
0, 498.254456, 540.928894, 14.35926
0, 557.535828, 815.907715, 14.514418
0, 1067.876709, 552.370483, 5.96001
0, 702.675964, 539.401733, 2.40143
0, 847.294617, 210.908646, -12.148425
0, 787.280151, 559.657043, 0.480708
0, 984.970886, 570.160339, 0.90955
0, 394.970947, 690.00946, -6.764312
0, 868.605225, 571.415527, 4.458697
0, 1122.249756, 560.191711, 0.242555
0, 740.185486, 569.627319, 2.494509
0, 717.194702, 663.675659, 7.48767
0, 824.596191, 588.825623, 4.248529
0, 284.417053, 284.089294, 1.216888
0, 694.81134, 588.431519, 1.048635
0, 640.802734, 731.106628, 13.972634
0, 627.452209, 641.502808, -19.56484
0, 780.541138, 606.077515, 2.726328
0, 875.822754, 621.760864, 1.554152
0, 1064.964111, 601.099365, 0.35859
0, 731.154541, 617.624023, 0.58124
0, 463.681488, 807.324585, 11.644702
0, 961.393188, 624.599609, 5.582477
0, 531.656189, 688.452454, -20.807564
0, 369.764832, 251.742004, 1.50409
0, 917.495483, 646.760681, 1.565475
0, 488.534821, 664.900879, -0.698454
0, 815.257385, 640.979431, 2.570354
0, 634.462463, 311.558594, 37.792896
0, 1105.553589, 627.735352, 6.466729
0, 570.792908, 479.981293, -27.656298
0, 1058.908569, 649.19989, 6.25108
0, 617.987366, 490.814117, -1.607188
0, 207.889252, 582.82489, 4.193322
0, 768.294434, 666.815369, 5.761422
0, 452.632141, 481.40332, -76.957848
0, 624.896606, 841.897156, 18.336033
0, 588.61499, 530.054382, 8.31498
0, 883.977112, 718.988647, 0.493895
0, 761.369263, 782.72583, 5.412101
0, 1077.422974, 693.920898, 5.901155
0, 679.703613, 633.052185, 6.932929
0, 819.295105, 709.622986, 6.163607
0, 611.756592, 353.694366, -7.517621
0, 296.515686, 813.298401, 4.465016
0, 554.94165, 564.462463, -6.53272
0, 647.025208, 597.46875, -0.129914
0, 467.135559, 578.700745, -58.273022
0, 631.529053, 975.28656, 4.611562
0, 804.076355, 804.746399, 5.764295
0, 1076.854126, 742.402161, 5.446558
0, 688.588562, 717.348022, 7.309809
0, 860.437744, 762.19635, 5.332452
0, 709.87207, 910.175964, 21.027149
0, 540.05719, 980.868225, -0.869837
0, 812.5271, 757.165466, 1.13112
0, 959.424561, 774.919312, 5.661566
0, 1032.013794, 761.534424, 2.842595
0, 579.870667, 772.748901, -2.87499
0, 390.113007, 740.000183, -24.149582
0, 612.452271, 690.267395, -20.216972
0, 740.315002, 706.674561, 3.611417
0, 659.917786, 677.695496, 22.642986
0, 941.513306, 819.250305, 4.69513
0, 710.122192, 799.986755, 0.210602
0, 722.498901, 751.768433, 1.751295
0, 662.527405, 900.882446, 4.811132
0, 886.386658, 801.851135, 5.818687
0, 845.436829, 829.575256, 5.830217
0, 797.763916, 853.17334, 5.561636
0, 755.595154, 830.225708, -1.506803
0, 663.633972, 811.659363, 1.221948
0, 941.093506, 868.986572, 5.328894
0, 896.618469, 848.915771, 3.598454
0, 841.074341, 876.847229, 5.905545
0, 675.677917, 764.682556, 6.966408
0, 796.326965, 902.160217, 4.692947
0, 718.482788, 253.021729, -13.338489
0, 884.125, 897.457153, 5.392414
0, 215.161575, 629.689331, -22.226225
0, 709.180725, 862.380798, 13.15907
0, 845.966675, 925.207092, 6.860119
0, 794.593994, 950.378113, 0.373304
0, 754.296753, 876.966125, 6.9642
0, 747.043579, 944.768066, 5.692412
0.1, 838.484436, 115.98175, 0.299446
0.1, 436.725464, 193.875, 34.76548
0.1, 576.328552, 321.441437, 6.977918
0.1, 925.907776, 215.662292, -12.935581
0.1, 442.415192, 679.475708, 7.515503
0.1, 803.524719, 231.012527, -0.020655
0.1, 513.674744, 236.089127, 30.87727
0.1, 682.188354, 311.984436, 6.805493
0.1, 889.340576, 292.370453, -13.930556
0.1, 730.088318, 298.902008, -6.096907
0.1, 927.401367, 320.931946, 11.941391
0.1, 755.063599, 130.414658, -6.491215
0.1, 847.727722, 162.408203, -6.336611
0.1, 268.412659, 594.526184, -55.742901
0.1, 805.213013, 182.386215, -13.29232
0.1, 518.11969, 284.164429, -55.922169
0.1, 571.019226, 614.026367, 7.302426
0.1, 716.947449, 432.696198, -14.646821
0.1, 932.660278, 169.703918, 1.38244
0.1, 513.994934, 591.806946, 12.010329
0.1, 756.336304, 223.522064, -5.391086
0.1, 691.912231, 79.896019, 1.906799
0.1, 777.893066, 347.940643, 10.362659
0.1, 423.801453, 240.869492, 55.832176
0.1, 344.876465, 212.010925, 5.492582
0.1, 969.432434, 198.349304, 6.075514
0.1, 531.273499, 454.146576, 6.543035
0.1, 529.564026, 331.78125, -50.74651
0.1, 891.89624, 142.674683, 7.616345
0.1, 744.813416, 382.284637, 10.647618
0.1, 660.702026, 354.017212, 14.21732
0.1, 684.957764, 396.84436, -33.090271
0.1, 589.968689, 887.726501, 6.070147
0.1, 1002.894653, 232.481247, 2.395709
0.1, 456.639923, 628.276428, -33.283226
0.1, 853.822632, 258.709717, -21.33988
0.1, 421.594543, 595.265503, 37.139694
0.1, 572.792725, 662.776611, 14.611998
0.1, 906.996704, 366.088623, -3.206775
0.1, 764.191406, 426.167542, -7.044363
0.1, 313.185364, 245.714279, 2.185402
0.1, 927.282043, 263.925873, 13.926943
0.1, 573.36853, 383.16452, 30.86832
0.1, 1033.326172, 269.955688, 1.546983
0.1, 501.157196, 492.451752, 25.586809
0.1, 804.359985, 460.576721, 12.718703
0.1, 756.424561, 474.009552, 7.38194
0.1, 868.27533, 336.758514, 0.459946
0.1, 529.117737, 403.209869, 44.507874
0.1, 958.017578, 357.631073, 9.846466
0.1, 822.210449, 324.874207, -5.067205
0.1, 540.926453, 519.648071, 31.877584
0.1, 1024.826416, 403.787537, -1.034576
0.1, 839.095459, 426.585388, -0.71192
0.1, 800.125366, 393.548187, 4.108566
0.1, 629.367188, 777.593811, -0.382634
0.1, 974.62677, 269.528412, 2.185121
0.1, 885.347839, 409.937317, 2.638934
0.1, 291.873474, 709.75238, 4.124044
0.1, 555.996277, 730.954895, 40.592846
0.1, 1085.224121, 357.679596, 1.233017
0.1, 410.954956, 643.421326, 11.038833
0.1, 846.729187, 379.306549, 0.135768
0.1, 941.079163, 402.858551, 5.906692
0.1, 1060.612793, 433.625519, 6.39657
0.1, 530.335083, 638.68988, -39.388039
0.1, 429.184357, 146.525772, 2.444971
0.1, 982.951599, 427.476227, 2.987467
0.1, 601.560791, 575.979675, 13.467306
0.1, 443.850769, 434.714325, -13.061036
0.1, 1107.677734, 417.863708, 5.762572
0.1, 620.533264, 443.185638, -9.466426
0.1, 940.83551, 451.532532, 0.457047
0.1, 876.528931, 457.621582, 5.138829
0.1, 641.039001, 231.208908, 63.702457
0.1, 809.864075, 278.375214, 10.733723
0.1, 1034.161011, 474.167969, 0.925909
0.1, 1117.802612, 463.377899, 0.169276
0.1, 794.980652, 507.835754, 5.00504
0.1, 985.878174, 476.94162, 5.474505
0.1, 667.549194, 457.199463, 8.984827
0.1, 912.77063, 490.585022, 6.194427
0.1, 841.419556, 490.041718, 5.828325
0.1, 574.052734, 431.675964, -10.008612
0.1, 642.926575, 548.191528, 0.492169
0.1, 1073.689453, 502.358978, 5.202371
0.1, 711.920776, 490.42218, 4.645388
0.1, 1020.381531, 521.825623, 1.722993
0.1, 1121.028931, 514.52301, 6.30615
0.1, 926.268433, 537.543274, 3.449724
0.1, 973.079407, 524.33075, 2.071043
0.1, 877.515137, 523.358521, 1.105613
0.1, 749.279602, 521.486877, 2.947596
0.1, 832.086304, 541.796997, 3.423022
0.1, 665.328857, 505.666901, 1.163914
0.1, 498.212494, 540.849426, 14.356498
0.1, 557.546631, 815.935608, 14.515962
0.1, 1067.851074, 552.386108, 5.96217
0.1, 702.66803, 539.567261, 2.390366
0.1, 847.294067, 210.971466, -12.144642
0.1, 787.218567, 559.596313, 0.4744
0.1, 984.931824, 570.167725, 0.908724
0.1, 395.001648, 690.024841, -6.763836
0.1, 868.601013, 571.437561, 4.457473
0.1, 1122.263184, 560.168579, 0.241942
0.1, 740.137085, 569.692383, 2.488189
0.1, 717.169922, 663.708252, 7.488517
0.1, 824.567017, 588.787964, 4.25138
0.1, 284.342712, 284.077576, 1.210463
0.1, 694.834839, 587.490723, 1.011301
0.1, 640.856506, 731.189087, 13.97889
0.1, 627.52655, 641.587769, -19.562176
0.1, 780.495178, 606.092834, 2.723531
0.1, 875.866577, 621.787598, 1.558586
0.1, 1064.982788, 601.147827, 0.362545
0.1, 731.037292, 617.645874, 0.576667
0.1, 463.708832, 807.279053, 11.641031
0.1, 961.402222, 624.625549, 5.583576
0.1, 531.699097, 688.473083, -20.811638
0.1, 369.753998, 251.701309, 1.497784
0.1, 917.507812, 646.772217, 1.567683
0.1, 488.557281, 664.812256, -0.706214
0.1, 815.177002, 640.956848, 2.56896
0.1, 634.425293, 311.61557, 37.797646
0.1, 1105.567871, 627.710754, 6.468119
0.1, 570.813599, 480.038544, -27.665178
0.1, 1059.030396, 649.245056, 6.256408
0.1, 617.889343, 490.918182, -1.598915
0.1, 207.809616, 582.725647, 4.19135
0.1, 768.339661, 666.823914, 5.762758
0.1, 452.665222, 481.520782, -76.964493
0.1, 624.90332, 841.811401, 18.331867
0.1, 588.664062, 530.124756, 8.318378
0.1, 883.973694, 719.004272, 0.493112
0.1, 761.351257, 782.596619, 5.406716
0.1, 1077.397949, 693.957214, 5.905792
0.1, 679.662903, 633.008118, 6.927499
0.1, 819.281921, 709.669861, 6.167881
0.1, 611.723267, 353.767212, -7.512483
0.1, 296.516296, 813.320496, 4.465866
0.1, 555.03479, 564.497559, -6.531818
0.1, 647.138062, 597.233521, -0.152922
0.1, 467.052094, 578.721069, -58.266537
0.1, 631.567444, 975.245483, 4.610209
0.1, 804.110962, 804.768066, 5.764508
0.1, 1076.823364, 742.440247, 5.450961
0.1, 688.56073, 717.367004, 7.308106
0.1, 860.459534, 762.24762, 5.332813
0.1, 709.952515, 910.175537, 21.032188
0.1, 540.098206, 980.868896, -0.871249
0.1, 812.490784, 757.209045, 1.130285
0.1, 959.423523, 774.939514, 5.664998
0.1, 1032.011719, 761.518982, 2.843291
0.1, 579.8349, 772.743286, -2.875173
0.1, 390.140228, 739.964844, -24.152586
0.1, 612.404602, 690.306091, -20.212341
0.1, 740.316833, 706.627136, 3.614996
0.1, 659.894714, 677.674072, 22.648256
0.1, 941.548218, 819.237488, 4.688956
0.1, 710.156006, 799.997803, 0.216082
0.1, 722.555664, 751.751953, 1.757147
0.1, 662.530212, 900.839172, 4.810704
0.1, 886.391724, 801.84375, 5.818883
0.1, 845.439697, 829.585449, 5.832666
0.1, 797.757202, 853.283997, 5.568964
0.1, 755.629456, 830.281311, -1.5074
0.1, 663.548157, 811.596802, 1.211188
0.1, 941.087036, 868.946411, 5.328546
0.1, 896.704468, 848.911377, 3.593258
0.1, 841.123596, 876.828003, 5.902444
0.1, 675.576172, 764.556641, 6.951509
0.1, 796.325867, 902.028931, 4.692273
0.1, 718.451843, 253.097275, -13.330865
0.1, 884.185669, 897.49469, 5.391024
0.1, 215.121231, 629.483215, -22.129196
0.1, 709.136475, 862.369019, 13.154919
0.1, 845.931702, 925.227722, 6.859771
0.1, 794.624146, 950.454041, 0.381673
0.1, 754.302673, 877.105652, 6.977622
0.1, 747.115173, 944.677917, 5.688811
0.2, 838.46637, 116.03949, 0.303082
0.2, 436.708496, 193.915451, 34.764038
0.2, 575.919556, 321.362183, 6.952947
0.2, 925.932678, 215.616608, -12.939623
0.2, 442.468567, 679.415344, 7.518316
0.2, 803.637024, 231.097092, -0.012093
0.2, 513.662292, 236.144501, 30.883751
0.2, 682.279785, 311.900696, 6.802197
0.2, 889.251404, 292.252319, -13.923755
0.2, 729.98468, 298.904297, -6.099415
0.2, 927.404236, 320.979614, 11.943992
0.2, 755.065308, 130.436371, -6.490993
0.2, 847.623047, 162.459335, -6.33241
0.2, 268.467957, 594.460571, -55.744865
0.2, 805.177368, 182.426651, -13.287685
0.2, 518.17926, 284.102356, -55.922581
0.2, 571.036804, 614.101318, 7.309107
0.2, 716.865845, 432.648468, -14.638232
0.2, 932.607361, 169.639023, 1.375092
0.2, 514.075562, 591.83197, 12.008285
0.2, 756.30426, 223.55452, -5.391433
0.2, 691.912415, 79.902802, 1.906015
0.2, 777.812378, 347.827301, 10.374635
0.2, 423.782562, 240.854462, 55.83062
0.2, 344.88916, 212.055283, 5.495185
0.2, 969.447021, 198.317612, 6.072644
0.2, 531.264709, 454.23175, 6.552032
0.2, 529.578247, 331.826263, -50.743542
0.2, 891.829651, 142.649353, 7.61089
0.2, 744.788574, 382.345306, 10.647938
0.2, 660.694031, 353.940277, 14.218033
0.2, 684.96637, 396.777435, -33.091454
0.2, 589.989563, 887.744629, 6.072826
0.2, 1002.862915, 232.539871, 2.387174
0.2, 456.633453, 628.344971, -33.28344
0.2, 853.79248, 258.808746, -21.345827
0.2, 421.625946, 595.280457, 37.141495
0.2, 572.818054, 662.765503, 14.61206
0.2, 906.981262, 366.069397, -3.204785
0.2, 764.242981, 426.121307, -7.051718
0.2, 313.226318, 245.685501, 2.188551
0.2, 927.248047, 263.937805, 13.924792
0.2, 573.342834, 383.183411, 30.86911
0.2, 1033.343018, 269.977356, 1.548688
0.2, 501.258057, 492.468781, 25.594927
0.2, 804.455383, 460.623718, 12.72627
0.2, 756.471985, 474.08136, 7.388696
0.2, 868.252991, 336.766022, 0.459409
0.2, 529.118469, 403.092499, 44.499378
0.2, 958.013977, 357.668945, 9.843277
0.2, 822.163147, 324.918152, -5.070958
0.2, 541.015564, 519.617615, 31.877472
0.2, 1024.861328, 403.819092, -1.036054
0.2, 839.035339, 426.625732, -0.707544
0.2, 800.131531, 393.5159, 4.109317
0.2, 629.337097, 777.637329, -0.378849
0.2, 974.634277, 269.54068, 2.185592
0.2, 885.249268, 409.891418, 2.640298
0.2, 291.876862, 709.793396, 4.121649
0.2, 556.007568, 730.977661, 40.590599
0.2, 1085.274902, 357.734161, 1.238922
0.2, 410.950256, 643.420349, 11.039688
0.2, 846.827942, 379.435516, 0.149581
0.2, 941.140015, 402.908936, 5.908671
0.2, 1060.645996, 433.584778, 6.391514
0.2, 530.196228, 638.737061, -39.376347
0.2, 429.180878, 146.543701, 2.443873
0.2, 983.021667, 427.57547, 2.980768
0.2, 601.622986, 575.937256, 13.466828
0.2, 443.842285, 434.720642, -13.058831
0.2, 1107.655762, 417.787903, 5.757861
0.2, 620.567322, 443.133026, -9.462009
0.2, 940.859192, 451.471619, 0.451378
0.2, 876.554382, 457.658783, 5.139623
0.2, 641.04248, 231.281052, 63.707249
0.2, 809.906982, 278.278656, 10.732776
0.2, 1034.16626, 474.143005, 0.925304
0.2, 1117.832153, 463.408997, 0.17269
0.2, 795.028809, 507.805328, 4.996926
0.2, 985.842834, 476.958984, 5.47821
0.2, 667.546509, 457.134277, 8.991484
0.2, 912.729553, 490.473602, 6.183448
0.2, 841.413452, 489.870789, 5.814353
0.2, 574.080444, 432.324829, -10.053539
0.2, 642.789368, 548.069458, 0.477615
0.2, 1073.725464, 502.313812, 5.197649
0.2, 712.016541, 490.430908, 4.634133
0.2, 1020.360474, 521.857971, 1.720794
0.2, 1121.19751, 512.282654, 6.119389
0.2, 926.271118, 537.541504, 3.449098
0.2, 973.180725, 524.31781, 2.081583
0.2, 877.482483, 524.056702, 1.13002
0.2, 749.267456, 521.625305, 2.934628
0.2, 831.974426, 541.767944, 3.43172
0.2, 665.272827, 505.101166, 1.139346
0.2, 498.256561, 540.954529, 14.356886
0.2, 557.546753, 815.911194, 14.515183
0.2, 1067.913696, 552.375488, 5.959213
0.2, 702.648682, 539.576477, 2.38926
0.2, 847.311768, 211.009766, -12.140841
0.2, 787.217163, 559.615479, 0.474704
0.2, 984.986328, 570.168213, 0.911475
0.2, 394.979187, 690.011963, -6.764557
0.2, 868.692444, 571.443542, 4.448539
0.2, 1122.212891, 560.295654, 0.250447
0.2, 740.135742, 569.618958, 2.492242
0.2, 717.210938, 663.678406, 7.490079
0.2, 824.607422, 588.893921, 4.244913
0.2, 284.43161, 284.122223, 1.21811
0.2, 694.84082, 588.474792, 1.053718
0.2, 640.763489, 731.059753, 13.969125
0.2, 627.602783, 641.521667, -19.573065
0.2, 780.667053, 606.162354, 2.724611
0.2, 875.839905, 621.740112, 1.553801
0.2, 1064.972046, 601.121216, 0.35927
0.2, 731.033447, 617.600159, 0.573684
0.2, 463.777893, 807.281921, 11.639044
0.2, 961.432129, 624.608826, 5.578819
0.2, 532.421875, 687.777893, -20.842085
0.2, 369.773193, 251.731934, 1.496746
0.2, 917.511963, 646.751038, 1.567878
0.2, 488.579224, 664.795044, -0.706458
0.2, 815.18689, 640.97522, 2.566773
0.2, 634.451782, 311.462982, 37.784325
0.2, 1105.596924, 627.755737, 6.474464
0.2, 570.82312, 479.49704, -27.624815
0.2, 1058.95459, 649.13855, 6.245923
0.2, 617.94165, 490.957977, -1.603698
0.2, 207.828125, 582.408875, 4.19873
0.2, 768.305176, 666.787842, 5.762623
0.2, 452.619446, 481.585114, -76.962265
0.2, 624.879883, 841.899292, 18.336864
0.2, 588.715027, 530.092651, 8.323836
0.2, 884.005676, 719.015076, 0.494895
0.2, 761.3703, 782.654175, 5.412096
0.2, 1077.457886, 693.968201, 5.902654
0.2, 679.618042, 632.994019, 6.923636
0.2, 819.296082, 709.650818, 6.166001
0.2, 611.699768, 353.647308, -7.513555
0.2, 296.529785, 813.335999, 4.465286
0.2, 554.963501, 564.611816, -6.521481
0.2, 647.156067, 597.28009, -0.148801
0.2, 467.130646, 578.737488, -58.272346
0.2, 631.595886, 975.229614, 4.611795
0.2, 804.052795, 804.766052, 5.768692
0.2, 1076.946533, 742.341064, 5.434079
0.2, 688.634583, 717.299622, 7.310714
0.2, 860.442444, 762.271851, 5.336294
0.2, 709.957825, 910.146301, 21.033415
0.2, 540.053955, 980.873535, -0.868614
0.2, 812.541626, 757.173645, 1.132249
0.2, 959.393127, 774.890137, 5.663934
0.2, 1032.105347, 761.5271, 2.847188
0.2, 579.875977, 772.720093, -2.873766
0.2, 390.155975, 739.924011, -24.155539
0.2, 612.424866, 690.402832, -20.213398
0.2, 740.326782, 706.630432, 3.613819
0.2, 659.937744, 677.698669, 22.644262
0.2, 941.536011, 819.174866, 4.691975
0.2, 710.15802, 799.866211, 0.207783
0.2, 722.557129, 751.737427, 1.756236
0.2, 662.538086, 900.739868, 4.809712
0.2, 886.462402, 801.766479, 5.811903
0.2, 845.42926, 829.542786, 5.832673
0.2, 797.708496, 853.200378, 5.565684
0.2, 755.688904, 830.30542, -1.511511
0.2, 663.562439, 811.702576, 1.214778
0.2, 941.114868, 868.969604, 5.329418
0.2, 896.687988, 848.905884, 3.592134
0.2, 841.052612, 876.862, 5.908741
0.2, 675.62854, 764.485596, 6.950198
0.2, 796.418152, 902.126526, 4.684619
0.2, 718.492004, 253.142944, -13.329431
0.2, 884.138428, 897.441589, 5.390752
0.2, 215.725922, 629.869751, -22.085773
0.2, 709.215088, 862.449585, 13.165338
0.2, 845.939514, 925.243103, 6.864151
0.2, 794.674438, 950.417725, 0.379192
0.2, 754.235291, 877.013794, 6.967137
0.2, 747.101807, 944.639954, 5.689002
0.3, 838.452637, 116.018387, 0.302363
0.3, 436.724731, 193.945724, 34.758816
0.3, 575.957092, 321.3302, 6.955002
0.3, 925.875671, 215.62384, -12.937279
0.3, 442.424103, 679.407959, 7.512885
0.3, 803.509827, 231.053116, -0.017412
0.3, 513.653748, 236.092834, 30.878744
0.3, 682.425293, 311.853485, 6.809242
0.3, 889.302063, 292.348663, -13.926496
0.3, 729.953125, 298.849762, -6.102881
0.3, 927.531799, 320.988556, 11.938294
0.3, 755.066284, 130.460022, -6.487894
0.3, 847.690613, 162.497757, -6.33041
0.3, 268.462311, 594.426208, -55.743931
0.3, 805.22876, 182.407623, -13.290541
0.3, 518.159851, 284.161346, -55.919895
0.3, 571.109009, 614.135498, 7.318834
0.3, 716.828186, 432.676239, -14.636298
0.3, 932.233521, 168.827667, 1.327495
0.3, 514.121277, 591.860535, 12.011288
0.3, 756.307495, 223.524719, -5.39381
0.3, 691.870972, 79.921532, 1.902442
0.3, 777.835449, 347.857849, 10.372773
0.3, 423.768921, 240.8358, 55.831909
0.3, 344.981842, 212.040222, 5.488002
0.3, 969.465332, 198.336121, 6.074344
0.3, 531.251953, 454.173248, 6.547094
0.3, 529.547302, 331.805603, -50.744465
0.3, 891.846558, 142.637268, 7.610237
0.3, 744.797913, 382.327698, 10.647541
0.3, 660.772888, 353.977997, 14.224874
0.3, 684.952332, 396.825592, -33.090046
0.3, 589.981628, 887.681763, 6.069102
0.3, 1002.809875, 232.496567, 2.386598
0.3, 456.610199, 628.278564, -33.280815
0.3, 853.846008, 258.774445, -21.346685
0.3, 421.676117, 595.33844, 37.143806
0.3, 572.789307, 662.846375, 14.602716
0.3, 907.071472, 366.044861, -3.201382
0.3, 764.261414, 426.250763, -7.042215
0.3, 313.263733, 245.770721, 2.184466
0.3, 927.228088, 264.0401, 13.926003
0.3, 573.385193, 383.115387, 30.861509
0.3, 1033.297241, 269.942596, 1.54267
0.3, 501.161865, 492.489594, 25.594688
0.3, 804.402527, 460.591522, 12.720516
0.3, 756.523315, 473.957397, 7.386091
0.3, 868.240479, 336.836487, 0.465052
0.3, 529.092163, 403.115509, 44.500862
0.3, 957.959717, 357.687408, 9.843828
0.3, 822.195862, 324.901611, -5.069403
0.3, 540.989136, 519.617004, 31.878784
0.3, 1024.910889, 403.782227, -1.039946
0.3, 839.913025, 426.692474, -0.74707
0.3, 800.099976, 393.48938, 4.113289
0.3, 629.344666, 777.716614, -0.373481
0.3, 974.6073, 269.546875, 2.18424
0.3, 885.286743, 409.805389, 2.650965
0.3, 291.866089, 709.793335, 4.122731
0.3, 556.018494, 730.968506, 40.589573
0.3, 1085.267334, 357.710297, 1.237887
0.3, 410.986755, 643.408508, 11.036435
0.3, 846.664185, 379.363922, 0.141753
0.3, 941.138916, 402.877838, 5.908175
0.3, 1060.627686, 433.626587, 6.396863
0.3, 530.276611, 638.501404, -39.38055
0.3, 429.190125, 146.49971, 2.447837
0.3, 982.933411, 427.521393, 2.984654
0.3, 601.462097, 575.950195, 13.456581
0.3, 443.795654, 434.705414, -13.056033
0.3, 1107.729126, 417.841461, 5.757261
0.3, 620.516418, 443.154968, -9.466928
0.3, 940.836426, 451.457581, 0.448507
0.3, 876.614868, 457.646576, 5.133524
0.3, 641.132019, 231.245987, 63.711277
0.3, 809.965149, 278.370911, 10.723607
0.3, 1034.147095, 474.164429, 0.926737
0.3, 1117.800293, 463.320435, 0.16505
0.3, 795.114258, 507.812897, 4.990036
0.3, 985.873352, 476.915802, 5.472619
0.3, 667.548462, 457.22226, 8.982332
0.3, 912.717224, 490.496674, 6.185016
0.3, 841.373718, 489.872589, 5.816587
0.3, 574.099854, 431.752136, -10.013089
0.3, 642.7854, 548.222656, 0.489669
0.3, 1073.740723, 502.250397, 5.195503
0.3, 711.973755, 490.529022, 4.637816
0.3, 1020.413574, 521.80365, 1.726717
0.3, 1120.977173, 514.570435, 6.313334
0.3, 926.286316, 537.601074, 3.442693
0.3, 973.085999, 524.243774, 2.077371
0.3, 877.439392, 523.403564, 1.101595
0.3, 749.157776, 521.697205, 2.923959
0.3, 831.969482, 541.649475, 3.441534
0.3, 665.414978, 505.150909, 1.154792
0.3, 498.233398, 540.952332, 14.355527
0.3, 557.557312, 815.897156, 14.514634
0.3, 1067.864868, 552.364807, 5.959832
0.3, 702.639099, 539.518555, 2.391681
0.3, 847.286438, 210.931549, -12.146254
0.3, 787.224854, 559.588379, 0.473715
0.3, 984.941895, 570.180054, 0.909467
0.3, 394.995819, 689.959534, -6.767183
0.3, 868.664917, 571.432434, 4.452714
0.3, 1122.196777, 560.246094, 0.247085
0.3, 740.079102, 569.735291, 2.481019
0.3, 717.220703, 663.623108, 7.490007
0.3, 824.555359, 588.841675, 4.251873
0.3, 284.397919, 284.086243, 1.213808
0.3, 694.731445, 588.477844, 1.046756
0.3, 640.526672, 730.573242, 13.940807
0.3, 627.490601, 641.272766, -19.580692
0.3, 780.564514, 606.202576, 2.715464
0.3, 875.855408, 621.768311, 1.554832
0.3, 1064.96814, 601.117676, 0.360511
0.3, 730.743774, 618.409241, 0.618274
0.3, 463.75473, 807.245361, 11.64071
0.3, 961.390747, 624.634949, 5.584417
0.3, 531.737915, 688.384155, -20.812927
0.3, 369.745453, 251.737717, 1.4927
0.3, 917.542053, 646.759277, 1.572287
0.3, 488.546326, 664.832581, -0.699291
0.3, 815.227295, 640.995056, 2.567321
0.3, 634.450317, 311.57431, 37.794003
0.3, 1105.46167, 627.034424, 6.41419
0.3, 570.797119, 479.953247, -27.659079
0.3, 1058.940186, 649.202576, 6.252304
0.3, 618.018311, 490.880219, -1.610371
0.3, 207.830505, 582.035461, 4.202283
0.3, 768.283875, 666.801147, 5.768596
0.3, 452.664734, 481.549835, -76.966118
0.3, 624.878906, 841.8703, 18.339033
0.3, 588.755554, 530.070374, 8.326291
0.3, 883.973145, 718.977417, 0.491846
0.3, 760.367554, 781.139832, 5.398299
0.3, 1077.337769, 693.910706, 5.902957
0.3, 679.655273, 633.016418, 6.927796
0.3, 819.270081, 709.63916, 6.165901
0.3, 611.679443, 353.617859, -7.511882
0.3, 296.548645, 813.295044, 4.464195
0.3, 555.004333, 564.514038, -6.529526
0.3, 647.094543, 597.188538, -0.156135
0.3, 467.130432, 578.66687, -58.272259
0.3, 631.619324, 975.211975, 4.610596
0.3, 804.079651, 804.88031, 5.777025
0.3, 1076.8125, 742.469788, 5.453756
0.3, 688.567566, 717.286499, 7.305441
0.3, 860.458862, 762.197876, 5.330096
0.3, 709.984253, 910.110107, 21.034647
0.3, 540.089783, 980.873108, -0.870836
0.3, 812.510925, 757.180115, 1.131626
0.3, 959.372681, 774.851257, 5.662844
0.3, 1032.073608, 761.574158, 2.839176
0.3, 579.894653, 772.788696, -2.879809
0.3, 390.204529, 739.911865, -24.153917
0.3, 612.330872, 690.343994, -20.20388
0.3, 740.251831, 706.642151, 3.616837
0.3, 659.947937, 677.614868, 22.648617
0.3, 941.495605, 819.195435, 4.692673
0.3, 710.139343, 799.891357, 0.211362
0.3, 722.555847, 751.767578, 1.757039
0.3, 662.608337, 900.685059, 4.804703
0.3, 886.412903, 801.792297, 5.817468
0.3, 845.461182, 829.456421, 5.826854
0.3, 797.760437, 853.173767, 5.56062
0.3, 755.620483, 830.295959, -1.505905
0.3, 663.508667, 811.592041, 1.205824
0.3, 941.079285, 868.962097, 5.331907
0.3, 896.60675, 848.900146, 3.597484
0.3, 840.938416, 876.873718, 5.913179
0.3, 675.615234, 764.618958, 6.95874
0.3, 796.3974, 902.138428, 4.685885
0.3, 718.41449, 253.139297, -13.321109
0.3, 884.201233, 897.42981, 5.387705
0.3, 214.654816, 629.239746, -22.050144
0.3, 709.189392, 862.41748, 13.163774
0.3, 845.952454, 925.161316, 6.85843
0.3, 794.582703, 950.442749, 0.379631
0.3, 754.339539, 877.014954, 6.972898
0.3, 747.112732, 944.54718, 5.684213
0.4, 838.457336, 116.012138, 0.302569
0.4, 436.668945, 193.888138, 34.766914
0.4, 576.392578, 321.491272, 6.984729
0.4, 925.927673, 215.67485, -12.934671
0.4, 442.454529, 679.479492, 7.516343
0.4, 803.624146, 230.983093, -0.022849
0.4, 513.651917, 236.108658, 30.880516
0.4, 682.315125, 312.01181, 6.814317
0.4, 889.287781, 292.317627, -13.926108
0.4, 730.030884, 298.878296, -6.101353
0.4, 927.424255, 320.943695, 11.941637
0.4, 755.008301, 130.486893, -6.483996
0.4, 847.712463, 162.488907, -6.33012
0.4, 268.483948, 594.352417, -55.746651
0.4, 805.178833, 182.436951, -13.285851
0.4, 518.187866, 284.133881, -55.919079
0.4, 571.017944, 614.035278, 7.306706
0.4, 716.871521, 432.760193, -14.642159
0.4, 932.581299, 169.740097, 1.375407
0.4, 514.052246, 591.86322, 12.012385
0.4, 756.349121, 223.576004, -5.386798
0.4, 691.929993, 79.880615, 1.907911
0.4, 777.909241, 347.859711, 10.366624
0.4, 423.796051, 240.90126, 55.835247
0.4, 345.136597, 211.398895, 5.461527
0.4, 969.465942, 198.318985, 6.071559
0.4, 531.318298, 454.159485, 6.547486
0.4, 529.65509, 331.775543, -50.751854
0.4, 891.884033, 142.641891, 7.614855
0.4, 744.844421, 382.278076, 10.644203
0.4, 660.687317, 353.960907, 14.216242
0.4, 684.983887, 396.797394, -33.092445
0.4, 590.017334, 887.666504, 6.070495
0.4, 1002.761292, 232.537598, 2.378802
0.4, 456.615906, 628.318909, -33.283661
0.4, 853.844604, 258.787811, -21.347637
0.4, 421.607483, 595.254456, 37.139206
0.4, 572.81543, 662.724548, 14.610101
0.4, 907.102661, 366.0961, -3.206795
0.4, 764.285828, 426.156128, -7.050315
0.4, 313.188049, 245.723328, 2.18185
0.4, 927.314026, 263.932037, 13.928988
0.4, 573.32312, 383.090057, 30.861778
0.4, 1033.360352, 269.981201, 1.550203
0.4, 501.156738, 492.497894, 25.596848
0.4, 804.557068, 460.565033, 12.721937
0.4, 756.500366, 474.158264, 7.393126
0.4, 868.214966, 336.745789, 0.457549
0.4, 529.128235, 403.13385, 44.503925
0.4, 957.993164, 357.665894, 9.844621
0.4, 822.184814, 324.890198, -5.070427
0.4, 540.970886, 519.666016, 31.881182
0.4, 1024.839111, 403.817963, -1.033658
0.4, 838.979431, 426.574158, -0.708838
0.4, 800.115784, 393.418854, 4.115904
0.4, 629.284119, 777.705627, -0.370248
0.4, 974.615784, 269.500397, 2.186359
0.4, 885.332031, 409.861908, 2.645794
0.4, 291.893158, 709.780884, 4.120261
0.4, 556.011292, 730.944519, 40.59235
0.4, 1085.262573, 357.639435, 1.234126
0.4, 410.99588, 643.421021, 11.037124
0.4, 846.788757, 379.396179, 0.146552
0.4, 941.092102, 402.952759, 5.915213
0.4, 1060.62207, 433.619904, 6.395271
0.4, 530.235657, 638.711243, -39.380711
0.4, 429.157806, 146.547684, 2.44188
0.4, 982.98175, 427.506439, 2.986013
0.4, 601.556274, 575.872925, 13.455627
0.4, 443.885162, 434.695526, -13.060258
0.4, 1107.65625, 417.87265, 5.764501
0.4, 620.641357, 443.177551, -9.469263
0.4, 940.880066, 451.478668, 0.452374
0.4, 876.607971, 457.608704, 5.13337
0.4, 641.095642, 231.22319, 63.707787
0.4, 809.850159, 278.428711, 10.732109
0.4, 1034.158936, 474.202515, 0.927324
0.4, 1117.767822, 463.333252, 0.1644
0.4, 794.939636, 507.812042, 5.009754
0.4, 985.826416, 476.894104, 5.476707
0.4, 667.64032, 457.150787, 8.992885
0.4, 912.751526, 490.586395, 6.19331
0.4, 841.411987, 489.879303, 5.815327
0.4, 573.962646, 431.720734, -10.016825
0.4, 642.907898, 548.16394, 0.490702
0.4, 1073.766235, 502.301147, 5.194006
0.4, 711.970093, 490.452759, 4.636951
0.4, 1020.382935, 521.788574, 1.721875
0.4, 1120.966919, 514.628967, 6.318009
0.4, 926.278259, 537.587769, 3.443501
0.4, 973.172607, 524.407349, 2.077002
0.4, 877.388916, 523.330078, 1.093068
0.4, 749.34613, 521.485962, 2.948526
0.4, 831.883545, 541.801331, 3.429789
0.4, 665.382202, 505.77774, 1.171861
0.4, 498.072998, 540.916992, 14.340618
0.4, 557.564087, 815.853699, 14.513648
0.4, 1067.932495, 552.34259, 5.956406
0.4, 702.619995, 539.540405, 2.390015
0.4, 847.269165, 210.926529, -12.148508
0.4, 787.160339, 559.637817, 0.473992
0.4, 985.009338, 570.181152, 0.912254
0.4, 395.016052, 689.993958, -6.765822
0.4, 868.580322, 571.395081, 4.460422
0.4, 1122.2854, 560.229431, 0.246919
0.4, 740.087341, 569.546143, 2.495669
0.4, 717.171814, 663.644958, 7.486341
0.4, 824.580139, 588.846558, 4.247675
0.4, 284.390839, 284.07785, 1.216202
0.4, 694.831482, 587.569885, 1.014953
0.4, 640.756775, 731.09729, 13.969335
0.4, 627.429749, 641.315002, -19.573053
0.4, 780.524048, 606.120667, 2.721484
0.4, 875.805908, 621.71991, 1.55237
0.4, 1064.957153, 601.184509, 0.366164
0.4, 731.003296, 617.661377, 0.576697
0.4, 463.755402, 807.193848, 11.641271
0.4, 961.39093, 624.595154, 5.581544
0.4, 532.374695, 688.330017, -20.857019
0.4, 369.813934, 251.728577, 1.498294
0.4, 917.531372, 646.761658, 1.570115
0.4, 488.567719, 664.851624, -0.698269
0.4, 815.246948, 640.900391, 2.575703
0.4, 634.499634, 311.532623, 37.790066
0.4, 1105.467285, 626.934753, 6.407973
0.4, 570.780945, 479.509674, -27.625038
0.4, 1059.003296, 649.182373, 6.250953
0.4, 617.985596, 490.873474, -1.608477
0.4, 207.867554, 581.822876, 4.190956
0.4, 768.301331, 666.757446, 5.766984
0.4, 452.683075, 481.636749, -76.96978
0.4, 624.863525, 841.842285, 18.334457
0.4, 588.671265, 530.067078, 8.317575
0.4, 883.955811, 718.944397, 0.488134
0.4, 761.357483, 782.59613, 5.416281
0.4, 1077.427124, 693.949463, 5.902856
0.4, 679.676941, 632.994507, 6.928279
0.4, 819.301819, 709.680115, 6.167243
0.4, 611.708618, 353.673401, -7.513515
0.4, 296.510773, 813.313782, 4.466933
0.4, 554.850159, 564.949341, -6.493705
0.4, 647.081482, 597.232483, -0.150754
0.4, 467.111298, 578.695557, -58.269855
0.4, 631.657715, 975.223938, 4.611439
0.4, 804.157227, 804.803711, 5.767005
0.4, 1076.811035, 742.433044, 5.451037
0.4, 688.613647, 717.323364, 7.311105
0.4, 860.444763, 762.233521, 5.33351
0.4, 710.250122, 910.425354, 21.029692
0.4, 540.069641, 980.907288, -0.868178
0.4, 812.542847, 757.176331, 1.132536
0.4, 959.558228, 774.835999, 5.663714
0.4, 1032.027344, 761.544922, 2.838695
0.4, 579.789551, 772.710388, -2.870292
0.4, 390.287567, 739.838074, -24.155294
0.4, 612.425659, 690.206177, -20.215984
0.4, 740.286682, 706.644165, 3.615492
0.4, 659.914978, 677.72052, 22.64282
0.4, 941.545227, 819.182678, 4.687424
0.4, 710.241821, 799.791992, 0.206969
0.4, 722.474487, 751.780518, 1.748518
0.4, 662.560181, 900.645813, 4.809498
0.4, 886.459778, 801.734192, 5.812307
0.4, 845.488403, 829.568115, 5.836041
0.4, 797.742065, 853.159729, 5.56092
0.4, 755.639099, 830.235657, -1.506724
0.4, 663.529419, 811.595825, 1.206138
0.4, 941.142517, 868.922363, 5.32816
0.4, 896.670471, 848.985474, 3.585496
0.4, 841.089417, 876.783203, 5.901192
0.4, 675.56427, 764.600952, 6.955217
0.4, 796.39978, 902.068054, 4.68671
0.4, 718.447266, 253.068863, -13.332191
0.4, 884.170532, 897.398315, 5.389153
0.4, 215.337616, 629.098938, -22.049013
0.4, 709.296204, 862.308838, 13.160236
0.4, 845.950928, 925.148987, 6.858525
0.4, 794.644226, 950.438416, 0.379857
0.4, 754.365417, 876.947449, 6.968288
0.4, 747.162292, 944.556946, 5.685979
0.5, 838.483521, 116.004654, 0.303021
0.5, 436.690643, 193.899155, 34.766903
0.5, 576.000122, 321.297729, 6.953884
0.5, 925.847595, 215.637085, -12.935474
0.5, 442.455231, 679.455017, 7.516974
0.5, 803.585876, 231.004272, -0.021329
0.5, 513.644653, 236.129211, 30.882345
0.5, 682.144287, 311.872192, 6.792455
0.5, 889.275452, 292.314392, -13.925061
0.5, 730.003845, 298.923767, -6.096764
0.5, 927.413635, 321.002716, 11.946343
0.5, 755.035706, 130.412582, -6.492369
0.5, 847.639893, 162.399139, -6.337937
0.5, 268.589325, 594.309998, -55.744164
0.5, 805.211975, 182.393066, -13.293156
0.5, 518.116638, 284.12796, -55.926128
0.5, 571.037537, 614.028503, 7.310457
0.5, 716.788635, 432.748657, -14.637246
0.5, 932.643494, 169.693405, 1.380735
0.5, 514.038208, 591.881653, 12.015342
0.5, 756.312866, 223.515472, -5.392955
0.5, 691.868164, 79.885262, 1.902022
0.5, 777.818237, 347.889282, 10.372668
0.5, 423.775146, 240.848877, 55.832321
0.5, 345.171295, 211.380585, 5.459036
0.5, 969.451538, 198.264847, 6.067648
0.5, 531.353333, 454.185638, 6.55178
0.5, 529.565247, 331.834869, -50.743397
0.5, 891.88208, 142.571091, 7.612917
0.5, 744.740723, 382.287659, 10.652097
0.5, 660.722778, 353.974945, 14.220747
0.5, 684.95929, 396.77655, -33.089764
0.5, 590.013367, 887.644043, 6.069535
0.5, 1002.783997, 232.482452, 2.386913
0.5, 456.601166, 628.332642, -33.280514
0.5, 853.767395, 258.749756, -21.339344
0.5, 421.624634, 595.294617, 37.142986
0.5, 572.757385, 662.792603, 14.601689
0.5, 907.010681, 366.03476, -3.20017
0.5, 764.327209, 426.175964, -7.053503
0.5, 313.207092, 245.673965, 2.185846
0.5, 927.286011, 263.968231, 13.929375
0.5, 573.309265, 383.158051, 30.870796
0.5, 1033.314819, 269.94397, 1.544674
0.5, 501.096924, 492.580719, 25.601665
0.5, 804.492554, 460.592712, 12.724701
0.5, 756.510254, 474.060028, 7.388782
0.5, 868.288635, 336.868835, 0.468975
0.5, 529.037231, 403.150452, 44.50288
0.5, 957.970154, 357.689636, 9.84358
0.5, 822.148865, 324.917664, -5.071176
0.5, 540.870911, 519.633789, 31.87447
0.5, 1024.848755, 403.810181, -1.033682
0.5, 839.804321, 426.727936, -0.737782
0.5, 800.019226, 393.527527, 4.117579
0.5, 629.346558, 777.600525, -0.381714
0.5, 974.616577, 269.498169, 2.186581
0.5, 885.31134, 409.910065, 2.642641
0.5, 291.884644, 709.774353, 4.121947
0.5, 556.044861, 730.957336, 40.589085
0.5, 1085.260132, 357.759766, 1.239106
0.5, 410.930389, 643.388916, 11.045283
0.5, 846.83905, 379.418549, 0.148028
0.5, 941.115479, 402.922272, 5.91007
0.5, 1060.639282, 433.624603, 6.396152
0.5, 530.252014, 638.710388, -39.382114
0.5, 429.147614, 146.535385, 2.441917
0.5, 982.986145, 427.488251, 2.987279
0.5, 601.499329, 575.72699, 13.44057
0.5, 443.884644, 434.720795, -13.058097
0.5, 1107.667847, 417.895782, 5.766447
0.5, 620.589111, 443.131927, -9.467905
0.5, 940.759277, 451.44339, 0.444757
0.5, 876.55719, 457.614227, 5.13719
0.5, 641.085388, 231.240173, 63.706348
0.5, 809.860229, 278.336975, 10.733723
0.5, 1034.131226, 474.173645, 0.924333
0.5, 1117.835693, 463.366058, 0.168241
0.5, 795.078491, 507.821381, 4.99463
0.5, 985.853333, 476.95816, 5.478521
0.5, 667.497864, 457.199829, 8.982724
0.5, 912.631226, 490.552246, 6.188953
0.5, 841.366882, 489.933807, 5.822506
0.5, 574.010681, 431.649292, -10.009576
0.5, 642.915527, 548.217407, 0.495089
0.5, 1073.741089, 502.369232, 5.199718
0.5, 711.981445, 490.459198, 4.638765
0.5, 1020.389221, 521.790833, 1.724438
0.5, 1121.030518, 514.570007, 6.3126
0.5, 926.279663, 537.537842, 3.449018
0.5, 973.142395, 524.352295, 2.075894
0.5, 877.438599, 524.084045, 1.12754
0.5, 749.308899, 521.444336, 2.951599
0.5, 831.99939, 541.875549, 3.419483
0.5, 665.34668, 505.63623, 1.165124
0.5, 498.1716, 540.906677, 14.349672
0.5, 557.698425, 815.742493, 14.520903
0.5, 1067.928223, 552.369202, 5.958289
0.5, 702.62323, 539.554749, 2.389533
0.5, 847.327148, 210.955505, -12.144331
0.5, 787.253967, 559.671326, 0.481539
0.5, 984.930542, 570.166565, 0.907174
0.5, 395.019745, 689.96637, -6.76902
0.5, 868.589478, 571.420837, 4.456968
0.5, 1122.199219, 560.253113, 0.2454
0.5, 740.27417, 569.607605, 2.500818
0.5, 717.196777, 663.702393, 7.491655
0.5, 824.566589, 588.795715, 4.251289
0.5, 284.456848, 284.082214, 1.221939
0.5, 694.934021, 588.514893, 1.060489
0.5, 640.794434, 731.127441, 13.972334
0.5, 627.510437, 641.532715, -19.565159
0.5, 780.698914, 606.169922, 2.724864
0.5, 875.832764, 621.751648, 1.554376
0.5, 1064.986572, 601.075684, 0.355798
0.5, 731.112244, 617.715027, 0.587465
0.5, 463.797821, 807.156006, 11.639129
0.5, 961.379211, 624.597229, 5.583301
0.5, 532.304077, 688.296387, -20.851112
0.5, 369.768341, 251.728439, 1.491897
0.5, 917.545044, 646.703491, 1.572154
0.5, 488.585449, 664.759033, -0.704139
0.5, 815.291809, 640.956726, 2.574334
0.5, 634.439514, 311.598999, 37.796097
0.5, 1105.473511, 626.992981, 6.417006
0.5, 570.822815, 479.638275, -27.637407
0.5, 1059.020264, 649.173706, 6.249054
0.5, 617.94989, 490.890045, -1.605075
0.5, 207.831924, 581.669617, 4.192147
0.5, 768.35968, 666.730835, 5.764562
0.5, 452.719421, 481.620392, -76.972603
0.5, 624.903076, 841.865845, 18.337074
0.5, 588.687927, 530.048889, 8.319931
0.5, 883.971985, 719.032898, 0.496687
0.5, 760.350769, 781.182617, 5.407866
0.5, 1077.427734, 693.944092, 5.901464
0.5, 679.73291, 633.00415, 6.930126
0.5, 819.353455, 709.61731, 6.162237
0.5, 611.719238, 353.643066, -7.514525
0.5, 296.557678, 813.328003, 4.462038
0.5, 554.884094, 564.592957, -6.521039
0.5, 647.08551, 597.35791, -0.140372
0.5, 467.116882, 578.78241, -58.270168
0.5, 631.674255, 975.131836, 4.61163
0.5, 804.166504, 804.818542, 5.768233
0.5, 1076.753296, 742.46051, 5.456685
0.5, 688.586975, 717.299866, 7.308143
0.5, 860.470215, 762.23175, 5.330458
0.5, 710.316345, 910.387207, 21.036369
0.5, 540.091309, 980.878784, -0.870804
0.5, 812.482483, 757.15979, 1.12644
0.5, 959.493286, 774.811829, 5.66612
0.5, 1032.076172, 761.52301, 2.844043
0.5, 579.873474, 772.740051, -2.87593
0.5, 390.315186, 739.803345, -24.154158
0.5, 612.351379, 690.304993, -20.207977
0.5, 740.356934, 706.628906, 3.613614
0.5, 659.863831, 677.679932, 22.648073
0.5, 941.532898, 819.123596, 4.686628
0.5, 710.210022, 799.729675, 0.204212
0.5, 722.554138, 751.832764, 1.755938
0.5, 662.60553, 900.587097, 4.806098
0.5, 886.503906, 801.745239, 5.811296
0.5, 845.525085, 829.495117, 5.831247
0.5, 797.614075, 853.221436, 5.571671
0.5, 755.71875, 830.26062, -1.511302
0.5, 663.572449, 811.618713, 1.209031
0.5, 941.17981, 868.943481, 5.328821
0.5, 896.597229, 848.924194, 3.595105
0.5, 841.052429, 876.858215, 5.910447
0.5, 677.050842, 763.449585, 6.957728
0.5, 796.358398, 902.116333, 4.689475
0.5, 718.494751, 253.127335, -13.33007
0.5, 884.19812, 897.434448, 5.39186
0.5, 215.826263, 628.610107, -22.129805
0.5, 709.093689, 862.009216, 13.131144
0.5, 845.875305, 925.154602, 6.854472
0.5, 794.63446, 950.428711, 0.379707
0.5, 754.338806, 876.984253, 6.969558
0.5, 747.148743, 944.624512, 5.694155
0.6, 838.451111, 116.024338, 0.301856
0.6, 436.724396, 193.914612, 34.761955
0.6, 575.939209, 321.324341, 6.952169
0.6, 925.931519, 215.677841, -12.934853
0.6, 442.475128, 679.398376, 7.515896
0.6, 803.533081, 231.018997, -0.018087
0.6, 513.656006, 236.095459, 30.87932
0.6, 682.494141, 311.874939, 6.811881
0.6, 889.25293, 292.326752, -13.922854
0.6, 730.064392, 298.880493, -6.098818
0.6, 927.424072, 320.979034, 11.943823
0.6, 755.040222, 130.472427, -6.485056
0.6, 847.654907, 162.387238, -6.338943
0.6, 268.611572, 594.238525, -55.751171
0.6, 805.152466, 182.401276, -13.287283
0.6, 518.149231, 284.140594, -55.922131
0.6, 571.748779, 613.440308, 7.338237
0.6, 716.879456, 432.661865, -14.638736
0.6, 932.604736, 169.688965, 1.376212
0.6, 514.159668, 591.799438, 12.00449
0.6, 756.273987, 223.532837, -5.395661
0.6, 691.93512, 79.924774, 1.909308
0.6, 777.87262, 347.863007, 10.369726
0.6, 423.79837, 240.883148, 55.835098
0.6, 344.913177, 212.031479, 5.495073
0.6, 969.454895, 198.321609, 6.072218
0.6, 531.327515, 454.04187, 6.540144
0.6, 529.612976, 331.819794, -50.745342
0.6, 891.878662, 142.629059, 7.61379
0.6, 744.757141, 382.28006, 10.651584
0.6, 660.73761, 353.953094, 14.221834
0.6, 684.937012, 396.826263, -33.088993
0.6, 590.072998, 887.599915, 6.066967
0.6, 1002.774231, 232.521942, 2.382239
0.6, 456.69635, 628.333679, -33.290024
0.6, 853.847473, 258.796478, -21.347429
0.6, 421.574493, 595.325745, 37.150173
0.6, 572.827942, 662.698792, 14.609881
0.6, 906.987732, 366.100128, -3.20839
0.6, 764.141235, 426.226593, -7.037099
0.6, 313.220612, 245.721085, 2.183079
0.6, 927.22467, 263.940796, 13.92299
0.6, 573.800537, 382.372406, 30.776192
0.6, 1033.335449, 269.947937, 1.546621
0.6, 501.141235, 492.518219, 25.60078
0.6, 804.507751, 460.541504, 12.717219
0.6, 756.50885, 474.110138, 7.391103
0.6, 868.19873, 336.713043, 0.453763
0.6, 529.083984, 403.126617, 44.50351
0.6, 958.02124, 357.68222, 9.841813
0.6, 822.152954, 324.922028, -5.071803
0.6, 540.897644, 519.620544, 31.875561
0.6, 1024.855469, 403.769897, -1.038748
0.6, 839.909973, 426.670929, -0.747506
0.6, 800.121948, 393.511505, 4.110229
0.6, 629.327576, 777.716797, -0.370382
0.6, 974.615784, 269.544617, 2.182601
0.6, 885.344849, 409.884247, 2.645511
0.6, 291.879761, 709.783813, 4.120844
0.6, 556.055969, 730.94104, 40.58746
0.6, 1085.289551, 357.729187, 1.23959
0.6, 410.95813, 643.399719, 11.044987
0.6, 846.841797, 379.390381, 0.147908
0.6, 941.16925, 402.921661, 5.91045
0.6, 1060.63269, 433.636566, 6.397043
0.6, 530.259399, 638.698059, -39.381935
0.6, 429.226532, 146.578262, 2.444819
0.6, 982.917908, 427.541687, 2.98213
0.6, 601.434387, 575.848022, 13.44282
0.6, 443.954987, 434.744141, -13.058656
0.6, 1107.684204, 417.901978, 5.764927
0.6, 620.565186, 443.065948, -9.463664
0.6, 940.776428, 451.480865, 0.448834
0.6, 876.571594, 457.619507, 5.136127
0.6, 641.126648, 231.264786, 63.709217
0.6, 809.848999, 278.399811, 10.734181
0.6, 1034.185669, 474.125, 0.925375
0.6, 1117.806152, 463.351227, 0.167655
0.6, 795.008972, 507.727692, 4.99918
0.6, 985.949219, 476.929688, 5.470739
0.6, 667.552429, 457.160278, 8.987617
0.6, 912.645569, 490.529205, 6.188177
0.6, 841.447754, 489.915955, 5.818294
0.6, 574.040161, 431.739471, -10.016339
0.6, 642.803101, 548.107361, 0.481843
0.6, 1073.739258, 502.314178, 5.199127
0.6, 711.964233, 490.508423, 4.639009
0.6, 1020.368103, 521.797974, 1.721887
0.6, 1120.958862, 514.602539, 6.314122
0.6, 926.275024, 537.565491, 3.44601
0.6, 973.149231, 524.346313, 2.076254
0.6, 877.540344, 524.051636, 1.133281
0.6, 749.217285, 521.546143, 2.940271
0.6, 831.86499, 541.818054, 3.427741
0.6, 665.347595, 505.585388, 1.16388
0.6, 498.175018, 540.865967, 14.350154
0.6, 557.59729, 815.85376, 14.5127
0.6, 1067.913208, 552.401062, 5.958998
0.6, 702.622986, 539.515747, 2.391719
0.6, 847.313293, 210.990097, -12.142527
0.6, 787.149719, 559.646484, 0.47515
0.6, 984.919495, 570.163147, 0.907568
0.6, 395.042694, 690.011475, -6.766828
0.6, 868.66156, 571.458923, 4.452477
0.6, 1122.251831, 560.200134, 0.244119
0.6, 740.245972, 569.728455, 2.490854
0.6, 717.160767, 663.591736, 7.483618
0.6, 824.647705, 588.812195, 4.24418
0.6, 284.424408, 284.054108, 1.217293
0.6, 694.943481, 588.443542, 1.060198
0.6, 640.720215, 731.081482, 13.965614
0.6, 627.473206, 641.530396, -19.563297
0.6, 780.581116, 606.11676, 2.72453
0.6, 875.921021, 621.797119, 1.561829
0.6, 1065.035767, 601.135986, 0.365155
0.6, 731.053284, 617.642212, 0.577612
0.6, 463.837494, 807.17511, 11.639944
0.6, 961.414001, 624.60083, 5.579729
0.6, 532.411194, 688.344849, -20.860029
0.6, 369.819611, 251.706284, 1.496898
0.6, 917.501587, 646.743286, 1.568584
0.6, 488.577972, 664.888855, -0.692702
0.6, 815.254761, 640.946411, 2.573547
0.6, 634.458069, 311.580505, 37.793533
0.6, 1105.467529, 626.973938, 6.414577
0.6, 570.809265, 479.593323, -27.635466
0.6, 1058.979614, 649.199524, 6.253455
0.6, 617.93927, 490.911835, -1.604617
0.6, 207.806168, 581.530762, 4.193813
0.6, 768.336243, 666.690613, 5.762575
0.6, 452.703674, 481.616913, -76.969452
0.6, 624.938232, 841.811157, 18.33742
0.6, 588.700989, 530.168335, 8.316633
0.6, 883.984863, 718.969971, 0.489599
0.6, 761.30603, 782.656677, 5.428612
0.6, 1077.41626, 693.91748, 5.899932
0.6, 679.613586, 633.048889, 6.926959
0.6, 819.295654, 709.601196, 6.16043
0.6, 611.778015, 353.677795, -7.520741
0.6, 296.526459, 813.364319, 4.463022
0.6, 555.03479, 564.583252, -6.524149
0.6, 647.095215, 597.251892, -0.149361
0.6, 467.166443, 578.819824, -58.273891
0.6, 631.738159, 975.102844, 4.609582
0.6, 804.221741, 804.685547, 5.754529
0.6, 1076.853271, 742.366211, 5.444171
0.6, 688.578308, 717.287903, 7.30641
0.6, 860.514282, 762.219666, 5.326821
0.6, 710.348694, 910.353882, 21.038179
0.6, 540.00647, 980.840332, -0.866921
0.6, 812.500183, 757.152466, 1.128572
0.6, 959.486206, 774.753723, 5.661175
0.6, 1032.047974, 761.524536, 2.842016
0.6, 579.85376, 772.733765, -2.872785
0.6, 390.446167, 739.776611, -24.153942
0.6, 612.429321, 690.436707, -20.211819
0.6, 740.225098, 706.701233, 3.61296
0.6, 659.965088, 677.652161, 22.643181
0.6, 941.472717, 819.092468, 4.691659
0.6, 710.135498, 799.803345, 0.212223
0.6, 722.549011, 751.713989, 1.75615
0.6, 662.608093, 900.655518, 4.806976
0.6, 886.526794, 801.747803, 5.813361
0.6, 845.50708, 829.552124, 5.838023
0.6, 797.728577, 853.250183, 5.567482
0.6, 755.65332, 830.228638, -1.505829
0.6, 663.477905, 811.588257, 1.197941
0.6, 941.16272, 868.915894, 5.330183
0.6, 896.640625, 848.942139, 3.587796
0.6, 841.144409, 876.816956, 5.905417
0.6, 675.524841, 764.616821, 6.955333
0.6, 796.40448, 902.035583, 4.686365
0.6, 718.472351, 253.128937, -13.328774
0.6, 884.18927, 897.217834, 5.386255
0.6, 215.278778, 628.621826, -22.164909
0.6, 709.177246, 862.012512, 13.137422
0.6, 846.017151, 925.17041, 6.863348
0.6, 794.631897, 950.381165, 0.374362
0.6, 754.349915, 876.976562, 6.970358
0.6, 747.103027, 944.528931, 5.692142
0.7, 838.477661, 116.037254, 0.303406
0.7, 436.638275, 193.938538, 34.763622
0.7, 575.925415, 321.248291, 6.946105
0.7, 925.880066, 215.635757, -12.936445
0.7, 442.491058, 679.484741, 7.5184
0.7, 803.584656, 230.995667, -0.019761
0.7, 513.648132, 236.103119, 30.882263
0.7, 682.194519, 311.91626, 6.799894
0.7, 889.320862, 292.29837, -13.9292
0.7, 730.142456, 299.225586, -6.07129
0.7, 927.445923, 320.955292, 11.941793
0.7, 755.063965, 130.440323, -6.490045
0.7, 847.767334, 162.462097, -6.332877
0.7, 268.650452, 594.20166, -55.754761
0.7, 805.210205, 182.431183, -13.289373
0.7, 518.146973, 284.086365, -55.926567
0.7, 571.650513, 613.412903, 7.32935
0.7, 716.917603, 432.656647, -14.64335
0.7, 932.58252, 169.721436, 1.375214
0.7, 514.072571, 591.866943, 12.013041
0.7, 756.322998, 223.525604, -5.392137
0.7, 691.975464, 79.921219, 1.910107
0.7, 777.840088, 347.885803, 10.36974
0.7, 423.78302, 240.911072, 55.837296
0.7, 345.184631, 211.355789, 5.459064
0.7, 969.444275, 198.341843, 6.074845
0.7, 531.305176, 454.105927, 6.54559
0.7, 529.56427, 331.833801, -50.74297
0.7, 891.892944, 142.601715, 7.613258
0.7, 744.775269, 382.287018, 10.649411
0.7, 660.722046, 354.103333, 14.219336
0.7, 684.94519, 396.776306, -33.088676
0.7, 590.105652, 887.579468, 6.06745
0.7, 1002.842041, 232.47905, 2.389849
0.7, 456.697083, 628.304443, -33.289749
0.7, 853.737366, 258.833862, -21.344006
0.7, 421.656952, 595.306458, 37.144482
0.7, 572.821289, 662.764282, 14.603333
0.7, 907.009216, 366.078156, -3.206562
0.7, 764.24054, 426.328522, -7.034479
0.7, 313.239349, 245.680176, 2.187075
0.7, 927.250122, 263.922028, 13.924929
0.7, 573.812378, 382.38858, 30.778275
0.7, 1033.319702, 269.943085, 1.544602
0.7, 501.134613, 492.504059, 25.600069
0.7, 804.501831, 460.645386, 12.733995
0.7, 756.445557, 474.092804, 7.385951
0.7, 868.282593, 336.771851, 0.461384
0.7, 529.085205, 403.136414, 44.50536
0.7, 958.035645, 357.680237, 9.840367
0.7, 822.15387, 324.907196, -5.073459
0.7, 540.916809, 519.64856, 31.878548
0.7, 1024.864624, 403.817535, -1.033843
0.7, 839.04364, 426.641846, -0.708048
0.7, 800.09082, 393.471039, 4.113892
0.7, 629.335693, 777.632996, -0.376411
0.7, 974.576477, 269.568512, 2.178989
0.7, 885.317383, 409.930176, 2.638108
0.7, 291.915283, 709.778992, 4.119783
0.7, 556.014648, 730.989685, 40.579781
0.7, 1085.245483, 357.734741, 1.236919
0.7, 411.001801, 643.459229, 11.041462
0.7, 846.7323, 379.406036, 0.147094
0.7, 941.136414, 402.885162, 5.906978
0.7, 1060.64209, 433.608307, 6.396205
0.7, 530.204773, 638.545349, -39.375462
0.7, 429.159607, 146.525299, 2.444588
0.7, 982.928772, 427.493988, 2.985223
0.7, 601.518677, 575.973999, 13.454002
0.7, 443.955963, 434.720184, -13.060309
0.7, 1107.752319, 417.841156, 5.75767
0.7, 620.588013, 443.137207, -9.469783
0.7, 940.771912, 451.443634, 0.445548
0.7, 876.539917, 457.647369, 5.141068
0.7, 641.071777, 231.228058, 63.704994
0.7, 809.868042, 278.326843, 10.733398
0.7, 1034.23291, 474.130402, 0.928737
0.7, 1117.876831, 463.397583, 0.172417
0.7, 794.945374, 507.823853, 5.009251
0.7, 985.878723, 476.856293, 5.468789
0.7, 667.5849, 457.125, 8.992198
0.7, 912.696838, 490.530548, 6.189646
0.7, 841.344421, 489.761444, 5.809643
0.7, 574.085632, 432.304871, -10.055539
0.7, 642.924438, 548.212402, 0.496985
0.7, 1073.738892, 502.254272, 5.194633
0.7, 711.944702, 490.53476, 4.639103
0.7, 1020.435303, 521.797119, 1.727692
0.7, 1121.263672, 512.258911, 6.118431
0.7, 926.299805, 537.593079, 3.444035
0.7, 973.175232, 524.382446, 2.077212
0.7, 877.464233, 523.391602, 1.102427
0.7, 749.36377, 521.566589, 2.941107
0.7, 831.853943, 541.804382, 3.430264
0.7, 665.336487, 505.165924, 1.150756
0.7, 498.23584, 540.859436, 14.353955
0.7, 557.649536, 815.706543, 14.514716
0.7, 1067.87439, 552.378418, 5.961047
0.7, 702.699524, 539.439209, 2.400317
0.7, 847.253784, 210.972031, -12.146315
0.7, 787.286804, 559.648743, 0.48132
0.7, 984.929382, 570.169983, 0.906322
0.7, 395.02655, 690.015808, -6.763657
0.7, 868.599243, 571.452576, 4.456776
0.7, 1122.233276, 560.245483, 0.247784
0.7, 740.108582, 569.643372, 2.489171
0.7, 717.23877, 663.636963, 7.491762
0.7, 824.599731, 588.814453, 4.248711
0.7, 284.42099, 284.021912, 1.21661
0.7, 694.897461, 588.609192, 1.060944
0.7, 640.745483, 731.09613, 13.968825
0.7, 627.5448, 641.563904, -19.564331
0.7, 780.636902, 606.245178, 2.71619
0.7, 875.887573, 621.759155, 1.558867
0.7, 1064.909912, 601.179565, 0.36443
0.7, 731.158325, 617.775513, 0.592774
0.7, 463.905853, 807.162231, 11.639683
0.7, 961.392761, 624.587524, 5.581963
0.7, 532.396973, 687.719971, -20.839396
0.7, 369.837738, 251.679535, 1.494007
0.7, 917.511719, 646.781067, 1.568842
0.7, 488.594666, 664.721863, -0.705698
0.7, 815.213928, 640.965454, 2.569744
0.7, 634.41156, 311.555603, 37.792343
0.7, 1105.477661, 626.930664, 6.412788
0.7, 570.774048, 479.529541, -27.628778
0.7, 1058.989868, 649.190002, 6.251972
0.7, 618.003845, 490.75412, -1.610967
0.7, 207.831711, 581.046082, 4.198832
0.7, 768.274902, 666.688477, 5.765938
0.7, 452.717865, 481.612396, -76.970642
0.7, 624.921021, 841.747986, 18.3351
0.7, 588.628723, 530.013306, 8.315568
0.7, 883.963013, 718.999329, 0.492725
0.7, 760.463623, 781.157227, 5.399556
0.7, 1077.460938, 693.920654, 5.898697
0.7, 679.650818, 633.057068, 6.931104
0.7, 819.342102, 709.610962, 6.162256
0.7, 611.653809, 353.674103, -7.507776
0.7, 296.436096, 813.372314, 4.468249
0.7, 554.850891, 564.638733, -6.515614
0.7, 647.045166, 597.207336, -0.153681
0.7, 467.100128, 578.738953, -58.265099
0.7, 631.752136, 975.035583, 4.610992
0.7, 804.216125, 804.783264, 5.762999
0.7, 1076.887085, 742.424866, 5.444756
0.7, 688.600708, 717.318604, 7.310273
0.7, 860.446655, 762.273438, 5.336208
0.7, 710.40686, 910.288513, 21.044703
0.7, 540.029602, 980.813171, -0.870676
0.7, 812.493774, 757.189697, 1.130777
0.7, 959.513123, 774.766235, 5.660469
0.7, 1032.030396, 761.539001, 2.839472
0.7, 579.871094, 772.685059, -2.872921
0.7, 390.4505, 739.723572, -24.155495
0.7, 612.407654, 690.299438, -20.212637
0.7, 740.255432, 706.652344, 3.615625
0.7, 659.965576, 677.548157, 22.652016
0.7, 941.523865, 819.045715, 4.688955
0.7, 710.123291, 799.81366, 0.21354
0.7, 722.608887, 751.828003, 1.759637
0.7, 662.618835, 900.556824, 4.806758
0.7, 886.452393, 801.709778, 5.813282
0.7, 845.568665, 829.482239, 5.833224
0.7, 797.749512, 853.276733, 5.569415
0.7, 755.72345, 830.313049, -1.510522
0.7, 663.509705, 811.650635, 1.203247
0.7, 941.202759, 868.83783, 5.325065
0.7, 896.701965, 848.919128, 3.585368
0.7, 840.995728, 876.860046, 5.915266
0.7, 675.655334, 764.494019, 6.953237
0.7, 796.416992, 902.059082, 4.685143
0.7, 718.4646, 253.119675, -13.327109
0.7, 884.184998, 897.233765, 5.389588
0.7, 215.349319, 628.224609, -22.098198
0.7, 709.178711, 862.014771, 13.138597
0.7, 845.897705, 925.135498, 6.8559
0.7, 794.626282, 950.385864, 0.374607
0.7, 754.35675, 876.873352, 6.962888
0.7, 747.15625, 944.454102, 5.687119
0.8, 838.464722, 116.031303, 0.304336
0.8, 436.682709, 193.846588, 34.769344
0.8, 576.307495, 321.462769, 6.977503
0.8, 925.905273, 215.605209, -12.940464
0.8, 442.512726, 679.416138, 7.517693
0.8, 803.55481, 231.007141, -0.019809
0.8, 513.62085, 236.073929, 30.879524
0.8, 682.444031, 311.852417, 6.808325
0.8, 889.279114, 292.371765, -13.923888
0.8, 730.044556, 299.189453, -6.077578
0.8, 927.408325, 321.008057, 11.946768
0.8, 755.03656, 130.409119, -6.490973
0.8, 847.78717, 162.486374, -6.331323
0.8, 268.683167, 594.176025, -55.758167
0.8, 805.183472, 182.463852, -13.284773
0.8, 518.132202, 284.117249, -55.926231
0.8, 571.097107, 614.09491, 7.319767
0.8, 716.808228, 432.709503, -14.63626
0.8, 932.585083, 169.713989, 1.375734
0.8, 514.082581, 591.778076, 12.007936
0.8, 756.34137, 223.477448, -5.393878
0.8, 691.971436, 79.895363, 1.910522
0.8, 777.843811, 347.891632, 10.370431
0.8, 423.779785, 240.8965, 55.835155
0.8, 345.135559, 211.358734, 5.464556
0.8, 969.42749, 198.258789, 6.067944
0.8, 531.349121, 454.104828, 6.550142
0.8, 529.583557, 331.881256, -50.739082
0.8, 891.83429, 142.583389, 7.609658
0.8, 744.800903, 382.320862, 10.646134
0.8, 660.716492, 353.983643, 14.218943
0.8, 684.96814, 396.81546, -33.091877
0.8, 590.110901, 887.481628, 6.06128
0.8, 1002.834351, 232.469193, 2.390392
0.8, 456.63504, 628.289673, -33.283848
0.8, 853.790161, 258.807068, -21.34413
0.8, 421.702911, 595.282471, 37.140965
0.8, 572.628784, 662.339722, 14.604555
0.8, 907.100403, 366.124817, -3.20959
0.8, 764.281372, 426.190063, -7.047239
0.8, 313.211182, 245.737015, 2.178472
0.8, 927.213989, 263.898407, 13.921611
0.8, 573.739563, 382.382385, 30.782482
0.8, 1033.34021, 269.935974, 1.546588
0.8, 501.083832, 492.478577, 25.595825
0.8, 804.457947, 460.608582, 12.725438
0.8, 756.482056, 474.003082, 7.384896
0.8, 868.238342, 336.85141, 0.466319
0.8, 529.093201, 403.129578, 44.506401
0.8, 957.971008, 357.638641, 9.848904
0.8, 822.144836, 324.918274, -5.073246
0.8, 541.00177, 519.520752, 31.871141
0.8, 1024.84375, 403.799225, -1.032864
0.8, 839.117493, 426.671295, -0.708316
0.8, 800.020935, 393.515503, 4.118567
0.8, 629.317261, 777.677429, -0.372548
0.8, 974.446716, 269.742737, 2.164319
0.8, 885.258057, 409.856171, 2.643649
0.8, 291.888428, 709.740356, 4.123603
0.8, 556.031738, 730.961304, 40.580837
0.8, 1085.245728, 357.703796, 1.233976
0.8, 411.0466, 643.446899, 11.040121
0.8, 846.774902, 379.369659, 0.144587
0.8, 941.145081, 402.853088, 5.903687
0.8, 1059.928223, 433.769806, 6.385786
0.8, 530.246704, 638.651428, -39.381573
0.8, 429.168427, 146.540985, 2.442808
0.8, 982.965271, 427.423553, 2.994541
0.8, 601.48761, 575.869751, 13.445686
0.8, 444.054504, 434.749207, -13.06355
0.8, 1107.662476, 417.855103, 5.76541
0.8, 620.575012, 443.123871, -9.471541
0.8, 940.885559, 451.535004, 0.455812
0.8, 876.519958, 457.580109, 5.138615
0.8, 641.119507, 231.271805, 63.712208
0.8, 809.880554, 278.357422, 10.731879
0.8, 1034.184692, 474.151276, 0.928043
0.8, 1117.84375, 463.386627, 0.169696
0.8, 794.979126, 507.781586, 5.003299
0.8, 985.86145, 476.94809, 5.478175
0.8, 667.562439, 457.178955, 8.985619
0.8, 912.719299, 490.519684, 6.18824
0.8, 841.428284, 489.901337, 5.816074
0.8, 574.016846, 432.305573, -10.058972
0.8, 642.875, 548.121948, 0.488344
0.8, 1073.751587, 502.290527, 5.198388
0.8, 712.006653, 490.401276, 4.634736
0.8, 1020.362183, 521.752808, 1.720245
0.8, 1121.050415, 514.541504, 6.308873
0.8, 926.290039, 537.562866, 3.445539
0.8, 973.211182, 524.415283, 2.079323
0.8, 877.445312, 523.390625, 1.099378
0.8, 749.500427, 521.729492, 2.929285
0.8, 831.895203, 541.76886, 3.434343
0.8, 665.310364, 505.144714, 1.147352
0.8, 498.224426, 540.893372, 14.350873
0.8, 557.702087, 815.686462, 14.520161
0.8, 1067.852051, 552.332153, 5.956
0.8, 702.640076, 539.499451, 2.394344
0.8, 847.343628, 210.945114, -12.145053
0.8, 787.171326, 559.620972, 0.473548
0.8, 984.993286, 570.181763, 0.911705
0.8, 395.08429, 689.98468, -6.769499
0.8, 868.560608, 571.467041, 4.46007
0.8, 1122.201904, 560.215149, 0.244384
0.8, 740.183716, 569.776855, 2.484594
0.8, 717.265625, 663.671082, 7.494074
0.8, 824.632751, 588.867615, 4.243577
0.8, 284.401489, 284.053162, 1.213089
0.8, 694.919922, 588.436707, 1.056219
0.8, 640.568848, 730.502136, 13.942833
0.8, 627.553162, 641.587769, -19.563967
0.8, 780.527771, 606.121704, 2.721581
0.8, 875.840088, 621.736877, 1.555168
0.8, 1064.792969, 601.067993, 0.353506
0.8, 731.01886, 617.719666, 0.582789
0.8, 463.950928, 807.139832, 11.638213
0.8, 961.386658, 624.569458, 5.579824
0.8, 532.337219, 688.357544, -20.855623
0.8, 369.84845, 251.649734, 1.49422
0.8, 917.529663, 646.732422, 1.567394
0.8, 488.573639, 664.733765, -0.700921
0.8, 815.284973, 640.933777, 2.5753
0.8, 634.417725, 311.513153, 37.787727
0.8, 1104.94873, 626.981567, 6.4118
0.8, 570.795715, 479.529419, -27.631289
0.8, 1058.938721, 649.233826, 6.255311
0.8, 617.912415, 490.905151, -1.602869
0.8, 207.824066, 580.940674, 4.199462
0.8, 768.298584, 666.682495, 5.765022
0.8, 453.055817, 481.779358, -76.994469
0.8, 624.941101, 841.736511, 18.335669
0.8, 588.80127, 530.135315, 8.324738
0.8, 883.972473, 718.954712, 0.488799
0.8, 760.550476, 781.120911, 5.389513
0.8, 1077.433228, 693.935913, 5.903456
0.8, 679.648865, 632.999695, 6.925735
0.8, 819.301208, 709.57251, 6.156999
0.8, 611.637756, 353.605774, -7.508853
0.8, 296.538269, 813.334167, 4.463856
0.8, 554.870789, 564.619995, -6.518146
0.8, 647.088867, 597.131897, -0.160029
0.8, 467.140289, 578.747437, -58.267567
0.8, 631.769165, 975.000793, 4.611735
0.8, 804.207886, 804.738098, 5.760039
0.8, 1076.832397, 742.462769, 5.45221
0.8, 688.447876, 717.360962, 7.300213
0.8, 860.47522, 762.170227, 5.327214
0.8, 710.353882, 910.305664, 21.034634
0.8, 539.974304, 980.853516, -0.864873
0.8, 812.56366, 757.17157, 1.134458
0.8, 959.509338, 774.7948, 5.662343
0.8, 1032.053711, 761.510803, 2.844104
0.8, 579.920776, 772.674072, -2.873189
0.8, 390.501892, 739.70343, -24.15473
0.8, 612.359375, 690.243286, -20.208176
0.8, 740.307861, 706.644714, 3.616111
0.8, 659.882263, 677.65155, 22.651695
0.8, 941.572205, 819.130005, 4.682036
0.8, 710.111755, 799.680725, 0.204978
0.8, 722.452942, 751.851196, 1.745352
0.8, 662.657288, 900.49884, 4.804968
0.8, 886.528076, 801.685852, 5.812742
0.8, 845.48468, 829.51355, 5.83962
0.8, 797.752441, 853.284424, 5.569317
0.8, 755.827148, 830.270203, -1.520467
0.8, 663.590942, 811.587341, 1.208899
0.8, 941.229309, 868.864258, 5.327294
0.8, 896.653015, 848.906006, 3.588902
0.8, 841.104065, 876.883484, 5.91336
0.8, 675.465942, 764.478394, 6.940745
0.8, 796.381042, 902.050537, 4.688426
0.8, 718.436951, 253.121948, -13.326303
0.8, 884.15863, 897.216003, 5.390733
0.8, 214.540497, 628.078552, -22.157413
0.8, 709.180176, 861.934692, 13.132897
0.8, 845.985107, 925.18573, 6.866331
0.8, 794.672852, 950.419495, 0.379155
0.8, 754.357239, 876.858643, 6.963142
0.8, 747.132874, 944.491333, 5.693741
0.9, 838.509094, 116.000084, 0.301942
0.9, 436.711914, 193.904846, 34.764175
0.9, 575.958862, 321.291626, 6.951292
0.9, 925.865295, 215.666306, -12.933033
0.9, 442.470245, 679.410461, 7.513296
0.9, 803.610168, 231.056793, -0.016506
0.9, 513.65033, 236.096863, 30.881338
0.9, 682.439148, 311.845459, 6.806117
0.9, 889.251099, 292.290131, -13.924033
0.9, 729.970215, 298.931641, -6.096208
0.9, 927.395203, 320.965546, 11.943859
0.9, 755.07074, 130.389572, -6.493907
0.9, 847.679382, 162.415588, -6.335545
0.9, 268.78653, 594.139038, -55.75655
0.9, 805.226074, 182.426666, -13.290312
0.9, 518.131653, 284.119812, -55.924507
0.9, 571.897156, 613.496338, 7.35775
0.9, 716.841919, 432.702606, -14.638837
0.9, 932.644043, 169.742233, 1.381579
0.9, 514.057495, 591.805603, 12.012805
0.9, 756.336609, 223.523819, -5.391654
0.9, 691.881653, 79.920799, 1.90211
0.9, 777.871643, 347.861053, 10.368946
0.9, 423.777863, 240.873688, 55.833298
0.9, 345.238953, 211.360046, 5.458419
0.9, 969.460144, 198.293533, 6.069272
0.9, 531.324768, 454.122559, 6.552957
0.9, 529.601074, 331.789856, -50.747761
0.9, 891.849915, 142.719879, 7.614565
0.9, 744.746643, 382.262115, 10.653827
0.9, 660.747498, 354.019714, 14.221579
0.9, 684.956787, 396.767822, -33.089848
0.9, 590.240173, 887.497864, 6.071902
0.9, 1002.709167, 232.600616, 2.369502
0.9, 456.726318, 628.330811, -33.295162
0.9, 853.813538, 258.785828, -21.344732
0.9, 421.661835, 595.257141, 37.140728
0.9, 572.61261, 662.363708, 14.601225
0.9, 907.116577, 366.033081, -3.2012
0.9, 764.326599, 426.139404, -7.055562
0.9, 313.25647, 245.730988, 2.181732
0.9, 927.265198, 263.975098, 13.928773
0.9, 573.753601, 382.417969, 30.783278
0.9, 1033.346802, 269.951813, 1.546574
0.9, 501.221863, 492.538635, 25.610117
0.9, 804.491516, 460.539764, 12.719831
0.9, 756.475891, 474.014648, 7.384027
0.9, 868.224182, 336.769073, 0.459246
0.9, 529.080872, 403.196838, 44.509975
0.9, 958.017456, 357.6763, 9.842799
0.9, 822.115417, 324.854706, -5.07673
0.9, 540.99231, 519.658386, 31.884003
0.9, 1024.846436, 403.854401, -1.032483
0.9, 839.908569, 426.731964, -0.743625
0.9, 800.555054, 392.935059, 4.107912
0.9, 629.371887, 777.65271, -0.37669
0.9, 974.643066, 269.516663, 2.189026
0.9, 885.295715, 409.884216, 2.642959
0.9, 291.880981, 709.727905, 4.123837
0.9, 556.079956, 730.955444, 40.579861
0.9, 1085.279785, 357.741669, 1.240791
0.9, 411.010437, 643.391174, 11.041822
0.9, 846.718811, 379.376038, 0.143703
0.9, 941.11615, 402.903564, 5.909152
0.9, 1060.670044, 433.631104, 6.397156
0.9, 530.231873, 638.67749, -39.380836
0.9, 429.177673, 146.510513, 2.4455
0.9, 982.934753, 427.53186, 2.981674
0.9, 601.514282, 575.826172, 13.444707
0.9, 444.064484, 434.810608, -13.057471
0.9, 1107.691772, 417.883728, 5.76411
0.9, 620.545898, 443.046661, -9.465266
0.9, 940.816223, 451.530823, 0.453778
0.9, 876.588135, 457.593231, 5.134555
0.9, 641.059448, 231.255417, 63.70665
0.9, 809.876404, 278.352386, 10.732773
0.9, 1034.161987, 474.165955, 0.926329
0.9, 1117.790039, 463.375977, 0.168365
0.9, 795.058594, 507.730194, 4.993252
0.9, 985.859192, 476.965912, 5.477469
0.9, 667.588867, 457.263489, 8.97694
0.9, 912.656311, 490.513367, 6.186743
0.9, 841.399963, 489.940826, 5.821686
0.9, 574.120544, 431.710571, -10.011549
0.9, 642.933167, 548.173096, 0.495042
0.9, 1073.696289, 502.350647, 5.203131
0.9, 712.028687, 490.49411, 4.630301
0.9, 1020.388367, 521.765625, 1.724646
0.9, 1121.215698, 512.317383, 6.124059
0.9, 926.247742, 537.565796, 3.44695
0.9, 973.246399, 525.047119, 2.057104
0.9, 877.392456, 523.396606, 1.095723
0.9, 749.162109, 521.523865, 2.942208
0.9, 831.845703, 541.811218, 3.430212
0.9, 665.338745, 505.113495, 1.148517
0.9, 498.104553, 540.873962, 14.340802
0.9, 557.731384, 815.685425, 14.518685
0.9, 1067.875732, 552.369385, 5.960915
0.9, 702.555176, 539.441528, 2.39395
0.9, 847.347839, 211.011017, -12.139327
0.9, 787.161743, 559.649719, 0.476304
0.9, 984.935059, 570.177368, 0.907666
0.9, 395.0784, 690.014526, -6.766358
0.9, 868.598694, 571.551086, 4.454936
0.9, 1122.231445, 560.217468, 0.243875
0.9, 740.172058, 569.656311, 2.492316
0.9, 717.338501, 663.59491, 7.499882
0.9, 824.583252, 588.8125, 4.248944
0.9, 284.437225, 284.037476, 1.215023
0.9, 694.874268, 588.484009, 1.054904
0.9, 640.864319, 731.02124, 13.976465
0.9, 627.509094, 641.604797, -19.560556
0.9, 780.603088, 606.132629, 2.724604
0.9, 875.869202, 621.80481, 1.558691
0.9, 1065.030518, 601.128479, 0.361961
0.9, 731.123901, 617.59967, 0.577113
0.9, 463.956116, 807.138855, 11.641303
0.9, 961.390503, 624.628296, 5.583636
0.9, 532.322632, 688.324341, -20.854357
0.9, 369.925873, 251.608368, 1.497929
0.9, 917.514832, 646.781311, 1.568578
0.9, 488.631897, 664.712708, -0.704804
0.9, 815.267151, 640.96167, 2.572487
0.9, 634.501038, 311.535431, 37.79076
0.9, 1104.913208, 627.023865, 6.41593
0.9, 570.802185, 479.575287, -27.6346
0.9, 1058.968262, 649.21344, 6.252368
0.9, 617.979126, 490.935822, -1.609644
0.9, 207.787201, 580.638794, 4.202554
0.9, 768.338501, 666.674866, 5.762634
0.9, 452.736694, 481.590424, -76.975471
0.9, 624.966309, 841.677673, 18.332539
0.9, 588.61853, 529.349976, 8.34534
0.9, 884.002441, 719.026123, 0.494495
0.9, 761.364014, 782.604919, 5.423749
0.9, 1077.515015, 693.89093, 5.892973
0.9, 679.702271, 632.998108, 6.928319
0.9, 819.309082, 709.686951, 6.168954
0.9, 611.717163, 353.581207, -7.518289
0.9, 296.565521, 813.365173, 4.461079
0.9, 554.895447, 564.684509, -6.512142
0.9, 647.131287, 597.260803, -0.149143
0.9, 467.13028, 578.72345, -58.265247
0.9, 631.777161, 975.021606, 4.612671
0.9, 804.200439, 804.848328, 5.769366
0.9, 1076.891846, 742.407471, 5.444489
0.9, 688.47699, 717.367371, 7.302595
0.9, 860.464661, 762.175781, 5.327466
0.9, 710.436035, 910.298096, 21.040886
0.9, 540.072998, 980.880249, -0.869715
0.9, 812.453613, 757.162964, 1.125943
0.9, 959.528564, 774.811157, 5.66509
0.9, 1032.095215, 761.508057, 2.843242
0.9, 579.858948, 772.642212, -2.867299
0.9, 390.531586, 739.671265, -24.154291
0.9, 612.412354, 690.293274, -20.21294
0.9, 740.321594, 706.661499, 3.614696
0.9, 659.912292, 677.605103, 22.650383
0.9, 941.553528, 819.177124, 4.685719
0.9, 710.192993, 799.646118, 0.202788
0.9, 722.574158, 751.824463, 1.755859
0.9, 662.67749, 900.522339, 4.804616
0.9, 886.721497, 802.14917, 5.842587
0.9, 845.439453, 829.393738, 5.834958
0.9, 797.76947, 853.240173, 5.565011
0.9, 755.731262, 830.208862, -1.511394
0.9, 663.537231, 811.625183, 1.202095
0.9, 941.181824, 868.847717, 5.331497
0.9, 896.801514, 848.831299, 3.588012
0.9, 841.110535, 876.82489, 5.912815
0.9, 677.042847, 763.516541, 6.963418
0.9, 796.371521, 902.056519, 4.689082
0.9, 718.459961, 253.118011, -13.328029
0.9, 884.24646, 897.248352, 5.386682
0.9, 216.338898, 627.7677, -22.293531
0.9, 709.136658, 861.885681, 13.129042
0.9, 845.892334, 925.13031, 6.859054
0.9, 794.672119, 950.44165, 0.382402
0.9, 754.384583, 876.890198, 6.969163
0.9, 747.17041, 944.371033, 5.685742
1, 838.5224, 116.028076, 0.306139
1, 436.723022, 193.890167, 34.765388
1, 575.944824, 321.242676, 6.947533
1, 925.931335, 215.626724, -12.937506
1, 442.447418, 679.493286, 7.51175
1, 803.577637, 230.986038, -0.020976
1, 513.661499, 236.111664, 30.884136
1, 682.218506, 311.966187, 6.805711
1, 889.315002, 292.290588, -13.930772
1, 730.050171, 299.201508, -6.076108
1, 927.427551, 321.024414, 11.946226
1, 755.06488, 130.401276, -6.491416
1, 847.77417, 162.509262, -6.327237
1, 268.805786, 594.123535, -55.75769
1, 805.211853, 182.437637, -13.289305
1, 518.159241, 284.1604, -55.920303
1, 571.815369, 613.46582, 7.349679
1, 716.956238, 432.762726, -14.651237
1, 932.498474, 169.671646, 1.367349
1, 514.128113, 591.804016, 12.008533
1, 756.328369, 223.57547, -5.387806
1, 691.902161, 79.862785, 1.905439
1, 777.842957, 347.854858, 10.372291
1, 423.792023, 240.88588, 55.832779
1, 345.200134, 211.304626, 5.460172
1, 969.490051, 198.311707, 6.072426
1, 531.358826, 454.069519, 6.553787
1, 529.613342, 331.792297, -50.749039
1, 891.862427, 142.611816, 7.612025
1, 744.659424, 382.2565, 10.65993
1, 660.725525, 353.984558, 14.220764
1, 684.987549, 396.742523, -33.092018
1, 590.20636, 887.361755, 6.066509
1, 1002.835632, 232.455093, 2.392405
1, 456.664825, 628.310059, -33.288563
1, 853.834534, 258.781677, -21.345583
1, 421.6008, 595.245178, 37.143963
1, 572.61792, 662.197388, 14.603509
1, 907.089539, 366.070068, -3.204779
1, 764.15509, 426.265808, -7.034672
1, 313.282623, 245.695724, 2.183482
1, 927.29718, 263.96167, 13.929764
1, 573.779907, 382.351654, 30.774656
1, 1033.314697, 269.977173, 1.544809
1, 501.139404, 492.487885, 25.60499
1, 804.470947, 460.496185, 12.714385
1, 756.463074, 474.080078, 7.386143
1, 868.227417, 336.79245, 0.460702
1, 529.055847, 403.139313, 44.506607
1, 958.027405, 357.661194, 9.844408
1, 822.137573, 324.871948, -5.073866
1, 540.976562, 519.599121, 31.878853
1, 1024.823975, 403.79541, -1.032997
1, 839.856628, 426.635864, -0.746356
1, 800.101379, 393.52179, 4.110681
1, 629.28009, 777.58075, -0.377917
1, 974.467285, 269.772125, 2.163213
1, 885.331604, 409.869141, 2.645932
1, 291.848541, 709.769104, 4.12478
1, 556.070312, 730.822327, 40.587914
1, 1085.26709, 357.707977, 1.236734
1, 411.101135, 643.46228, 11.037466
1, 846.778748, 379.475983, 0.154559
1, 941.091431, 402.908051, 5.910394
1, 1060.661255, 433.647736, 6.39863
1, 530.266174, 638.666321, -39.384762
1, 429.17337, 146.519943, 2.445226
1, 983.024597, 427.507263, 2.986598
1, 601.554749, 575.782104, 13.444058
1, 444.047455, 434.792419, -13.057422
1, 1107.66626, 417.868408, 5.765384
1, 620.543091, 443.097656, -9.471933
1, 940.888977, 451.517029, 0.457117
1, 876.5224, 457.652161, 5.142961
1, 641.069702, 231.237869, 63.706749
1, 809.865601, 278.383972, 10.732552
1, 1034.113647, 474.175507, 0.922916
1, 1117.751099, 463.374695, 0.168307
1, 795.051758, 507.691498, 4.993227
1, 985.84314, 476.928802, 5.47702
1, 667.582336, 457.110474, 8.988606
1, 912.764648, 490.582428, 6.193875
1, 841.319336, 489.893463, 5.821509
1, 574.063904, 431.673645, -10.012504
1, 643.000977, 548.155273, 0.494435
1, 1073.684814, 502.312408, 5.201195
1, 712.003357, 490.451569, 4.633071
1, 1020.389954, 521.81134, 1.723311
1, 1121.234009, 512.282654, 6.120529
1, 926.290344, 537.590515, 3.442793
1, 973.186829, 524.379822, 2.079364
1, 877.499939, 523.4021, 1.106205
1, 749.168762, 521.559998, 2.937182
1, 831.920471, 541.89093, 3.418413
1, 665.450134, 505.087036, 1.156875
1, 498.137238, 540.878723, 14.343031
1, 557.717529, 815.63385, 14.516894
1, 1067.904663, 552.406799, 5.962252
1, 702.574646, 539.383972, 2.398143
1, 847.236694, 211.004135, -12.143545
1, 787.211243, 559.678589, 0.48022
1, 984.900513, 570.150269, 0.904406
1, 395.155121, 690.027649, -6.768018
1, 868.602234, 571.471069, 4.458218
1, 1122.237915, 560.234558, 0.245715
1, 740.246399, 569.581482, 2.500405
1, 717.265381, 663.622192, 7.493971
1, 824.605652, 588.740173, 4.24989
1, 284.45874, 284.026123, 1.21864
1, 694.958496, 588.486145, 1.061919
1, 640.850952, 731.120239, 13.977939
1, 627.46814, 641.524292, -19.562881
1, 780.585327, 606.131226, 2.72268
1, 875.861755, 621.805786, 1.556322
1, 1065.0448, 601.156616, 0.365693
1, 731.118835, 617.682983, 0.585453
1, 463.98642, 807.100403, 11.640048
1, 961.366394, 624.575317, 5.581582
1, 532.342346, 688.306946, -20.854923
1, 369.933716, 251.614182, 1.49607
1, 917.501099, 646.737976, 1.566571
1, 488.617767, 664.811462, -0.696044
1, 815.274414, 640.880676, 2.579931
1, 634.442322, 311.542358, 37.792297
1, 1104.950317, 626.95929, 6.410155
1, 570.886902, 479.624237, -27.645731
1, 1058.986328, 649.178345, 6.250182
1, 618.060974, 490.82489, -1.617092
1, 207.739136, 580.003418, 4.205832
1, 768.293701, 666.687073, 5.766699
1, 452.704376, 481.604309, -76.97422
1, 625.022156, 841.696472, 18.337379
1, 588.685486, 529.312439, 8.351387
1, 884.003723, 718.991455, 0.49352
1, 761.343811, 782.560181, 5.425336
1, 1077.414551, 693.954651, 5.904585
1, 679.612671, 633.060608, 6.927896
1, 819.343872, 709.633911, 6.163793
1, 611.7099, 353.677246, -7.513779
1, 296.548401, 813.284973, 4.465305
1, 554.95459, 564.560059, -6.523008
1, 647.127686, 597.235413, -0.150823
1, 467.105011, 578.682251, -58.261524
1, 631.85376, 974.989746, 4.608094
1, 804.125916, 804.830139, 5.772949
1, 1076.879028, 742.415283, 5.446322
1, 688.555603, 717.300171, 7.305227
1, 860.480347, 762.223999, 5.329369
1, 710.498779, 910.252075, 21.045477
1, 540.027466, 980.814087, -0.87031
1, 812.483032, 757.160767, 1.128456
1, 959.518616, 774.709778, 5.656344
1, 1032.041138, 761.472229, 2.845175
1, 579.893738, 772.654175, -2.871374
1, 390.569153, 739.6875, -24.148928
1, 612.405701, 690.363464, -20.211308
1, 740.300415, 706.57843, 3.623056
1, 659.955505, 677.735901, 22.637461
1, 941.565002, 819.20929, 4.68249
1, 710.199585, 799.685608, 0.208194
1, 722.515747, 751.816528, 1.750601
1, 663.018738, 900.519958, 4.776083
1, 886.557251, 801.769714, 5.820608
1, 845.533386, 829.493408, 5.841136
1, 797.763794, 853.240234, 5.565105
1, 755.767761, 830.230652, -1.514007
1, 663.441895, 811.616394, 1.194221
1, 941.216309, 868.802734, 5.328889
1, 896.700134, 848.895874, 3.584869
1, 841.002747, 876.793579, 5.91434
1, 677.013428, 763.504578, 6.96071
1, 796.380981, 902.130737, 4.687744
1, 718.437866, 253.146057, -13.323754
1, 884.194336, 897.158997, 5.386024
1, 216.396317, 627.579102, -22.32984
1, 709.126282, 861.866821, 13.126755
1, 845.934631, 925.053406, 6.856723
1, 794.64679, 950.459106, 0.381486
1, 754.402588, 876.861328, 6.968729
1, 747.148499, 944.401062, 5.690568
1.1, 838.532532, 116.018806, 0.304581
1.1, 436.664062, 193.88472, 34.767044
1.1, 575.969971, 321.269592, 6.950441
1.1, 925.872681, 215.675385, -12.931746
1.1, 442.487122, 679.453613, 7.513614
1.1, 803.484314, 231.018997, -0.018365
1.1, 513.705078, 236.084808, 30.882025
1.1, 682.513672, 311.845642, 6.811605
1.1, 889.223572, 292.300537, -13.920629
1.1, 730.073486, 298.973083, -6.090766
1.1, 927.401245, 320.940277, 11.94227
1.1, 755.061951, 130.423401, -6.491096
1.1, 847.698792, 162.350891, -6.342083
1.1, 268.867798, 594.03479, -55.764362
1.1, 805.229065, 182.416046, -13.29096
1.1, 518.138123, 284.158173, -55.922386
1.1, 571.725952, 613.400452, 7.337804
1.1, 716.842529, 432.734467, -14.639348
1.1, 932.608093, 169.656662, 1.376684
1.1, 514.12207, 591.802734, 12.009867
1.1, 756.30603, 223.496872, -5.395231
1.1, 691.944458, 79.916298, 1.906862
1.1, 777.865784, 347.829559, 10.371854
1.1, 423.78595, 240.870132, 55.832626
1.1, 345.238068, 211.381134, 5.463876
1.1, 969.45459, 198.265244, 6.068532
1.1, 531.315857, 454.118439, 6.558409
1.1, 529.604919, 331.839996, -50.744301
1.1, 891.847595, 142.610214, 7.610646
1.1, 744.815735, 382.249298, 10.646771
1.1, 660.77063, 353.922607, 14.225783
1.1, 684.958008, 396.798218, -33.089146
1.1, 590.306641, 887.386597, 6.071141
1.1, 1002.790405, 232.512756, 2.38472
1.1, 456.70163, 628.231384, -33.291214
1.1, 853.815552, 258.819122, -21.346554
1.1, 421.667328, 595.2453, 37.140068
1.1, 572.713684, 662.257019, 14.606251
1.1, 907.014893, 366.065674, -3.203496
1.1, 764.212158, 426.078308, -7.051448
1.1, 313.290222, 245.729996, 2.180533
1.1, 927.296753, 263.93457, 13.93105
1.1, 573.745605, 382.408295, 30.783993
1.1, 1033.295776, 269.982025, 1.542919
1.1, 501.160522, 492.445038, 25.603048
1.1, 804.380371, 460.611847, 12.724787
1.1, 756.428955, 474.005524, 7.380311
1.1, 868.242859, 336.808746, 0.462356
1.1, 529.122437, 403.120331, 44.508621
1.1, 958.056763, 357.648682, 9.843895
1.1, 822.176575, 324.905243, -5.06917
1.1, 540.926025, 519.577148, 31.876095
1.1, 1024.836914, 403.759705, -1.036373
1.1, 839.977051, 426.80426, -0.743872
1.1, 800.05957, 393.537354, 4.113372
1.1, 629.445618, 777.574097, -0.385645
1.1, 974.644592, 269.497833, 2.188466
1.1, 885.283325, 409.885956, 2.641623
1.1, 291.884827, 709.764221, 4.121857
1.1, 556.072266, 730.9104, 40.579288
1.1, 1085.213135, 357.713379, 1.23347
1.1, 411.034729, 643.410034, 11.043865
1.1, 846.72821, 379.360229, 0.142358
1.1, 941.125793, 402.873993, 5.906081
1.1, 1059.911621, 433.720459, 6.379154
1.1, 530.309753, 638.654663, -39.388588
1.1, 429.205231, 146.561768, 2.44283
1.1, 983.021362, 427.530914, 2.984021
1.1, 601.462708, 575.733337, 13.434361
1.1, 444.102264, 434.805084, -13.059306
1.1, 1107.636841, 417.912964, 5.772661
1.1, 620.577759, 443.006836, -9.463759
1.1, 940.823303, 451.476837, 0.449975
1.1, 876.574158, 457.659363, 5.137163
1.1, 641.070679, 231.254425, 63.705658
1.1, 809.80658, 278.353912, 10.740137
1.1, 1034.201782, 474.148468, 0.928528
1.1, 1117.833008, 463.351837, 0.168128
1.1, 795.086426, 507.868805, 4.995093
1.1, 985.834412, 476.903595, 5.476919
1.1, 667.562256, 457.309082, 8.969916
1.1, 912.705811, 490.550415, 6.189644
1.1, 841.368408, 489.876434, 5.818902
1.1, 574.089966, 431.711853, -10.015931
1.1, 642.953857, 548.203735, 0.496524
1.1, 1073.747925, 502.323944, 5.197538
1.1, 711.966919, 490.606262, 4.637202
1.1, 1020.329468, 521.785706, 1.718992
1.1, 1121.063599, 514.562988, 6.310873
1.1, 926.291382, 537.564819, 3.44649
1.1, 973.146912, 524.3125, 2.079083
1.1, 877.411621, 523.318298, 1.09546
1.1, 749.256836, 521.560425, 2.939976
1.1, 832.024048, 541.830078, 3.421669
1.1, 665.29187, 505.16803, 1.147661
1.1, 498.107574, 540.766663, 14.342124
1.1, 557.699158, 815.674683, 14.511796
1.1, 1067.870239, 552.373718, 5.959117
1.1, 702.512756, 539.460632, 2.388398
1.1, 847.278198, 210.969376, -12.145761
1.1, 787.112976, 559.618469, 0.471252
1.1, 984.931274, 570.112183, 0.903735
1.1, 395.13623, 689.969788, -6.769354
1.1, 868.615173, 571.425232, 4.457913
1.1, 1122.208496, 560.280945, 0.249548
1.1, 740.101929, 569.794189, 2.478949
1.1, 717.191467, 663.66156, 7.48784
1.1, 824.540955, 588.903137, 4.249647
1.1, 284.782928, 284.157593, 1.241364
1.1, 695.012756, 588.448975, 1.064338
1.1, 640.844116, 731.109985, 13.976764
1.1, 627.550598, 641.454346, -19.573952
1.1, 780.552734, 606.173218, 2.71883
1.1, 875.858032, 621.781738, 1.556706
1.1, 1065.050659, 601.113586, 0.36265
1.1, 731.104614, 617.560974, 0.574653
1.1, 464.035339, 807.088013, 11.637982
1.1, 961.381592, 624.66095, 5.585948
1.1, 532.385925, 688.364746, -20.861036
1.1, 369.949493, 251.618729, 1.493792
1.1, 917.578796, 646.775208, 1.574266
1.1, 488.63443, 664.800659, -0.697603
1.1, 815.263245, 640.956726, 2.572704
1.1, 634.410583, 311.56015, 37.792892
1.1, 1104.948975, 626.956421, 6.413764
1.1, 570.79187, 479.56723, -27.635292
1.1, 1059.018799, 649.212646, 6.252949
1.1, 617.986694, 490.834167, -1.609774
1.1, 207.743805, 579.988586, 4.191787
1.1, 768.286011, 666.690735, 5.768755
1.1, 452.721252, 481.574341, -76.977379
1.1, 624.97699, 841.607056, 18.328938
1.1, 588.629272, 529.392212, 8.341625
1.1, 883.981628, 719.00885, 0.492352
1.1, 760.951965, 781.973328, 5.423101
1.1, 1077.43103, 693.962708, 5.902222
1.1, 679.6745, 633.009644, 6.92791
1.1, 819.29834, 709.601501, 6.16095
1.1, 611.673584, 353.584778, -7.512492
1.1, 296.504059, 813.316772, 4.467618
1.1, 554.931152, 564.596252, -6.517666
1.1, 647.230713, 597.150269, -0.160566
1.1, 467.143646, 578.707397, -58.26416
1.1, 631.803589, 974.984741, 4.615094
1.1, 804.162354, 804.759888, 5.764418
1.1, 1076.853516, 742.510071, 5.452273
1.1, 688.553589, 717.371216, 7.308696
1.1, 860.512634, 762.213318, 5.325868
1.1, 710.49469, 910.23877, 21.04413
1.1, 540.083618, 980.87915, -0.870766
1.1, 812.463501, 757.15155, 1.126146
1.1, 959.475586, 774.697083, 5.657526
1.1, 1032.078735, 761.496582, 2.845815
1.1, 579.913696, 772.662964, -2.873564
1.1, 390.61377, 739.657043, -24.151911
1.1, 612.342285, 690.390015, -20.202389
1.1, 740.340088, 706.678955, 3.613591
1.1, 660.001648, 677.691345, 22.639753
1.1, 941.566895, 819.175415, 4.681341
1.1, 710.129395, 799.754883, 0.212441
1.1, 722.53833, 751.796448, 1.751556
1.1, 663.055359, 900.536194, 4.774711
1.1, 886.813538, 802.079529, 5.835884
1.1, 845.484619, 829.453369, 5.839576
1.1, 797.746521, 853.127869, 5.558398
1.1, 755.769836, 830.211731, -1.512887
1.1, 663.503784, 811.606323, 1.199193
1.1, 941.288879, 868.741333, 5.321347
1.1, 896.746216, 848.881165, 3.585444
1.1, 841.234192, 876.834412, 5.913375
1.1, 676.989075, 763.400879, 6.950259
1.1, 796.384155, 902.120483, 4.688292
1.1, 718.470459, 253.122131, -13.326777
1.1, 884.160583, 897.143982, 5.388688
1.1, 215.172516, 627.022034, -22.279394
1.1, 709.168274, 861.838379, 13.128372
1.1, 845.898743, 925.058533, 6.85838
1.1, 794.672668, 950.412659, 0.378434
1.1, 754.372437, 876.877136, 6.967741
1.1, 747.159119, 944.369934, 5.688373
1.2, 838.487122, 115.965721, 0.298084
1.2, 436.716736, 193.876328, 34.766312
1.2, 575.938843, 321.263275, 6.948431
1.2, 925.905334, 215.671982, -12.932957
1.2, 442.519348, 679.472046, 7.514847
1.2, 803.594971, 230.987747, -0.021749
1.2, 513.691223, 236.055817, 30.87808
1.2, 682.295044, 311.936707, 6.807864
1.2, 889.277405, 292.320343, -13.925694
1.2, 730.093384, 299.186554, -6.07701
1.2, 927.438599, 321.010651, 11.945367
1.2, 755.032227, 130.444107, -6.486554
1.2, 847.714233, 162.425308, -6.335881
1.2, 268.949188, 594.030823, -55.761463
1.2, 805.214966, 182.380066, -13.292511
1.2, 518.186279, 284.118134, -55.92223
1.2, 571.846924, 613.351196, 7.348426
1.2, 716.877625, 432.691528, -14.641265
1.2, 932.62384, 169.693039, 1.379042
1.2, 514.128418, 591.862366, 12.015705
1.2, 756.351318, 223.534378, -5.3915
1.2, 691.941162, 79.878998, 1.909193
1.2, 777.90509, 347.789886, 10.369895
1.2, 423.746094, 240.864243, 55.835609
1.2, 345.164429, 211.266724, 5.461827
1.2, 969.427551, 198.292847, 6.071113
1.2, 531.368042, 454.0177, 6.551867
1.2, 529.552979, 331.819611, -50.744179
1.2, 891.840515, 142.658203, 7.611694
1.2, 744.784058, 382.27002, 10.647188
1.2, 660.696228, 353.988281, 14.217773
1.2, 684.946594, 396.777771, -33.088909
1.2, 590.271851, 887.357971, 6.070212
1.2, 1002.78186, 232.54895, 2.379374
1.2, 456.683624, 628.2771, -33.29073
1.2, 853.825378, 258.740875, -21.341396
1.2, 421.669373, 595.301514, 37.144325
1.2, 572.650696, 662.346313, 14.594165
1.2, 907.044006, 366.09494, -3.207966
1.2, 764.306335, 426.168335, -7.052445
1.2, 313.283203, 245.619797, 2.185009
1.2, 927.31488, 263.940765, 13.930125
1.2, 573.768799, 382.319397, 30.773661
1.2, 1033.360352, 269.972717, 1.55051
1.2, 501.229095, 492.361023, 25.599003
1.2, 804.416321, 460.527222, 12.716615
1.2, 756.599121, 474.173096, 7.400556
1.2, 868.315369, 336.809937, 0.466008
1.2, 529.086426, 403.095001, 44.504349
1.2, 957.984375, 357.708099, 9.841835
1.2, 822.146423, 324.842499, -5.075647
1.2, 540.921204, 519.68573, 31.884172
1.2, 1024.827881, 403.805328, -1.032718
1.2, 839.057251, 426.602295, -0.711013
1.2, 800.062561, 393.473297, 4.116003
1.2, 629.28772, 777.579468, -0.379602
1.2, 974.634216, 269.565765, 2.182665
1.2, 885.25293, 409.850189, 2.644388
1.2, 291.933014, 709.751221, 4.120709
1.2, 556.072388, 730.873962, 40.579166
1.2, 1085.286621, 357.70639, 1.240704
1.2, 411.028992, 643.418884, 11.044509
1.2, 846.768616, 379.480072, 0.153925
1.2, 941.081482, 402.950684, 5.916368
1.2, 1060.65564, 433.65274, 6.399199
1.2, 530.258423, 638.690674, -39.38464
1.2, 429.1763, 146.521637, 2.444638
1.2, 982.998657, 427.554688, 2.981222
1.2, 601.578979, 575.395325, 13.43092
1.2, 444.10376, 434.821381, -13.059007
1.2, 1107.68811, 417.906128, 5.767576
1.2, 620.626099, 442.961243, -9.461804
1.2, 940.847656, 451.392029, 0.443971
1.2, 876.430542, 457.61084, 5.14844
1.2, 641.080505, 231.2827, 63.70961
1.2, 809.897034, 278.407776, 10.729357
1.2, 1034.170288, 474.089752, 0.922992
1.2, 1117.815063, 463.396362, 0.172207
1.2, 794.952454, 507.838776, 5.008214
1.2, 985.865845, 476.917053, 5.47377
1.2, 667.566345, 457.140503, 8.985203
1.2, 912.763794, 490.513123, 6.187263
1.2, 841.471741, 489.8815, 5.814178
1.2, 574.005249, 431.647675, -10.015776
1.2, 642.98407, 548.151489, 0.492667
1.2, 1073.747192, 502.320984, 5.198667
1.2, 711.939148, 490.456543, 4.639628
1.2, 1020.335205, 521.758972, 1.717641
1.2, 1120.965698, 514.605591, 6.314788
1.2, 926.267822, 537.593567, 3.4454
1.2, 973.15918, 524.348511, 2.079031
1.2, 877.533813, 524.026917, 1.133909
1.2, 749.274048, 521.628479, 2.934543
1.2, 831.896667, 541.783691, 3.432607
1.2, 665.362366, 505.09967, 1.151706
1.2, 498.163696, 540.762268, 14.346252
1.2, 557.771301, 815.63446, 14.51724
1.2, 1067.89502, 552.341919, 5.955338
1.2, 702.654358, 539.438477, 2.398519
1.2, 847.29364, 210.937775, -12.146626
1.2, 787.116638, 559.560364, 0.467209
1.2, 984.877197, 570.145325, 0.902752
1.2, 395.099243, 690.015015, -6.76331
1.2, 868.566162, 571.488525, 4.459223
1.2, 1122.239136, 560.225403, 0.245153
1.2, 740.285278, 569.830994, 2.486425
1.2, 717.174133, 663.728577, 7.488822
1.2, 824.582703, 588.860779, 4.248048
1.2, 284.746338, 284.090179, 1.234852
1.2, 694.894104, 588.534546, 1.057674
1.2, 640.834534, 731.151123, 13.976608
1.2, 627.573914, 641.531799, -19.569794
1.2, 780.638611, 606.162292, 2.723173
1.2, 875.856628, 621.678284, 1.555503
1.2, 1065.006958, 601.162964, 0.365819
1.2, 731.03656, 617.724487, 0.58266
1.2, 464.111847, 807.035217, 11.632954
1.2, 961.385803, 624.636475, 5.584084
1.2, 532.480042, 687.732239, -20.847851
1.2, 370.012878, 251.537827, 1.49698
1.2, 917.51355, 646.770203, 1.56925
1.2, 488.661682, 664.763794, -0.69919
1.2, 815.281738, 640.941711, 2.574503
1.2, 634.426514, 311.603943, 37.796974
1.2, 1104.942993, 626.959351, 6.416036
1.2, 570.700562, 479.568054, -27.631247
1.2, 1058.933594, 649.150513, 6.247743
1.2, 618.048645, 490.8349, -1.616171
1.2, 207.718475, 579.925293, 4.198935
1.2, 768.248352, 666.68335, 5.771436
1.2, 452.717712, 481.604858, -76.976692
1.2, 625.061951, 841.650085, 18.328594
1.2, 588.817017, 530.121887, 8.323849
1.2, 883.951172, 719.017334, 0.49294
1.2, 761.011292, 781.897217, 5.410482
1.2, 1077.464478, 693.944641, 5.901923
1.2, 679.651428, 633.051392, 6.928864
1.2, 819.2948, 709.671509, 6.168252
1.2, 611.697083, 353.65329, -7.514452
1.2, 296.535431, 813.325745, 4.464964
1.2, 554.89801, 564.525574, -6.523049
1.2, 647.161499, 597.162903, -0.157904
1.2, 467.069061, 578.651306, -58.25771
1.2, 631.846863, 974.965942, 4.613611
1.2, 804.22345, 804.826965, 5.769445
1.2, 1076.846802, 742.448853, 5.449188
1.2, 688.604919, 717.290955, 7.307865
1.2, 860.476074, 762.246155, 5.331564
1.2, 710.53418, 910.22052, 21.048107
1.2, 540.04657, 980.879822, -0.867649
1.2, 812.485901, 757.174927, 1.129281
1.2, 959.500977, 774.703125, 5.657573
1.2, 1032.084717, 761.444214, 2.849168
1.2, 579.928711, 772.658203, -2.875631
1.2, 390.652557, 739.567993, -24.154545
1.2, 612.303955, 690.379761, -20.200069
1.2, 740.424683, 706.706299, 3.607156
1.2, 659.950623, 677.709412, 22.642065
1.2, 941.438477, 819.144226, 4.694784
1.2, 710.220337, 799.763794, 0.215763
1.2, 722.508118, 751.786621, 1.749842
1.2, 662.661194, 900.42157, 4.804958
1.2, 886.860596, 802.14447, 5.841206
1.2, 845.591614, 829.469299, 5.839271
1.2, 797.70105, 853.201233, 5.566732
1.2, 755.771851, 830.14325, -1.513137
1.2, 663.539001, 811.708252, 1.203982
1.2, 941.328491, 868.810059, 5.324788
1.2, 896.846436, 848.902954, 3.5759
1.2, 841.142212, 876.816345, 5.916273
1.2, 677.131531, 763.487793, 6.968593
1.2, 796.351624, 902.116699, 4.689942
1.2, 718.496704, 253.112396, -13.330844
1.2, 884.196228, 897.202209, 5.390035
1.2, 214.888824, 626.985229, -22.284319
1.2, 709.119141, 861.912109, 13.13166
1.2, 845.873596, 925.092651, 6.861612
1.2, 794.626648, 950.444336, 0.37866
1.2, 754.363831, 876.748352, 6.958003
1.2, 747.175293, 944.316406, 5.685977
1.3, 838.516907, 115.990906, 0.301888
1.3, 436.676758, 193.935013, 34.760696
1.3, 576.311646, 321.479858, 6.978563
1.3, 925.988098, 215.655716, -12.938244
1.3, 442.544678, 679.432678, 7.514852
1.3, 803.61261, 230.997223, -0.021179
1.3, 513.685852, 236.055588, 30.880287
1.3, 682.177246, 311.93512, 6.801044
1.3, 889.278687, 292.356781, -13.925462
1.3, 729.995605, 298.857269, -6.101688
1.3, 927.396912, 320.935974, 11.942076
1.3, 755.040039, 130.379684, -6.49403
1.3, 847.744751, 162.456726, -6.333137
1.3, 268.888885, 593.959229, -55.771851
1.3, 805.258362, 182.501892, -13.287447
1.3, 518.145447, 284.171936, -55.918217
1.3, 570.964661, 613.915161, 7.306456
1.3, 716.827881, 432.759033, -14.63935
1.3, 932.597168, 169.685211, 1.376475
1.3, 514.128479, 591.809265, 12.011277
1.3, 756.332397, 223.557373, -5.389571
1.3, 691.900818, 79.917656, 1.903771
1.3, 777.890991, 347.850189, 10.367482
1.3, 423.752808, 240.869553, 55.837177
1.3, 345.286987, 211.265656, 5.455191
1.3, 969.440857, 198.315918, 6.073801
1.3, 531.378174, 454.043152, 6.556772
1.3, 529.590149, 331.780457, -50.748138
1.3, 891.86377, 142.681412, 7.613856
1.3, 744.79303, 382.28598, 10.647648
1.3, 660.763245, 353.933716, 14.224353
1.3, 685.008545, 396.75238, -33.094509
1.3, 590.382446, 887.355225, 6.066978
1.3, 1002.831665, 232.473984, 2.389791
1.3, 456.677765, 628.236023, -33.288342
1.3, 853.846497, 258.802826, -21.347942
1.3, 421.70285, 595.276306, 37.141953
1.3, 572.658325, 662.299133, 14.594639
1.3, 907.035767, 366.0625, -3.202985
1.3, 764.388428, 426.17337, -7.056254
1.3, 313.26474, 245.645004, 2.184669
1.3, 927.254333, 263.948212, 13.926444
1.3, 573.77832, 382.356201, 30.778751
1.3, 1033.333008, 269.938965, 1.547726
1.3, 501.230164, 492.432434, 25.607349
1.3, 804.560242, 460.664673, 12.7344
1.3, 756.458923, 473.934021, 7.381013
1.3, 868.274902, 336.754974, 0.460313
1.3, 529.03595, 403.132629, 44.506786
1.3, 958.016541, 357.636963, 9.847139
1.3, 822.18396, 324.954071, -5.066698
1.3, 540.958984, 519.547302, 31.874685
1.3, 1024.846436, 403.81369, -1.032805
1.3, 839.89032, 426.672638, -0.746741
1.3, 800.087341, 393.429443, 4.116704
1.3, 629.237732, 777.68689, -0.366985
1.3, 974.464417, 269.736023, 2.166319
1.3, 885.379944, 409.85965, 2.650582
1.3, 291.898132, 709.783081, 4.122006
1.3, 556.143127, 730.844238, 40.57954
1.3, 1085.260376, 357.730408, 1.238271
1.3, 411.012329, 643.423279, 11.048677
1.3, 846.737305, 379.423187, 0.149661
1.3, 941.061584, 402.845428, 5.905467
1.3, 1060.640381, 433.616608, 6.395071
1.3, 530.363953, 638.731812, -39.395195
1.3, 429.232056, 146.506683, 2.450535
1.3, 982.963867, 427.526245, 2.982728
1.3, 601.382385, 575.78418, 13.429177
1.3, 444.155762, 434.863922, -13.056386
1.3, 1107.678711, 417.890167, 5.766229
1.3, 620.600769, 443.02066, -9.468666
1.3, 940.743469, 451.516693, 0.451682
1.3, 876.562012, 457.618683, 5.137933
1.3, 641.099731, 231.242249, 63.708996
1.3, 809.874878, 278.397217, 10.731788
1.3, 1034.153076, 474.14032, 0.925864
1.3, 1117.80127, 463.32605, 0.163565
1.3, 795.021057, 507.788116, 4.999138
1.3, 985.877197, 476.915894, 5.473317
1.3, 667.602844, 457.224792, 8.978415
1.3, 912.652344, 490.555237, 6.192385
1.3, 841.440613, 489.850128, 5.812704
1.3, 574.060242, 431.631348, -10.01205
1.3, 642.999207, 548.298645, 0.507265
1.3, 1073.767578, 502.299103, 5.194925
1.3, 711.999146, 490.395172, 4.634893
1.3, 1020.3349, 521.820557, 1.718423
1.3, 1121.005737, 514.588501, 6.313686
1.3, 926.229553, 537.626648, 3.441938
1.3, 973.213623, 524.310486, 2.084666
1.3, 877.01123, 524.47699, 1.112607
1.3, 749.224304, 521.505493, 2.946166
1.3, 831.900269, 541.810791, 3.428299
1.3, 665.336243, 505.1698, 1.152166
1.3, 498.126617, 540.908081, 14.339899
1.3, 557.770996, 815.605347, 14.516802
1.3, 1067.877441, 552.344238, 5.957046
1.3, 702.582214, 539.549194, 2.388302
1.3, 847.39447, 210.972107, -12.140903
1.3, 787.189331, 559.624573, 0.475105
1.3, 984.938049, 570.109619, 0.906333
1.3, 395.122284, 690.049011, -6.761379
1.3, 868.624817, 571.489502, 4.45448
1.3, 1122.199951, 560.34552, 0.253374
1.3, 740.245361, 569.609802, 2.500258
1.3, 717.205261, 663.702148, 7.492784
1.3, 824.517456, 588.855286, 4.253443
1.3, 284.741302, 284.064606, 1.234125
1.3, 694.90332, 587.482605, 1.016269
1.3, 640.737793, 731.065796, 13.965285
1.3, 627.528625, 641.524597, -19.567507
1.3, 780.595825, 606.12384, 2.722245
1.3, 875.827942, 621.809448, 1.553115
1.3, 1065.100586, 601.127808, 0.364992
1.3, 731.074585, 617.629944, 0.577566
1.3, 464.108795, 807.044922, 11.639323
1.3, 961.404602, 624.622192, 5.581252
1.3, 532.4552, 687.697144, -20.842678
1.3, 370.137878, 251.631973, 1.50346
1.3, 917.482544, 646.742126, 1.566382
1.3, 488.605865, 664.73938, -0.696671
1.3, 815.259155, 640.953674, 2.572351
1.3, 634.457825, 311.614929, 37.798416
1.3, 1104.938232, 626.815491, 6.404522
1.3, 570.779114, 479.476532, -27.630138
1.3, 1058.957275, 649.238464, 6.25632
1.3, 618.050476, 490.861328, -1.614967
1.3, 207.763885, 579.928345, 4.19399
1.3, 768.338501, 666.736328, 5.773354
1.3, 452.736359, 481.643219, -76.97641
1.3, 624.993652, 841.611816, 18.328367
1.3, 588.743042, 529.386292, 8.349768
1.3, 884.015991, 719.01593, 0.496142
1.3, 761.050232, 781.90918, 5.409736
1.3, 1077.406128, 693.924316, 5.900537
1.3, 679.65155, 633.137939, 6.937135
1.3, 819.33429, 709.62146, 6.163062
1.3, 611.693909, 353.605194, -7.515453
1.3, 296.554626, 813.293396, 4.463926
1.3, 554.947815, 564.650574, -6.512517
1.3, 647.018311, 597.306091, -0.143551
1.3, 467.126709, 578.696838, -58.263733
1.3, 631.869263, 974.964783, 4.61442
1.3, 804.213318, 804.858215, 5.770674
1.3, 1076.765137, 742.455383, 5.455557
1.3, 688.444885, 717.36908, 7.301455
1.3, 860.487915, 762.191772, 5.327892
1.3, 710.26825, 909.690857, 21.054466
1.3, 540.101379, 980.86731, -0.872385
1.3, 812.502563, 757.151917, 1.129565
1.3, 959.50708, 774.634644, 5.654333
1.3, 1032.062012, 761.514343, 2.841078
1.3, 579.930542, 772.593933, -2.871712
1.3, 390.731964, 739.526428, -24.154535
1.3, 612.366882, 690.347412, -20.209085
1.3, 740.314514, 706.601379, 3.62145
1.3, 659.984131, 677.755676, 22.635342
1.3, 941.543701, 819.158081, 4.684081
1.3, 710.225525, 799.651794, 0.207194
1.3, 722.535156, 751.735291, 1.753139
1.3, 662.713623, 900.401123, 4.803829
1.3, 886.788757, 802.14093, 5.845839
1.3, 845.590881, 829.430359, 5.840042
1.3, 797.63269, 853.341064, 5.579773
1.3, 755.796448, 829.445374, -1.522698
1.3, 663.561157, 811.691833, 1.203362
1.3, 941.360535, 868.722412, 5.319609
1.3, 896.763855, 848.78656, 3.589227
1.3, 841.132202, 876.827515, 5.919324
1.3, 676.984009, 763.560974, 6.964918
1.3, 796.358521, 902.154785, 4.69052
1.3, 718.501709, 253.122726, -13.330085
1.3, 884.212708, 897.170288, 5.388107
1.3, 215.023972, 627.041504, -22.283047
1.3, 709.256653, 861.873596, 13.136848
1.3, 846.005554, 925.005798, 6.862382
1.3, 794.708557, 950.448425, 0.382943
1.3, 754.375427, 876.745911, 6.959705
1.3, 747.210999, 944.295227, 5.681665
1.4, 838.468933, 115.995621, 0.299992
1.4, 436.661804, 193.873077, 34.768333
1.4, 575.957581, 321.322876, 6.954233
1.4, 925.940735, 215.69075, -12.93144
1.4, 442.525146, 679.458984, 7.514011
1.4, 803.525513, 231.058365, -0.015321
1.4, 513.648376, 236.060715, 30.884676
1.4, 682.215942, 311.996307, 6.808704
1.4, 889.266602, 292.27652, -13.924523
1.4, 730.03241, 298.939911, -6.093553
1.4, 927.469788, 321.017944, 11.944085
1.4, 755.045654, 130.383408, -6.493862
1.4, 847.690247, 162.411209, -6.337016
1.4, 269.028168, 593.90155, -55.766636
1.4, 805.207703, 182.436569, -13.288189
1.4, 518.108521, 284.132874, -55.924641
1.4, 570.988281, 613.946045, 7.308794
1.4, 716.828674, 432.723755, -14.63852
1.4, 932.607544, 169.755005, 1.378991
1.4, 514.070618, 591.839783, 12.018006
1.4, 756.339172, 223.503876, -5.391645
1.4, 691.920654, 79.904518, 1.905447
1.4, 777.822144, 347.792847, 10.375843
1.4, 423.75177, 240.833786, 55.834633
1.4, 345.221191, 211.347076, 5.466388
1.4, 969.445129, 198.29628, 6.070467
1.4, 531.355347, 454.033264, 6.555986
1.4, 529.536255, 331.77536, -50.746681
1.4, 891.903259, 142.689728, 7.617564
1.4, 744.798706, 382.347748, 10.644618
1.4, 660.721985, 353.957123, 14.220143
1.4, 684.964722, 396.838074, -33.090668
1.4, 590.392029, 887.310425, 6.062532
1.4, 1002.795715, 232.484085, 2.385714
1.4, 456.677307, 628.232117, -33.287113
1.4, 853.84491, 258.828339, -21.351074
1.4, 421.607483, 595.319458, 37.150444
1.4, 572.71582, 662.200256, 14.600148
1.4, 907.047852, 366.091095, -3.208475
1.4, 764.188538, 426.106323, -7.047946
1.4, 313.356384, 245.700104, 2.187194
1.4, 927.310425, 263.917175, 13.930666
1.4, 573.768677, 382.366699, 30.77895
1.4, 1033.35791, 269.945312, 1.549095
1.4, 501.101196, 492.4216, 25.599949
1.4, 804.420593, 460.554779, 12.720363
1.4, 756.560913, 474.142639, 7.39706
1.4, 868.274048, 336.784271, 0.463025
1.4, 529.101746, 403.145508, 44.511158
1.4, 957.971375, 357.689575, 9.842935
1.4, 822.153992, 324.885284, -5.072645
1.4, 540.988647, 519.675415, 31.886751
1.4, 1024.835938, 403.783203, -1.033543
1.4, 839.016602, 426.660767, -0.703522
1.4, 800.044067, 393.537842, 4.115921
1.4, 629.346924, 777.662781, -0.371087
1.4, 974.597412, 269.524139, 2.183032
1.4, 885.251465, 409.89328, 2.637795
1.4, 291.885742, 709.755798, 4.122249
1.4, 556.173706, 730.851929, 40.577694
1.4, 1085.265747, 357.717072, 1.239895
1.4, 411.091675, 643.4328, 11.0413
1.4, 846.761841, 379.407562, 0.147993
1.4, 941.125427, 402.9133, 5.911567
1.4, 1060.640015, 433.668945, 6.400252
1.4, 530.233765, 638.754211, -39.383659
1.4, 429.147705, 146.545135, 2.440552
1.4, 983.019775, 427.59433, 2.978779
1.4, 601.627441, 575.316406, 13.425648
1.4, 444.171661, 434.87088, -13.058578
1.4, 1107.675415, 417.945435, 5.77233
1.4, 620.621338, 442.968292, -9.464691
1.4, 940.832275, 451.444641, 0.447735
1.4, 876.543945, 457.682892, 5.141312
1.4, 641.056274, 231.326096, 63.71069
1.4, 809.900208, 278.347565, 10.729479
1.4, 1034.153442, 474.21582, 0.928287
1.4, 1117.851196, 463.395416, 0.171382
1.4, 794.919006, 507.743073, 5.008732
1.4, 985.90155, 476.957916, 5.476139
1.4, 667.568604, 457.17627, 8.980146
1.4, 912.732544, 490.492859, 6.183407
1.4, 841.380432, 489.933899, 5.82147
1.4, 574.095825, 431.681305, -10.013272
1.4, 642.992798, 548.194641, 0.499056
1.4, 1073.714355, 502.373932, 5.202806
1.4, 712.026245, 490.416351, 4.632025
1.4, 1020.398499, 521.793823, 1.724781
1.4, 1121.221924, 512.206116, 6.113871
1.4, 926.276855, 537.625977, 3.440215
1.4, 973.120544, 524.376831, 2.07597
1.4, 877.415955, 523.306335, 1.095459
1.4, 749.314758, 521.445435, 2.951655
1.4, 831.90448, 541.784119, 3.431344
1.4, 665.411438, 504.992096, 1.151508
1.4, 498.148895, 540.83606, 14.342517
1.4, 557.739746, 815.627075, 14.51114
1.4, 1067.858398, 552.374695, 5.960057
1.4, 702.556152, 539.49762, 2.388124
1.4, 847.290527, 210.941895, -12.146849
1.4, 787.274841, 559.705627, 0.484948
1.4, 984.958374, 570.156738, 0.90858
1.4, 395.067719, 689.996277, -6.763245
1.4, 868.675598, 571.394775, 4.452902
1.4, 1122.242065, 560.212097, 0.243426
1.4, 740.192505, 569.578308, 2.499006
1.4, 717.26825, 663.586121, 7.491899
1.4, 824.60321, 588.777161, 4.248387
1.4, 284.766846, 284.02179, 1.230069
1.4, 694.895813, 587.666443, 1.023791
1.4, 640.533081, 730.526489, 13.940309
1.4, 627.509155, 641.547546, -19.564369
1.4, 780.574097, 606.172546, 2.72012
1.4, 875.836548, 621.764709, 1.556043
1.4, 1064.853516, 601.009766, 0.350281
1.4, 730.990479, 617.609619, 0.57199
1.4, 464.141724, 807.008179, 11.635881
1.4, 961.371033, 624.61676, 5.582986
1.4, 532.427551, 688.309509, -20.859943
1.4, 370.118042, 251.595642, 1.497332
1.4, 917.49939, 646.765625, 1.565851
1.4, 488.641113, 664.703735, -0.700037
1.4, 815.259705, 640.977051, 2.569653
1.4, 634.457397, 311.56665, 37.792992
1.4, 1104.916138, 626.848999, 6.409152
1.4, 570.71167, 479.527069, -27.629129
1.4, 1058.932617, 649.20343, 6.253339
1.4, 618.032715, 490.829895, -1.613789
1.4, 207.779694, 579.993958, 4.187759
1.4, 768.297119, 666.59491, 5.765212
1.4, 452.738708, 481.628784, -76.977592
1.4, 625.032288, 841.641846, 18.331442
1.4, 588.713135, 529.315918, 8.350514
1.4, 883.939758, 719.016541, 0.493873
1.4, 760.973206, 781.966492, 5.42434
1.4, 1077.460938, 693.925354, 5.898386
1.4, 679.558838, 633.034424, 6.922977
1.4, 819.262085, 709.63739, 6.165294
1.4, 611.692383, 353.613464, -7.513998
1.4, 296.559113, 813.329834, 4.463586
1.4, 554.979431, 564.562561, -6.519978
1.4, 647.053589, 597.289185, -0.144487
1.4, 467.133453, 578.697998, -58.26268
1.4, 631.892883, 974.906982, 4.616228
1.4, 804.170227, 804.781799, 5.766572
1.4, 1076.83252, 742.47467, 5.45354
1.4, 688.526672, 717.341064, 7.305886
1.4, 860.481934, 762.230225, 5.330994
1.4, 710.284485, 909.756409, 21.049934
1.4, 540.05603, 980.888733, -0.866901
1.4, 812.470581, 757.187134, 1.128875
1.4, 959.513916, 774.649719, 5.654274
1.4, 1032.094727, 761.492615, 2.842322
1.4, 579.929749, 772.549866, -2.867976
1.4, 390.77301, 739.492981, -24.156282
1.4, 612.355896, 690.382874, -20.207748
1.4, 740.360413, 706.644836, 3.618429
1.4, 659.888184, 677.709717, 22.644592
1.4, 941.558472, 819.173096, 4.682034
1.4, 710.199402, 799.645447, 0.213095
1.4, 722.500427, 751.78125, 1.747313
1.4, 663.039001, 900.497803, 4.777811
1.4, 886.805542, 802.071716, 5.841702
1.4, 845.58197, 829.450134, 5.842906
1.4, 797.780029, 853.272461, 5.566292
1.4, 755.801208, 829.449707, -1.522487
1.4, 663.62793, 811.674438, 1.205952
1.4, 941.334595, 868.687134, 5.323943
1.4, 896.738525, 848.818481, 3.588892
1.4, 841.142029, 876.742065, 5.911795
1.4, 677.141602, 763.518677, 6.971524
1.4, 796.383606, 902.214294, 4.687463
1.4, 718.504089, 253.110641, -13.333083
1.4, 884.215393, 897.176819, 5.389528
1.4, 214.998611, 627.086243, -22.284159
1.4, 709.192688, 861.815613, 13.131431
1.4, 845.905823, 924.997437, 6.858012
1.4, 794.621033, 950.486572, 0.383454
1.4, 754.382019, 876.844971, 6.971922
1.4, 747.190247, 944.261536, 5.685083
1.5, 838.479492, 115.965218, 0.2998
1.5, 436.674591, 193.879639, 34.768833
1.5, 576.33551, 321.45459, 6.978844
1.5, 925.905579, 215.644409, -12.935776
1.5, 442.529266, 679.44165, 7.514377
1.5, 803.561523, 230.967102, -0.02369
1.5, 513.635742, 236.058929, 30.885077
1.5, 682.222229, 311.984131, 6.806978
1.5, 889.31311, 292.312134, -13.928544
1.5, 730.017334, 298.88913, -6.098643
1.5, 927.405029, 320.983551, 11.944376
1.5, 755.03595, 130.404846, -6.491586
1.5, 847.692444, 162.533386, -6.326667
1.5, 269.082886, 593.845947, -55.767979
1.5, 805.165222, 182.422318, -13.28581
1.5, 518.182434, 284.154266, -55.920101
1.5, 571.778992, 613.369995, 7.345914
1.5, 716.83667, 432.643707, -14.635846
1.5, 932.588684, 169.681625, 1.375184
1.5, 514.123901, 591.768921, 12.009334
1.5, 756.316589, 223.52948, -5.393129
1.5, 691.917847, 79.87114, 1.905769
1.5, 777.901367, 347.873535, 10.367427
1.5, 423.753723, 240.902191, 55.838409
1.5, 345.229828, 211.348312, 5.46757
1.5, 969.482849, 198.293015, 6.070251
1.5, 531.378601, 454.103821, 6.564579
1.5, 529.57605, 331.78302, -50.7467
1.5, 891.850769, 142.616699, 7.612459
1.5, 744.801514, 382.276367, 10.645936
1.5, 660.746521, 354.052094, 14.221829
1.5, 684.943237, 396.845215, -33.08884
1.5, 590.38916, 887.304077, 6.06139
1.5, 1002.822937, 232.535843, 2.384044
1.5, 456.669556, 628.254333, -33.287434
1.5, 853.78009, 258.812317, -21.343428
1.5, 421.671783, 595.22345, 37.138512
1.5, 572.705811, 662.241516, 14.594767
1.5, 907.090759, 366.108459, -3.209271
1.5, 764.254822, 426.208923, -7.046533
1.5, 313.248566, 245.630707, 2.181769
1.5, 927.24939, 263.928986, 13.923598
1.5, 573.7948, 382.399994, 30.780685
1.5, 1033.328491, 269.946136, 1.546571
1.5, 501.085663, 492.440918, 25.602837
1.5, 804.460693, 460.483917, 12.711336
1.5, 756.547363, 473.970856, 7.389034
1.5, 868.200195, 336.818787, 0.464851
1.5, 529.051086, 403.137787, 44.508724
1.5, 958.078003, 357.638702, 9.844604
1.5, 822.138916, 324.976196, -5.071032
1.5, 541.001648, 519.524841, 31.87632
1.5, 1024.840088, 403.813751, -1.032185
1.5, 839.897522, 426.701233, -0.745278
1.5, 800.121094, 393.486847, 4.111903
1.5, 629.355286, 777.525452, -0.383835
1.5, 974.614685, 269.606842, 2.178064
1.5, 885.343201, 409.804291, 2.652571
1.5, 291.875488, 709.742676, 4.12598
1.5, 556.198914, 730.82019, 40.576851
1.5, 1085.261108, 357.748535, 1.23846
1.5, 411.006348, 643.382141, 11.047532
1.5, 846.673401, 379.360748, 0.143083
1.5, 941.101624, 402.902252, 5.910449
1.5, 1060.641724, 433.658417, 6.399417
1.5, 530.298523, 638.704773, -39.389206
1.5, 429.16748, 146.528168, 2.44418
1.5, 983.009705, 427.497162, 2.987722
1.5, 601.597778, 575.263855, 13.419687
1.5, 444.187958, 434.858368, -13.064775
1.5, 1107.674438, 417.850739, 5.76516
1.5, 620.628723, 443.013702, -9.47166
1.5, 940.789429, 451.437561, 0.446521
1.5, 876.569763, 457.626434, 5.137952
1.5, 641.113281, 231.247375, 63.708611
1.5, 809.891418, 278.363464, 10.731233
1.5, 1034.169922, 474.210175, 0.929461
1.5, 1117.892944, 463.4039, 0.172663
1.5, 794.969727, 507.730927, 5.003338
1.5, 985.884033, 476.941559, 5.47606
1.5, 667.536987, 457.240479, 8.973794
1.5, 912.702271, 490.566528, 6.191473
1.5, 841.385193, 489.929016, 5.821907
1.5, 574.124512, 431.720734, -10.015121
1.5, 643.026184, 548.189514, 0.501152
1.5, 1073.719971, 502.326416, 5.201276
1.5, 712.09436, 490.382751, 4.623291
1.5, 1020.3573, 521.751953, 1.721211
1.5, 1121.037476, 514.607971, 6.315497
1.5, 926.262695, 537.604492, 3.444269
1.5, 973.237061, 524.357666, 2.082383
1.5, 877.539856, 523.483154, 1.111457
1.5, 749.205566, 521.571655, 2.939449
1.5, 831.908997, 541.820862, 3.427877
1.5, 665.282471, 504.971039, 1.140979
1.5, 498.195312, 540.812073, 14.34488
1.5, 557.743469, 815.588684, 14.510347
1.5, 1067.828491, 552.41925, 5.964715
1.5, 702.657349, 539.445801, 2.399023
1.5, 847.336121, 210.957016, -12.144143
1.5, 787.255432, 559.700439, 0.48592
1.5, 984.904663, 570.151001, 0.902552
1.5, 395.126892, 690.015076, -6.763939
1.5, 868.653198, 571.507568, 4.450937
1.5, 1122.249146, 560.255188, 0.247796
1.5, 740.248108, 569.639404, 2.498094
1.5, 717.204712, 663.619202, 7.488467
1.5, 824.561646, 588.765015, 4.252786
1.5, 284.793335, 283.982483, 1.228279
1.5, 694.999268, 588.384033, 1.06076
1.5, 640.558044, 730.528687, 13.940924
1.5, 627.59613, 641.531372, -19.57128
1.5, 780.655029, 606.254272, 2.715042
1.5, 875.870911, 621.785889, 1.558739
1.5, 1065.054565, 601.176514, 0.368419
1.5, 730.592285, 618.495239, 0.61524
1.5, 464.155823, 806.98822, 11.636221
1.5, 961.361877, 624.602905, 5.583088
1.5, 532.500183, 687.677551, -20.845581
1.5, 370.264648, 251.48584, 1.509429
1.5, 917.521973, 646.759094, 1.570262
1.5, 488.63501, 664.805908, -0.691109
1.5, 815.233215, 640.942261, 2.571335
1.5, 634.450745, 311.573273, 37.79351
1.5, 1104.863403, 626.845764, 6.410734
1.5, 570.732056, 479.494873, -27.628954
1.5, 1058.941406, 649.173584, 6.250148
1.5, 618.088562, 490.819946, -1.619889
1.5, 207.746353, 579.942444, 4.193318
1.5, 768.28009, 666.628418, 5.772741
1.5, 452.705902, 481.654175, -76.97628
1.5, 625.030884, 841.566101, 18.328659
1.5, 588.71228, 529.397095, 8.346896
1.5, 883.982422, 719.006409, 0.493934
1.5, 761.073242, 781.943848, 5.414105
1.5, 1077.441284, 693.949707, 5.901397
1.5, 679.652344, 633.08551, 6.931717
1.5, 819.324097, 709.619324, 6.162604
1.5, 611.67572, 353.577637, -7.514509
1.5, 296.534637, 813.282837, 4.465577
1.5, 555.007629, 564.642395, -6.512975
1.5, 647.048462, 597.27063, -0.147999
1.5, 467.134827, 578.716125, -58.262638
1.5, 631.924011, 974.935181, 4.61416
1.5, 804.190613, 804.795715, 5.766191
1.5, 1076.89917, 742.500183, 5.449195
1.5, 688.475769, 717.321472, 7.300418
1.5, 860.473572, 762.166443, 5.326477
1.5, 710.338989, 909.678223, 21.057936
1.5, 540.069824, 980.885742, -0.869708
1.5, 812.533203, 757.136536, 1.130617
1.5, 959.507324, 774.579163, 5.650353
1.5, 1032.087891, 761.5578, 2.838413
1.5, 579.872864, 772.656189, -2.87738
1.5, 390.872467, 739.447266, -24.155527
1.5, 612.44165, 690.341919, -20.216648
1.5, 740.41925, 706.567932, 3.623248
1.5, 659.897034, 677.644348, 22.648174
1.5, 941.489746, 819.158264, 4.691477
1.5, 710.244934, 799.657715, 0.217839
1.5, 722.546692, 751.795898, 1.751644
1.5, 663.017273, 900.444885, 4.7802
1.5, 886.88031, 802.092346, 5.840698
1.5, 845.59082, 829.437866, 5.843706
1.5, 797.704773, 853.291931, 5.570683
1.5, 755.802185, 829.456055, -1.521475
1.5, 663.605286, 811.732178, 1.204972
1.5, 941.398865, 868.69873, 5.320074
1.5, 896.751465, 848.785461, 3.589883
1.5, 841.206482, 876.783936, 5.913784
1.5, 677.172241, 763.458557, 6.971513
1.5, 796.379639, 902.132507, 4.688956
1.5, 718.44574, 253.102432, -13.326289
1.5, 884.188293, 897.17041, 5.391823
1.5, 214.578705, 627.019653, -22.291443
1.5, 709.255371, 861.860779, 13.135731
1.5, 845.877747, 925.080688, 6.863756
1.5, 794.638855, 950.428711, 0.376726
1.5, 754.433533, 876.779602, 6.968495
1.5, 747.213623, 944.251709, 5.684876
1.6, 838.470764, 116.037712, 0.306407
1.6, 436.68634, 193.884674, 34.765579
1.6, 576.297241, 321.452026, 6.975715
1.6, 925.9151, 215.68898, -12.93273
1.6, 442.500183, 679.46228, 7.509765
1.6, 803.557556, 231.027969, -0.018392
1.6, 513.679688, 236.072296, 30.885881
1.6, 682.471436, 311.886108, 6.814525
1.6, 889.202393, 292.350403, -13.918015
1.6, 730.065552, 299.289337, -6.067913
1.6, 927.416748, 320.999847, 11.94541
1.6, 755.078491, 130.411972, -6.490935
1.6, 847.702637, 162.449173, -6.333373
1.6, 269.12204, 593.792175, -55.772427
1.6, 805.211304, 182.393921, -13.291296
1.6, 518.154724, 284.137878, -55.92202
1.6, 571.751587, 613.343872, 7.343489
1.6, 716.839478, 432.685974, -14.637992
1.6, 932.596863, 169.68721, 1.377999
1.6, 514.115295, 591.824951, 12.015071
1.6, 756.306885, 223.464844, -5.396549
1.6, 691.962646, 79.907127, 1.90773
1.6, 777.892029, 347.902435, 10.365139
1.6, 423.738373, 240.878616, 55.838139
1.6, 345.257904, 211.275299, 5.460629
1.6, 969.384583, 198.267776, 6.070463
1.6, 531.358948, 454.052277, 6.561343
1.6, 529.591797, 331.83078, -50.744633
1.6, 891.829163, 142.631958, 7.609778
1.6, 744.801392, 382.293304, 10.646047
1.6, 660.783813, 353.99173, 14.224325
1.6, 684.958313, 396.731689, -33.089405
1.6, 590.391357, 887.299255, 6.060661
1.6, 1002.779602, 232.512207, 2.383078
1.6, 456.692749, 628.194397, -33.288826
1.6, 853.809875, 258.827667, -21.347452
1.6, 421.65509, 595.298706, 37.145309
1.6, 572.69928, 662.144958, 14.596465
1.6, 907.051392, 366.077087, -3.205314
1.6, 764.138367, 426.195923, -7.037685
1.6, 313.323181, 245.653351, 2.183799
1.6, 927.24115, 263.930664, 13.924184
1.6, 573.789185, 382.350067, 30.775822
1.6, 1033.31958, 269.947754, 1.544152
1.6, 501.078094, 492.472107, 25.604349
1.6, 804.468201, 460.545532, 12.719975
1.6, 756.364929, 473.872314, 7.369009
1.6, 868.255981, 336.851624, 0.467572
1.6, 529.007568, 403.137909, 44.507305
1.6, 958.00238, 357.669769, 9.843911
1.6, 822.150146, 324.866486, -5.073102
1.6, 540.998047, 519.527161, 31.877476
1.6, 1024.838257, 403.843475, -1.031462
1.6, 839.023804, 426.563232, -0.710845
1.6, 800.053528, 393.496552, 4.115754
1.6, 629.318481, 777.579956, -0.377816
1.6, 974.624756, 269.568451, 2.182617
1.6, 885.278992, 409.757996, 2.652064
1.6, 291.872162, 709.768555, 4.123511
1.6, 556.239441, 730.78772, 40.578056
1.6, 1085.275024, 357.759094, 1.239541
1.6, 411.003235, 643.465576, 11.049109
1.6, 846.732605, 379.393005, 0.145557
1.6, 941.110168, 402.859955, 5.90556
1.6, 1060.609985, 433.624512, 6.396177
1.6, 530.263977, 638.597168, -39.385471
1.6, 429.218872, 146.485474, 2.4497
1.6, 982.986267, 427.443329, 2.991619
1.6, 601.419128, 575.414795, 13.41677
1.6, 444.225067, 434.896759, -13.062835
1.6, 1107.673462, 417.938019, 5.771559
1.6, 620.633118, 443.015717, -9.472346
1.6, 940.886353, 451.480103, 0.452344
1.6, 876.528564, 457.631927, 5.142117
1.6, 641.074707, 231.256088, 63.70649
1.6, 809.887817, 278.417084, 10.729679
1.6, 1034.191406, 474.171387, 0.930139
1.6, 1117.809448, 463.367126, 0.168153
1.6, 794.940491, 507.662903, 5.003938
1.6, 985.896484, 476.909149, 5.471
1.6, 667.555237, 457.179749, 8.978061
1.6, 912.718384, 490.59137, 6.192925
1.6, 841.462952, 489.983215, 5.822728
1.6, 574.052185, 431.723877, -10.020264
1.6, 642.964294, 548.146851, 0.494877
1.6, 1073.777954, 502.334717, 5.194942
1.6, 712.028564, 490.465759, 4.629993
1.6, 1020.419434, 521.773315, 1.726364
1.6, 1121.16333, 512.295471, 6.122214
1.6, 926.289673, 537.611023, 3.441613
1.6, 973.074707, 524.297607, 2.074325
1.6, 877.500549, 523.336365, 1.102867
1.6, 749.252686, 521.556396, 2.94099
1.6, 831.969177, 541.788269, 3.428857
1.6, 665.328369, 505.097321, 1.150215
1.6, 498.08316, 540.770874, 14.33543
1.6, 557.773926, 815.58313, 14.513583
1.6, 1067.849976, 552.398804, 5.963279
1.6, 702.717712, 539.402161, 2.404921
1.6, 847.303711, 210.984238, -12.141636
1.6, 787.239197, 559.636475, 0.477933
1.6, 984.921448, 570.180908, 0.907647
1.6, 395.159973, 690.052673, -6.761638
1.6, 868.506592, 571.454895, 4.467202
1.6, 1122.221191, 560.264099, 0.247037
1.6, 740.206665, 569.662781, 2.493074
1.6, 717.29834, 663.70459, 7.499197
1.6, 824.528198, 588.80304, 4.253542
1.6, 284.758453, 284.018951, 1.225074
1.6, 694.729126, 588.256226, 1.036971
1.6, 640.537781, 730.540649, 13.942018
1.6, 627.535095, 641.589661, -19.562178
1.6, 780.536743, 606.103271, 2.723162
1.6, 875.858093, 621.685486, 1.557882
1.6, 1064.798462, 601.012939, 0.347534
1.6, 731.082031, 617.653503, 0.578978
1.6, 464.207336, 806.90332, 11.631892
1.6, 961.367249, 624.616333, 5.584163
1.6, 532.491882, 687.729797, -20.84688
1.6, 370.257904, 251.531998, 1.506981
1.6, 917.527283, 646.772949, 1.56977
1.6, 488.610229, 664.815308, -0.688467
1.6, 815.256409, 640.945801, 2.572327
1.6, 634.411194, 311.54306, 37.791607
1.6, 1104.863281, 626.890991, 6.415569
1.6, 570.831055, 479.526215, -27.637207
1.6, 1058.985718, 649.168396, 6.249311
1.6, 618.16925, 490.807922, -1.628272
1.6, 207.758743, 579.72113, 4.195745
1.6, 768.302002, 666.572937, 5.768126
1.6, 452.741974, 481.643463, -76.982101
1.6, 625.122192, 841.580627, 18.327074
1.6, 588.697937, 529.410706, 8.344333
1.6, 884.041504, 719.053772, 0.502662
1.6, 761.054565, 781.906372, 5.413016
1.6, 1077.410645, 693.919739, 5.900808
1.6, 679.582825, 633.036743, 6.92515
1.6, 819.315186, 709.624695, 6.161927
1.6, 611.707642, 353.626648, -7.516473
1.6, 296.554138, 813.320923, 4.462859
1.6, 554.889587, 564.533081, -6.518053
1.6, 647.062378, 597.245605, -0.149681
1.6, 467.114929, 578.789001, -58.26194
1.6, 631.882019, 974.902649, 4.618894
1.6, 804.230042, 804.695862, 5.757272
1.6, 1076.830322, 742.493835, 5.455276
1.6, 688.469666, 717.276001, 7.299153
1.6, 860.491272, 762.223999, 5.327384
1.6, 710.427124, 909.751282, 21.057583
1.6, 540.109253, 980.870361, -0.873047
1.6, 812.522705, 757.153564, 1.132402
1.6, 959.502991, 774.575256, 5.65374
1.6, 1032.056641, 761.492188, 2.843063
1.6, 579.910828, 772.544189, -2.868571
1.6, 390.908356, 739.423584, -24.156273
1.6, 612.415588, 690.23291, -20.215876
1.6, 740.358643, 706.562744, 3.627066
1.6, 659.973206, 677.637085, 22.64612
1.6, 941.458008, 819.192627, 4.692692
1.6, 710.259766, 799.627686, 0.21811
1.6, 722.515991, 751.74292, 1.74799
1.6, 663.022217, 900.415405, 4.779717
1.6, 886.868469, 802.139404, 5.84759
1.6, 845.644775, 829.374207, 5.837512
1.6, 797.767151, 853.244202, 5.564163
1.6, 755.908081, 829.44519, -1.53013
1.6, 663.593811, 811.667786, 1.19984
1.6, 941.357056, 868.63031, 5.321772
1.6, 896.780945, 848.810181, 3.584723
1.6, 841.067627, 876.805359, 5.920822
1.6, 677.029968, 763.52063, 6.966663
1.6, 796.425415, 902.105164, 4.683948
1.6, 718.446411, 253.108841, -13.329059
1.6, 884.243469, 897.137573, 5.386287
1.6, 214.459, 627.01532, -22.288525
1.6, 709.217102, 861.768799, 13.1313
1.6, 845.954346, 925.120728, 6.870509
1.6, 794.645203, 950.490784, 0.383067
1.6, 754.42572, 876.71521, 6.964496
1.6, 747.271118, 944.230225, 5.683536
1.7, 838.516235, 115.966751, 0.300131
1.7, 436.676422, 193.88472, 34.767052
1.7, 575.969543, 321.287994, 6.952473
1.7, 925.871643, 215.631424, -12.934599
1.7, 442.532043, 679.353943, 7.507351
1.7, 803.618958, 230.985321, -0.020829
1.7, 513.726318, 236.075226, 30.882809
1.7, 682.196777, 311.960297, 6.803398
1.7, 889.226318, 292.344513, -13.919991
1.7, 730.01532, 298.880341, -6.099111
1.7, 927.431763, 320.965698, 11.942698
1.7, 755.057922, 130.380478, -6.494764
1.7, 847.699585, 162.478729, -6.330859
1.7, 269.251831, 593.776489, -55.772209
1.7, 805.153748, 182.388397, -13.287651
1.7, 518.126221, 284.183258, -55.920174
1.7, 570.997375, 613.917908, 7.312014
1.7, 716.846313, 432.647064, -14.637063
1.7, 932.550232, 169.634964, 1.371274
1.7, 514.093628, 591.816895, 12.015125
1.7, 756.331299, 223.592758, -5.387318
1.7, 691.953491, 79.895493, 1.907898
1.7, 777.854309, 347.892731, 10.368381
1.7, 423.745636, 240.872238, 55.836567
1.7, 345.288086, 211.325272, 5.464211
1.7, 969.496094, 198.264114, 6.068192
1.7, 531.364075, 454.043152, 6.564427
1.7, 529.619202, 331.812897, -50.747196
1.7, 891.867859, 142.602615, 7.612563
1.7, 744.835754, 382.35733, 10.639983
1.7, 660.782959, 353.884735, 14.226254
1.7, 684.952515, 396.806366, -33.089104
1.7, 590.427063, 887.317261, 6.065231
1.7, 1002.796204, 232.506287, 2.383123
1.7, 456.732056, 628.259766, -33.294289
1.7, 853.760437, 258.817993, -21.343889
1.7, 421.658112, 595.247986, 37.140835
1.7, 572.722656, 662.173462, 14.596247
1.7, 907.065613, 366.114471, -3.211524
1.7, 764.322632, 426.130096, -7.05394
1.7, 313.262512, 245.579346, 2.183011
1.7, 927.29541, 263.987732, 13.92922
1.7, 573.741638, 382.366638, 30.78224
1.7, 1033.345581, 269.939636, 1.547429
1.7, 501.104065, 492.439636, 25.603691
1.7, 804.457458, 460.637939, 12.732537
1.7, 756.464111, 474.099304, 7.388401
1.7, 868.201538, 336.760925, 0.456945
1.7, 529.024841, 403.084106, 44.504963
1.7, 958.030029, 357.602722, 9.847097
1.7, 822.106018, 324.862366, -5.078132
1.7, 540.939819, 519.436584, 31.866184
1.7, 1024.855713, 403.76062, -1.035128
1.7, 839.816101, 426.721039, -0.737677
1.7, 800.030762, 393.452026, 4.120984
1.7, 629.328674, 777.639832, -0.370588
1.7, 974.638062, 269.521088, 2.185349
1.7, 885.286499, 409.819977, 2.648081
1.7, 291.87207, 709.760437, 4.124836
1.7, 555.98822, 730.327393, 40.607868
1.7, 1085.268311, 357.717804, 1.238317
1.7, 410.906494, 643.497375, 11.054913
1.7, 846.772095, 379.371826, 0.146605
1.7, 941.143127, 402.862762, 5.903575
1.7, 1060.656982, 433.685272, 6.401644
1.7, 530.358093, 638.703308, -39.395203
1.7, 429.152405, 146.532349, 2.443403
1.7, 982.976868, 427.455627, 2.989691
1.7, 601.647827, 575.202881, 13.419249
1.7, 444.278503, 434.907654, -13.066651
1.7, 1107.670898, 417.90976, 5.769462
1.7, 620.628357, 442.949677, -9.467253
1.7, 940.766357, 451.458588, 0.447899
1.7, 876.615906, 457.598938, 5.132556
1.7, 641.062622, 231.250351, 63.707462
1.7, 809.886292, 278.331543, 10.733973
1.7, 1034.127075, 474.189301, 0.92598
1.7, 1117.815552, 463.419312, 0.174302
1.7, 794.93457, 507.735779, 5.00759
1.7, 985.878601, 476.983215, 5.479722
1.7, 667.614014, 457.256348, 8.971969
1.7, 912.709412, 490.528107, 6.1896
1.7, 841.414856, 489.851166, 5.815118
1.7, 574.081482, 431.681946, -10.017455
1.7, 643.023804, 548.225098, 0.505431
1.7, 1073.738525, 502.358643, 5.199291
1.7, 711.919922, 490.321198, 4.645479
1.7, 1020.348633, 521.787415, 1.721743
1.7, 1121.028442, 514.579346, 6.314171
1.7, 926.302429, 537.58075, 3.444754
1.7, 973.083313, 524.316772, 2.073146
1.7, 876.981506, 524.529785, 1.111662
1.7, 749.186707, 521.53064, 2.940594
1.7, 831.86676, 541.813904, 3.429188
1.7, 665.350586, 505.030701, 1.149711
1.7, 498.159332, 540.729736, 14.34129
1.7, 557.748352, 815.559021, 14.509526
1.7, 1067.888794, 552.367737, 5.958904
1.7, 702.593689, 539.404785, 2.398104
1.7, 847.265381, 210.91893, -12.148048
1.7, 787.212097, 559.683105, 0.481093
1.7, 985.00415, 570.178223, 0.912798
1.7, 395.154022, 690.010986, -6.763771
1.7, 868.620911, 571.432861, 4.455282
1.7, 1122.2229, 560.219604, 0.244268
1.7, 740.159607, 569.702698, 2.487895
1.7, 717.163635, 663.637634, 7.484305
1.7, 824.531677, 588.857483, 4.251597
1.7, 284.808258, 283.986786, 1.228052
1.7, 694.881348, 588.357239, 1.052217
1.7, 640.538513, 730.455994, 13.939878
1.7, 627.512024, 641.626953, -19.557863
1.7, 780.53717, 606.176697, 2.717297
1.7, 875.849426, 621.784668, 1.556178
1.7, 1065.130127, 601.085022, 0.36302
1.7, 731.001648, 617.588684, 0.571433
1.7, 464.199982, 806.877136, 11.634724
1.7, 961.372742, 624.606323, 5.584002
1.7, 532.465515, 687.681274, -20.842834
1.7, 370.266205, 251.51944, 1.5103
1.7, 917.522278, 646.656006, 1.570212
1.7, 488.609894, 664.841736, -0.685307
1.7, 815.184204, 640.981873, 2.566143
1.7, 634.447083, 311.567017, 37.793137
1.7, 1104.941772, 626.842468, 6.412561
1.7, 571.479553, 479.461914, -27.663218
1.7, 1058.972778, 649.187378, 6.252602
1.7, 618.166077, 490.706573, -1.627506
1.7, 207.723358, 579.610046, 4.193275
1.7, 768.279663, 666.539185, 5.769965
1.7, 452.737549, 481.692108, -76.985214
1.7, 625.079895, 841.549011, 18.328964
1.7, 588.803406, 529.34137, 8.35536
1.7, 883.961487, 719.029297, 0.496321
1.7, 761.059937, 782.012634, 5.423575
1.7, 1077.456909, 693.90863, 5.899319
1.7, 679.65918, 633.00531, 6.928443
1.7, 819.274597, 709.592041, 6.1619
1.7, 611.64978, 353.600006, -7.511147
1.7, 296.550018, 813.292969, 4.462346
1.7, 554.99054, 564.661133, -6.508139
1.7, 647.161987, 597.21228, -0.152976
1.7, 467.149017, 578.686035, -58.264275
1.7, 631.932861, 974.940063, 4.616095
1.7, 804.157959, 804.776062, 5.7672
1.7, 1076.800537, 742.504639, 5.456249
1.7, 688.532898, 717.318726, 7.30472
1.7, 860.466919, 762.259644, 5.332208
1.7, 710.392761, 909.691345, 21.05546
1.7, 540.067566, 980.880737, -0.869329
1.7, 812.507507, 757.184265, 1.131082
1.7, 959.450928, 774.547791, 5.654714
1.7, 1032.061523, 761.451233, 2.845919
1.7, 579.908447, 772.581909, -2.875647
1.7, 390.900604, 739.354736, -24.162733
1.7, 612.382751, 690.283447, -20.211071
1.7, 740.360596, 706.519165, 3.631814
1.7, 660.014404, 677.686829, 22.639242
1.7, 941.499207, 819.210876, 4.689763
1.7, 710.226379, 799.575012, 0.215515
1.7, 722.497009, 751.828308, 1.744768
1.7, 663.069153, 900.423523, 4.7773
1.7, 886.887695, 802.022339, 5.839102
1.7, 845.564331, 829.393127, 5.842898
1.7, 797.730164, 853.326538, 5.573355
1.7, 755.885376, 829.486816, -1.527036
1.7, 663.602234, 811.728638, 1.202104
1.7, 941.446533, 868.640381, 5.317101
1.7, 896.817749, 848.774719, 3.585332
1.7, 841.109436, 876.75885, 5.916914
1.7, 677.049744, 763.468384, 6.964406
1.7, 796.398804, 902.146973, 4.686237
1.7, 718.493286, 253.11615, -13.328883
1.7, 884.264709, 897.181152, 5.388497
1.7, 214.658859, 626.741028, -22.300602
1.7, 709.255737, 861.745056, 13.130627
1.7, 845.875244, 925.00647, 6.857513
1.7, 794.646179, 950.426758, 0.377801
1.7, 754.419983, 876.745239, 6.966457
1.7, 747.096985, 944.183594, 5.695482
1.8, 838.483826, 116.001373, 0.301385
1.8, 436.663422, 193.874329, 34.76807
1.8, 576.348022, 321.511658, 6.981985
1.8, 925.916504, 215.631653, -12.936155
1.8, 442.522797, 679.433716, 7.508286
1.8, 803.545044, 231.058258, -0.015874
1.8, 513.75, 236.085495, 30.88356
1.8, 682.179688, 311.911652, 6.79966
1.8, 889.214233, 292.310913, -13.919703
1.8, 730.027832, 298.913544, -6.097219
1.8, 927.37677, 321.002808, 11.947111
1.8, 755.019775, 130.440353, -6.488155
1.8, 847.738647, 162.446594, -6.33446
1.8, 269.30423, 593.668823, -55.779308
1.8, 805.175598, 182.365463, -13.291643
1.8, 518.13147, 284.120972, -55.924664
1.8, 570.90332, 613.891174, 7.306148
1.8, 716.876831, 432.743835, -14.641629
1.8, 932.604553, 169.687073, 1.376466
1.8, 514.136658, 591.822449, 12.013551
1.8, 756.322937, 223.537323, -5.391351
1.8, 691.925964, 79.952919, 1.905147
1.8, 777.882751, 347.8685, 10.367252
1.8, 423.738037, 240.918732, 55.84127
1.8, 345.249786, 211.298431, 5.466709
1.8, 969.498352, 198.263229, 6.067656
1.8, 531.325012, 454.017059, 6.561502
1.8, 529.553894, 331.839783, -50.741661
1.8, 891.863403, 142.685059, 7.614467
1.8, 744.75116, 382.28891, 10.650965
1.8, 660.799133, 353.966431, 14.226646
1.8, 684.888245, 396.767761, -33.08308
1.8, 590.487305, 887.293701, 6.066292
1.8, 1002.879089, 232.492096, 2.392821
1.8, 456.756439, 628.213257, -33.295509
1.8, 853.820496, 258.802094, -21.346218
1.8, 421.753845, 595.243713, 37.137207
1.8, 572.652039, 662.160339, 14.58972
1.8, 907.077576, 366.056091, -3.204682
1.8, 764.295471, 426.156403, -7.051456
1.8, 313.352814, 245.562988, 2.188756
1.8, 927.243591, 263.895508, 13.92473
1.8, 573.682617, 382.328766, 30.781984
1.8, 1033.320435, 269.922638, 1.545615
1.8, 501.162415, 492.48114, 25.614075
1.8, 804.44519, 460.533081, 12.717789
1.8, 756.621948, 473.991974, 7.395502
1.8, 868.270691, 336.87085, 0.469161
1.8, 529.044983, 403.11911, 44.510689
1.8, 958.03894, 357.616058, 9.84831
1.8, 822.160217, 324.864258, -5.072694
1.8, 540.914185, 519.663513, 31.885059
1.8, 1024.837646, 403.805176, -1.033404
1.8, 839.105225, 426.667358, -0.707163
1.8, 799.997864, 393.413055, 4.123907
1.8, 629.325256, 777.598206, -0.375309
1.8, 974.630127, 269.470795, 2.188333
1.8, 885.354919, 409.888, 2.645833
1.8, 291.893677, 709.777771, 4.121182
1.8, 556.014465, 730.376404, 40.6022
1.8, 1085.255493, 357.744995, 1.239547
1.8, 410.939423, 643.473877, 11.052959
1.8, 846.763306, 379.429077, 0.151145
1.8, 941.075745, 402.898163, 5.911271
1.8, 1060.646729, 433.576324, 6.392005
1.8, 530.312988, 638.590515, -39.391079
1.8, 429.179504, 146.528381, 2.443962
1.8, 982.991516, 427.530731, 2.982855
1.8, 601.665894, 575.355286, 13.429147
1.8, 444.259369, 434.909088, -13.065194
1.8, 1107.718872, 417.831116, 5.759762
1.8, 620.664001, 442.890808, -9.461679
1.8, 940.84314, 451.480804, 0.4525
1.8, 876.58667, 457.637939, 5.136771
1.8, 641.086975, 231.2005, 63.705345
1.8, 809.80896, 278.330994, 10.73989
1.8, 1034.183594, 474.159424, 0.928424
1.8, 1117.875977, 463.424164, 0.173898
1.8, 794.999573, 507.775818, 4.999974
1.8, 985.845398, 476.959106, 5.47889
1.8, 667.56012, 457.166077, 8.976398
1.8, 912.734314, 490.532928, 6.190087
1.8, 841.45105, 489.87558, 5.813882
1.8, 574.023926, 431.670532, -10.018392
1.8, 643.001526, 548.141541, 0.496255
1.8, 1073.712646, 502.315338, 5.20099
1.8, 711.931519, 490.363037, 4.641026
1.8, 1020.409729, 521.774048, 1.725877
1.8, 1120.983032, 514.555115, 6.311056
1.8, 926.232483, 537.605957, 3.445108
1.8, 973.149536, 524.286621, 2.081589
1.8, 877.447388, 524.099792, 1.128995
1.8, 749.339478, 521.477417, 2.949455
1.8, 831.918457, 541.745667, 3.434055
1.8, 665.458862, 505.167694, 1.164097
1.8, 498.442596, 540.065125, 14.38038
1.8, 557.753906, 815.590088, 14.509199
1.8, 1067.919189, 552.382324, 5.957671
1.8, 702.703369, 539.579285, 2.392161
1.8, 847.289856, 210.973862, -12.144657
1.8, 787.125488, 559.644775, 0.474495
1.8, 984.921997, 570.16095, 0.907738
1.8, 395.168549, 690.05127, -6.762303
1.8, 868.617126, 571.376343, 4.457933
1.8, 1122.19104, 560.208191, 0.242805
1.8, 740.090881, 569.716614, 2.483614
1.8, 717.180664, 663.625671, 7.486238
1.8, 824.573547, 588.853455, 4.248067
1.8, 284.774017, 283.947266, 1.219215
1.8, 694.888306, 588.427673, 1.054088
1.8, 640.774719, 731.08667, 13.971245
1.8, 627.475281, 641.358459, -19.574366
1.8, 780.501526, 606.216919, 2.713489
1.8, 875.852051, 621.753418, 1.556652
1.8, 1065.081787, 601.162109, 0.367801
1.8, 730.972107, 617.562439, 0.566515
1.8, 464.246918, 806.904114, 11.632022
1.8, 961.37793, 624.568665, 5.580392
1.8, 532.43042, 688.223694, -20.857489
1.8, 370.252136, 251.560822, 1.504945
1.8, 917.495789, 646.713257, 1.567246
1.8, 488.594635, 664.819458, -0.684206
1.8, 815.249939, 640.989624, 2.570164
1.8, 634.470947, 311.563049, 37.79229
1.8, 1104.918579, 626.812561, 6.410937
1.8, 571.591919, 479.31723, -27.658661
1.8, 1058.987305, 649.18042, 6.249529
1.8, 618.039368, 490.739746, -1.616138
1.8, 207.705872, 579.457581, 4.200534
1.8, 768.290344, 666.524536, 5.768553
1.8, 452.762207, 481.710144, -76.988518
1.8, 625.082458, 841.567078, 18.329367
1.8, 588.738464, 529.315125, 8.349759
1.8, 883.908569, 719.006958, 0.489992
1.8, 761.121704, 781.915466, 5.411186
1.8, 1077.473267, 693.915466, 5.89851
1.8, 679.682434, 632.942993, 6.922751
1.8, 819.284851, 709.642151, 6.163786
1.8, 611.708313, 353.634003, -7.515109
1.8, 296.551849, 813.299133, 4.464235
1.8, 554.877869, 564.61499, -6.511333
1.8, 647.10199, 597.263123, -0.148799
1.8, 467.102661, 578.740723, -58.260597
1.8, 631.90387, 974.886902, 4.61881
1.8, 804.135254, 804.835999, 5.774237
1.8, 1076.830566, 742.466064, 5.453339
1.8, 688.598389, 717.403259, 7.313735
1.8, 860.422852, 762.1922, 5.333024
1.8, 710.427734, 909.680786, 21.055687
1.8, 540.019653, 980.878479, -0.865913
1.8, 812.543762, 757.092896, 1.130354
1.8, 959.483337, 774.514343, 5.650834
1.8, 1032.080078, 761.504822, 2.841353
1.8, 579.925537, 772.562744, -2.872246
1.8, 390.929199, 739.330505, -24.166023
1.8, 612.360901, 690.358093, -20.206728
1.8, 740.664307, 706.514404, 3.616893
1.8, 659.993774, 677.624695, 22.644287
1.8, 941.558044, 819.605713, 4.67972
1.8, 710.243958, 799.474121, 0.2124
1.8, 722.522461, 751.818604, 1.746126
1.8, 663.050659, 900.456238, 4.779629
1.8, 886.915771, 801.98822, 5.836694
1.8, 845.554688, 829.3302, 5.841587
1.8, 797.783997, 853.287231, 5.567868
1.8, 755.94989, 829.460266, -1.528958
1.8, 663.535095, 811.698242, 1.193591
1.8, 941.443298, 868.57782, 5.316985
1.8, 896.77124, 848.811523, 3.582715
1.8, 841.152771, 876.793457, 5.917521
1.8, 677.040771, 763.531372, 6.969396
1.8, 796.372803, 902.111755, 4.688585
1.8, 718.462646, 253.087677, -13.333045
1.8, 884.243896, 897.136902, 5.388777
1.8, 214.668167, 626.889771, -22.387522
1.8, 709.309204, 861.710693, 13.130804
1.8, 846.002319, 925.074219, 6.867602
1.8, 794.661926, 950.459778, 0.381106
1.8, 754.397339, 876.734131, 6.963067
1.8, 747.089111, 944.078003, 5.687486
1.9, 838.492981, 115.994354, 0.301949
1.9, 436.66626, 193.900391, 34.764786
1.9, 576.352539, 321.493164, 6.982193
1.9, 925.892029, 215.614746, -12.93861
1.9, 442.575989, 679.429626, 7.514477
1.9, 803.55719, 230.944382, -0.025844
1.9, 513.699707, 236.044632, 30.88228
1.9, 682.244873, 311.955017, 6.806284
1.9, 889.229797, 292.357056, -13.920365
1.9, 729.99054, 298.894409, -6.098099
1.9, 927.391663, 320.975342, 11.945405
1.9, 755.078125, 130.44545, -6.488616
1.9, 847.716614, 162.459091, -6.330139
1.9, 269.40274, 593.726135, -55.77243
1.9, 805.202759, 182.459976, -13.28714
1.9, 518.100281, 284.139679, -55.924973
1.9, 571.724426, 613.260132, 7.340487
1.9, 716.812927, 432.640137, -14.633462
1.9, 932.585022, 169.709686, 1.375486
1.9, 514.082764, 591.857971, 12.020129
1.9, 756.352295, 223.47876, -5.392515
1.9, 691.955688, 79.918175, 1.909137
1.9, 777.888977, 347.880676, 10.366903
1.9, 423.779022, 240.904343, 55.836773
1.9, 345.299561, 211.299118, 5.465815
1.9, 969.453125, 198.332275, 6.074651
1.9, 531.309875, 454.053375, 6.56674
1.9, 529.626038, 331.812439, -50.747326
1.9, 891.883911, 142.663925, 7.61611
1.9, 744.789917, 382.290619, 10.646687
1.9, 660.7901, 353.908936, 14.227715
1.9, 684.965027, 396.829285, -33.091843
1.9, 590.475037, 887.292053, 6.069999
1.9, 1002.811523, 232.502167, 2.385319
1.9, 456.693787, 628.208557, -33.2901
1.9, 853.798462, 258.792633, -21.343594
1.9, 421.691895, 595.250305, 37.141262
1.9, 572.674866, 662.134033, 14.588351
1.9, 906.988953, 366.120728, -3.213039
1.9, 764.325073, 426.206146, -7.050033
1.9, 313.314819, 245.570358, 2.181787
1.9, 927.304443, 263.961304, 13.930823
1.9, 573.702576, 382.25473, 30.773939
1.9, 1033.303955, 269.965332, 1.544931
1.9, 501.172668, 492.461304, 25.61302
1.9, 804.444641, 460.622559, 12.728947
1.9, 756.36792, 473.972778, 7.375157
1.9, 868.231995, 336.758301, 0.456342
1.9, 529.040894, 403.067322, 44.50745
1.9, 958.028809, 357.664673, 9.842374
1.9, 822.122864, 324.941986, -5.072526
1.9, 540.966614, 519.51178, 31.873928
1.9, 1024.844971, 403.815674, -1.032696
1.9, 839.916687, 426.790131, -0.74148
1.9, 800.197998, 393.457092, 4.105617
1.9, 629.41864, 777.603027, -0.37799
1.9, 974.601562, 269.494385, 2.184042
1.9, 885.30603, 409.846069, 2.645155
1.9, 291.907867, 709.755615, 4.122235
1.9, 556.06543, 730.352661, 40.604614
1.9, 1085.280029, 357.723663, 1.239547
1.9, 410.977173, 643.434204, 11.048298
1.9, 846.761353, 379.407349, 0.147946
1.9, 941.115234, 402.887451, 5.907899
1.9, 1060.645996, 433.575134, 6.392677
1.9, 530.275391, 638.694519, -39.38895
1.9, 429.16864, 146.53241, 2.444091
1.9, 982.998962, 427.467773, 2.988045
1.9, 601.519165, 575.3172, 13.415229
1.9, 444.381866, 434.898926, -13.07128
1.9, 1107.686768, 417.854126, 5.764091
1.9, 620.671204, 442.886597, -9.463908
1.9, 940.796692, 451.47998, 0.450279
1.9, 876.59259, 457.635193, 5.135398
1.9, 641.083435, 231.291458, 63.710552
1.9, 809.87146, 278.350616, 10.734444
1.9, 1034.181396, 474.124573, 0.925708
1.9, 1117.81311, 463.426056, 0.173454
1.9, 794.982666, 507.711609, 5.000517
1.9, 985.855957, 476.897888, 5.472773
1.9, 667.614197, 457.144409, 8.982679
1.9, 912.724121, 490.52417, 6.187994
1.9, 841.428772, 489.917664, 5.81905
1.9, 574.069641, 431.621796, -10.013515
1.9, 643.071472, 548.171875, 0.502672
1.9, 1073.793457, 502.331177, 5.193869
1.9, 712.037598, 490.473572, 4.628917
1.9, 1020.370483, 521.804504, 1.722812
1.9, 1121.225586, 512.203125, 6.114139
1.9, 926.290161, 537.579224, 3.445174
1.9, 973.099976, 524.259888, 2.077659
1.9, 877.423828, 523.363281, 1.09776
1.9, 749.158569, 521.560242, 2.938673
1.9, 831.881775, 541.847351, 3.42502
1.9, 665.247925, 505.038666, 1.142297
1.9, 498.411469, 540.13855, 14.376852
1.9, 557.72699, 815.564575, 14.507393
1.9, 1067.91272, 552.405212, 5.962028
1.9, 702.636292, 539.471069, 2.396643
1.9, 847.244751, 210.939987, -12.147717
1.9, 787.138916, 559.639099, 0.474117
1.9, 985.007935, 570.168335, 0.91424
1.9, 395.177399, 690.049133, -6.761044
1.9, 868.667786, 571.459167, 4.451687
1.9, 1122.209473, 560.195251, 0.242073
1.9, 740.242676, 569.692017, 2.494764
1.9, 717.08374, 663.597107, 7.475399
1.9, 824.631958, 588.80249, 4.246257
1.9, 284.805817, 284.004089, 1.219646
1.9, 695.144714, 587.563599, 1.038492
1.9, 640.377441, 730.640686, 13.92878
1.9, 627.484802, 641.531982, -19.563515
1.9, 780.589111, 606.181519, 2.720391
1.9, 875.853882, 621.784241, 1.555647
1.9, 1064.877441, 601.0224, 0.349458
1.9, 731.095581, 617.658447, 0.581782
1.9, 464.389832, 806.825012, 11.626096
1.9, 961.354614, 624.611877, 5.583815
1.9, 532.417175, 687.709717, -20.84025
1.9, 370.281342, 251.508774, 1.509037
1.9, 917.511108, 646.761108, 1.568589
1.9, 488.623627, 664.79126, -0.689075
1.9, 815.229675, 640.975525, 2.569057
1.9, 634.473145, 311.596375, 37.797134
1.9, 1104.893921, 626.821655, 6.410675
1.9, 570.822815, 479.47464, -27.634493
1.9, 1058.973755, 649.149109, 6.247508
1.9, 618.133972, 490.88858, -1.623696
1.9, 207.686905, 578.933044, 4.19638
1.9, 768.303406, 666.497498, 5.76975
1.9, 452.720703, 481.700104, -76.984154
1.9, 625.132263, 841.577087, 18.328766
1.9, 588.772644, 529.298584, 8.356309
1.9, 883.999207, 719.045898, 0.498615
1.9, 761.108643, 781.955505, 5.419739
1.9, 1077.39502, 693.967529, 5.905787
1.9, 679.722229, 633.057922, 6.934381
1.9, 819.302673, 709.576172, 6.157672
1.9, 611.685242, 353.590973, -7.514161
1.9, 296.494507, 813.329163, 4.46855
1.9, 554.887085, 564.592773, -6.512818
1.9, 647.144226, 597.127258, -0.161935
1.9, 467.088593, 578.636047, -58.257553
1.9, 631.962463, 974.945068, 4.613407
1.9, 804.230957, 804.762817, 5.764356
1.9, 1076.862549, 742.416626, 5.444836
1.9, 688.519531, 717.367249, 7.305444
1.9, 860.442383, 762.29187, 5.334383
1.9, 710.37793, 909.680359, 21.051464
1.9, 540.054504, 980.892944, -0.866578
1.9, 812.510864, 757.183105, 1.133453
1.9, 959.45813, 774.455505, 5.648542
1.9, 1032.073975, 761.465637, 2.844872
1.9, 579.910461, 772.567871, -2.872875
1.9, 390.967529, 739.233032, -24.170685
1.9, 612.381836, 690.320923, -20.211632
1.9, 740.635925, 706.535767, 3.617459
1.9, 659.828247, 677.77478, 22.64155
1.9, 941.509216, 819.234863, 4.687954
1.9, 710.268799, 799.372314, 0.209258
1.9, 722.581177, 751.851135, 1.75075
1.9, 663.02948, 900.341553, 4.783168
1.9, 886.917603, 802.002808, 5.839118
1.9, 845.834961, 829.463074, 5.843046
1.9, 797.708496, 853.354553, 5.576591
1.9, 755.902954, 829.34906, -1.524524
1.9, 663.620056, 811.715332, 1.200427
1.9, 941.471558, 868.542053, 5.313701
1.9, 896.791443, 848.780151, 3.585728
1.9, 841.203308, 876.803162, 5.918495
1.9, 677.016663, 763.531372, 6.970051
1.9, 796.326172, 902.087097, 4.693667
1.9, 718.48761, 253.073288, -13.33542
1.9, 884.250977, 897.134094, 5.388663
1.9, 214.189987, 626.22998, -22.353882
1.9, 709.298584, 861.720032, 13.134023
1.9, 845.959839, 924.992188, 6.861128
1.9, 794.637512, 950.509949, 0.382964
1.9, 754.464294, 876.710999, 6.96772
1.9, 747.087891, 944.128235, 5.692344
2, 838.496216, 115.987114, 0.301694
2, 436.733826, 193.881729, 34.764679
2, 575.98645, 321.335693, 6.95534
2, 925.932678, 215.629318, -12.937664
2, 442.515533, 679.369934, 7.505048
2, 803.548157, 230.991531, -0.020572
2, 513.702576, 236.00116, 30.87948
2, 682.195923, 312.025726, 6.80933
2, 889.274414, 292.360779, -13.924811
2, 729.985352, 298.874146, -6.100447
2, 927.475891, 320.934418, 11.938843
2, 755.096191, 130.458145, -6.487752
2, 847.696716, 162.476227, -6.330319
2, 269.405701, 593.63208, -55.78043
2, 805.25293, 182.409882, -13.291018
2, 518.098267, 284.108734, -55.927086
2, 571.759888, 613.410828, 7.352919
2, 716.822449, 432.729553, -14.638249
2, 932.648804, 169.737091, 1.381695
2, 514.12677, 591.737488, 12.00897
2, 756.308838, 223.527466, -5.392071
2, 691.918396, 79.877983, 1.903863
2, 777.83844, 347.831085, 10.374234
2, 423.761261, 240.895905, 55.837212
2, 345.269806, 211.314178, 5.469433
2, 969.481689, 198.25827, 6.06733
2, 531.312927, 453.998108, 6.562756
2, 529.56842, 331.832275, -50.742626
2, 891.869995, 142.619415, 7.613144
2, 744.769958, 382.230957, 10.649592
2, 660.714966, 353.944977, 14.220318
2, 684.915588, 396.778503, -33.086594
2, 590.501526, 887.198364, 6.063018
2, 1002.795715, 232.549652, 2.37965
2, 456.726837, 628.270691, -33.293159
2, 853.832214, 258.834076, -21.349594
2, 421.66449, 595.161499, 37.137684
2, 572.763, 662.099854, 14.593575
2, 907.063904, 366.048218, -3.205654
2, 764.318665, 426.171204, -7.051958
2, 313.340881, 245.55542, 2.183336
2, 927.250488, 263.955475, 13.926041
2, 573.751526, 382.301239, 30.773443
2, 1033.3302, 269.947327, 1.545995
2, 501.081543, 492.474731, 25.611427
2, 804.496338, 460.539185, 12.722348
2, 756.537781, 474.079376, 7.393116
2, 868.265991, 336.74295, 0.459449
2, 529.020142, 403.071625, 44.507965
2, 958.018677, 357.68988, 9.843042
2, 822.169312, 324.988708, -5.068076
2, 540.963013, 519.483704, 31.871874
2, 1024.832275, 403.810089, -1.031214
2, 839.966125, 426.643768, -0.75239
2, 800.025513, 393.427887, 4.119682
2, 629.321167, 777.644043, -0.36817
2, 974.633423, 269.559631, 2.182608
2, 885.304565, 409.908478, 2.638377
2, 291.898804, 709.766541, 4.122335
2, 555.998596, 730.352051, 40.601604
2, 1085.244141, 357.723389, 1.238182
2, 410.963043, 643.525757, 11.050569
2, 846.729004, 379.39389, 0.146892
2, 941.065857, 402.934357, 5.914293
2, 1060.658569, 433.659027, 6.399132
2, 530.286377, 638.658813, -39.391438
2, 429.154663, 146.52092, 2.443763
2, 983.034546, 427.42984, 2.993208
2, 601.615234, 575.187683, 13.413391
2, 444.394012, 434.947845, -13.065541
2, 1107.659424, 417.866425, 5.767106
2, 620.682983, 442.926971, -9.472245
2, 940.772095, 451.452667, 0.448145
2, 876.653381, 457.616486, 5.128457
2, 641.063782, 231.175934, 63.701595
2, 809.87323, 278.343292, 10.733868
2, 1034.16626, 474.130005, 0.926004
2, 1117.859009, 463.369476, 0.169346
2, 795.07074, 507.769409, 4.993183
2, 985.949097, 476.903442, 5.467556
2, 667.689026, 457.134827, 8.984084
2, 912.713806, 490.468445, 6.182677
2, 841.40802, 489.741577, 5.80613
2, 574.122192, 431.667206, -10.015295
2, 643.079773, 548.131287, 0.499355
2, 1073.720215, 502.366882, 5.203067
2, 711.917297, 490.419861, 4.64212
2, 1020.33905, 521.830505, 1.719038
2, 1121.018921, 514.599548, 6.316411
2, 926.313965, 537.591064, 3.442199
2, 973.105896, 524.343506, 2.074028
2, 877.093567, 524.530151, 1.119111
2, 749.321655, 521.614502, 2.935014
2, 831.95697, 541.816956, 3.426102
2, 665.305298, 504.921204, 1.14287
2, 498.458038, 540.148926, 14.380351
2, 557.708618, 815.502808, 14.509584
2, 1067.846436, 552.341553, 5.95787
2, 702.674255, 539.515808, 2.396442
2, 847.284729, 210.948837, -12.146141
2, 787.168701, 559.703491, 0.481643
2, 984.894226, 570.126038, 0.902768
2, 395.197998, 690.095276, -6.758933
2, 868.579102, 571.439514, 4.460055
2, 1122.167969, 560.233643, 0.244399
2, 740.124695, 569.623596, 2.490156
2, 717.23114, 663.597534, 7.490734
2, 824.598083, 588.760193, 4.250632
2, 284.863251, 284.005798, 1.224251
2, 694.769409, 588.345459, 1.043719
2, 640.80011, 731.090332, 13.972685
2, 627.512878, 641.527771, -19.566135
2, 780.509827, 606.073425, 2.723715
2, 875.814453, 621.78595, 1.553169
2, 1065.035278, 601.1875, 0.368994
2, 731.077026, 617.682556, 0.582073
2, 464.42511, 806.811218, 11.623731
2, 961.405701, 624.645996, 5.583708
2, 532.537598, 687.675415, -20.847681
2, 370.286682, 251.497787, 1.506369
2, 917.515564, 646.764038, 1.569183
2, 488.641022, 664.862549, -0.68226
2, 815.232483, 640.953491, 2.5707
2, 634.433472, 311.578949, 37.79541
2, 1104.931274, 626.825317, 6.41174
2, 570.713928, 479.469788, -27.627186
2, 1059.023315, 649.15741, 6.250203
2, 618.013916, 490.820465, -1.613928
2, 207.588211, 578.632202, 4.1977
2, 768.36615, 666.451172, 5.762976
2, 452.736969, 481.755432, -76.98616
2, 625.114441, 841.618164, 18.334497
2, 588.800476, 529.324097, 8.356567
2, 883.974121, 719.038208, 0.49594
2, 761.173279, 781.924561, 5.410713
2, 1077.467163, 693.95813, 5.90266
2, 679.653137, 633.079163, 6.933125
2, 819.301086, 709.599854, 6.161956
2, 611.670166, 353.628876, -7.514048
2, 296.390625, 813.296509, 4.475745
2, 554.956299, 564.539795, -6.516733
2, 647.145691, 597.257812, -0.148301
2, 467.132172, 578.580017, -58.260735
2, 631.946167, 974.912231, 4.617409
2, 804.172546, 804.869446, 5.774799
2, 1076.873413, 742.441589, 5.447178
2, 688.566467, 717.335815, 7.308262
2, 860.479492, 762.25177, 5.329162
2, 710.435791, 909.609558, 21.058336
2, 540.047729, 980.822205, -0.870851
2, 812.554993, 757.198669, 1.135532
2, 959.444458, 774.427063, 5.64772
2, 1032.056641, 761.50354, 2.839284
2, 579.916931, 772.531067, -2.871531
2, 391.089142, 739.187195, -24.168406
2, 612.359497, 690.360046, -20.207701
2, 740.672729, 706.492615, 3.61791
2, 659.940796, 677.723145, 22.640982
2, 941.451355, 819.210876, 4.693281
2, 710.296631, 799.382996, 0.215395
2, 722.542053, 751.780457, 1.748929
2, 663.027588, 900.328674, 4.785607
2, 886.938477, 802.008301, 5.840664
2, 845.868042, 829.390564, 5.841527
2, 797.74939, 853.272217, 5.567239
2, 755.914246, 829.474976, -1.524046
2, 663.570435, 811.682922, 1.194392
2, 941.438965, 868.533386, 5.318926
2, 896.787659, 848.766479, 3.584357
2, 841.185303, 876.772583, 5.919885
2, 677.086426, 763.428589, 6.966458
2, 796.351929, 902.193909, 4.690237
2, 718.442932, 253.105377, -13.326695
2, 884.257996, 897.121826, 5.389733
2, 214.186005, 625.698914, -22.399778
2, 709.265259, 861.695068, 13.132916
2, 845.882629, 924.970398, 6.858235
2, 794.636169, 950.427795, 0.37821
2, 754.475647, 876.686951, 6.966275
2, 747.131104, 944.163025, 5.695908
2.1, 838.512573, 116.025963, 0.305206
2.1, 436.647278, 193.905365, 34.765491
2.1, 575.956116, 321.324188, 6.952986
2.1, 925.983276, 215.674133, -12.936565
2.1, 442.580475, 679.446167, 7.513963
2.1, 803.568298, 231.04744, -0.016512
2.1, 513.669067, 236.052933, 30.885786
2.1, 682.222778, 311.877014, 6.798104
2.1, 889.251404, 292.295013, -13.922877
2.1, 730.009949, 298.862244, -6.101461
2.1, 927.406677, 320.980408, 11.94489
2.1, 755.066162, 130.407516, -6.491777
2.1, 847.680725, 162.430008, -6.334017
2.1, 269.558533, 593.645081, -55.776066
2.1, 805.2229, 182.456436, -13.287741
2.1, 518.126099, 284.147736, -55.924423
2.1, 571.032532, 613.896179, 7.318044
2.1, 716.879456, 432.718384, -14.641723
2.1, 932.567383, 169.637741, 1.372631
2.1, 514.112, 591.768066, 12.010464
2.1, 756.314148, 223.570984, -5.390636
2.1, 691.911194, 79.891281, 1.903475
2.1, 777.913269, 347.93985, 10.361378
2.1, 423.778992, 240.923462, 55.838345
2.1, 345.285278, 211.210815, 5.462105
2.1, 969.458435, 198.25647, 6.066784
2.1, 531.349121, 453.968048, 6.56139
2.1, 529.588562, 331.81665, -50.744816
2.1, 891.873657, 142.657043, 7.612601
2.1, 744.777649, 382.316406, 10.645968
2.1, 660.785767, 354.031494, 14.22713
2.1, 684.946106, 396.767395, -33.088989
2.1, 590.50824, 887.230774, 6.06806
2.1, 1002.770203, 232.52536, 2.380636
2.1, 456.670532, 628.237488, -33.286373
2.1, 853.775146, 258.859619, -21.348299
2.1, 421.70874, 595.210632, 37.13887
2.1, 572.771729, 662.233826, 14.586282
2.1, 907.067932, 366.056305, -3.205342
2.1, 764.273132, 426.244843, -7.043089
2.1, 313.339874, 245.629486, 2.175801
2.1, 927.340698, 263.998749, 13.93445
2.1, 573.723877, 382.30423, 30.775841
2.1, 1033.340332, 269.959229, 1.548595
2.1, 501.10788, 492.436157, 25.607597
2.1, 804.5224, 460.557739, 12.72538
2.1, 756.458984, 474.12149, 7.3879
2.1, 868.292053, 336.808594, 0.464687
2.1, 529.045715, 403.061218, 44.508656
2.1, 958.00061, 357.645203, 9.84573
2.1, 822.084412, 324.903595, -5.07832
2.1, 540.988586, 519.445496, 31.868973
2.1, 1024.827637, 403.829895, -1.030708
2.1, 839.863708, 426.715576, -0.739544
2.1, 800.086975, 393.508575, 4.113273
2.1, 629.294617, 777.70636, -0.363653
2.1, 974.59375, 269.509399, 2.183613
2.1, 885.245361, 409.85025, 2.642766
2.1, 291.911682, 709.807251, 4.11963
2.1, 556.10083, 730.338501, 40.602879
2.1, 1085.292603, 357.762482, 1.242066
2.1, 410.940186, 643.514465, 11.052038
2.1, 846.786011, 379.358978, 0.143275
2.1, 941.108582, 402.916046, 5.911117
2.1, 1060.665161, 433.650146, 6.399263
2.1, 530.358948, 638.704224, -39.397751
2.1, 429.175446, 146.564743, 2.440998
2.1, 982.97406, 427.504974, 2.98575
2.1, 601.587463, 575.205078, 13.411976
2.1, 444.369781, 434.939484, -13.066127
2.1, 1107.653809, 417.806946, 5.762262
2.1, 620.641418, 442.876709, -9.467717
2.1, 940.748352, 451.47937, 0.447686
2.1, 876.558472, 457.660431, 5.138889
2.1, 641.13501, 231.237427, 63.709972
2.1, 809.875549, 278.358185, 10.733366
2.1, 1034.141357, 474.241577, 0.928295
2.1, 1117.855103, 463.416077, 0.173024
2.1, 795.007874, 507.900391, 5.003084
2.1, 985.875671, 476.909027, 5.472739
2.1, 667.664185, 457.296936, 8.968626
2.1, 912.732788, 490.600433, 6.19378
2.1, 841.386841, 489.914307, 5.821384
2.1, 574.07428, 431.684875, -10.017843
2.1, 643.108154, 548.134277, 0.501062
2.1, 1073.754272, 502.354553, 5.199502
2.1, 712.115479, 490.439148, 4.620452
2.1, 1020.345215, 521.802002, 1.720519
2.1, 1121.028687, 514.492676, 6.305728
2.1, 926.279419, 537.595337, 3.44506
2.1, 973.138489, 524.366699, 2.075547
2.1, 877.492371, 524.042114, 1.131078
2.1, 749.278381, 521.588257, 2.938236
2.1, 831.859863, 541.917542, 3.419202
2.1, 665.512329, 504.985077, 1.161306
2.1, 498.446991, 540.114624, 14.380734
2.1, 557.694641, 815.507446, 14.508215
2.1, 1067.888306, 552.390564, 5.962087
2.1, 702.521057, 539.516602, 2.386621
2.1, 847.319275, 210.9534, -12.145499
2.1, 787.19043, 559.656433, 0.477373
2.1, 984.991028, 570.213379, 0.915667
2.1, 395.245697, 690.122375, -6.758793
2.1, 868.666687, 571.501526, 4.44858
2.1, 1122.227295, 560.253906, 0.246043
2.1, 740.244934, 569.664856, 2.495015
2.1, 717.319763, 663.657593, 7.498732
2.1, 824.599854, 588.852234, 4.245456
2.1, 284.862183, 283.918884, 1.221392
2.1, 694.760376, 588.489685, 1.049045
2.1, 640.787903, 731.161072, 13.972392
2.1, 627.567688, 641.631836, -19.561062
2.1, 780.526917, 606.20105, 2.716448
2.1, 875.857727, 621.779053, 1.558178
2.1, 1065.03894, 601.124329, 0.363603
2.1, 730.987305, 617.620056, 0.572896
2.1, 464.542664, 806.866943, 11.619947
2.1, 961.397278, 624.599915, 5.581347
2.1, 532.54303, 687.631897, -20.84804
2.1, 370.2677, 251.480576, 1.505161
2.1, 917.515503, 646.708801, 1.569079
2.1, 488.619537, 664.797363, -0.687166
2.1, 815.232483, 640.949097, 2.571747
2.1, 634.461121, 311.497375, 37.785797
2.1, 1104.883057, 626.842957, 6.41438
2.1, 570.702881, 479.530579, -27.630106
2.1, 1058.915771, 649.221924, 6.254656
2.1, 618.069275, 490.762604, -1.618033
2.1, 207.551834, 577.904297, 4.200941
2.1, 768.357666, 666.492615, 5.768223
2.1, 452.77774, 481.668274, -76.991707
2.1, 625.1604, 841.59082, 18.329399
2.1, 588.75, 529.374756, 8.347806
2.1, 884.050415, 719.051758, 0.502074
2.1, 761.152283, 781.861328, 5.409577
2.1, 1077.383423, 693.94928, 5.905187
2.1, 679.642273, 633.075684, 6.932357
2.1, 819.302612, 709.628479, 6.163832
2.1, 611.629395, 353.670868, -7.508466
2.1, 296.552948, 813.328918, 4.46408
2.1, 554.963806, 564.58551, -6.512774
2.1, 647.101318, 597.285461, -0.147144
2.1, 467.174164, 578.671265, -58.265125
2.1, 631.959412, 974.908386, 4.614996
2.1, 804.197205, 804.745911, 5.764097
2.1, 1076.807373, 742.466003, 5.454222
2.1, 688.491211, 717.348206, 7.302946
2.1, 860.535156, 762.232605, 5.324525
2.1, 710.417725, 909.563416, 21.055313
2.1, 540.017639, 980.893311, -0.866429
2.1, 812.467957, 757.132812, 1.125499
2.1, 959.461853, 774.492065, 5.652081
2.1, 1032.0354, 761.503418, 2.839388
2.1, 580.477356, 772.567932, -2.884569
2.1, 391.192535, 738.950745, -24.174202
2.1, 612.293213, 690.332397, -20.201548
2.1, 740.640503, 706.510193, 3.619088
2.1, 659.91571, 677.666565, 22.645586
2.1, 941.486633, 819.241943, 4.689031
2.1, 710.421082, 799.304138, 0.213467
2.1, 722.514343, 751.770752, 1.745358
2.1, 663.057129, 900.318848, 4.780092
2.1, 887.004211, 802.073486, 5.843143
2.1, 845.808411, 829.380737, 5.842744
2.1, 797.710144, 853.171448, 5.563649
2.1, 756.000671, 829.442078, -1.530798
2.1, 663.612305, 811.72113, 1.198602
2.1, 941.457214, 868.463745, 5.315226
2.1, 896.809021, 848.805176, 3.581387
2.1, 841.158752, 876.715332, 5.915424
2.1, 677.138306, 763.453918, 6.97166
2.1, 796.379456, 902.046875, 4.687716
2.1, 718.47345, 253.086746, -13.329465
2.1, 884.233032, 897.142273, 5.391791
2.1, 214.173843, 625.455566, -22.340069
2.1, 709.296326, 861.603882, 13.128444
2.1, 845.918518, 925.027222, 6.868714
2.1, 794.690857, 950.435669, 0.378211
2.1, 754.433105, 876.688721, 6.965398
2.1, 747.091187, 944.093994, 5.695211
2.2, 838.443054, 116.019402, 0.303166
2.2, 436.689789, 193.904068, 34.764748
2.2, 575.988647, 321.342072, 6.95643
2.2, 926.005371, 215.65921, -12.936508
2.2, 442.52063, 679.413757, 7.507224
2.2, 803.607422, 231.020065, -0.018937
2.2, 513.714966, 236.072052, 30.886728
2.2, 682.223022, 311.95224, 6.805024
2.2, 889.230652, 292.336334, -13.918612
2.2, 730.089783, 299.244202, -6.071023
2.2, 927.380615, 320.959991, 11.945045
2.2, 755.049927, 130.473846, -6.484899
2.2, 847.716309, 162.462479, -6.331248
2.2, 269.609406, 593.630493, -55.774189
2.2, 805.237549, 182.42247, -13.292345
2.2, 518.120605, 284.145935, -55.923851
2.2, 571.733521, 613.301514, 7.347595
2.2, 716.871582, 432.747742, -14.644135
2.2, 932.546814, 169.703598, 1.372015
2.2, 514.133728, 591.7547, 12.00881
2.2, 756.347961, 223.463318, -5.394138
2.2, 691.936157, 79.899261, 1.904791
2.2, 777.946533, 347.827423, 10.365248
2.2, 423.788696, 240.864548, 55.834026
2.2, 345.329956, 211.281082, 5.464243
2.2, 969.453613, 198.271439, 6.068251
2.2, 531.495544, 453.64325, 6.537163
2.2, 529.564758, 331.832367, -50.743359
2.2, 891.878174, 142.665665, 7.615042
2.2, 744.772217, 382.245758, 10.649269
2.2, 660.645081, 354.023682, 14.213906
2.2, 684.915833, 396.763733, -33.085552
2.2, 590.547729, 887.19873, 6.064787
2.2, 1002.756287, 232.464142, 2.384902
2.2, 456.689575, 628.27533, -33.288929
2.2, 853.818542, 258.803284, -21.346926
2.2, 421.74823, 595.200134, 37.139374
2.2, 572.744263, 662.185486, 14.584149
2.2, 907.002502, 366.088867, -3.210354
2.2, 764.266541, 426.222504, -7.044084
2.2, 313.348419, 245.493378, 2.183197
2.2, 927.243103, 263.863983, 13.924795
2.2, 573.749146, 382.233215, 30.769224
2.2, 1033.338989, 269.945892, 1.547097
2.2, 501.103882, 492.464142, 25.611876
2.2, 804.391541, 460.512177, 12.715961
2.2, 756.465515, 473.976685, 7.38248
2.2, 868.224854, 336.861176, 0.465809
2.2, 529.016663, 403.116272, 44.512386
2.2, 957.984009, 357.660461, 9.84483
2.2, 822.093384, 324.90152, -5.077236
2.2, 540.965149, 519.690002, 31.889652
2.2, 1024.808228, 403.796783, -1.030145
2.2, 839.816895, 426.723328, -0.737428
2.2, 800.079163, 393.549988, 4.110465
2.2, 629.323914, 777.692261, -0.36711
2.2, 974.595459, 269.487762, 2.184668
2.2, 885.329224, 409.862946, 2.645555
2.2, 291.889954, 709.776062, 4.12462
2.2, 556.110168, 730.347229, 40.60062
2.2, 1085.28772, 357.722412, 1.239101
2.2, 410.986176, 643.496277, 11.047764
2.2, 846.772339, 379.384583, 0.146372
2.2, 941.187378, 402.85376, 5.903855
2.2, 1060.613647, 433.675049, 6.400592
2.2, 530.262024, 638.620483, -39.389439
2.2, 429.150085, 146.499573, 2.445423
2.2, 982.993652, 427.510101, 2.986955
2.2, 601.614746, 575.274353, 13.416951
2.2, 444.425873, 434.95224, -13.068191
2.2, 1107.69043, 417.891968, 5.767778
2.2, 620.750977, 442.908081, -9.471658
2.2, 940.757202, 451.363068, 0.439779
2.2, 876.581299, 457.63147, 5.136854
2.2, 641.037598, 231.244217, 63.703796
2.2, 809.923279, 278.354309, 10.728329
2.2, 1034.084717, 474.181671, 0.922757
2.2, 1117.858032, 463.422485, 0.173219
2.2, 794.94989, 507.806732, 5.007203
2.2, 985.92865, 476.900604, 5.467995
2.2, 667.661499, 457.20929, 8.972851
2.2, 912.726013, 490.518036, 6.187564
2.2, 841.486206, 489.87442, 5.811972
2.2, 574.017639, 431.679169, -10.020208
2.2, 643.006653, 548.17572, 0.501629
2.2, 1073.725708, 502.30069, 5.197527
2.2, 711.980774, 490.529541, 4.635007
2.2, 1020.378418, 521.791687, 1.723012
2.2, 1120.942261, 514.600159, 6.314658
2.2, 926.272705, 537.576355, 3.445773
2.2, 973.194641, 524.347473, 2.080957
2.2, 877.455994, 523.987854, 1.124798
2.2, 749.394775, 521.623779, 2.93611
2.2, 831.913574, 541.852844, 3.424017
2.2, 665.356934, 505.106567, 1.153208
2.2, 498.403809, 540.094604, 14.377102
2.2, 557.706787, 815.500671, 14.509459
2.2, 1067.859619, 552.3927, 5.96341
2.2, 702.596313, 539.437195, 2.395925
2.2, 847.255737, 210.987503, -12.1433
2.2, 787.251587, 559.616821, 0.476847
2.2, 984.922424, 570.157288, 0.905254
2.2, 395.197357, 690.131104, -6.756055
2.2, 868.58551, 571.436462, 4.458219
2.2, 1122.190674, 560.226196, 0.245137
2.2, 740.262939, 569.658203, 2.497391
2.2, 717.238892, 663.654724, 7.492128
2.2, 824.645264, 588.891968, 4.241256
2.2, 284.886017, 284.029144, 1.218516
2.2, 694.773865, 588.362, 1.043089
2.2, 640.584045, 730.561218, 13.946762
2.2, 627.508057, 641.308411, -19.57991
2.2, 780.5271, 606.209595, 2.715308
2.2, 875.857727, 621.760986, 1.558555
2.2, 1065.048462, 601.135071, 0.365409
2.2, 731.067566, 617.626709, 0.577353
2.2, 464.571259, 806.838074, 11.617211
2.2, 961.425964, 624.603516, 5.580308
2.2, 532.521057, 687.592957, -20.842196
2.2, 370.34552, 251.465622, 1.510942
2.2, 917.500244, 646.780273, 1.56837
2.2, 488.711578, 664.703308, -0.699722
2.2, 815.265137, 640.960754, 2.572921
2.2, 634.426697, 311.605774, 37.796535
2.2, 1104.903564, 626.786682, 6.409531
2.2, 571.620056, 479.389252, -27.665846
2.2, 1059.016846, 649.095581, 6.243535
2.2, 618.149353, 490.756348, -1.625858
2.2, 207.484451, 577.563965, 4.198514
2.2, 768.488098, 666.52832, 5.769206
2.2, 452.728363, 481.773376, -76.988335
2.2, 625.168213, 841.575562, 18.328585
2.2, 588.722107, 529.338562, 8.346418
2.2, 883.978027, 718.97821, 0.491288
2.2, 761.200134, 781.887573, 5.405626
2.2, 1077.353882, 693.959595, 5.906975
2.2, 679.659546, 633.085815, 6.93388
2.2, 819.316589, 709.610046, 6.161834
2.2, 611.712036, 353.671326, -7.514863
2.2, 296.54129, 813.311157, 4.46503
2.2, 554.936096, 564.63501, -6.508016
2.2, 647.095215, 597.376099, -0.137249
2.2, 467.131805, 578.594971, -58.25663
2.2, 631.948608, 974.935181, 4.616559
2.2, 804.303589, 804.829834, 5.766509
2.2, 1076.809814, 742.442139, 5.452495
2.2, 688.53833, 717.333496, 7.305636
2.2, 860.432312, 762.281372, 5.336381
2.2, 710.411865, 909.571533, 21.05232
2.2, 540.046936, 980.898987, -0.865033
2.2, 812.557983, 757.163086, 1.13403
2.2, 959.410706, 774.391724, 5.646202
2.2, 1032.081421, 761.510193, 2.840803
2.2, 579.93158, 772.496338, -2.868824
2.2, 391.240662, 738.79834, -24.178398
2.2, 612.353027, 690.285095, -20.208166
2.2, 740.668457, 706.481689, 3.617954
2.2, 659.943726, 677.684387, 22.642567
2.2, 941.595642, 819.640381, 4.677729
2.2, 710.333374, 799.32196, 0.215033
2.2, 722.607056, 751.811218, 1.753863
2.2, 663.025024, 900.182251, 4.782626
2.2, 886.944092, 801.973938, 5.840481
2.2, 845.87146, 829.336365, 5.839123
2.2, 797.715881, 853.225464, 5.567048
2.2, 755.981262, 829.329712, -1.528562
2.2, 663.587158, 811.692627, 1.194823
2.2, 941.473389, 868.434021, 5.311697
2.2, 896.784363, 848.71106, 3.587584
2.2, 841.197937, 876.714539, 5.916507
2.2, 677.113831, 763.455383, 6.969893
2.2, 796.357849, 902.098328, 4.69047
2.2, 718.501953, 253.083496, -13.334413
2.2, 884.187439, 897.070129, 5.391547
2.2, 214.241486, 624.65509, -22.422976
2.2, 709.283508, 861.625854, 13.131654
2.2, 845.90625, 924.955078, 6.865209
2.2, 794.668762, 950.453491, 0.378899
2.2, 754.398865, 876.728516, 6.965584
2.2, 747.139526, 944.036987, 5.688791
2.3, 838.561584, 116.038422, 0.309605
2.3, 436.665497, 193.907455, 34.765202
2.3, 575.977539, 321.28949, 6.953079
2.3, 925.934387, 215.648529, -12.935646
2.3, 442.51355, 679.399292, 7.505079
2.3, 803.535828, 231.028931, -0.017722
2.3, 513.747864, 236.017197, 30.880892
2.3, 682.255188, 311.926666, 6.803524
2.3, 889.251465, 292.311066, -13.923656
2.3, 730.023132, 298.922272, -6.095181
2.3, 927.43396, 320.975769, 11.943108
2.3, 755.047791, 130.405853, -6.492604
2.3, 847.755188, 162.452835, -6.332551
2.3, 269.624512, 593.614624, -55.777241
2.3, 805.182983, 182.405273, -13.28793
2.3, 518.149414, 284.131989, -55.921955
2.3, 571.105164, 613.276123, 7.298304
2.3, 716.918518, 432.723907, -14.644393
2.3, 932.572571, 169.706284, 1.373788
2.3, 514.103333, 591.889221, 12.020933
2.3, 756.320068, 223.428589, -5.397686
2.3, 691.925659, 79.920151, 1.904476
2.3, 777.884277, 347.936401, 10.36416
2.3, 423.736267, 240.872208, 55.837376
2.3, 345.304321, 211.270737, 5.466796
2.3, 969.420837, 198.260818, 6.070204
2.3, 531.435547, 453.608459, 6.534213
2.3, 529.568604, 331.747528, -50.749302
2.3, 891.91571, 142.65213, 7.619182
2.3, 744.759338, 382.391693, 10.645474
2.3, 660.790833, 353.945435, 14.226887
2.3, 684.896484, 396.854309, -33.084824
2.3, 590.544678, 887.22113, 6.07318
2.3, 1002.806641, 232.584137, 2.377806
2.3, 456.737701, 628.247375, -33.292061
2.3, 853.807312, 258.797821, -21.344358
2.3, 421.701202, 595.205566, 37.146412
2.3, 572.750977, 662.061401, 14.589492
2.3, 907.086304, 366.033844, -3.205554
2.3, 764.286926, 426.250702, -7.044248
2.3, 313.351349, 245.417831, 2.185242
2.3, 927.211853, 263.903229, 13.920398
2.3, 573.785095, 382.286499, 30.769842
2.3, 1033.327759, 269.968353, 1.546639
2.3, 501.11676, 492.436035, 25.611107
2.3, 804.575195, 460.555328, 12.728365
2.3, 756.556885, 473.952087, 7.388244
2.3, 868.179382, 336.750946, 0.455789
2.3, 529.007324, 403.06842, 44.508778
2.3, 958.003357, 357.623077, 9.848487
2.3, 822.141846, 324.927216, -5.072581
2.3, 540.906494, 519.497314, 31.870378
2.3, 1024.81958, 403.802948, -1.030439
2.3, 839.825256, 426.768555, -0.735399
2.3, 800.106201, 393.498444, 4.110738
2.3, 629.386353, 777.598572, -0.374143
2.3, 974.613831, 269.540588, 2.181673
2.3, 885.383545, 409.901367, 2.643952
2.3, 291.923157, 709.77948, 4.12268
2.3, 556.099121, 730.332886, 40.599102
2.3, 1085.280396, 357.746552, 1.241025
2.3, 410.914001, 643.516907, 11.05694
2.3, 846.774109, 379.365295, 0.144912
2.3, 941.157288, 402.892761, 5.9079
2.3, 1060.672363, 433.638916, 6.398076
2.3, 530.293457, 638.631592, -39.391956
2.3, 429.182922, 146.495972, 2.445301
2.3, 983.015808, 427.45459, 2.990726
2.3, 602.567078, 575.530945, 13.497378
2.3, 444.436157, 434.967133, -13.067191
2.3, 1107.704224, 417.786926, 5.759625
2.3, 620.625122, 442.862549, -9.469479
2.3, 940.849915, 451.415649, 0.447517
2.3, 876.58252, 457.635284, 5.137562
2.3, 641.097595, 231.242889, 63.708866
2.3, 809.868713, 278.435364, 10.731446
2.3, 1034.147705, 474.183502, 0.92678
2.3, 1117.821045, 463.399475, 0.172089
2.3, 795.031494, 507.811188, 4.999331
2.3, 985.884277, 476.924866, 5.474211
2.3, 667.566895, 457.200806, 8.969748
2.3, 912.702698, 490.486267, 6.185591
2.3, 841.391113, 489.912048, 5.819487
2.3, 574.098083, 431.662384, -10.017442
2.3, 643.17511, 548.121643, 0.503896
2.3, 1073.744263, 502.264404, 5.196207
2.3, 711.963928, 490.440186, 4.636222
2.3, 1020.420898, 521.837219, 1.725688
2.3, 1121.038208, 514.511963, 6.306848
2.3, 926.240295, 537.56897, 3.446716
2.3, 973.148621, 524.25238, 2.081242
2.3, 877.038696, 524.433716, 1.110794
2.3, 749.237244, 521.631287, 2.932129
2.3, 831.855164, 541.939819, 3.416357
2.3, 665.44342, 505.015717, 1.157809
2.3, 498.446503, 540.182312, 14.379402
2.3, 557.681763, 815.425049, 14.508278
2.3, 1067.898926, 552.361206, 5.959734
2.3, 702.663513, 539.4375, 2.399076
2.3, 847.324829, 210.8992, -12.147162
2.3, 787.242004, 559.687927, 0.482333
2.3, 984.94104, 570.150696, 0.907932
2.3, 395.223358, 690.116028, -6.756137
2.3, 868.597656, 571.419556, 4.459554
2.3, 1122.245117, 560.211182, 0.244368
2.3, 740.068848, 569.663635, 2.486516
2.3, 717.19397, 663.555359, 7.486603
2.3, 824.626343, 588.888184, 4.242714
2.3, 284.876923, 283.971558, 1.218665
2.3, 694.94281, 588.393494, 1.057534
2.3, 640.561462, 730.455444, 13.942006
2.3, 627.407654, 641.171692, -19.581598
2.3, 780.504211, 606.148254, 2.718211
2.3, 875.804077, 621.784546, 1.552175
2.3, 1065.098755, 601.193604, 0.371241
2.3, 731.042175, 617.746704, 0.585402
2.3, 464.605225, 806.864197, 11.617155
2.3, 961.428467, 624.615173, 5.579399
2.3, 532.548584, 687.606018, -20.84384
2.3, 370.307251, 251.458496, 1.50499
2.3, 917.512878, 646.774475, 1.566352
2.3, 488.609619, 664.803345, -0.683612
2.3, 815.238281, 640.90448, 2.575774
2.3, 634.422729, 311.530731, 37.790813
2.3, 1104.894897, 626.670715, 6.402922
2.3, 571.558044, 479.410767, -27.664534
2.3, 1058.984375, 649.228027, 6.254792
2.3, 618.152283, 490.792725, -1.626024
2.3, 207.48822, 576.885559, 4.2094
2.3, 768.571716, 666.438293, 5.757428
2.3, 452.769409, 482.050232, -76.996483
2.3, 625.187744, 841.547424, 18.325834
2.3, 588.73291, 529.299011, 8.347995
2.3, 883.965576, 719.049622, 0.495886
2.3, 761.164001, 781.840332, 5.408385
2.3, 1077.535522, 693.939819, 5.899265
2.3, 679.606201, 632.978821, 6.922977
2.3, 819.292847, 709.575073, 6.158301
2.3, 611.678772, 353.630585, -7.513666
2.3, 296.558167, 813.34845, 4.461251
2.3, 554.887817, 564.656799, -6.503044
2.3, 647.179321, 597.325867, -0.142694
2.3, 467.159698, 578.631531, -58.259846
2.3, 631.934998, 974.886536, 4.621109
2.3, 804.256042, 804.773132, 5.763119
2.3, 1076.781128, 742.396179, 5.452401
2.3, 688.41156, 717.360229, 7.297766
2.3, 860.516785, 762.308838, 5.329427
2.3, 710.50354, 909.570251, 21.057161
2.3, 540.066772, 980.86615, -0.871008
2.3, 812.546265, 757.156982, 1.134176
2.3, 959.391846, 774.383728, 5.647241
2.3, 1032.08252, 761.48822, 2.841474
2.3, 579.911194, 772.511047, -2.868643
2.3, 391.306213, 738.760681, -24.176708
2.3, 612.431519, 690.194824, -20.217133
2.3, 740.719727, 706.542297, 3.608897
2.3, 659.933044, 677.697815, 22.641966
2.3, 941.549255, 819.584595, 4.680446
2.3, 710.309265, 799.386169, 0.219756
2.3, 722.482483, 751.901611, 1.741749
2.3, 663.06311, 900.21106, 4.781577
2.3, 886.940308, 801.94812, 5.840904
2.3, 845.862244, 829.433044, 5.850694
2.3, 797.779724, 853.277283, 5.565598
2.3, 755.918823, 829.412231, -1.520494
2.3, 663.663208, 811.72699, 1.202947
2.3, 941.523315, 868.46106, 5.312578
2.3, 896.773743, 848.710815, 3.58664
2.3, 841.174377, 876.802002, 5.928467
2.3, 677.099854, 763.497986, 6.975336
2.3, 796.395996, 902.111328, 4.688004
2.3, 718.519104, 253.005905, -13.341962
2.3, 884.246155, 897.121155, 5.389749
2.3, 213.666931, 624.167236, -22.655003
2.3, 709.361816, 861.591736, 13.133582
2.3, 845.891846, 924.894287, 6.863616
2.3, 794.654114, 950.509277, 0.383946
2.3, 754.470154, 876.653748, 6.964952
2.3, 747.129517, 944.01123, 5.691847
2.4, 838.493408, 115.993782, 0.302617
2.4, 436.699585, 193.877411, 34.766052
2.4, 575.950989, 321.326172, 6.953513
2.4, 925.918335, 215.647217, -12.935366
2.4, 442.519806, 679.398682, 7.50415
2.4, 803.52948, 231.040741, -0.016442
2.4, 513.710022, 236.049316, 30.8859
2.4, 682.200134, 311.936462, 6.802265
2.4, 889.276306, 292.328522, -13.925221
2.4, 729.972717, 298.91925, -6.096667
2.4, 927.439697, 320.986969, 11.943388
2.4, 755.058594, 130.458786, -6.485674
2.4, 847.640625, 162.453323, -6.331376
2.4, 269.686493, 593.593262, -55.778473
2.4, 805.225159, 182.408585, -13.29125
2.4, 518.160217, 284.174866, -55.918285
2.4, 571.680908, 613.290588, 7.3434
2.4, 716.849304, 432.639191, -14.636518
2.4, 932.650574, 169.742905, 1.381857
2.4, 514.127075, 591.752441, 12.009556
2.4, 756.30011, 223.487579, -5.394805
2.4, 691.945251, 79.862595, 1.909058
2.4, 777.968506, 347.907776, 10.358824
2.4, 423.761749, 240.858871, 55.834579
2.4, 345.280212, 211.235199, 5.466934
2.4, 969.47937, 198.324875, 6.074111
2.4, 531.510071, 453.576935, 6.533713
2.4, 529.53717, 331.810669, -50.743725
2.4, 891.875793, 142.618393, 7.613666
2.4, 744.819763, 382.243896, 10.643806
2.4, 660.753296, 353.951202, 14.223523
2.4, 684.927856, 396.795746, -33.088058
2.4, 590.567505, 887.224976, 6.076307
2.4, 1002.824097, 232.527481, 2.383095
2.4, 456.747589, 628.273499, -33.292141
2.4, 853.789673, 258.846527, -21.347046
2.4, 421.759399, 595.207153, 37.143887
2.4, 572.674316, 662.155579, 14.576734
2.4, 907.080444, 366.109192, -3.214299
2.4, 764.259949, 426.150482, -7.04917
2.4, 313.38266, 245.537552, 2.178897
2.4, 927.309265, 263.945831, 13.932162
2.4, 573.731567, 382.256927, 30.772371
2.4, 1033.36438, 269.945679, 1.54962
2.4, 501.149872, 492.432068, 25.614899
2.4, 804.45575, 460.548065, 12.723575
2.4, 756.406006, 473.9534, 7.37672
2.4, 868.266357, 336.75766, 0.459622
2.4, 529.07428, 403.087646, 44.512611
2.4, 958.022949, 357.627625, 9.846721
2.4, 822.183044, 324.872284, -5.070853
2.4, 541.03717, 519.563782, 31.882376
2.4, 1024.87561, 403.82608, -1.033483
2.4, 839.934448, 426.735535, -0.741893
2.4, 800.034729, 393.46405, 4.120077
2.4, 629.352173, 777.659119, -0.371193
2.4, 974.599548, 269.520691, 2.18354
2.4, 885.296082, 409.816223, 2.648564
2.4, 291.951324, 709.812012, 4.119755
2.4, 556.205566, 730.286987, 40.599766
2.4, 1085.275879, 357.756256, 1.240548
2.4, 410.937317, 643.557678, 11.053919
2.4, 846.750061, 379.370148, 0.146133
2.4, 941.124634, 402.948395, 5.912438
2.4, 1060.682495, 433.691742, 6.403635
2.4, 530.333313, 638.567078, -39.394623
2.4, 429.204865, 146.493851, 2.448092
2.4, 982.950745, 427.408539, 2.994057
2.4, 601.604736, 575.230713, 13.412189
2.4, 444.507568, 435.318329, -13.034801
2.4, 1107.679077, 417.895905, 5.7689
2.4, 620.739136, 442.827576, -9.46793
2.4, 940.814209, 451.430573, 0.446166
2.4, 876.517761, 457.598694, 5.142176
2.4, 641.099976, 231.248688, 63.709545
2.4, 809.896484, 278.402496, 10.729802
2.4, 1034.157349, 474.208221, 0.929491
2.4, 1117.88269, 463.402893, 0.172633
2.4, 795.015564, 507.749908, 4.999104
2.4, 985.892456, 476.939911, 5.476391
2.4, 667.720459, 457.066986, 8.986896
2.4, 912.753967, 490.566925, 6.193473
2.4, 841.377197, 489.79187, 5.809783
2.4, 574.158508, 431.606781, -10.011323
2.4, 643.121338, 548.109985, 0.500553
2.4, 1073.763184, 502.30423, 5.197724
2.4, 711.938171, 490.40744, 4.639923
2.4, 1020.371521, 521.828491, 1.722105
2.4, 1121.236816, 512.254333, 6.118167
2.4, 926.263306, 537.598572, 3.443609
2.4, 973.134644, 524.379944, 2.075987
2.4, 877.451599, 523.421753, 1.102622
2.4, 749.255432, 521.613159, 2.933689
2.4, 831.892761, 541.868896, 3.422125
2.4, 665.38562, 504.959198, 1.150785
2.4, 498.366791, 540.072021, 14.374341
2.4, 557.723511, 815.445312, 14.512139
2.4, 1067.824951, 552.35907, 5.959704
2.4, 702.748718, 539.361328, 2.409222
2.4, 847.243896, 210.921021, -12.14993
2.4, 787.163635, 559.632935, 0.475251
2.4, 984.916992, 570.117004, 0.903512
2.4, 395.255249, 690.165344, -6.753922
2.4, 868.619751, 571.40741, 4.456986
2.4, 1122.214111, 560.269958, 0.247099
2.4, 740.101379, 569.634583, 2.490646
2.4, 717.267517, 663.710632, 7.495812
2.4, 824.537842, 588.832886, 4.251889
2.4, 284.909729, 283.925629, 1.219124
2.4, 694.950989, 588.509155, 1.062083
2.4, 640.519653, 730.590332, 13.941205
2.4, 627.374695, 641.311707, -19.571373
2.4, 780.495422, 606.115784, 2.721888
2.4, 875.813354, 621.731445, 1.552566
2.4, 1065.14209, 601.13324, 0.365969
2.4, 731.093323, 617.609924, 0.57752
2.4, 464.682831, 806.851685, 11.614628
2.4, 961.372925, 624.596924, 5.581743
2.4, 532.422852, 688.193359, -20.852184
2.4, 370.296539, 251.486664, 1.50356
2.4, 917.529602, 646.725891, 1.57014
2.4, 488.721313, 664.731079, -0.696105
2.4, 815.207336, 640.99231, 2.567163
2.4, 634.40741, 311.505859, 37.788269
2.4, 1104.908325, 626.729004, 6.410779
2.4, 570.772949, 479.485199, -27.633778
2.4, 1059.011353, 649.16333, 6.250206
2.4, 618.128967, 490.791412, -1.624294
2.4, 207.465027, 576.450806, 4.208579
2.4, 768.488647, 666.471619, 5.76391
2.4, 452.67691, 481.78891, -76.988403
2.4, 625.155579, 841.57135, 18.329872
2.4, 588.770142, 529.380798, 8.347211
2.4, 883.987427, 718.974182, 0.492168
2.4, 761.172058, 781.860779, 5.410698
2.4, 1077.424561, 693.981018, 5.905052
2.4, 679.716309, 632.993835, 6.931089
2.4, 819.196533, 709.553955, 6.158085
2.4, 611.640625, 353.650452, -7.509797
2.4, 296.521576, 813.328186, 4.46515
2.4, 554.934509, 564.585144, -6.511328
2.4, 647.056213, 597.238708, -0.149543
2.4, 467.152069, 578.546265, -58.257702
2.4, 631.94043, 974.888855, 4.619874
2.4, 804.240662, 804.754944, 5.764014
2.4, 1076.752319, 742.435608, 5.455808
2.4, 688.413086, 717.357056, 7.29876
2.4, 860.456299, 762.23877, 5.332377
2.4, 710.486023, 909.581848, 21.051929
2.4, 540.062866, 980.873413, -0.869015
2.4, 812.521362, 757.166992, 1.131027
2.4, 959.458069, 774.417786, 5.647636
2.4, 1032.050415, 761.514954, 2.839581
2.4, 580.434692, 772.546265, -2.882414
2.4, 391.339996, 738.749817, -24.175901
2.4, 612.438965, 690.249146, -20.218132
2.4, 740.645142, 706.500244, 3.617239
2.4, 659.898376, 677.766602, 22.64061
2.4, 941.545715, 819.589417, 4.680244
2.4, 710.336304, 799.35968, 0.219162
2.4, 722.576782, 751.834778, 1.749596
2.4, 663.038818, 900.198181, 4.782902
2.4, 886.911011, 801.939331, 5.842213
2.4, 845.885925, 828.895508, 5.813292
2.4, 797.824646, 853.34198, 5.568462
2.4, 755.967529, 829.401123, -1.525024
2.4, 663.578369, 811.732971, 1.192888
2.4, 941.336853, 868.371399, 5.326263
2.4, 896.823792, 848.813049, 3.573572
2.4, 841.221069, 876.725586, 5.920425
2.4, 677.193115, 763.461182, 6.97794
2.4, 796.312561, 902.133118, 4.696257
2.4, 718.399658, 253.071594, -13.327699
2.4, 884.204529, 897.113586, 5.393891
2.4, 213.696793, 623.774414, -22.605431
2.4, 709.353149, 861.555176, 13.130997
2.4, 845.871521, 924.891663, 6.865653
2.4, 794.687439, 950.4198, 0.378088
2.4, 754.418518, 876.741089, 6.96928
2.4, 747.120667, 943.888611, 5.684385
2.5, 838.481445, 116.009895, 0.303612
2.5, 436.720612, 193.891998, 34.763214
2.5, 575.947449, 321.331299, 6.954233
2.5, 925.949158, 215.62796, -12.938482
2.5, 442.55365, 679.358704, 7.504493
2.5, 803.588684, 231.001038, -0.020087
2.5, 513.782715, 236.021057, 30.880426
2.5, 682.460815, 311.828522, 6.807993
2.5, 889.254272, 292.337402, -13.923043
2.5, 730.003845, 298.928741, -6.096009
2.5, 927.41803, 321.009155, 11.946617
2.5, 755.075684, 130.44632, -6.487415
2.5, 847.739929, 162.492508, -6.328925
2.5, 269.703796, 593.593079, -55.783897
2.5, 805.172363, 182.37204, -13.290817
2.5, 518.136597, 284.115082, -55.923904
2.5, 571.627808, 613.301331, 7.339794
2.5, 716.82605, 432.791718, -14.642686
2.5, 932.570862, 169.685989, 1.37406
2.5, 514.109741, 591.773315, 12.011857
2.5, 756.324646, 223.510559, -5.392881
2.5, 691.897278, 79.857216, 1.903808
2.5, 777.896973, 347.884003, 10.365894
2.5, 423.77179, 240.853683, 55.836475
2.5, 345.317932, 211.269211, 5.469069
2.5, 969.484314, 198.283356, 6.070456
2.5, 531.478821, 453.589172, 6.536881
2.5, 529.567749, 331.79425, -50.747116
2.5, 891.90979, 142.603409, 7.616351
2.5, 744.742493, 382.293579, 10.650249
2.5, 660.706238, 353.991852, 14.218219
2.5, 684.91748, 396.828186, -33.086124
2.5, 590.613953, 887.238342, 6.077958
2.5, 1002.840942, 232.453003, 2.392079
2.5, 456.662872, 628.258545, -33.2845
2.5, 853.784668, 258.779846, -21.342209
2.5, 421.711761, 595.168091, 37.144615
2.5, 572.78186, 662.165161, 14.582654
2.5, 907.012512, 366.072327, -3.210609
2.5, 764.229797, 426.195953, -7.044939
2.5, 313.362793, 245.486649, 2.178183
2.5, 927.281189, 263.984039, 13.930113
2.5, 573.693176, 382.246033, 30.773272
2.5, 1033.322998, 269.944824, 1.545805
2.5, 501.119202, 492.415436, 25.612192
2.5, 804.365906, 460.508667, 12.716992
2.5, 756.575134, 474.10202, 7.394719
2.5, 868.222839, 336.753479, 0.456694
2.5, 529.025818, 403.029541, 44.506813
2.5, 958.014832, 357.675598, 9.842515
2.5, 822.159607, 324.942078, -5.07035
2.5, 540.973633, 519.656006, 31.886711
2.5, 1024.863403, 403.848999, -1.031769
2.5, 839.846863, 426.657684, -0.741147
2.5, 800.040588, 393.385437, 4.122177
2.5, 629.366699, 777.692139, -0.367912
2.5, 974.568542, 269.514557, 2.181145
2.5, 885.342468, 409.926331, 2.639207
2.5, 291.933411, 709.833557, 4.12113
2.5, 556.249878, 730.181702, 40.606567
2.5, 1085.256836, 357.76413, 1.238608
2.5, 410.983521, 643.497192, 11.048003
2.5, 846.762146, 379.385193, 0.145558
2.5, 941.138672, 402.891235, 5.906094
2.5, 1060.651978, 433.605042, 6.393559
2.5, 530.355042, 638.691589, -39.398731
2.5, 429.239258, 146.493164, 2.450443
2.5, 983.017883, 427.490631, 2.985994
2.5, 602.585999, 575.315186, 13.484866
2.5, 444.605103, 435.360962, -13.035295
2.5, 1107.664185, 417.771149, 5.758598
2.5, 620.705933, 442.73111, -9.459314
2.5, 940.864807, 451.457428, 0.45139
2.5, 876.537292, 457.615967, 5.142076
2.5, 641.048279, 231.263947, 63.706253
2.5, 809.832703, 278.384583, 10.736416
2.5, 1034.161499, 474.20285, 0.930344
2.5, 1117.883301, 463.336884, 0.168204
2.5, 794.940735, 507.823425, 5.008708
2.5, 985.923828, 476.896484, 5.471005
2.5, 667.651001, 457.120422, 8.97594
2.5, 912.712158, 490.548615, 6.189944
2.5, 841.323059, 489.806763, 5.815275
2.5, 574.113525, 431.641022, -10.016539
2.5, 643.108459, 548.181763, 0.506466
2.5, 1073.75061, 502.377625, 5.199644
2.5, 712.072449, 490.501007, 4.623916
2.5, 1020.362793, 521.761414, 1.722638
2.5, 1121.237305, 512.256104, 6.118765
2.5, 926.327209, 537.576538, 3.444517
2.5, 973.166016, 524.315918, 2.080363
2.5, 877.056519, 524.513794, 1.115439
2.5, 749.275574, 521.541992, 2.943063
2.5, 831.996826, 541.787842, 3.427511
2.5, 665.380859, 504.968567, 1.149598
2.5, 498.410553, 540.113464, 14.377552
2.5, 557.699402, 815.421448, 14.511758
2.5, 1067.956665, 552.375061, 5.958793
2.5, 702.697937, 539.455994, 2.399988
2.5, 847.311401, 210.957642, -12.144326
2.5, 787.254456, 559.674683, 0.482171
2.5, 984.907715, 570.132385, 0.902862
2.5, 395.241699, 690.220215, -6.745773
2.5, 868.601257, 571.411011, 4.458825
2.5, 1122.197144, 560.22937, 0.243259
2.5, 740.30249, 569.707031, 2.49547
2.5, 717.255737, 663.677673, 7.493427
2.5, 824.607788, 588.849243, 4.245382
2.5, 284.918884, 283.850555, 1.218044
2.5, 694.776306, 588.436584, 1.046951
2.5, 640.739319, 731.119812, 13.967637
2.5, 627.547974, 641.532837, -19.568438
2.5, 780.588745, 606.13269, 2.723525
2.5, 875.742493, 621.756104, 1.546901
2.5, 1065.111084, 601.12207, 0.363796
2.5, 731.136169, 617.681519, 0.582761
2.5, 464.723541, 806.860229, 11.61486
2.5, 961.41626, 624.622498, 5.582688
2.5, 532.487061, 687.615234, -20.838142
2.5, 370.375305, 251.424057, 1.509432
2.5, 917.557861, 646.73877, 1.573504
2.5, 488.594788, 664.742126, -0.686481
2.5, 815.210388, 640.928589, 2.571238
2.5, 634.444153, 311.555359, 37.792316
2.5, 1104.911011, 626.72937, 6.414598
2.5, 571.638306, 479.393646, -27.668743
2.5, 1058.931763, 649.192444, 6.252314
2.5, 618.176147, 490.742737, -1.629362
2.5, 207.349014, 575.77887, 4.214876
2.5, 768.482788, 666.444458, 5.762511
2.5, 452.75769, 482.095947, -76.993828
2.5, 625.169739, 841.563538, 18.330988
2.5, 588.761169, 529.272156, 8.352032
2.5, 883.946167, 718.999207, 0.492886
2.5, 761.177124, 781.836426, 5.409556
2.5, 1077.476562, 693.882812, 5.895255
2.5, 679.775024, 633.05072, 6.936839
2.5, 819.2771, 709.665405, 6.167422
2.5, 611.729065, 353.604858, -7.518318
2.5, 296.525055, 813.308044, 4.466802
2.5, 554.981873, 564.589111, -6.511799
2.5, 647.026245, 597.282959, -0.146177
2.5, 467.095398, 578.580078, -58.25238
2.5, 631.965088, 974.909668, 4.619213
2.5, 804.183228, 804.828308, 5.773106
2.5, 1076.819702, 742.505249, 5.455596
2.5, 688.473999, 717.406616, 7.304986
2.5, 860.477417, 762.321167, 5.334724
2.5, 710.512573, 909.432556, 21.059406
2.5, 540.057495, 980.84491, -0.870465
2.5, 812.525757, 757.166138, 1.131622
2.5, 959.387695, 774.335754, 5.647033
2.5, 1032.066162, 761.480164, 2.84332
2.5, 580.48053, 772.556458, -2.884851
2.5, 391.325012, 738.616333, -24.189348
2.5, 612.408203, 690.296753, -20.215799
2.5, 740.76825, 706.481445, 3.614712
2.5, 659.880066, 677.658508, 22.649025
2.5, 941.515259, 819.632568, 4.684353
2.5, 710.247803, 799.281616, 0.212122
2.5, 722.572449, 751.852478, 1.749925
2.5, 663.067932, 900.200073, 4.778489
2.5, 887.057312, 801.906311, 5.836641
2.5, 845.98407, 828.898804, 5.813088
2.5, 797.928284, 853.312866, 5.560121
2.5, 755.957886, 829.423828, -1.522203
2.5, 663.656738, 811.699829, 1.196535
2.5, 941.369446, 868.370605, 5.32648
2.5, 896.821655, 848.755127, 3.578078
2.5, 841.220703, 876.770264, 5.925992
2.5, 677.066406, 763.421021, 6.963775
2.5, 796.301697, 902.110046, 4.695217
2.5, 718.462341, 253.07338, -13.330537
2.5, 884.208679, 897.076599, 5.390468
2.5, 213.84494, 623.268066, -22.508947
2.5, 709.413818, 861.545715, 13.133563
2.5, 845.863708, 924.904541, 6.86967
2.5, 794.658142, 950.445129, 0.379871
2.5, 754.53009, 876.653381, 6.970277
2.5, 747.171082, 943.962769, 5.690169
2.6, 838.573608, 115.996895, 0.30251
2.6, 436.722351, 193.901306, 34.763901
2.6, 575.96759, 321.329895, 6.955198
2.6, 925.925598, 215.59111, -12.941212
2.6, 442.533539, 679.402405, 7.504436
2.6, 803.524353, 230.995087, -0.020763
2.6, 513.730896, 236.043808, 30.885925
2.6, 682.389221, 311.804474, 6.80224
2.6, 889.31488, 292.323059, -13.931159
2.6, 729.992249, 298.921753, -6.096343
2.6, 927.37146, 321.040985, 11.951583
2.6, 755.016479, 130.39949, -6.491514
2.6, 847.763489, 162.538132, -6.325281
2.6, 269.756226, 593.538269, -55.787434
2.6, 805.22113, 182.415771, -13.290455
2.6, 518.133789, 284.167389, -55.92078
2.6, 571.691406, 613.2724, 7.342941
2.6, 716.819824, 432.676025, -14.635768
2.6, 932.529114, 169.773331, 1.372153
2.6, 514.151123, 591.794189, 12.012141
2.6, 756.319641, 223.525314, -5.39164
2.6, 691.939758, 79.909348, 1.907235
2.6, 777.964294, 347.901062, 10.359707
2.6, 423.785645, 240.857544, 55.833595
2.6, 345.324768, 211.234009, 5.467323
2.6, 969.473633, 198.259445, 6.068166
2.6, 531.5271, 453.486969, 6.529138
2.6, 529.562012, 331.78537, -50.747459
2.6, 891.885803, 142.639618, 7.614357
2.6, 744.772949, 382.253937, 10.647103
2.6, 660.734558, 353.977753, 14.220862
2.6, 684.900146, 396.817993, -33.086231
2.6, 590.61853, 887.211121, 6.07214
2.6, 1002.827942, 232.51326, 2.383563
2.6, 456.721924, 628.302856, -33.292377
2.6, 853.809753, 258.773193, -21.343512
2.6, 421.780243, 595.159363, 37.14045
2.6, 572.646301, 662.005615, 14.577299
2.6, 907.066833, 366.117004, -3.215564
2.6, 764.259399, 426.174774, -7.04854
2.6, 313.376465, 245.486359, 2.176475
2.6, 927.233276, 263.89035, 13.924901
2.6, 573.760254, 382.287048, 30.771748
2.6, 1033.32251, 269.952423, 1.544369
2.6, 501.102295, 492.373383, 25.608711
2.6, 804.383362, 460.49823, 12.716529
2.6, 756.669434, 474.044617, 7.400686
2.6, 868.259521, 336.773712, 0.460792
2.6, 529.010864, 403.121063, 44.512749
2.6, 958.045654, 357.661041, 9.842474
2.6, 822.116577, 324.888947, -5.076655
2.6, 540.98938, 519.53772, 31.877228
2.6, 1024.833618, 403.818817, -1.031966
2.6, 839.929321, 426.670441, -0.746245
2.6, 800.135498, 393.460541, 4.11141
2.6, 629.310669, 777.659485, -0.36806
2.6, 974.591736, 269.539825, 2.180431
2.6, 885.370239, 409.850311, 2.649448
2.6, 291.933533, 709.82135, 4.121191
2.6, 556.219727, 730.213013, 40.600784
2.6, 1085.27832, 357.729736, 1.239222
2.6, 410.987427, 643.531494, 11.047979
2.6, 846.69696, 379.35257, 0.144132
2.6, 941.099487, 402.876923, 5.908233
2.6, 1060.628418, 433.6745, 6.400434
2.6, 530.355835, 638.650024, -39.397354
2.6, 429.203705, 146.553619, 2.443839
2.6, 982.969666, 427.526245, 2.984096
2.6, 601.676086, 575.229492, 13.415683
2.6, 444.549255, 435.355438, -13.031569
2.6, 1107.705933, 417.826782, 5.758718
2.6, 620.693115, 442.762329, -9.466718
2.6, 940.822693, 451.469177, 0.449221
2.6, 876.62561, 457.612518, 5.133021
2.6, 641.040283, 231.228836, 63.703075
2.6, 809.925293, 278.351959, 10.728519
2.6, 1034.171265, 474.189148, 0.928696
2.6, 1117.877686, 463.397522, 0.172404
2.6, 795.118713, 507.685455, 4.986159
2.6, 985.919983, 476.937195, 5.472345
2.6, 667.74292, 457.182739, 8.971784
2.6, 912.695984, 490.552521, 6.190198
2.6, 841.390808, 489.872284, 5.81656
2.6, 574.100891, 431.713593, -10.024721
2.6, 643.102661, 548.161865, 0.503158
2.6, 1073.682129, 502.34259, 5.205462
2.6, 712.009644, 490.534515, 4.631194
2.6, 1020.31958, 521.831421, 1.714591
2.6, 1121.203247, 512.286072, 6.121626
2.6, 926.311401, 537.598877, 3.443839
2.6, 973.177063, 525.095154, 2.049984
2.6, 877.435974, 524.03717, 1.125936
2.6, 749.254517, 521.5177, 2.944628
2.6, 831.809204, 541.792786, 3.43313
2.6, 665.358459, 504.990967, 1.149849
2.6, 498.354187, 540.171143, 14.370802
2.6, 557.713562, 815.454163, 14.509755
2.6, 1067.879272, 552.418274, 5.96436
2.6, 702.646484, 539.457947, 2.39775
2.6, 847.230103, 210.912277, -12.149934
2.6, 787.202576, 559.7005, 0.481588
2.6, 984.934204, 570.191772, 0.907091
2.6, 395.30069, 690.219055, -6.746243
2.6, 868.534363, 571.437866, 4.464003
2.6, 1122.191284, 560.238586, 0.243024
2.6, 740.176697, 569.773438, 2.485347
2.6, 717.202332, 663.729675, 7.492885
2.6, 824.559021, 588.786621, 4.253488
2.6, 284.981781, 283.849396, 1.223881
2.6, 694.816895, 588.373352, 1.047715
2.6, 640.507935, 730.510376, 13.936893
2.6, 627.476624, 641.556152, -19.562593
2.6, 780.591736, 606.174988, 2.719801
2.6, 875.832642, 621.797974, 1.553899
2.6, 1065.205811, 601.135498, 0.368514
2.6, 731.185181, 617.618225, 0.582357
2.6, 464.763214, 806.857544, 11.615648
2.6, 961.381042, 624.637512, 5.584969
2.6, 532.624756, 687.572693, -20.848106
2.6, 370.399872, 251.419769, 1.510627
2.6, 917.522278, 646.730408, 1.569635
2.6, 488.621307, 664.788025, -0.685035
2.6, 815.206665, 640.966309, 2.569315
2.6, 634.376038, 311.525665, 37.788567
2.6, 1104.911377, 626.756836, 6.417868
2.6, 570.739746, 479.43689, -27.626493
2.6, 1058.971313, 649.215637, 6.253917
2.6, 618.055481, 490.700714, -1.617497
2.6, 207.271591, 575.621643, 4.207839
2.6, 768.52832, 666.455505, 5.762551
2.6, 452.749939, 482.151764, -76.995773
2.6, 625.218689, 841.50824, 18.32704
2.6, 588.67572, 529.310974, 8.342427
2.6, 884.002258, 719.041321, 0.498406
2.6, 761.112854, 781.912964, 5.420884
2.6, 1077.414917, 693.86145, 5.894811
2.6, 679.610901, 632.979492, 6.923072
2.6, 819.299622, 709.61554, 6.163011
2.6, 611.704346, 353.607025, -7.516376
2.6, 296.54425, 813.32196, 4.462945
2.6, 554.890625, 564.606934, -6.506735
2.6, 647.018616, 597.278137, -0.145503
2.6, 467.125397, 578.592712, -58.252857
2.6, 631.978699, 974.86145, 4.61819
2.6, 804.206604, 804.765442, 5.765241
2.6, 1076.802002, 742.427795, 5.450838
2.6, 688.485596, 717.351501, 7.301894
2.6, 860.463867, 762.254333, 5.331836
2.6, 710.537292, 909.511292, 21.05328
2.6, 540.037659, 980.88855, -0.865451
2.6, 812.445679, 757.180969, 1.125909
2.6, 959.353333, 774.328735, 5.648292
2.6, 1032.046753, 761.440979, 2.845986
2.6, 580.478577, 772.553955, -2.885018
2.6, 391.459412, 738.605835, -24.180952
2.6, 612.389465, 690.298706, -20.212036
2.6, 740.698975, 706.434753, 3.621305
2.6, 659.937134, 677.685974, 22.643431
2.6, 941.587708, 819.625427, 4.6778
2.6, 710.306335, 799.270569, 0.212837
2.6, 722.524902, 751.763367, 1.748291
2.6, 663.094421, 900.20282, 4.779631
2.6, 887.047119, 801.897644, 5.837403
2.6, 845.898132, 828.834778, 5.811057
2.6, 797.836853, 853.254456, 5.562464
2.6, 755.95752, 829.379028, -1.52272
2.6, 663.679504, 811.73175, 1.199511
2.6, 941.424194, 868.286743, 5.319674
2.6, 896.80188, 848.68988, 3.583814
2.6, 841.096191, 876.827759, 5.936084
2.6, 677.085815, 763.490845, 6.971232
2.6, 796.330444, 902.168091, 4.693617
2.6, 718.503174, 253.152756, -13.327235
2.6, 884.273499, 897.076599, 5.386569
2.6, 213.613281, 622.785034, -22.497835
2.6, 709.394897, 861.61676, 13.140001
2.6, 845.897583, 924.835571, 6.868335
2.6, 794.646545, 950.514221, 0.383893
2.6, 754.53064, 876.556396, 6.962903
2.6, 747.158142, 943.928101, 5.688011
2.7, 838.4646, 115.988335, 0.30159
2.7, 436.65213, 193.888229, 34.765995
2.7, 575.978882, 321.324738, 6.955189
2.7, 925.881104, 215.663864, -12.930761
2.7, 442.555969, 679.421021, 7.506927
2.7, 803.59137, 231.062653, -0.0134
2.7, 513.77887, 236.02597, 30.883327
2.7, 682.445557, 311.81601, 6.806584
2.7, 889.279297, 292.302521, -13.924775
2.7, 730.003906, 298.852936, -6.100995
2.7, 927.467102, 320.958313, 11.941411
2.7, 755.032593, 130.437668, -6.487667
2.7, 847.681885, 162.448563, -6.33226
2.7, 269.846436, 593.517395, -55.780346
2.7, 805.182434, 182.469009, -13.283171
2.7, 518.138672, 284.162659, -55.919632
2.7, 571.137451, 613.3396, 7.304624
2.7, 716.867554, 432.694, -14.640706
2.7, 932.622253, 169.718216, 1.377702
2.7, 514.19043, 591.802002, 12.010347
2.7, 756.292297, 223.499802, -5.396093
2.7, 691.959045, 79.881927, 1.908169
2.7, 777.833923, 347.891876, 10.370571
2.7, 423.758942, 240.85759, 55.836136
2.7, 345.331909, 211.207291, 5.465805
2.7, 969.455444, 198.251572, 6.068195
2.7, 531.415771, 453.502411, 6.529727
2.7, 529.5979, 331.802765, -50.746906
2.7, 891.894531, 142.628189, 7.61338
2.7, 744.752197, 382.178711, 10.650071
2.7, 660.801331, 353.96228, 14.227308
2.7, 684.994629, 396.837097, -33.094246
2.7, 590.68457, 887.245728, 6.073392
2.7, 1002.854248, 232.528412, 2.385957
2.7, 456.733643, 628.253357, -33.290867
2.7, 853.759033, 258.808289, -21.342516
2.7, 421.776337, 595.161255, 37.142708
2.7, 572.699158, 662.050537, 14.579148
2.7, 907.048889, 366.066193, -3.211007
2.7, 764.258545, 426.147888, -7.049678
2.7, 313.393158, 245.475052, 2.177727
2.7, 927.252502, 263.89621, 13.92532
2.7, 573.794006, 382.273102, 30.768661
2.7, 1033.349609, 269.915649, 1.548037
2.7, 501.08844, 492.406647, 25.612175
2.7, 804.439514, 460.494537, 12.718821
2.7, 756.546082, 474.069031, 7.391304
2.7, 868.290283, 336.797668, 0.464795
2.7, 529.049194, 403.027313, 44.506695
2.7, 957.955444, 357.690552, 9.843943
2.7, 822.168457, 324.910797, -5.071441
2.7, 540.973206, 519.509583, 31.875965
2.7, 1024.863892, 403.801086, -1.033652
2.7, 839.896057, 426.772858, -0.736801
2.7, 800.090576, 393.456909, 4.113506
2.7, 629.340454, 777.624756, -0.369584
2.7, 974.637878, 269.510101, 2.185969
2.7, 885.330505, 409.869293, 2.645216
2.7, 291.966095, 709.846191, 4.117365
2.7, 556.287659, 730.211243, 40.597374
2.7, 1085.254639, 357.711548, 1.237535
2.7, 410.975891, 643.521118, 11.05034
2.7, 846.706299, 379.40448, 0.147594
2.7, 941.047058, 402.812775, 5.904682
2.7, 1060.588501, 433.608398, 6.396106
2.7, 530.364868, 638.684265, -39.398346
2.7, 429.158905, 146.535034, 2.440466
2.7, 983.044739, 427.540192, 2.981006
2.7, 602.561035, 575.424194, 13.488046
2.7, 444.618256, 435.336823, -13.034715
2.7, 1107.783936, 417.876221, 5.761801
2.7, 620.774963, 442.821442, -9.47336
2.7, 940.839478, 451.48056, 0.453303
2.7, 876.620789, 457.582458, 5.132403
2.7, 641.096313, 231.235687, 63.709965
2.7, 809.844055, 278.394531, 10.735291
2.7, 1034.171631, 474.142761, 0.928139
2.7, 1117.784302, 463.381897, 0.169901
2.7, 794.957642, 507.770538, 5.005399
2.7, 985.871826, 476.951721, 5.476502
2.7, 667.924011, 457.071106, 8.988241
2.7, 912.708313, 490.528381, 6.188917
2.7, 841.440369, 489.858521, 5.814152
2.7, 574.119751, 431.588593, -10.014952
2.7, 643.129272, 548.230042, 0.513151
2.7, 1073.72937, 502.237152, 5.19483
2.7, 712.004272, 490.468445, 4.632663
2.7, 1020.378418, 521.758118, 1.722924
2.7, 1121.197632, 512.266785, 6.121312
2.7, 926.242188, 537.566162, 3.447364
2.7, 973.162231, 524.365295, 2.076224
2.7, 877.074402, 524.522278, 1.117665
2.7, 749.267944, 521.52948, 2.942797
2.7, 831.920227, 541.839417, 3.423725
2.7, 665.378662, 504.991577, 1.153195
2.7, 498.459045, 540.059509, 14.381731
2.7, 557.705261, 815.370483, 14.511674
2.7, 1067.909546, 552.357361, 5.958611
2.7, 702.683411, 539.531799, 2.394425
2.7, 847.276794, 210.943314, -12.146811
2.7, 787.233948, 559.659607, 0.479876
2.7, 984.927063, 570.099548, 0.901118
2.7, 395.308746, 690.203064, -6.747166
2.7, 868.589111, 571.406128, 4.458652
2.7, 1122.236938, 560.201233, 0.242403
2.7, 740.152283, 569.721619, 2.486589
2.7, 717.169922, 663.637207, 7.48705
2.7, 824.619751, 588.850403, 4.242955
2.7, 284.947021, 283.833313, 1.219664
2.7, 695.017578, 587.643433, 1.031712
2.7, 640.549927, 730.651611, 13.945108
2.7, 627.528259, 641.61792, -19.560482
2.7, 780.563171, 606.141418, 2.722649
2.7, 875.840698, 621.748291, 1.555576
2.7, 1065.148682, 601.125061, 0.366484
2.7, 731.022095, 617.729797, 0.584179
2.7, 464.802338, 806.83728, 11.617033
2.7, 961.39032, 624.608398, 5.583683
2.7, 532.529907, 687.583191, -20.841291
2.7, 370.411102, 251.361664, 1.50769
2.7, 917.513184, 646.727051, 1.570597
2.7, 488.564148, 664.783752, -0.679947
2.7, 815.233459, 640.939026, 2.572101
2.7, 634.430786, 311.538513, 37.791225
2.7, 1104.898438, 626.668091, 6.412994
2.7, 570.742981, 479.462158, -27.629396
2.7, 1058.926025, 649.163574, 6.251171
2.7, 618.086365, 490.776581, -1.620951
2.7, 207.302109, 575.493774, 4.206511
2.7, 768.399658, 666.434448, 5.768095
2.7, 452.699188, 482.16452, -76.992195
2.7, 625.169128, 841.51593, 18.331432
2.7, 588.789246, 529.320435, 8.35195
2.7, 883.980347, 718.968323, 0.490683
2.7, 761.108826, 781.791748, 5.417398
2.7, 1077.410645, 693.994629, 5.909533
2.7, 679.653137, 633.072205, 6.931105
2.7, 819.310608, 709.602905, 6.160145
2.7, 611.740723, 353.588379, -7.521412
2.7, 296.546265, 813.312622, 4.463398
2.7, 554.935303, 564.613647, -6.508257
2.7, 647.051147, 597.271179, -0.145267
2.7, 467.127838, 578.559814, -58.252617
2.7, 631.957703, 974.842896, 4.621157
2.7, 804.24823, 804.812866, 5.768011
2.7, 1076.815552, 742.587891, 5.461068
2.7, 688.614929, 717.359741, 7.314278
2.7, 860.48114, 762.229309, 5.330406
2.7, 710.56189, 909.346863, 21.061115
2.7, 540.059753, 980.899597, -0.866179
2.7, 812.497375, 757.181091, 1.130782
2.7, 959.400024, 774.287537, 5.646105
2.7, 1032.05127, 761.488708, 2.841377
2.7, 580.513184, 772.605408, -2.893885
2.7, 391.459381, 738.506287, -24.187546
2.7, 612.370605, 690.258179, -20.210829
2.7, 740.708069, 706.448792, 3.619665
2.7, 660.017578, 677.611694, 22.6432
2.7, 941.554321, 819.619568, 4.680767
2.7, 710.343445, 799.302917, 0.218381
2.7, 722.556213, 751.814758, 1.748693
2.7, 663.073242, 900.105469, 4.780183
2.7, 887.008606, 801.874023, 5.841336
2.7, 845.97522, 828.808777, 5.808905
2.7, 797.829041, 853.267151, 5.564964
2.7, 755.904663, 829.400635, -1.515033
2.7, 663.68811, 811.702454, 1.197601
2.7, 941.374146, 868.325134, 5.325675
2.7, 896.864746, 848.797485, 3.568989
2.7, 841.11676, 876.757507, 5.932336
2.7, 677.091919, 763.476807, 6.972643
2.7, 796.357239, 902.067383, 4.692835
2.7, 718.535828, 253.093201, -13.334561
2.7, 884.216064, 897.035767, 5.390574
2.7, 213.611755, 622.846558, -22.42095
2.7, 709.404846, 861.438721, 13.129931
2.7, 845.79834, 924.901733, 6.869438
2.7, 794.699036, 950.477173, 0.381441
2.7, 754.552002, 876.622314, 6.969833
2.7, 747.176819, 943.899414, 5.687509
2.8, 838.463501, 115.985321, 0.298899
2.8, 436.657043, 193.888565, 34.765881
2.8, 575.9953, 321.307495, 6.954888
2.8, 925.958069, 215.648331, -12.936384
2.8, 442.512329, 679.405518, 7.502777
2.8, 803.61853, 231.041641, -0.01752
2.8, 513.762573, 236.036026, 30.885208
2.8, 682.211487, 311.902161, 6.800712
2.8, 889.267456, 292.275543, -13.924815
2.8, 730.02179, 298.910339, -6.09584
2.8, 927.468628, 320.924194, 11.938593
2.8, 755.101196, 130.43457, -6.487802
2.8, 847.741943, 162.508652, -6.326642
2.8, 269.838318, 593.47699, -55.782349
2.8, 805.272522, 182.409943, -13.292704
2.8, 518.148071, 284.174835, -55.919502
2.8, 571.767456, 613.342163, 7.35245
2.8, 716.859436, 432.683228, -14.639001
2.8, 932.651367, 169.679062, 1.381587
2.8, 514.155945, 591.802124, 12.012914
2.8, 756.292542, 223.506805, -5.396346
2.8, 691.926025, 79.902504, 1.906896
2.8, 777.927002, 347.882172, 10.364683
2.8, 423.786621, 240.840179, 55.83194
2.8, 345.369263, 211.217697, 5.462245
2.8, 969.478821, 198.293915, 6.071303
2.8, 531.467346, 453.552399, 6.532888
2.8, 529.588745, 331.827667, -50.743809
2.8, 891.889404, 142.643997, 7.614739
2.8, 744.841919, 382.273315, 10.638737
2.8, 660.726135, 353.927185, 14.222168
2.8, 684.950378, 396.816986, -33.089344
2.8, 590.695679, 887.2229, 6.068821
2.8, 1002.784729, 232.497757, 2.38238
2.8, 456.782104, 628.1828, -33.294224
2.8, 853.841125, 258.829773, -21.348881
2.8, 421.750092, 595.15686, 37.143803
2.8, 572.721313, 662.045593, 14.580728
2.8, 907.025574, 366.057709, -3.209992
2.8, 764.352905, 426.174103, -7.055478
2.8, 313.398071, 245.534653, 2.173527
2.8, 927.275146, 263.955597, 13.92784
2.8, 573.762268, 382.309265, 30.776463
2.8, 1033.380371, 269.939026, 1.549652
2.8, 501.08725, 492.413177, 25.612137
2.8, 804.517883, 460.575134, 12.727288
2.8, 756.53363, 474.210602, 7.397123
2.8, 868.277832, 336.850433, 0.467787
2.8, 529.0177, 403.102081, 44.510967
2.8, 957.999756, 357.620911, 9.847927
2.8, 822.156555, 324.935089, -5.071452
2.8, 541.001587, 519.519531, 31.877174
2.8, 1024.87085, 403.784271, -1.035757
2.8, 839.10321, 426.639343, -0.707243
2.8, 800.109192, 393.495544, 4.112211
2.8, 629.362915, 777.595825, -0.37421
2.8, 974.645508, 269.556549, 2.184442
2.8, 885.342957, 409.860382, 2.646992
2.8, 291.975952, 709.823059, 4.118579
2.8, 556.275513, 730.163757, 40.599998
2.8, 1085.265137, 357.714325, 1.239505
2.8, 410.983093, 643.554077, 11.049442
2.8, 846.797485, 379.404266, 0.148833
2.8, 941.102112, 402.90332, 5.911566
2.8, 1060.572021, 433.66861, 6.400957
2.8, 530.351257, 638.632141, -39.396065
2.8, 429.15918, 146.526321, 2.44248
2.8, 983.010864, 427.54306, 2.98236
2.8, 602.477661, 575.442261, 13.480545
2.8, 444.638214, 435.318054, -13.037831
2.8, 1107.712036, 417.868835, 5.765495
2.8, 620.764648, 442.784668, -9.470349
2.8, 940.837524, 451.429871, 0.448753
2.8, 876.582153, 457.589722, 5.136507
2.8, 641.043762, 231.178192, 63.701
2.8, 809.871399, 278.333496, 10.733025
2.8, 1034.182983, 474.140564, 0.928235
2.8, 1117.821899, 463.406342, 0.172277
2.8, 795.015381, 507.778595, 4.999748
2.8, 985.896606, 476.879425, 5.468482
2.8, 667.894043, 457.08374, 8.983426
2.8, 912.668518, 490.511932, 6.187576
2.8, 841.378174, 489.885651, 5.818922
2.8, 574.12561, 431.659332, -10.020896
2.8, 643.211121, 548.175903, 0.509881
2.8, 1073.748657, 502.412384, 5.203345
2.8, 712.112732, 490.447083, 4.619294
2.8, 1020.402832, 521.775879, 1.726494
2.8, 1121.244751, 512.293884, 6.122789
2.8, 926.300964, 537.549316, 3.448026
2.8, 973.148132, 525.165771, 2.045072
2.8, 877.597473, 524.036316, 1.138591
2.8, 749.24823, 521.567932, 2.938635
2.8, 831.834839, 541.811096, 3.431285
2.8, 665.406128, 505.108124, 1.158022
2.8, 498.464722, 540.152771, 14.380593
2.8, 557.70929, 815.430969, 14.509966
2.8, 1067.940186, 552.374268, 5.956695
2.8, 702.614685, 539.406494, 2.398101
2.8, 847.23877, 210.961746, -12.145954
2.8, 787.17395, 559.711914, 0.482244
2.8, 984.926758, 570.1474, 0.905962
2.8, 395.272064, 690.171631, -6.748787
2.8, 868.641296, 571.404419, 4.45394
2.8, 1122.203857, 560.234497, 0.243115
2.8, 740.182129, 569.660767, 2.491926
2.8, 717.172852, 663.732605, 7.487208
2.8, 824.564453, 588.827026, 4.250822
2.8, 284.940369, 283.792175, 1.217176
2.8, 694.827881, 588.439026, 1.048881
2.8, 640.40332, 730.546021, 13.92927
2.8, 627.461365, 641.343079, -19.57432
2.8, 780.552734, 606.141357, 2.721612
2.8, 875.864197, 621.73407, 1.557469
2.8, 1064.878784, 601.020447, 0.350856
2.8, 731.084839, 617.621155, 0.576535
2.8, 464.847931, 806.826477, 11.616154
2.8, 961.399109, 624.590576, 5.580906
2.8, 532.588684, 687.589661, -20.84692
2.8, 370.433624, 251.390198, 1.510145
2.8, 917.545898, 646.797668, 1.570508
2.8, 488.659943, 664.722534, -0.69051
2.8, 815.23407, 640.956604, 2.57145
2.8, 634.424683, 311.550507, 37.792137
2.8, 1104.895508, 626.641296, 6.411141
2.8, 570.699585, 479.49826, -27.629114
2.8, 1058.951904, 649.185608, 6.253085
2.8, 618.065247, 490.715546, -1.618903
2.8, 207.313293, 575.412109, 4.202646
2.8, 768.50061, 666.509705, 5.770066
2.8, 452.743286, 482.211029, -76.996254
2.8, 625.186523, 841.504517, 18.330845
2.8, 588.629333, 529.260559, 8.340438
2.8, 883.988342, 719.048767, 0.498182
2.8, 761.280151, 781.748901, 5.398773
2.8, 1077.413696, 693.972168, 5.907262
2.8, 679.574707, 633.053101, 6.925135
2.8, 819.277527, 709.645569, 6.16615
2.8, 611.641235, 353.55954, -7.50963
2.8, 296.39743, 813.346069, 4.474003
2.8, 554.963501, 564.583435, -6.511061
2.8, 647.100586, 597.415039, -0.134651
2.8, 467.13205, 578.639587, -58.254917
2.8, 631.967896, 974.877319, 4.620322
2.8, 804.262695, 804.811157, 5.768498
2.8, 1076.871948, 742.351562, 5.441665
2.8, 688.49292, 717.352905, 7.303766
2.8, 860.473572, 762.23175, 5.329381
2.8, 710.593018, 909.430786, 21.056036
2.8, 540.087036, 980.850525, -0.870871
2.8, 812.598022, 757.220093, 1.138449
2.8, 959.417053, 774.294312, 5.644342
2.8, 1032.105103, 761.502747, 2.841339
2.8, 580.498901, 772.609253, -2.894339
2.8, 391.472015, 738.503296, -24.185034
2.8, 612.417847, 690.280884, -20.214069
2.8, 740.722656, 706.400269, 3.621872
2.8, 659.97583, 677.657471, 22.643044
2.8, 941.55957, 819.516968, 4.680314
2.8, 710.302917, 799.266968, 0.216416
2.8, 722.416626, 751.921997, 1.735162
2.8, 663.072083, 900.154724, 4.780305
2.8, 887.118713, 801.885925, 5.837808
2.8, 845.97406, 828.816101, 5.808495
2.8, 797.86261, 853.208191, 5.558687
2.8, 755.962036, 829.359497, -1.52128
2.8, 663.65979, 811.680298, 1.192927
2.8, 941.38501, 868.328613, 5.327424
2.8, 896.850159, 848.752197, 3.57409
2.8, 841.243042, 876.745117, 5.927515
2.8, 677.175842, 763.474915, 6.977097
2.8, 796.30835, 902.122559, 4.695339
2.8, 718.453979, 253.100006, -13.328265
2.8, 884.251648, 897.056641, 5.388386
2.8, 213.37204, 622.392334, -22.432661
2.8, 709.472168, 861.507507, 13.138917
2.8, 845.859497, 924.851807, 6.868649
2.8, 794.694824, 950.483765, 0.383176
2.8, 754.570374, 876.582031, 6.967015
2.8, 747.184937, 943.810791, 5.682949
2.9, 838.493958, 116.016876, 0.303986
2.9, 436.724548, 193.890106, 34.765274
2.9, 576.302429, 321.387146, 6.972551
2.9, 925.907471, 215.615402, -12.938025
2.9, 442.550842, 679.399719, 7.506878
2.9, 803.619507, 230.982712, -0.021016
2.9, 513.756287, 236.034149, 30.886007
2.9, 682.421509, 311.844635, 6.807097
2.9, 889.258484, 292.292084, -13.923474
2.9, 730.014771, 298.891388, -6.097716
2.9, 927.409668, 321.021667, 11.947941
2.9, 755.030029, 130.405685, -6.490277
2.9, 847.717163, 162.467834, -6.331328
2.9, 269.925629, 593.443726, -55.782963
2.9, 805.172241, 182.368637, -13.2906
2.9, 518.123352, 284.200104, -55.918068
2.9, 571.665955, 613.224915, 7.340016
2.9, 716.838196, 432.707123, -14.638665
2.9, 932.61261, 169.71756, 1.378304
2.9, 514.132202, 591.803589, 12.012243
2.9, 756.310425, 223.492691, -5.394372
2.9, 691.901978, 79.885582, 1.902442
2.9, 777.956543, 347.880127, 10.36185
2.9, 423.772278, 240.841034, 55.833668
2.9, 345.320953, 211.251144, 5.467611
2.9, 969.403381, 198.264023, 6.070521
2.9, 531.50415, 453.64563, 6.544951
2.9, 529.566345, 331.787933, -50.746922
2.9, 891.857422, 142.602615, 7.609799
2.9, 744.76709, 382.333466, 10.642665
2.9, 660.785706, 353.983856, 14.2259
2.9, 685.002502, 396.765381, -33.094429
2.9, 590.671631, 887.24762, 6.071812
2.9, 1002.785278, 232.463135, 2.385889
2.9, 456.714203, 628.231262, -33.289635
2.9, 853.822876, 258.777771, -21.343958
2.9, 421.740112, 595.174561, 37.148975
2.9, 572.719055, 662.174866, 14.574963
2.9, 907.048218, 366.111725, -3.215632
2.9, 764.20929, 426.189178, -7.04241
2.9, 313.407898, 245.498001, 2.172457
2.9, 927.299377, 263.891388, 13.929797
2.9, 573.67218, 382.17334, 30.768063
2.9, 1033.373413, 269.922729, 1.549898
2.9, 501.104004, 492.446533, 25.617195
2.9, 804.506653, 460.487396, 12.719079
2.9, 756.562805, 474.161469, 7.395826
2.9, 868.176025, 336.728699, 0.453897
2.9, 529.069336, 403.05661, 44.510403
2.9, 958.040894, 357.658569, 9.841773
2.9, 822.151733, 324.896454, -5.071901
2.9, 540.949158, 519.61615, 31.882139
2.9, 1024.828491, 403.825287, -1.029381
2.9, 839.851807, 426.679108, -0.739359
2.9, 799.997375, 393.418427, 4.126212
2.9, 629.348145, 777.601685, -0.37354
2.9, 974.624512, 269.547974, 2.183187
2.9, 885.344727, 409.881775, 2.644974
2.9, 291.987885, 709.84021, 4.117228
2.9, 556.323242, 730.154663, 40.599937
2.9, 1085.293091, 357.70755, 1.242519
2.9, 410.940674, 643.558228, 11.053558
2.9, 846.771118, 379.316162, 0.140012
2.9, 941.088562, 402.913208, 5.910495
2.9, 1060.636353, 433.656464, 6.399589
2.9, 530.293335, 638.615967, -39.39016
2.9, 429.218292, 146.46463, 2.450226
2.9, 983.034973, 427.475464, 2.987162
2.9, 602.620422, 575.400879, 13.488776
2.9, 444.644836, 435.311615, -13.035947
2.9, 1107.70752, 417.926666, 5.771067
2.9, 620.714966, 442.768219, -9.471372
2.9, 940.827209, 451.43161, 0.447657
2.9, 876.608032, 457.76474, 5.141944
2.9, 641.077881, 231.248535, 63.707211
2.9, 809.849609, 278.361664, 10.735167
2.9, 1034.129395, 474.171295, 0.92506
2.9, 1117.83728, 463.44162, 0.175666
2.9, 794.982666, 507.701263, 5.001215
2.9, 985.949219, 476.946167, 5.470636
2.9, 667.861694, 457.07431, 8.982029
2.9, 912.74646, 490.625427, 6.197571
2.9, 841.342834, 489.852753, 5.817127
2.9, 574.090942, 431.731934, -10.029574
2.9, 643.168335, 548.207275, 0.510474
2.9, 1073.755127, 502.295471, 5.19687
2.9, 711.952942, 490.414398, 4.64019
2.9, 1020.378967, 521.794922, 1.721931
2.9, 1121.035278, 514.513123, 6.307932
2.9, 926.284851, 537.556396, 3.44838
2.9, 973.133545, 524.299744, 2.078197
2.9, 877.367004, 523.300293, 1.090285
2.9, 749.099426, 521.562805, 2.935758
2.9, 831.962036, 541.829529, 3.424901
2.9, 665.350525, 505.024872, 1.150731
2.9, 498.437317, 540.173706, 14.37799
2.9, 557.748047, 815.406555, 14.514953
2.9, 1067.907471, 552.365234, 5.959682
2.9, 702.685425, 539.405945, 2.402531
2.9, 847.292725, 210.983612, -12.143762
2.9, 787.180115, 559.610962, 0.474662
2.9, 984.978821, 570.136536, 0.909277
2.9, 395.247437, 690.210266, -6.743799
2.9, 868.593628, 571.454895, 4.458408
2.9, 1122.193604, 560.220886, 0.242499
2.9, 740.108459, 569.623596, 2.490378
2.9, 717.198547, 663.651001, 7.487995
2.9, 824.611023, 588.784363, 4.249169
2.9, 285.020721, 283.640015, 1.221733
2.9, 694.822571, 588.460388, 1.050873
2.9, 640.84082, 731.113098, 13.976736
2.9, 627.542664, 641.531677, -19.567114
2.9, 780.574646, 606.069336, 2.727626
2.9, 875.846191, 621.784607, 1.554031
2.9, 1065.146973, 601.17926, 0.371298
2.9, 731.105347, 617.693787, 0.584819
2.9, 464.85321, 806.795166, 11.618675
2.9, 961.428955, 624.641907, 5.582578
2.9, 532.601257, 687.538757, -20.844475
2.9, 370.372314, 251.349014, 1.504555
2.9, 917.545898, 646.779114, 1.572734
2.9, 488.694916, 664.808899, -0.685023
2.9, 815.214111, 640.906433, 2.572903
2.9, 634.418152, 311.549225, 37.792191
2.9, 1104.892822, 626.682373, 6.419166
2.9, 571.628296, 479.329437, -27.662655
2.9, 1058.977295, 649.181335, 6.252491
2.9, 618.007385, 490.835175, -1.613117
2.9, 207.301239, 574.711853, 4.216837
2.9, 768.550354, 666.419861, 5.762532
2.9, 452.80835, 482.123199, -77.002785
2.9, 625.208984, 841.46167, 18.329071
2.9, 588.800232, 529.379578, 8.349424
2.9, 884.028015, 719.034119, 0.498429
2.9, 761.255859, 781.825378, 5.410708
2.9, 1077.413452, 693.871643, 5.896472
2.9, 679.657166, 633.061035, 6.931571
2.9, 819.313904, 709.674316, 6.168331
2.9, 611.681824, 353.646179, -7.513019
2.9, 296.564606, 813.351135, 4.461007
2.9, 554.914246, 564.474182, -6.51899
2.9, 647.077393, 597.222595, -0.151527
2.9, 467.120514, 578.594666, -58.249886
2.9, 631.991089, 974.905945, 4.618813
2.9, 804.240417, 804.795227, 5.769056
2.9, 1076.831909, 742.437073, 5.451167
2.9, 688.526123, 717.321167, 7.304483
2.9, 860.479004, 762.200745, 5.329532
2.9, 710.587952, 909.388123, 21.053446
2.9, 540.023987, 980.853271, -0.868461
2.9, 812.510803, 757.12085, 1.129869
2.9, 959.380371, 774.244141, 5.64254
2.9, 1032.107422, 761.489197, 2.843273
2.9, 580.48645, 772.55542, -2.890101
2.9, 391.513641, 738.476074, -24.180584
2.9, 612.409058, 690.383789, -20.211342
2.9, 740.767578, 706.519897, 3.609546
2.9, 659.992737, 677.624023, 22.644365
2.9, 941.608093, 819.506714, 4.678281
2.9, 710.427246, 798.95343, 0.194168
2.9, 722.543945, 751.847107, 1.744978
2.9, 663.103699, 900.088135, 4.77986
2.9, 887.136353, 801.837952, 5.836173
2.9, 845.94635, 828.847351, 5.815904
2.9, 797.815308, 853.293579, 5.567666
2.9, 756.071411, 829.373718, -1.527018
2.9, 663.621826, 811.700989, 1.188833
2.9, 941.402222, 868.236145, 5.324564
2.9, 896.898804, 848.734924, 3.572972
2.9, 841.131409, 876.814697, 5.939204
2.9, 677.030823, 763.445984, 6.967651
2.9, 796.38208, 902.138916, 4.690357
2.9, 718.485291, 253.125732, -13.329652
2.9, 884.286133, 897.022644, 5.385376
2.9, 213.536148, 622.352661, -22.468369
2.9, 709.481567, 861.485657, 13.138906
2.9, 845.862183, 924.902466, 6.874289
2.9, 794.641113, 950.546631, 0.386665
2.9, 754.544128, 876.523804, 6.960683
2.9, 747.149536, 943.851501, 5.692597
3, 838.490967, 116.047722, 0.305205
3, 436.679443, 193.936722, 34.761024
3, 576.322876, 321.469208, 6.977634
3, 925.883911, 215.643082, -12.933502
3, 442.611542, 679.398682, 7.50961
3, 803.618896, 230.975128, -0.022552
3, 513.783325, 236.029556, 30.884094
3, 682.169922, 311.879974, 6.796309
3, 889.264404, 292.318848, -13.924272
3, 730.084961, 299.258606, -6.06928
3, 927.387634, 320.984375, 11.946273
3, 755.074646, 130.415176, -6.491735
3, 847.690002, 162.419525, -6.334303
3, 269.974915, 593.367432, -55.784477
3, 805.221252, 182.439987, -13.286621
3, 518.123291, 284.121063, -55.924152
3, 571.693542, 613.294617, 7.345728
3, 716.838745, 432.662384, -14.637179
3, 932.634705, 169.658676, 1.377794
3, 514.102173, 591.817505, 12.015971
3, 756.317139, 223.492966, -5.394526
3, 691.929871, 79.899445, 1.905195
3, 777.906616, 347.85144, 10.36761
3, 423.759857, 240.899826, 55.838718
3, 345.364227, 211.248062, 5.466056
3, 969.464417, 198.249146, 6.067292
3, 531.518188, 453.559601, 6.537385
3, 529.574524, 331.819336, -50.743774
3, 891.86554, 142.629959, 7.613267
3, 744.798889, 382.250427, 10.643359
3, 660.773499, 353.962494, 14.224894
3, 684.910828, 396.768951, -33.085682
3, 590.654724, 887.240112, 6.071465
3, 1002.814209, 232.482239, 2.385978
3, 456.759583, 628.264038, -33.294628
3, 853.801086, 258.818756, -21.345726
3, 421.813171, 595.189636, 37.147667
3, 572.705261, 662.081421, 14.575128
3, 907.045898, 366.066681, -3.212853
3, 764.257629, 426.212891, -7.043746
3, 313.402924, 245.439026, 2.175771
3, 927.28894, 263.895538, 13.927685
3, 573.708557, 382.259216, 30.774054
3, 1033.3125, 269.93985, 1.544
3, 501.073547, 492.377747, 25.607351
3, 804.437073, 460.433075, 12.711878
3, 756.394958, 474.026398, 7.376951
3, 868.211548, 336.770447, 0.460623
3, 529.017822, 403.075684, 44.508415
3, 957.998596, 357.62323, 9.846601
3, 822.133545, 324.890808, -5.074561
3, 540.970093, 519.657227, 31.888363
3, 1024.833008, 403.80838, -1.031213
3, 839.815552, 426.598358, -0.742468
3, 800.105408, 393.429596, 4.114616
3, 629.333435, 777.641724, -0.368955
3, 974.60022, 269.517426, 2.183214
3, 885.340454, 409.914581, 2.641947
3, 292.000763, 709.864441, 4.115272
3, 556.340759, 730.15625, 40.599194
3, 1085.260132, 357.685699, 1.23768
3, 411.014679, 643.571472, 11.04798
3, 846.710571, 379.381195, 0.147284
3, 941.107422, 402.897522, 5.910779
3, 1060.646851, 433.635254, 6.397674
3, 530.447083, 638.626038, -39.405228
3, 429.245667, 146.544159, 2.446122
3, 982.987671, 427.46524, 2.986988
3, 602.6521, 575.379944, 13.490352
3, 444.668915, 435.357758, -13.031625
3, 1107.727661, 417.863403, 5.764829
3, 620.797546, 442.721619, -9.468009
3, 940.893555, 451.47995, 0.454028
3, 876.533875, 457.611145, 5.140369
3, 641.091614, 231.237732, 63.708092
3, 809.868103, 278.397705, 10.732444
3, 1034.171631, 474.188446, 0.929335
3, 1117.80188, 463.405731, 0.174259
3, 795.019226, 507.728088, 4.999694
3, 985.890991, 476.971405, 5.477004
3, 667.969482, 457.075531, 8.986581
3, 912.640686, 490.500671, 6.185917
3, 841.382996, 489.794861, 5.811215
3, 574.141663, 431.612579, -10.017445
3, 643.218079, 548.200317, 0.509102
3, 1073.73291, 502.321228, 5.200952
3, 711.923889, 490.316193, 4.643509
3, 1020.368469, 521.795593, 1.721638
3, 1121.016968, 514.532898, 6.310187
3, 926.303406, 537.591003, 3.442848
3, 973.133606, 524.293213, 2.075916
3, 877.506104, 524.003845, 1.129826
3, 749.228516, 521.648499, 2.9311
3, 831.890503, 541.792664, 3.429298
3, 665.340637, 504.929535, 1.14611
3, 498.379852, 540.119141, 14.373749
3, 557.729126, 815.363708, 14.515382
3, 1067.912476, 552.389465, 5.962181
3, 702.700623, 539.498291, 2.396541
3, 847.248047, 210.966309, -12.144862
3, 787.13092, 559.565674, 0.468145
3, 984.945068, 570.136292, 0.905281
3, 395.231964, 690.189819, -6.742896
3, 868.572388, 571.457153, 4.460473
3, 1122.259888, 560.208313, 0.243292
3, 740.137207, 569.773132, 2.481894
3, 717.171875, 663.706055, 7.487185
3, 824.54071, 588.816284, 4.252105
3, 285.000397, 283.613922, 1.2217
3, 694.934143, 587.418762, 1.013644
3, 640.820129, 731.165344, 13.97523
3, 627.536438, 641.549438, -19.565058
3, 780.69458, 606.130859, 2.727313
3, 875.853638, 621.730408, 1.556683
3, 1065.093994, 601.145203, 0.36604
3, 730.672729, 618.567078, 0.62522
3, 464.889099, 806.782593, 11.617278
3, 961.394348, 624.579956, 5.580203
3, 532.611267, 687.586426, -20.848278
3, 370.414734, 251.391739, 1.507699
3, 917.503784, 646.776123, 1.568249
3, 488.634583, 664.767822, -0.682464
3, 815.279602, 640.940613, 2.574199
3, 634.432678, 311.492798, 37.787048
3, 1104.874756, 626.604797, 6.413768
3, 570.722595, 479.369598, -27.623276
3, 1058.932373, 649.169617, 6.250904
3, 618.085815, 490.743439, -1.61956
3, 207.277756, 574.108093, 4.219293
3, 768.558411, 666.378601, 5.761596
3, 452.699585, 482.158722, -76.995132
3, 625.208252, 841.458984, 18.328833
3, 588.632507, 529.340454, 8.334558
3, 883.992798, 719.029114, 0.495588
3, 761.280151, 781.846619, 5.411357
3, 1077.367798, 693.948792, 5.904942
3, 679.654968, 633.043762, 6.930009
3, 819.301147, 709.69104, 6.168835
3, 611.657349, 353.548523, -7.510762
3, 296.568787, 813.338928, 4.4621
3, 555.055054, 564.59668, -6.51075
3, 647.011902, 597.16803, -0.154736
3, 467.151031, 578.61499, -58.253162
3, 631.964294, 974.905518, 4.620585
3, 804.246155, 804.768127, 5.766783
3, 1076.751221, 742.336792, 5.451117
3, 688.578369, 717.401367, 7.313763
3, 860.529907, 762.20813, 5.324983
3, 710.621582, 909.384094, 21.053465
3, 540.072021, 980.912476, -0.866503
3, 812.482971, 757.153381, 1.127836
3, 959.37439, 774.283508, 5.646116
3, 1032.026611, 761.473877, 2.842035
3, 580.471558, 772.573547, -2.891394
3, 391.524536, 738.43866, -24.178682
3, 612.421692, 690.28241, -20.214272
3, 740.784912, 706.456665, 3.614273
3, 659.890381, 677.709229, 22.643419
3, 941.480347, 819.097595, 4.690223
3, 710.300171, 799.22406, 0.217449
3, 722.583374, 751.773926, 1.749838
3, 663.149841, 900.092712, 4.776308
3, 887.104126, 801.893127, 5.841856
3, 845.957275, 828.732117, 5.809115
3, 797.854492, 853.277161, 5.563701
3, 756.014771, 829.342834, -1.520219
3, 663.598511, 811.6203, 1.1847
3, 941.406372, 868.255493, 5.325222
3, 896.865723, 848.708435, 3.57553
3, 841.249451, 876.749573, 5.931893
3, 677.198303, 763.524292, 6.985363
3, 796.360962, 902.146973, 4.690071
3, 718.517517, 253.078659, -13.334302
3, 884.280396, 897.014526, 5.386737
3, 213.521698, 621.530884, -22.493729
3, 709.467346, 861.445679, 13.13619
3, 845.893372, 924.862976, 6.873326
3, 794.652039, 950.487854, 0.382724
3, 755.083008, 876.896301, 7.025783
3, 747.226074, 943.80896, 5.685986
3.1, 838.51355, 115.988014, 0.30382
3.1, 436.69809, 193.89978, 34.765099
3.1, 575.980591, 321.282898, 6.951677
3.1, 925.925232, 215.638901, -12.936239
3.1, 442.590088, 679.412598, 7.508399
3.1, 803.579712, 230.985397, -0.02155
3.1, 513.759033, 236.025421, 30.885633
3.1, 682.247314, 311.929169, 6.804856
3.1, 889.235596, 292.273193, -13.921668
3.1, 730.077209, 298.928558, -6.093594
3.1, 927.389648, 321.014679, 11.949082
3.1, 755.104553, 130.418121, -6.492219
3.1, 847.65332, 162.466232, -6.330834
3.1, 270.032379, 593.33197, -55.781013
3.1, 805.252441, 182.420959, -13.291281
3.1, 518.142883, 284.16095, -55.920746
3.1, 571.658081, 613.246521, 7.339964
3.1, 716.804382, 432.738342, -14.638085
3.1, 932.5271, 169.734467, 1.371421
3.1, 514.122559, 591.796936, 12.013823
3.1, 756.347473, 223.493927, -5.39118
3.1, 691.924072, 79.891014, 1.905921
3.1, 777.869934, 347.898956, 10.367432
3.1, 423.796967, 240.864029, 55.83503
3.1, 345.384064, 211.277908, 5.466653
3.1, 969.469849, 198.276764, 6.071733
3.1, 531.430847, 453.579132, 6.536669
3.1, 529.530151, 331.756897, -50.748428
3.1, 891.856873, 142.63446, 7.610386
3.1, 744.751587, 382.249481, 10.646797
3.1, 660.800903, 354.026794, 14.226822
3.1, 685.002014, 396.799011, -33.094818
3.1, 590.681213, 887.235291, 6.072163
3.1, 1002.839539, 232.516617, 2.384259
3.1, 456.801575, 628.24707, -33.299267
3.1, 853.820007, 258.801239, -21.345062
3.1, 421.777771, 595.171631, 37.147293
3.1, 572.804077, 662.123962, 14.580963
3.1, 907.000854, 366.055176, -3.210864
3.1, 764.276733, 426.278076, -7.042035
3.1, 313.351807, 245.388535, 2.173044
3.1, 927.311035, 263.985992, 13.931952
3.1, 573.741211, 382.201752, 30.766495
3.1, 1033.346802, 269.94043, 1.547621
3.1, 501.138458, 492.411591, 25.61632
3.1, 804.468628, 460.549072, 12.725873
3.1, 756.569397, 474.044373, 7.392221
3.1, 868.23291, 336.718658, 0.455249
3.1, 529.042542, 403.110779, 44.512585
3.1, 958.019897, 357.631378, 9.845078
3.1, 822.146912, 324.861267, -5.074295
3.1, 540.968323, 519.598328, 31.883123
3.1, 1024.867432, 403.817749, -1.033647
3.1, 839.824829, 426.712982, -0.73459
3.1, 800.088135, 393.444458, 4.117136
3.1, 629.327942, 777.623962, -0.370488
3.1, 974.618835, 269.517639, 2.185556
3.1, 885.288513, 409.890717, 2.641505
3.1, 292.026154, 709.829834, 4.11707
3.1, 556.376831, 730.096497, 40.601982
3.1, 1085.295166, 357.748077, 1.241406
3.1, 410.94574, 643.505676, 11.054028
3.1, 846.755737, 379.421936, 0.152214
3.1, 941.089966, 402.898376, 5.910564
3.1, 1060.591187, 433.604645, 6.39348
3.1, 530.438171, 638.671692, -39.40601
3.1, 429.119019, 146.543671, 2.439424
3.1, 983.002014, 427.467377, 2.987043
3.1, 602.586914, 575.332764, 13.482894
3.1, 444.756927, 435.334351, -13.037089
3.1, 1107.712769, 417.897003, 5.768634
3.1, 620.678345, 442.779785, -9.476336
3.1, 940.869995, 451.496124, 0.454744
3.1, 876.559875, 457.597107, 5.138167
3.1, 641.093079, 231.278168, 63.710178
3.1, 809.838989, 278.362701, 10.736512
3.1, 1034.168823, 474.14444, 0.92667
3.1, 1117.83606, 463.427368, 0.173614
3.1, 794.976807, 507.766479, 5.005058
3.1, 985.901489, 476.935913, 5.476055
3.1, 667.876587, 457.039185, 8.985282
3.1, 912.715088, 490.451599, 6.183359
3.1, 841.362366, 489.816071, 5.812547
3.1, 574.128479, 431.628571, -10.018746
3.1, 643.285095, 548.255371, 0.517489
3.1, 1073.742676, 502.288208, 5.19789
3.1, 711.993164, 490.492004, 4.635218
3.1, 1020.339417, 521.75769, 1.718506
3.1, 1121.00647, 514.599731, 6.314704
3.1, 926.240479, 537.549866, 3.450872
3.1, 973.141602, 524.3302, 2.077145
3.1, 877.50946, 524.038757, 1.13183
3.1, 749.161438, 521.625427, 2.931808
3.1, 831.938599, 541.744385, 3.432984
3.1, 665.360901, 505.028931, 1.152356
3.1, 498.509857, 540.17572, 14.383847
3.1, 557.714905, 815.37085, 14.511078
3.1, 1067.834473, 552.358093, 5.960216
3.1, 702.654846, 539.470459, 2.395892
3.1, 847.329407, 210.955627, -12.14275
3.1, 787.240295, 559.666199, 0.480175
3.1, 984.958557, 570.169922, 0.908493
3.1, 395.302551, 690.150452, -6.74539
3.1, 868.691772, 571.472412, 4.447903
3.1, 1122.233521, 560.256042, 0.245947
3.1, 740.208435, 569.574219, 2.499163
3.1, 717.264343, 663.706299, 7.496281
3.1, 824.570801, 588.797424, 4.250098
3.1, 285.022827, 283.627594, 1.216767
3.1, 694.922668, 588.362305, 1.053221
3.1, 640.851379, 731.122803, 13.978136
3.1, 627.512878, 641.510559, -19.566544
3.1, 780.582703, 606.127686, 2.723779
3.1, 875.841125, 621.767273, 1.553406
3.1, 1065.181274, 601.106812, 0.365486
3.1, 731.177246, 617.733215, 0.593172
3.1, 464.901733, 806.748535, 11.619856
3.1, 961.37207, 624.608582, 5.582868
3.1, 532.612183, 687.581848, -20.84691
3.1, 370.441925, 251.371841, 1.510201
3.1, 917.547668, 646.758484, 1.572516
3.1, 488.593353, 664.784058, -0.676303
3.1, 815.247925, 640.964722, 2.571488
3.1, 634.413574, 311.528473, 37.790161
3.1, 1104.880127, 626.484924, 6.405666
3.1, 570.792175, 479.552948, -27.641275
3.1, 1058.955688, 649.197021, 6.254479
3.1, 618.16571, 490.831848, -1.626846
3.1, 207.253891, 573.46875, 4.215517
3.1, 768.528076, 666.44104, 5.76686
3.1, 452.784241, 482.180115, -77.001747
3.1, 625.182007, 841.44165, 18.330275
3.1, 588.763794, 529.403503, 8.343014
3.1, 884.025085, 719.033203, 0.497134
3.1, 761.300476, 781.832764, 5.408038
3.1, 1077.503052, 693.944458, 5.899324
3.1, 679.557983, 633.170532, 6.933233
3.1, 819.328308, 709.676941, 6.168814
3.1, 611.698853, 353.585388, -7.515825
3.1, 296.394745, 813.347107, 4.47422
3.1, 555.004333, 564.606506, -6.506987
3.1, 647.074402, 597.121399, -0.159556
3.1, 467.169708, 578.641968, -58.254593
3.1, 632.002625, 974.911987, 4.61701
3.1, 804.180542, 804.793945, 5.773067
3.1, 1076.785156, 742.54187, 5.46
3.1, 688.463928, 717.387939, 7.303204
3.1, 860.47583, 762.247559, 5.330609
3.1, 710.647339, 909.372192, 21.052282
3.1, 540.047791, 980.858643, -0.868817
3.1, 812.514954, 757.174133, 1.131452
3.1, 959.402527, 774.240295, 5.646585
3.1, 1032.073608, 761.474548, 2.843962
3.1, 580.565125, 772.540466, -2.892283
3.1, 391.52774, 738.436523, -24.176977
3.1, 612.438354, 690.273071, -20.217941
3.1, 740.781067, 706.434021, 3.616601
3.1, 659.910278, 677.693176, 22.644478
3.1, 941.445312, 819.51178, 4.673989
3.1, 710.458984, 798.958557, 0.201478
3.1, 722.543396, 751.81488, 1.744968
3.1, 663.194641, 900.05304, 4.775912
3.1, 887.155273, 801.834778, 5.837638
3.1, 846.028931, 828.841125, 5.816939
3.1, 797.966553, 853.330017, 5.560972
3.1, 756.069336, 829.418274, -1.523777
3.1, 663.685242, 811.656006, 1.193416
3.1, 941.462646, 868.238892, 5.321864
3.1, 896.845459, 848.676025, 3.578451
3.1, 841.123047, 876.81604, 5.944663
3.1, 677.073853, 763.534851, 6.979719
3.1, 796.375732, 902.116882, 4.690713
3.1, 718.499756, 253.039978, -13.337014
3.1, 884.277771, 896.983032, 5.385859
3.1, 213.330276, 620.704773, -22.554144
3.1, 709.445007, 861.447083, 13.134969
3.1, 845.933838, 924.889771, 6.8806
3.1, 794.678467, 950.479065, 0.381189
3.1, 755.072876, 876.901428, 7.024902
3.1, 747.188416, 943.690674, 5.684512
3.2, 838.45459, 116.000305, 0.301665
3.2, 436.713226, 193.929535, 34.760628
3.2, 576.320984, 321.454102, 6.976493
3.2, 925.903687, 215.668411, -12.932281
3.2, 442.591339, 679.430054, 7.509542
3.2, 803.551636, 231.110443, -0.011117
3.2, 513.764709, 236.012985, 30.884338
3.2, 682.461487, 311.871399, 6.811143
3.2, 889.16095, 292.329163, -13.915303
3.2, 730.039062, 298.950073, -6.093309
3.2, 927.458435, 320.998444, 11.943252
3.2, 755.062134, 130.437393, -6.487804
3.2, 848.783813, 161.325104, -6.43271
3.2, 270.071533, 593.199219, -55.788811
3.2, 805.202759, 182.463486, -13.285627
3.2, 518.109009, 284.176056, -55.92329
3.2, 571.682373, 613.239319, 7.34248
3.2, 716.860962, 432.687012, -14.638988
3.2, 932.619263, 169.702316, 1.378175
3.2, 514.151123, 591.740601, 12.008777
3.2, 756.354248, 223.517395, -5.389793
3.2, 691.929993, 79.9095, 1.906063
3.2, 777.92865, 347.862762, 10.366546
3.2, 423.767487, 240.868591, 55.836876
3.2, 345.401825, 211.225723, 5.462708
3.2, 969.454285, 198.271103, 6.069589
3.2, 531.482422, 453.542511, 6.534139
3.2, 529.516357, 331.803925, -50.743107
3.2, 891.881653, 142.640717, 7.613739
3.2, 744.731567, 382.237488, 10.648848
3.2, 660.759155, 353.936462, 14.223906
3.2, 684.931641, 396.825775, -33.088779
3.2, 590.623413, 887.246155, 6.072387
3.2, 1002.787598, 232.507111, 2.383974
3.2, 456.774719, 628.237, -33.295933
3.2, 853.810242, 258.820831, -21.346664
3.2, 421.803345, 595.186584, 37.14513
3.2, 572.782349, 662.078857, 14.577756
3.2, 907.12738, 366.080536, -3.212742
3.2, 764.272705, 426.160675, -7.049372
3.2, 313.422211, 245.451935, 2.178621
3.2, 927.308899, 263.942871, 13.929237
3.2, 573.709045, 382.180542, 30.765966
3.2, 1033.349365, 269.980927, 1.548908
3.2, 501.167633, 492.429993, 25.617918
3.2, 804.418274, 460.45694, 12.71539
3.2, 756.488586, 474.128876, 7.389216
3.2, 868.241272, 336.796875, 0.462341
3.2, 529.002258, 403.12381, 44.511311
3.2, 958.04126, 357.632172, 9.845862
3.2, 822.093262, 324.851929, -5.080098
3.2, 540.971802, 519.605957, 31.884058
3.2, 1024.82959, 403.777283, -1.03285
3.2, 839.973755, 426.803436, -0.740539
3.2, 800.083374, 393.43573, 4.117747
3.2, 629.339417, 777.649353, -0.369953
3.2, 974.639954, 269.525879, 2.186419
3.2, 885.412231, 409.91391, 2.645899
3.2, 292.050629, 709.814941, 4.116226
3.2, 556.501892, 730.345642, 40.579033
3.2, 1085.251709, 357.745819, 1.238252
3.2, 410.946167, 643.58197, 11.054421
3.2, 846.769714, 379.402069, 0.149333
3.2, 941.08905, 402.866486, 5.906406
3.2, 1060.620361, 433.528107, 6.387197
3.2, 530.43689, 638.661499, -39.405083
3.2, 429.231262, 146.486557, 2.449828
3.2, 983.030273, 427.497498, 2.986608
3.2, 602.602173, 575.3797, 13.485984
3.2, 444.773102, 435.318054, -13.037833
3.2, 1107.671143, 417.766235, 5.756392
3.2, 620.80011, 442.743835, -9.471841
3.2, 940.878723, 451.401001, 0.447442
3.2, 876.611389, 457.548218, 5.132277
3.2, 641.10199, 231.268799, 63.709999
3.2, 809.807556, 278.37674, 10.739013
3.2, 1034.21936, 474.199951, 0.932446
3.2, 1117.900269, 463.398743, 0.173095
3.2, 794.933594, 507.790161, 5.0085
3.2, 985.832031, 476.920258, 5.478137
3.2, 667.925171, 457.061279, 8.983582
3.2, 912.758423, 490.53363, 6.188734
3.2, 841.397461, 489.895264, 5.817326
3.2, 574.134827, 431.658112, -10.019634
3.2, 643.308533, 548.205872, 0.513719
3.2, 1073.73584, 502.29184, 5.195639
3.2, 712.030029, 490.426514, 4.631564
3.2, 1020.369385, 521.806396, 1.721157
3.2, 1121.053101, 514.553467, 6.31032
3.2, 926.267883, 537.564636, 3.446251
3.2, 973.168579, 524.270691, 2.082937
3.2, 877.459167, 523.398865, 1.102719
3.2, 749.262634, 521.481323, 2.948183
3.2, 831.910522, 541.710205, 3.439127
3.2, 665.351868, 505.021179, 1.150954
3.2, 498.432892, 540.152649, 14.377779
3.2, 557.745972, 815.322937, 14.516129
3.2, 1067.909424, 552.39093, 5.96157
3.2, 702.59314, 539.497925, 2.390576
3.2, 847.237915, 210.972626, -12.14633
3.2, 787.150818, 559.694153, 0.479699
3.2, 984.930664, 570.165222, 0.906517
3.2, 395.342377, 690.148315, -6.745555
3.2, 868.579224, 571.411255, 4.462313
3.2, 1122.244385, 560.277832, 0.247679
3.2, 740.040894, 569.555847, 2.491596
3.2, 717.219788, 663.57074, 7.488157
3.2, 824.62793, 588.833923, 4.246089
3.2, 284.991699, 283.792877, 1.21175
3.2, 694.873535, 587.627258, 1.020469
3.2, 640.898865, 731.102722, 13.980271
3.2, 627.604187, 641.534119, -19.573929
3.2, 780.572571, 606.129883, 2.723426
3.2, 875.815186, 621.811096, 1.551413
3.2, 1065.129639, 601.126587, 0.364605
3.2, 730.59967, 618.536438, 0.617831
3.2, 464.943756, 806.817505, 11.625266
3.2, 961.403259, 624.599854, 5.581502
3.2, 532.578857, 687.612915, -20.844902
3.2, 370.402008, 251.342789, 1.505645
3.2, 917.531189, 646.711426, 1.570848
3.2, 488.651184, 664.786743, -0.678269
3.2, 815.225891, 640.936035, 2.571505
3.2, 634.481201, 311.519043, 37.789963
3.2, 1104.903442, 626.503723, 6.408295
3.2, 570.754272, 479.509369, -27.634859
3.2, 1058.933105, 649.181458, 6.250624
3.2, 618.137695, 490.658295, -1.624469
3.2, 207.230881, 572.800964, 4.231375
3.2, 768.529236, 666.485229, 5.771256
3.2, 453.03772, 482.319641, -77.0233
3.2, 625.213867, 841.435852, 18.327024
3.2, 588.749573, 529.296326, 8.344593
3.2, 883.972168, 718.956787, 0.491226
3.2, 761.343933, 781.743958, 5.396069
3.2, 1077.408691, 693.927795, 5.901938
3.2, 679.711792, 632.984314, 6.928154
3.2, 819.329285, 709.654846, 6.164851
3.2, 611.665588, 353.647888, -7.510877
3.2, 296.545288, 813.31543, 4.465337
3.2, 554.947815, 564.606384, -6.50669
3.2, 647.154175, 597.221802, -0.152447
3.2, 467.190002, 578.560974, -58.255272
3.2, 631.967346, 974.89917, 4.620268
3.2, 804.274231, 804.776733, 5.766517
3.2, 1076.880127, 742.344543, 5.439614
3.2, 688.441284, 717.354004, 7.301167
3.2, 860.448853, 762.226746, 5.333021
3.2, 710.659241, 909.23822, 21.058434
3.2, 540.073364, 980.919861, -0.866619
3.2, 812.493896, 757.153015, 1.129656
3.2, 959.398376, 774.218445, 5.643856
3.2, 1032.085693, 761.485779, 2.841779
3.2, 580.48822, 772.552063, -2.893091
3.2, 391.562469, 738.416504, -24.176252
3.2, 612.367004, 690.290161, -20.208548
3.2, 740.84491, 706.494202, 3.611467
3.2, 659.859924, 677.812195, 22.638918
3.2, 941.516174, 819.10675, 4.685395
3.2, 710.404297, 798.94043, 0.198257
3.2, 722.532349, 751.849792, 1.743167
3.2, 663.085205, 900.002808, 4.784192
3.2, 887.133728, 801.887146, 5.843431
3.2, 846.039307, 828.816833, 5.815867
3.2, 797.888977, 853.26947, 5.561741
3.2, 756.034546, 829.385559, -1.519045
3.2, 663.643494, 811.647156, 1.186788
3.2, 941.5224, 868.180359, 5.31767
3.2, 896.91333, 848.692444, 3.571068
3.2, 841.15802, 876.830261, 5.944242
3.2, 677.193726, 763.460327, 6.980925
3.2, 796.360229, 902.162292, 4.692364
3.2, 718.509033, 253.100479, -13.333201
3.2, 884.300598, 897.018005, 5.387829
3.2, 213.251312, 620.598694, -22.505884
3.2, 709.455627, 861.403931, 13.134161
3.2, 845.835266, 924.864929, 6.875165
3.2, 794.645264, 950.474854, 0.379032
3.2, 755.120056, 876.807922, 7.020413
3.2, 747.188721, 943.676941, 5.684199
3.3, 838.468567, 116.064423, 0.308751
3.3, 436.723999, 193.879868, 34.764622
3.3, 576.311462, 321.461212, 6.977856
3.3, 925.916321, 215.586487, -12.940727
3.3, 442.631012, 679.455688, 7.513048
3.3, 803.643066, 231.041214, -0.016614
3.3, 513.72168, 235.977325, 30.884317
3.3, 682.413391, 311.823792, 6.80414
3.3, 889.248047, 292.32074, -13.92213
3.3, 730.024292, 298.899567, -6.097885
3.3, 927.40155, 320.997314, 11.946122
3.3, 755.047485, 130.441605, -6.486702
3.3, 847.749573, 162.45401, -6.33131
3.3, 270.0914, 593.145386, -55.790936
3.3, 805.214783, 182.388092, -13.291613
3.3, 518.223938, 284.155945, -55.915546
3.3, 571.638184, 613.076538, 7.330791
3.3, 716.856201, 432.695557, -14.639882
3.3, 932.589539, 169.657562, 1.376027
3.3, 514.165222, 591.826233, 12.014579
3.3, 756.339478, 223.484558, -5.391874
3.3, 691.95697, 79.882843, 1.909378
3.3, 777.935913, 347.92038, 10.360923
3.3, 423.809814, 240.841843, 55.832409
3.3, 345.689056, 211.238739, 5.464623
3.3, 969.510254, 198.261932, 6.067593
3.3, 531.462463, 453.57547, 6.536532
3.3, 529.634705, 331.838623, -50.745888
3.3, 891.845581, 142.660049, 7.612164
3.3, 744.751404, 382.257629, 10.645731
3.3, 660.768555, 353.930084, 14.224671
3.3, 685.00415, 396.81546, -33.094658
3.3, 590.651428, 887.25824, 6.076049
3.3, 1002.875793, 232.473236, 2.392858
3.3, 456.80368, 628.188416, -33.296562
3.3, 853.808105, 258.818512, -21.348162
3.3, 421.821472, 595.216736, 37.148735
3.3, 572.68988, 662.058594, 14.570263
3.3, 907.045715, 366.017883, -3.20854
3.3, 764.258118, 426.263519, -7.040964
3.3, 313.451996, 245.373627, 2.184378
3.3, 927.31488, 263.958405, 13.93216
3.3, 573.719727, 382.171173, 30.764669
3.3, 1033.336548, 269.972473, 1.547144
3.3, 501.073334, 492.382355, 25.609392
3.3, 804.442139, 460.507751, 12.721483
3.3, 756.475342, 474.050568, 7.385096
3.3, 868.237, 336.733154, 0.455471
3.3, 529.026917, 403.079712, 44.511257
3.3, 958.022095, 357.647705, 9.84337
3.3, 822.153198, 324.828735, -5.075307
3.3, 540.909485, 519.656677, 31.885979
3.3, 1024.869141, 403.817108, -1.03296
3.3, 839.958435, 426.778168, -0.73892
3.3, 800.072815, 393.526337, 4.110404
3.3, 629.313538, 777.56311, -0.374791
3.3, 974.626892, 269.564423, 2.182239
3.3, 885.336975, 409.911713, 2.642887
3.3, 292.033783, 709.855042, 4.113792
3.3, 556.511963, 730.342651, 40.575172
3.3, 1085.251587, 357.718689, 1.236391
3.3, 410.924622, 643.568665, 11.056781
3.3, 846.778076, 379.385895, 0.147788
3.3, 941.104126, 402.913971, 5.913247
3.3, 1060.658081, 433.636902, 6.396449
3.3, 530.378174, 638.617554, -39.39867
3.3, 429.179688, 146.519745, 2.443562
3.3, 983.062073, 427.464691, 2.988772
3.3, 602.54248, 575.411011, 13.482244
3.3, 444.783417, 435.337616, -13.035491
3.3, 1107.654907, 417.892456, 5.770526
3.3, 620.668213, 442.749573, -9.473614
3.3, 940.770447, 451.465363, 0.448091
3.3, 876.580322, 457.676636, 5.139662
3.3, 641.048767, 231.257767, 63.707428
3.3, 809.815796, 278.341187, 10.737868
3.3, 1034.172729, 474.143982, 0.926608
3.3, 1117.835571, 463.362427, 0.168592
3.3, 795.028931, 507.74939, 4.997156
3.3, 985.903687, 476.875732, 5.469289
3.3, 667.945007, 457.045624, 8.985539
3.3, 912.656921, 490.54007, 6.189233
3.3, 841.348328, 489.891571, 5.81981
3.3, 574.11554, 431.692078, -10.023781
3.3, 643.096863, 548.127258, 0.4949
3.3, 1073.718262, 502.324738, 5.200589
3.3, 711.994995, 490.377441, 4.636081
3.3, 1020.379761, 521.804626, 1.722471
3.3, 1120.997803, 514.491394, 6.306041
3.3, 926.272705, 537.672791, 3.435224
3.3, 973.171875, 524.249634, 2.081563
3.3, 877.39502, 523.300354, 1.090876
3.3, 749.279236, 521.679749, 2.929303
3.3, 831.924683, 541.848572, 3.42294
3.3, 665.477478, 504.986908, 1.160319
3.3, 498.330536, 540.141968, 14.369409
3.3, 557.739197, 815.318909, 14.516013
3.3, 1067.910767, 552.359985, 5.959162
3.3, 702.599121, 539.514832, 2.389914
3.3, 847.258179, 210.958298, -12.147068
3.3, 787.186646, 559.580444, 0.471342
3.3, 984.940735, 570.193481, 0.909393
3.3, 395.290497, 690.167175, -6.740237
3.3, 868.607788, 571.474365, 4.457096
3.3, 1122.221069, 560.194763, 0.24095
3.3, 740.203247, 569.713989, 2.490528
3.3, 717.236084, 663.619812, 7.489151
3.3, 824.609558, 588.765808, 4.249538
3.3, 284.970154, 283.767059, 1.209251
3.3, 694.920044, 588.457458, 1.057318
3.3, 640.496155, 730.488708, 13.935623
3.3, 627.549377, 641.57843, -19.5644
3.3, 780.539368, 606.027161, 2.730946
3.3, 875.817261, 621.728333, 1.551159
3.3, 1064.855713, 601.011536, 0.348684
3.3, 730.976318, 617.637573, 0.573874
3.3, 465.021149, 806.806274, 11.624632
3.3, 961.388123, 624.62738, 5.58401
3.3, 532.58844, 687.560364, -20.844835
3.3, 370.474274, 251.369934, 1.511518
3.3, 917.544617, 646.701294, 1.572154
3.3, 488.639526, 664.74884, -0.677362
3.3, 815.289307, 640.96936, 2.572731
3.3, 634.473267, 311.558167, 37.793842
3.3, 1104.864746, 626.522522, 6.41007
3.3, 570.684753, 479.482849, -27.629414
3.3, 1058.965088, 649.160767, 6.250164
3.3, 618.143921, 490.740021, -1.623686
3.3, 207.15834, 572.720886, 4.226651
3.3, 768.517944, 666.364441, 5.762112
3.3, 452.76123, 482.172638, -77.003601
3.3, 625.172546, 841.408447, 18.329308
3.3, 588.719543, 529.363525, 8.339517
3.3, 884.013489, 719.012695, 0.496286
3.3, 761.343811, 781.786926, 5.403418
3.3, 1077.406616, 693.995361, 5.908593
3.3, 679.608459, 633.086304, 6.930108
3.3, 819.306824, 709.580811, 6.158275
3.3, 611.675903, 353.685394, -7.510666
3.3, 296.495392, 813.297302, 4.470378
3.3, 555.015686, 564.545776, -6.511348
3.3, 646.992432, 597.16687, -0.156109
3.3, 467.131653, 578.66864, -58.251068
3.3, 631.958008, 974.901001, 4.620687
3.3, 804.269348, 804.745667, 5.764662
3.3, 1076.843262, 742.503418, 5.451821
3.3, 688.534729, 717.381042, 7.308701
3.3, 860.477478, 762.217529, 5.327495
3.3, 710.662354, 909.260132, 21.054855
3.3, 540.074097, 980.879272, -0.870014
3.3, 812.534424, 757.135132, 1.132075
3.3, 959.34375, 774.200317, 5.646335
3.3, 1032.052368, 761.450378, 2.845476
3.3, 579.985535, 772.196167, -2.854535
3.3, 391.576355, 738.373901, -24.176722
3.3, 612.438782, 690.340027, -20.216799
3.3, 740.760742, 706.42749, 3.620711
3.3, 659.908997, 677.654358, 22.646454
3.3, 941.486572, 819.480652, 4.669696
3.3, 710.476257, 798.913208, 0.199271
3.3, 722.545776, 751.878906, 1.742946
3.3, 663.153137, 899.965149, 4.779622
3.3, 887.150513, 801.849915, 5.842335
3.3, 846.079773, 828.768555, 5.812224
3.3, 797.891418, 853.275574, 5.562633
3.3, 756.063721, 829.357117, -1.518651
3.3, 663.687683, 811.58783, 1.187772
3.3, 941.481445, 868.162476, 5.322394
3.3, 896.809998, 848.678406, 3.57651
3.3, 841.198181, 876.835266, 5.94661
3.3, 677.109985, 763.368164, 6.970099
3.3, 796.374695, 902.105164, 4.692228
3.3, 718.44397, 253.14595, -13.322871
3.3, 884.314392, 897.005005, 5.388501
3.3, 213.059387, 619.907715, -22.506666
3.3, 709.561096, 861.370605, 13.138699
3.3, 845.831848, 924.857666, 6.877602
3.3, 794.613281, 950.389099, 0.372054
3.3, 755.070984, 876.876526, 7.022736
3.3, 747.1604, 943.682129, 5.691885
3.4, 838.510742, 116.006447, 0.302082
3.4, 436.67215, 193.885818, 34.766628
3.4, 575.942627, 321.290558, 6.951394
3.4, 925.963379, 215.690292, -12.93222
3.4, 442.556915, 679.37207, 7.501691
3.4, 803.565796, 231.108643, -0.011144
3.4, 513.755737, 236.037125, 30.88735
3.4, 682.445312, 311.910797, 6.81435
3.4, 889.247314, 292.277252, -13.924962
3.4, 730.0354, 298.889435, -6.096935
3.4, 927.439514, 320.99881, 11.944848
3.4, 755.071777, 130.425766, -6.488864
3.4, 847.651428, 162.455139, -6.331258
3.4, 270.131561, 593.102478, -55.794579
3.4, 805.221436, 182.411301, -13.290102
3.4, 518.099182, 284.134125, -55.925106
3.4, 571.692566, 613.163269, 7.338969
3.4, 716.747803, 432.706451, -14.631122
3.4, 932.524658, 169.667801, 1.369396
3.4, 514.178162, 591.829529, 12.014861
3.4, 756.293152, 223.514206, -5.394074
3.4, 691.940552, 79.879936, 1.907418
3.4, 777.905823, 347.852936, 10.366543
3.4, 423.818054, 240.861725, 55.832607
3.4, 345.75293, 211.211212, 5.457826
3.4, 969.484131, 198.302536, 6.072671
3.4, 531.432739, 453.584167, 6.537289
3.4, 529.544617, 331.793823, -50.744957
3.4, 891.876709, 142.617004, 7.613764
3.4, 744.753967, 382.329285, 10.641674
3.4, 660.739319, 353.954498, 14.22185
3.4, 684.828796, 396.823395, -33.077343
3.4, 590.690735, 887.206299, 6.069268
3.4, 1002.813049, 232.507126, 2.383598
3.4, 456.841522, 628.207581, -33.30175
3.4, 853.864746, 258.820221, -21.350491
3.4, 421.820709, 595.195251, 37.146072
3.4, 572.798706, 662.106445, 14.574717
3.4, 907.024902, 366.077728, -3.214788
3.4, 764.304321, 426.115753, -7.053065
3.4, 313.545807, 244.972092, 2.205739
3.4, 927.282043, 263.943695, 13.928065
3.4, 573.785278, 382.345184, 30.77643
3.4, 1033.353271, 269.951233, 1.548487
3.4, 501.081116, 492.483215, 25.619238
3.4, 804.389099, 460.509552, 12.721253
3.4, 756.590576, 474.187195, 7.400029
3.4, 868.216187, 336.734955, 0.455831
3.4, 529.013977, 403.087982, 44.510345
3.4, 958.043823, 357.610504, 9.847022
3.4, 822.168091, 324.921936, -5.070013
3.4, 540.937012, 519.659241, 31.887348
3.4, 1024.826782, 403.850708, -1.029734
3.4, 839.857788, 426.740479, -0.736636
3.4, 800.073059, 393.482513, 4.114216
3.4, 629.341675, 777.599854, -0.372636
3.4, 974.625977, 269.522675, 2.185179
3.4, 885.272217, 409.853455, 2.644651
3.4, 292.052826, 709.842041, 4.114508
3.4, 556.600281, 730.304443, 40.579689
3.4, 1085.287964, 357.707916, 1.241324
3.4, 410.944366, 643.605347, 11.055064
3.4, 846.652954, 379.420227, 0.148111
3.4, 941.054932, 402.869019, 5.909115
3.4, 1059.940796, 433.743988, 6.381802
3.4, 530.446594, 638.572327, -39.405212
3.4, 429.190247, 146.515182, 2.445972
3.4, 982.936584, 427.517212, 2.983366
3.4, 602.447388, 575.408752, 13.474423
3.4, 444.787659, 435.350433, -13.034219
3.4, 1107.679077, 417.830811, 5.764678
3.4, 620.704224, 442.743561, -9.474686
3.4, 940.739868, 451.368896, 0.439668
3.4, 876.632568, 457.593964, 5.132001
3.4, 641.064758, 231.262527, 63.707981
3.4, 809.883606, 278.401123, 10.730742
3.4, 1034.189453, 474.108307, 0.926353
3.4, 1117.812622, 463.399841, 0.171863
3.4, 795.003601, 507.78241, 5.001007
3.4, 985.95813, 476.934967, 5.471308
3.4, 667.967957, 457.11319, 8.979722
3.4, 912.678711, 490.506592, 6.187953
3.4, 841.382324, 489.888519, 5.819387
3.4, 574.163391, 431.634491, -10.017322
3.4, 643.279358, 548.132385, 0.50443
3.4, 1073.76355, 502.368164, 5.1984
3.4, 712.076233, 490.351532, 4.628206
3.4, 1020.387878, 521.862244, 1.722449
3.4, 1121.076538, 514.473999, 6.304443
3.4, 926.294495, 537.54541, 3.446799
3.4, 973.073853, 524.279419, 2.075382
3.4, 877.568787, 524.109131, 1.138446
3.4, 749.08667, 521.406799, 2.951142
3.4, 831.973389, 541.823547, 3.424356
3.4, 665.360352, 504.909851, 1.146309
3.4, 498.407776, 540.176697, 14.375563
3.4, 557.778931, 815.339783, 14.518418
3.4, 1067.884521, 552.414612, 5.963732
3.4, 702.668701, 539.437378, 2.400801
3.4, 847.273132, 211.021378, -12.139339
3.4, 787.184753, 559.706055, 0.480843
3.4, 984.929932, 570.145752, 0.904956
3.4, 395.289246, 690.14624, -6.740799
3.4, 868.644775, 571.496399, 4.452451
3.4, 1122.232422, 560.24176, 0.245778
3.4, 740.11908, 569.572266, 2.495351
3.4, 717.233704, 663.580811, 7.489883
3.4, 824.581604, 588.793579, 4.251117
3.4, 284.914581, 283.80249, 1.204799
3.4, 695.139771, 588.437744, 1.0708
3.4, 640.808472, 731.137634, 13.974675
3.4, 627.520935, 641.55835, -19.563234
3.4, 780.599854, 606.162659, 2.721424
3.4, 875.858704, 621.775757, 1.557174
3.4, 1064.863525, 601.035645, 0.351323
3.4, 731.108765, 617.728882, 0.587078
3.4, 465.045654, 806.779419, 11.625158
3.4, 961.36438, 624.620178, 5.585564
3.4, 532.59436, 687.575256, -20.845999
3.4, 370.421448, 251.353165, 1.505946
3.4, 917.490784, 646.775146, 1.566379
3.4, 488.657898, 664.684631, -0.68329
3.4, 815.22467, 640.921265, 2.573678
3.4, 634.421387, 311.534821, 37.790771
3.4, 1104.885498, 626.513672, 6.412045
3.4, 570.749878, 479.404083, -27.626501
3.4, 1059.006226, 649.139343, 6.247087
3.4, 618.145447, 490.767578, -1.624632
3.4, 207.168579, 571.965881, 4.232585
3.4, 768.615784, 666.33667, 5.766186
3.4, 453.048004, 482.276245, -77.025291
3.4, 625.23053, 841.43573, 18.32929
3.4, 588.685669, 529.245117, 8.340757
3.4, 884.008545, 718.986206, 0.494902
3.4, 761.235474, 781.818909, 5.420343
3.4, 1077.414917, 693.941467, 5.903058
3.4, 679.62793, 633.113037, 6.93195
3.4, 819.237427, 709.677063, 6.168692
3.4, 611.703186, 353.600311, -7.515997
3.4, 296.538544, 813.344971, 4.464601
3.4, 554.850342, 564.561951, -6.50726
3.4, 647.126953, 597.192261, -0.155267
3.4, 467.107758, 578.625854, -58.248398
3.4, 631.938721, 974.904541, 4.622861
3.4, 804.207214, 804.844482, 5.776244
3.4, 1076.89856, 742.32373, 5.436898
3.4, 688.443176, 717.373962, 7.300669
3.4, 860.507568, 762.189819, 5.324574
3.4, 710.677307, 909.234802, 21.056297
3.4, 540.082275, 980.860596, -0.871934
3.4, 812.501404, 757.200562, 1.131252
3.4, 959.4021, 774.205017, 5.643441
3.4, 1032.093994, 761.435913, 2.84782
3.4, 580.064758, 772.168823, -2.854499
3.4, 391.602844, 738.395142, -24.171379
3.4, 612.343933, 690.225647, -20.208393
3.4, 740.759827, 706.438416, 3.620305
3.4, 659.846497, 677.609558, 22.654545
3.4, 941.494629, 819.002808, 4.687543
3.4, 710.446899, 798.827393, 0.193777
3.4, 722.576904, 751.829956, 1.746428
3.4, 663.174072, 899.903259, 4.777447
3.4, 887.223389, 801.804626, 5.837589
3.4, 846.119873, 828.792664, 5.813356
3.4, 797.827332, 853.222046, 5.563763
3.4, 755.991882, 829.303955, -1.512341
3.4, 663.634705, 811.644226, 1.18625
3.4, 941.493713, 868.181458, 5.326332
3.4, 896.90509, 848.633118, 3.575842
3.4, 841.166992, 876.737915, 5.940287
3.4, 677.134888, 763.421265, 6.977821
3.4, 796.320618, 902.119995, 4.694965
3.4, 718.517639, 253.086609, -13.335942
3.4, 884.297241, 897.028625, 5.388728
3.4, 213.246399, 619.498108, -22.548374
3.4, 709.538879, 861.358337, 13.139288
3.4, 846.055542, 924.454224, 6.864524
3.4, 794.669617, 950.421631, 0.37628
3.4, 755.119629, 876.912903, 7.029489
3.4, 747.239319, 943.611694, 5.685608
3.5, 838.436523, 116.031471, 0.304312
3.5, 436.680939, 193.933121, 34.7631
3.5, 576.382507, 321.446381, 6.98152
3.5, 925.917725, 215.640854, -12.935663
3.5, 442.607025, 679.410522, 7.508055
3.5, 803.589905, 231.026672, -0.017099
3.5, 513.775574, 236.038986, 30.885965
3.5, 682.200012, 311.912323, 6.799794
3.5, 889.231934, 292.310638, -13.921184
3.5, 730.009094, 298.907684, -6.096549
3.5, 927.408386, 321.050995, 11.950006
3.5, 755.085999, 130.411758, -6.490974
3.5, 847.666809, 162.492966, -6.328218
3.5, 270.223175, 593.112976, -55.789413
3.5, 805.200256, 182.383194, -13.289337
3.5, 518.082275, 284.1651, -55.921856
3.5, 571.87439, 612.608521, 7.329994
3.5, 716.839233, 432.589172, -14.63342
3.5, 932.59906, 169.749466, 1.378037
3.5, 514.196777, 591.821045, 12.01288
3.5, 756.313477, 223.51236, -5.39254
3.5, 691.927307, 79.892982, 1.90458
3.5, 777.86145, 347.856537, 10.369895
3.5, 423.756958, 240.830841, 55.834419
3.5, 345.691071, 211.285934, 5.467453
3.5, 969.500366, 198.201691, 6.062688
3.5, 531.430664, 453.55127, 6.535486
3.5, 529.578125, 331.789276, -50.746601
3.5, 891.814026, 142.592911, 7.606257
3.5, 744.819336, 382.205658, 10.640683
3.5, 660.784119, 353.981354, 14.226608
3.5, 684.941345, 396.804443, -33.090149
3.5, 590.671448, 887.204102, 6.07017
3.5, 1002.750305, 232.593597, 2.375041
3.5, 456.797424, 628.112732, -33.295204
3.5, 853.850769, 258.788086, -21.346704
3.5, 421.724426, 595.155762, 37.148586
3.5, 572.728271, 662.076416, 14.568097
3.5, 907.01123, 366.08493, -3.217283
3.5, 764.34436, 426.189087, -7.052125
3.5, 313.581238, 244.98024, 2.208262
3.5, 927.322144, 263.923401, 13.932003
3.5, 573.790771, 382.292969, 30.771732
3.5, 1033.355469, 269.952454, 1.549648
3.5, 501.070984, 492.405151, 25.612352
3.5, 804.474426, 460.601837, 12.734827
3.5, 756.401978, 473.941345, 7.374369
3.5, 868.154785, 336.776154, 0.456961
3.5, 529.094727, 403.075317, 44.512901
3.5, 958.014893, 357.64856, 9.845305
3.5, 822.058533, 324.838593, -5.083022
3.5, 540.896423, 519.595825, 31.88089
3.5, 1024.852173, 403.818909, -1.032633
3.5, 839.949768, 426.69632, -0.744468
3.5, 800.051575, 393.523193, 4.113178
3.5, 629.277771, 777.621887, -0.367554
3.5, 974.570496, 269.507111, 2.180183
3.5, 885.30896, 409.917999, 2.642383
3.5, 292.048828, 709.846375, 4.113643
3.5, 556.590698, 730.25293, 40.582485
3.5, 1085.265869, 357.722046, 1.237639
3.5, 410.942627, 643.574036, 11.054555
3.5, 846.753723, 379.437408, 0.152919
3.5, 941.088196, 402.885254, 5.908941
3.5, 1060.677856, 433.613586, 6.396612
3.5, 530.381714, 638.531006, -39.397999
3.5, 429.157166, 146.526459, 2.443377
3.5, 983.022705, 427.524231, 2.981842
3.5, 602.569092, 575.350952, 13.482026
3.5, 444.859528, 435.349487, -13.037894
3.5, 1107.724243, 417.842072, 5.761168
3.5, 620.656433, 442.73056, -9.474277
3.5, 940.764282, 451.344727, 0.438963
3.5, 876.690735, 457.670654, 5.128545
3.5, 641.042358, 231.237656, 63.705097
3.5, 809.861328, 278.353851, 10.733621
3.5, 1034.138428, 474.107971, 0.92177
3.5, 1117.869751, 463.395355, 0.174163
3.5, 795.040344, 507.800659, 4.997479
3.5, 985.86676, 476.871552, 5.473538
3.5, 667.988159, 457.113403, 8.979045
3.5, 912.643311, 490.437164, 6.182251
3.5, 841.392944, 489.832825, 5.813223
3.5, 574.129761, 431.649231, -10.020951
3.5, 643.290955, 548.147583, 0.506497
3.5, 1073.728516, 502.308228, 5.199969
3.5, 712.042114, 490.383911, 4.630615
3.5, 1020.397644, 521.814819, 1.725212
3.5, 1121.05957, 514.527161, 6.309388
3.5, 926.25946, 537.519775, 3.450279
3.5, 973.202209, 524.319153, 2.082722
3.5, 877.422668, 523.350342, 1.096898
3.5, 749.247375, 521.584351, 2.937124
3.5, 831.890808, 541.821838, 3.426955
3.5, 665.306946, 505.017731, 1.146951
3.5, 498.369904, 540.142822, 14.372397
3.5, 557.705444, 815.325928, 14.509593
3.5, 1067.922485, 552.442505, 5.964995
3.5, 702.677429, 539.532654, 2.393171
3.5, 847.252014, 210.975388, -12.144874
3.5, 787.164368, 559.700317, 0.480137
3.5, 984.926819, 570.17395, 0.905699
3.5, 395.264679, 690.127075, -6.739908
3.5, 868.622559, 571.471069, 4.454553
3.5, 1122.223999, 560.2276, 0.24451
3.5, 740.137268, 569.617249, 2.492656
3.5, 717.271667, 663.62207, 7.494644
3.5, 824.615967, 588.786438, 4.247779
3.5, 284.926544, 283.783875, 1.205357
3.5, 694.79718, 588.317932, 1.043399
3.5, 640.865906, 731.101501, 13.978279
3.5, 627.604797, 641.615173, -19.565784
3.5, 780.578491, 606.310974, 2.70902
3.5, 875.881165, 621.724548, 1.559444
3.5, 1065.200439, 601.088196, 0.365339
3.5, 730.766907, 618.510559, 0.625008
3.5, 465.165283, 806.762024, 11.619529
3.5, 961.407654, 624.599915, 5.579937
3.5, 532.558533, 687.563782, -20.840515
3.5, 370.446838, 251.284836, 1.510184
3.5, 917.525818, 646.711487, 1.569753
3.5, 488.634918, 664.742798, -0.676652
3.5, 815.216187, 640.878235, 2.576003
3.5, 634.46759, 311.542816, 37.792503
3.5, 1104.88623, 626.486267, 6.410955
3.5, 570.741943, 479.488708, -27.632473
3.5, 1058.991821, 649.184509, 6.252548
3.5, 618.168518, 490.71579, -1.626853
3.5, 207.093033, 571.955139, 4.233457
3.5, 768.642578, 666.31604, 5.763478
3.5, 452.996674, 482.353394, -77.023026
3.5, 625.226929, 841.377502, 18.326241
3.5, 588.752502, 529.309937, 8.344254
3.5, 883.989624, 718.995239, 0.494422
3.5, 761.264587, 781.772278, 5.41629
3.5, 1077.494629, 693.940918, 5.900362
3.5, 679.672302, 633.785095, 6.977862
3.5, 819.302429, 709.658752, 6.166432
3.5, 611.738586, 353.684845, -7.517299
3.5, 296.570709, 813.328247, 4.459498
3.5, 554.981201, 564.513977, -6.511434
3.5, 647.11377, 597.314697, -0.143093
3.5, 467.201569, 578.675354, -58.25526
3.5, 632.016968, 974.901733, 4.614954
3.5, 804.231567, 804.831665, 5.774391
3.5, 1076.844116, 742.473572, 5.451975
3.5, 688.530396, 717.351807, 7.308016
3.5, 860.495728, 762.243774, 5.329011
3.5, 710.719238, 909.226746, 21.058681
3.5, 540.088318, 980.915283, -0.868634
3.5, 812.486755, 757.162659, 1.129619
3.5, 959.356445, 774.2323, 5.647413
3.5, 1032.054077, 761.491394, 2.840822
3.5, 579.990356, 772.115417, -2.85034
3.5, 391.581207, 738.359741, -24.173882
3.5, 612.417542, 690.318176, -20.215437
3.5, 740.730896, 706.400391, 3.627218
3.5, 660.021057, 677.635071, 22.641027
3.5, 941.64801, 818.559937, 4.680413
3.5, 710.496582, 798.853149, 0.19891
3.5, 722.494995, 751.891968, 1.738191
3.5, 663.240234, 899.852173, 4.773411
3.5, 887.218506, 801.764404, 5.835382
3.5, 846.050964, 828.789124, 5.819718
3.5, 797.897644, 853.247375, 5.560595
3.5, 756.046997, 829.352539, -1.514233
3.5, 663.66803, 811.681641, 1.187886
3.5, 941.476318, 868.182495, 5.327556
3.5, 896.847534, 848.614258, 3.578721
3.5, 841.092102, 876.754456, 5.946725
3.5, 677.113037, 763.387817, 6.973336
3.5, 796.428833, 902.146912, 4.68786
3.5, 718.552124, 253.101852, -13.335536
3.5, 884.345154, 897.022217, 5.386701
3.5, 213.255096, 619.343079, -22.528408
3.5, 709.605957, 861.442383, 13.149451
3.5, 846.031921, 924.477783, 6.86643
3.5, 794.655701, 950.500366, 0.38249
3.5, 755.127319, 876.751831, 7.019156
3.5, 747.247009, 943.596252, 5.686238
3.6, 838.506592, 115.965271, 0.298995
3.6, 436.688568, 193.89241, 34.765709
3.6, 575.995483, 321.256195, 6.95122
3.6, 925.900208, 215.640182, -12.935505
3.6, 442.588043, 679.408936, 7.505605
3.6, 803.603882, 231.043793, -0.017036
3.6, 513.728577, 236.026535, 30.887566
3.6, 682.252686, 311.907562, 6.803342
3.6, 889.255371, 292.334656, -13.923392
3.6, 730.039124, 298.902283, -6.0969
3.6, 927.438721, 320.980408, 11.94284
3.6, 755.031067, 130.420944, -6.490901
3.6, 847.71405, 162.55838, -6.323097
3.6, 270.217529, 593.135986, -55.788166
3.6, 805.260925, 182.40155, -13.292311
3.6, 518.15686, 284.126282, -55.923065
3.6, 571.677307, 613.117798, 7.337726
3.6, 716.891724, 432.711517, -14.643565
3.6, 932.603088, 169.674393, 1.376877
3.6, 514.234497, 591.727966, 12.003664
3.6, 756.322266, 223.51152, -5.392157
3.6, 691.893738, 79.874626, 1.902751
3.6, 777.866333, 347.869202, 10.367902
3.6, 423.786499, 240.877197, 55.836536
3.6, 345.74588, 211.25148, 5.461289
3.6, 969.432739, 198.270081, 6.070222
3.6, 531.494446, 453.579834, 6.538723
3.6, 529.541138, 331.787537, -50.745609
3.6, 891.862183, 142.671082, 7.612449
3.6, 744.794617, 382.261383, 10.640044
3.6, 660.848083, 353.983154, 14.232485
3.6, 684.937744, 396.826508, -33.089046
3.6, 590.6521, 887.211121, 6.069566
3.6, 1002.814758, 232.545441, 2.382162
3.6, 456.791565, 628.205872, -33.299141
3.6, 853.844299, 258.759766, -21.342867
3.6, 421.806335, 595.19165, 37.149174
3.6, 572.768005, 662.000916, 14.573981
3.6, 907.096558, 366.087799, -3.212815
3.6, 764.296204, 426.177856, -7.050177
3.6, 313.41452, 245.368484, 2.180879
3.6, 927.262146, 263.922455, 13.927464
3.6, 573.752686, 382.289307, 30.772202
3.6, 1033.338867, 269.962036, 1.546304
3.6, 501.075317, 492.382477, 25.612309
3.6, 804.438843, 460.467743, 12.715994
3.6, 756.521667, 474.158569, 7.392416
3.6, 868.273987, 336.800354, 0.463924
3.6, 528.985657, 403.041321, 44.505753
3.6, 958.003967, 357.636841, 9.846833
3.6, 822.138611, 324.921295, -5.073907
3.6, 540.969666, 519.680298, 31.890078
3.6, 1024.852295, 403.770325, -1.037182
3.6, 839.825195, 426.797333, -0.730139
3.6, 800.124268, 393.514404, 4.110034
3.6, 629.349365, 777.61438, -0.371896
3.6, 974.641235, 269.515381, 2.186713
3.6, 885.366882, 409.900482, 2.647032
3.6, 292.030212, 709.825989, 4.116352
3.6, 556.579163, 730.24762, 40.58091
3.6, 1085.267944, 357.752075, 1.237331
3.6, 410.933502, 643.594788, 11.057787
3.6, 846.75293, 379.383179, 0.146222
3.6, 941.105408, 402.910706, 5.911712
3.6, 1060.640747, 433.646973, 6.397543
3.6, 530.340454, 638.563354, -39.394814
3.6, 429.161102, 146.548721, 2.442909
3.6, 983.004395, 427.517548, 2.983694
3.6, 602.63092, 575.255981, 13.481236
3.6, 444.8638, 435.403503, -13.032228
3.6, 1107.74646, 417.884705, 5.765331
3.6, 620.702637, 442.731262, -9.472316
3.6, 940.790833, 451.44223, 0.448405
3.6, 876.63446, 457.686768, 5.135674
3.6, 641.057861, 231.268387, 63.706123
3.6, 809.876221, 278.38324, 10.730846
3.6, 1034.140625, 474.1604, 0.92539
3.6, 1117.80542, 463.388153, 0.170357
3.6, 794.984009, 507.765839, 5.003721
3.6, 985.873413, 476.966187, 5.479283
3.6, 667.905884, 457.068939, 8.979064
3.6, 912.591858, 490.522736, 6.189805
3.6, 841.541809, 489.844482, 5.808002
3.6, 574.114868, 431.655823, -10.021561
3.6, 643.244995, 548.174072, 0.505329
3.6, 1073.726074, 502.365387, 5.204251
3.6, 712.04071, 490.459076, 4.630303
3.6, 1020.366638, 521.808228, 1.721792
3.6, 1121.012207, 514.524292, 6.308783
3.6, 926.243469, 537.572266, 3.447663
3.6, 973.193481, 524.450195, 2.075105
3.6, 877.632935, 523.942688, 1.139516
3.6, 749.279053, 521.44458, 2.95114
3.6, 831.977295, 541.910645, 3.416513
3.6, 665.302795, 504.93985, 1.142635
3.6, 498.310059, 540.097412, 14.36896
3.6, 557.744263, 815.293823, 14.514587
3.6, 1067.912476, 552.36084, 5.959088
3.6, 702.712402, 539.378601, 2.407374
3.6, 847.241394, 210.916626, -12.149887
3.6, 787.214417, 559.681702, 0.480329
3.6, 984.96936, 570.166138, 0.909524
3.6, 395.343445, 690.147461, -6.739569
3.6, 868.653625, 571.470398, 4.452062
3.6, 1122.206665, 560.263306, 0.24541
3.6, 740.131714, 569.679565, 2.487902
3.6, 717.235535, 663.647095, 7.490991
3.6, 824.511353, 588.828491, 4.255284
3.6, 284.986572, 283.814941, 1.211449
3.6, 694.762329, 588.411316, 1.047348
3.6, 640.771057, 731.11499, 13.970139
3.6, 627.464417, 641.634705, -19.555332
3.6, 780.606934, 606.085022, 2.728145
3.6, 875.841248, 621.803406, 1.555162
3.6, 1064.846558, 601.027771, 0.350314
3.6, 730.717651, 618.477966, 0.620618
3.6, 465.162323, 806.793396, 11.624297
3.6, 961.401306, 624.677002, 5.586694
3.6, 532.531006, 687.5849, -20.839045
3.6, 370.48642, 251.276581, 1.51154
3.6, 917.564331, 646.780334, 1.572751
3.6, 488.678711, 664.777954, -0.675982
3.6, 815.254211, 640.969299, 2.57077
3.6, 634.435242, 311.577789, 37.795498
3.6, 1104.914673, 626.428284, 6.404215
3.6, 570.865784, 479.405945, -27.633455
3.6, 1058.942993, 649.197083, 6.253462
3.6, 618.051392, 490.806366, -1.617326
3.6, 207.143463, 571.725464, 4.235686
3.6, 768.620728, 666.369812, 5.770431
3.6, 452.720245, 482.252228, -77.004501
3.6, 625.209412, 841.375366, 18.329483
3.6, 588.714966, 529.225769, 8.343578
3.6, 883.996033, 719.017456, 0.49663
3.6, 761.288818, 781.668091, 5.40783
3.6, 1077.44397, 693.918091, 5.898909
3.6, 679.654602, 633.028748, 6.929026
3.6, 819.286987, 709.690857, 6.169048
3.6, 611.690674, 353.583221, -7.517083
3.6, 296.502808, 813.388062, 4.465343
3.6, 554.97229, 564.568848, -6.508705
3.6, 647.053223, 597.331848, -0.142441
3.6, 467.127411, 578.610107, -58.248211
3.6, 631.973206, 974.892944, 4.619866
3.6, 804.251648, 804.771179, 5.769544
3.6, 1076.848389, 742.367126, 5.442356
3.6, 688.514099, 717.429993, 7.308369
3.6, 860.402344, 762.191467, 5.332194
3.6, 710.671997, 909.169983, 21.053858
3.6, 540.038818, 980.903931, -0.865883
3.6, 812.543579, 757.192139, 1.134153
3.6, 959.386841, 774.201477, 5.643261
3.6, 1032.09082, 761.48645, 2.844183
3.6, 580.552612, 772.082886, -2.862685
3.6, 391.587158, 738.366943, -24.174839
3.6, 612.382141, 690.315857, -20.211262
3.6, 740.850342, 706.426392, 3.619693
3.6, 659.937988, 677.723694, 22.641253
3.6, 941.56543, 818.583313, 4.68545
3.6, 710.486389, 798.790771, 0.194377
3.6, 722.55835, 751.848389, 1.74378
3.6, 663.169495, 899.857605, 4.780166
3.6, 887.043335, 801.238708, 5.818666
3.6, 846.117554, 828.767334, 5.815334
3.6, 797.921814, 853.240295, 5.557913
3.6, 756.046997, 829.306763, -1.514982
3.6, 663.696716, 811.659729, 1.188986
3.6, 941.535278, 868.114929, 5.321624
3.6, 896.850769, 848.657593, 3.574152
3.6, 841.171265, 876.742676, 5.944087
3.6, 677.12085, 763.400757, 6.976908
3.6, 796.380981, 902.13208, 4.690375
3.6, 718.47644, 253.163757, -13.324677
3.6, 884.34613, 897.029724, 5.388491
3.6, 213.221085, 619.231445, -22.592018
3.6, 709.550598, 861.355652, 13.140979
3.6, 846.01123, 924.4646, 6.863878
3.6, 794.603149, 950.439697, 0.376502
3.6, 755.085632, 876.797424, 7.019745
3.6, 747.255005, 943.56543, 5.686935
3.7, 838.504089, 116.018517, 0.304769
3.7, 436.701874, 193.89505, 34.76548
3.7, 576.314026, 321.443909, 6.977858
3.7, 925.873413, 215.670731, -12.930593
3.7, 442.607452, 679.386963, 7.504768
3.7, 803.572571, 230.985168, -0.021492
3.7, 513.725708, 236.039902, 30.888672
3.7, 682.161316, 311.893158, 6.79811
3.7, 889.242554, 292.345673, -13.920196
3.7, 730.013306, 298.870209, -6.099495
3.7, 927.434082, 320.992035, 11.945497
3.7, 755.056091, 130.409378, -6.491802
3.7, 847.786743, 162.513824, -6.325412
3.7, 270.355896, 593.047058, -55.787857
3.7, 805.256958, 182.402405, -13.291426
3.7, 518.141602, 284.150757, -55.92038
3.7, 571.698792, 613.256348, 7.346787
3.7, 716.805298, 432.703125, -14.636296
3.7, 932.245056, 168.794968, 1.326551
3.7, 514.158325, 591.886292, 12.020971
3.7, 756.309814, 223.455475, -5.39673
3.7, 691.919373, 79.877914, 1.905724
3.7, 777.850342, 347.81366, 10.373474
3.7, 423.783691, 240.86116, 55.834667
3.7, 345.733185, 211.28688, 5.46534
3.7, 969.458801, 198.269485, 6.070218
3.7, 531.443176, 453.535522, 6.535155
3.7, 529.515503, 331.751953, -50.747627
3.7, 891.884827, 142.67012, 7.615458
3.7, 744.767517, 382.257233, 10.642575
3.7, 660.817444, 353.919281, 14.230252
3.7, 684.90448, 396.814575, -33.086567
3.7, 590.717102, 887.197144, 6.066259
3.7, 1002.794556, 232.513428, 2.382633
3.7, 456.824982, 628.220581, -33.303013
3.7, 853.808594, 258.79303, -21.344671
3.7, 421.803925, 595.121765, 37.142883
3.7, 572.812927, 662.027771, 14.573753
3.7, 907.123047, 366.023743, -3.207289
3.7, 764.362122, 426.118835, -7.058461
3.7, 313.456879, 245.372314, 2.181974
3.7, 927.319885, 263.934998, 13.933308
3.7, 573.756409, 382.2948, 30.774504
3.7, 1033.338745, 269.929901, 1.54658
3.7, 501.105957, 492.375336, 25.614489
3.7, 804.430786, 460.561646, 12.72849
3.7, 756.595459, 474.103455, 7.396069
3.7, 868.232239, 336.816437, 0.462965
3.7, 528.992432, 403.094727, 44.509903
3.7, 957.99353, 357.623596, 9.848473
3.7, 822.082275, 324.895355, -5.078427
3.7, 540.899109, 519.714539, 31.892006
3.7, 1024.85022, 403.815094, -1.032064
3.7, 839.940369, 426.654877, -0.746222
3.7, 800.14325, 393.435608, 4.111841
3.7, 629.339294, 777.648315, -0.367693
3.7, 974.583862, 269.577515, 2.176641
3.7, 885.387268, 409.878906, 2.649757
3.7, 292.037537, 709.813049, 4.117231
3.7, 556.64917, 730.255737, 40.57798
3.7, 1085.257324, 357.686127, 1.235999
3.7, 411.317749, 643.476746, 11.031788
3.7, 846.759705, 379.378754, 0.146599
3.7, 941.092041, 402.894531, 5.910635
3.7, 1060.665771, 433.631592, 6.397054
3.7, 530.274536, 638.582458, -39.390816
3.7, 429.259521, 146.492249, 2.450858
3.7, 983.017273, 427.561859, 2.980432
3.7, 602.646606, 575.297424, 13.483444
3.7, 444.885315, 435.342194, -13.038911
3.7, 1107.697266, 417.86322, 5.767388
3.7, 620.736389, 442.628174, -9.463568
3.7, 940.788757, 451.461945, 0.450397
3.7, 876.57782, 457.709351, 5.141584
3.7, 641.076477, 231.273743, 63.709183
3.7, 809.888123, 278.346741, 10.730651
3.7, 1034.148193, 474.200195, 0.929211
3.7, 1117.810059, 463.404236, 0.171648
3.7, 795.033752, 507.827026, 4.999031
3.7, 985.862549, 476.913513, 5.476151
3.7, 668.017029, 457.111145, 8.978753
3.7, 912.672424, 490.503296, 6.187899
3.7, 841.379456, 489.908966, 5.821503
3.7, 574.039307, 431.68222, -10.029674
3.7, 643.223938, 548.162048, 0.504904
3.7, 1073.748901, 502.263092, 5.19695
3.7, 712.006104, 490.352112, 4.634232
3.7, 1020.365112, 521.805054, 1.720754
3.7, 1121.004761, 514.540283, 6.310629
3.7, 926.297302, 537.570801, 3.445493
3.7, 973.102295, 524.32782, 2.074534
3.7, 877.549744, 524.027771, 1.135706
3.7, 749.21521, 521.527954, 2.940753
3.7, 831.906738, 541.697083, 3.440128
3.7, 665.268555, 505.010956, 1.143765
3.7, 498.420532, 540.1073, 14.37728
3.7, 557.678406, 815.279053, 14.508203
3.7, 1067.89209, 552.382751, 5.961919
3.7, 702.592224, 539.500793, 2.390123
3.7, 847.350281, 211.002228, -12.137069
3.7, 787.164856, 559.782837, 0.487849
3.7, 984.952576, 570.150696, 0.907334
3.7, 395.368988, 690.166748, -6.73878
3.7, 868.625488, 571.421143, 4.455608
3.7, 1122.237671, 560.252747, 0.246042
3.7, 740.139221, 569.712524, 2.485176
3.7, 717.212708, 663.633911, 7.489036
3.7, 824.570374, 588.861206, 4.247081
3.7, 285.006775, 283.691254, 1.210297
3.7, 694.814636, 588.433472, 1.049114
3.7, 640.551392, 730.556213, 13.943237
3.7, 627.496094, 641.547791, -19.562748
3.7, 780.47644, 606.0896, 2.722272
3.7, 875.854065, 621.722473, 1.554844
3.7, 1065.149902, 601.16394, 0.370537
3.7, 730.992249, 617.689453, 0.578138
3.7, 465.183044, 806.706299, 11.622959
3.7, 961.361267, 624.590698, 5.583354
3.7, 532.611389, 687.596436, -20.845148
3.7, 370.506287, 251.199677, 1.509457
3.7, 917.523193, 646.778076, 1.569087
3.7, 488.63028, 664.664978, -0.677749
3.7, 815.276978, 640.931091, 2.574338
3.7, 634.416382, 311.516479, 37.790916
3.7, 1104.863525, 626.400757, 6.404552
3.7, 570.802612, 479.438049, -27.632912
3.7, 1058.942993, 649.120544, 6.247193
3.7, 618.159668, 490.643829, -1.625047
3.7, 207.105743, 571.602356, 4.230753
3.7, 768.621887, 666.269836, 5.762012
3.7, 453.00354, 482.357849, -77.025436
3.7, 625.240112, 841.370667, 18.327316
3.7, 588.833374, 529.366577, 8.347064
3.7, 883.977234, 719.01593, 0.495982
3.7, 761.373047, 781.720337, 5.404294
3.7, 1077.512207, 693.911987, 5.897149
3.7, 679.703674, 633.055908, 6.934342
3.7, 819.280945, 709.631104, 6.163736
3.7, 611.683594, 353.571503, -7.515223
3.7, 296.415436, 813.298462, 4.470997
3.7, 555.044128, 564.502869, -6.516215
3.7, 647.141541, 597.242432, -0.150106
3.7, 467.148499, 578.633179, -58.249584
3.7, 631.9104, 974.882629, 4.625783
3.7, 804.166443, 804.80542, 5.776731
3.7, 1076.822021, 742.385254, 5.445538
3.7, 688.464661, 717.38501, 7.304291
3.7, 860.523254, 762.252502, 5.326882
3.7, 710.726501, 909.173218, 21.054365
3.7, 540.107422, 980.910095, -0.870199
3.7, 812.530701, 757.187927, 1.134321
3.7, 959.354431, 774.16449, 5.641143
3.7, 1032.060791, 761.470825, 2.843556
3.7, 580.573792, 772.073364, -2.863977
3.7, 391.590149, 738.363464, -24.172255
3.7, 612.342957, 690.332336, -20.206587
3.7, 740.819336, 706.416321, 3.620693
3.7, 659.921997, 677.683228, 22.643848
3.7, 941.583801, 818.553528, 4.684467
3.7, 710.40686, 798.813843, 0.198027
3.7, 722.468384, 751.877686, 1.734577
3.7, 663.227417, 899.815552, 4.77552
3.7, 887.02002, 801.282715, 5.825411
3.7, 846.107239, 828.673218, 5.812798
3.7, 797.914307, 853.338928, 5.565394
3.7, 756.112183, 829.248047, -1.517985
3.7, 663.613403, 811.680847, 1.182719
3.7, 941.532043, 868.072266, 5.321189
3.7, 896.895874, 848.622559, 3.574672
3.7, 841.04187, 876.749207, 5.950542
3.7, 677.231995, 763.334595, 6.980254
3.7, 796.30127, 902.127441, 4.696993
3.7, 718.479126, 253.063599, -13.333697
3.7, 884.356201, 896.989685, 5.387815
3.7, 213.07019, 618.836426, -22.654448
3.7, 709.483643, 860.995483, 13.11543
3.7, 846.032532, 924.371155, 6.861326
3.7, 794.655396, 950.455933, 0.379782
3.7, 755.145203, 876.8349, 7.024756
3.7, 747.285217, 943.513245, 5.686623
3.8, 838.461975, 116.02552, 0.302448
3.8, 436.698608, 193.916397, 34.763023
3.8, 575.977173, 321.317474, 6.954824
3.8, 925.955811, 215.6483, -12.935009
3.8, 442.561096, 679.438965, 7.500762
3.8, 803.581543, 231.06105, -0.015267
3.8, 513.772461, 236.032578, 30.886217
3.8, 682.434021, 311.802826, 6.80467
3.8, 889.251343, 292.338562, -13.922172
3.8, 730.029114, 299.288239, -6.068268
3.8, 927.413452, 320.989471, 11.945708
3.8, 755.061218, 130.397736, -6.493425
3.8, 847.681152, 162.489655, -6.329675
3.8, 270.457428, 593.041016, -55.784702
3.8, 805.172913, 182.415436, -13.286596
3.8, 518.127258, 284.184448, -55.918743
3.8, 571.654175, 613.239319, 7.342433
3.8, 716.795837, 432.700409, -14.63655
3.8, 932.648621, 169.689056, 1.381559
3.8, 514.144104, 591.760193, 12.011746
3.8, 756.307617, 223.465576, -5.395164
3.8, 691.908997, 79.863297, 1.905584
3.8, 777.888489, 347.850006, 10.36756
3.8, 423.768219, 240.870544, 55.835892
3.8, 345.821228, 211.246597, 5.455752
3.8, 969.477478, 198.253632, 6.068079
3.8, 531.437927, 453.593384, 6.541887
3.8, 529.542419, 331.827087, -50.743233
3.8, 891.861694, 142.626511, 7.611866
3.8, 744.719482, 382.171844, 10.649389
3.8, 660.815308, 353.969452, 14.228621
3.8, 684.967651, 396.800507, -33.09145
3.8, 590.688965, 887.176208, 6.066951
3.8, 1002.794006, 232.487335, 2.383604
3.8, 456.846771, 628.187134, -33.305038
3.8, 853.87677, 258.818176, -21.35021
3.8, 421.772278, 595.193542, 37.150581
3.8, 572.849854, 662.037354, 14.574859
3.8, 907.027405, 366.064026, -3.211629
3.8, 764.324585, 426.141357, -7.054776
3.8, 313.436188, 245.391296, 2.18137
3.8, 927.2547, 263.934418, 13.926168
3.8, 573.747559, 382.292175, 30.772673
3.8, 1033.305664, 269.955994, 1.54225
3.8, 501.071564, 492.392395, 25.612844
3.8, 804.475769, 460.515594, 12.724165
3.8, 756.611206, 474.100159, 7.397887
3.8, 868.164917, 336.805115, 0.459857
3.8, 529.065918, 403.095734, 44.512466
3.8, 958.010132, 357.631012, 9.847733
3.8, 822.139343, 324.92569, -5.072632
3.8, 540.949768, 519.693604, 31.891266
3.8, 1024.810547, 403.826752, -1.027598
3.8, 839.876038, 426.7276, -0.737292
3.8, 800.056396, 393.427856, 4.118694
3.8, 629.320312, 777.71228, -0.362282
3.8, 974.602478, 269.495117, 2.184357
3.8, 885.296814, 409.913544, 2.64215
3.8, 292.048157, 709.830627, 4.115129
3.8, 556.589233, 730.21344, 40.579529
3.8, 1085.284058, 357.714661, 1.238926
3.8, 411.382874, 643.487122, 11.028037
3.8, 846.768005, 379.40918, 0.148897
3.8, 941.142395, 402.868622, 5.905583
3.8, 1060.666504, 433.583313, 6.392375
3.8, 530.40918, 638.565796, -39.401585
3.8, 429.253265, 146.514801, 2.449943
3.8, 982.980957, 427.537628, 2.981963
3.8, 602.54895, 575.292847, 13.475009
3.8, 444.949646, 435.421692, -13.03464
3.8, 1107.680908, 417.819, 5.763518
3.8, 620.725525, 442.706482, -9.470947
3.8, 940.804626, 451.475311, 0.449927
3.8, 876.618713, 457.656891, 5.136175
3.8, 641.099487, 231.265213, 63.708324
3.8, 809.855347, 278.322845, 10.735676
3.8, 1034.127563, 474.183685, 0.925031
3.8, 1117.841064, 463.393768, 0.170599
3.8, 795.026001, 507.819092, 4.998887
3.8, 985.922668, 476.904907, 5.470027
3.8, 667.947754, 457.104584, 8.975685
3.8, 912.628174, 490.458801, 6.181783
3.8, 841.406494, 489.8461, 5.81513
3.8, 574.160278, 431.744354, -10.028087
3.8, 643.278564, 548.188477, 0.508758
3.8, 1073.725098, 502.267487, 5.19931
3.8, 712.009583, 490.506927, 4.634557
3.8, 1020.346863, 521.804504, 1.719872
3.8, 1121.192139, 512.366699, 6.129204
3.8, 926.294922, 537.531006, 3.450202
3.8, 973.084045, 524.358154, 2.072739
3.8, 877.457031, 523.42511, 1.102869
3.8, 749.326416, 521.66095, 2.931699
3.8, 831.846863, 541.776855, 3.434339
3.8, 665.302734, 505.047546, 1.146528
3.8, 498.426819, 540.175903, 14.37801
3.8, 557.767334, 815.306091, 14.51409
3.8, 1067.852661, 552.378906, 5.960761
3.8, 702.67804, 539.393799, 2.403204
3.8, 847.280457, 210.989273, -12.141252
3.8, 787.088074, 559.684204, 0.476178
3.8, 984.896423, 570.173645, 0.905927
3.8, 395.371124, 690.124084, -6.743917
3.8, 868.601501, 571.497253, 4.456412
3.8, 1122.242432, 560.254578, 0.247089
3.8, 740.138428, 569.690857, 2.488782
3.8, 717.297729, 663.632568, 7.496068
3.8, 824.592407, 588.907776, 4.24499
3.8, 284.935272, 283.736908, 1.203554
3.8, 694.787781, 588.416748, 1.048029
3.8, 640.845886, 731.11438, 13.977124
3.8, 627.537292, 641.581177, -19.564159
3.8, 780.591553, 606.152222, 2.722527
3.8, 875.874878, 621.745361, 1.558192
3.8, 1064.929321, 601.059204, 0.356281
3.8, 730.957275, 617.634277, 0.572839
3.8, 465.250977, 806.703308, 11.620224
3.8, 961.401611, 624.640076, 5.582676
3.8, 532.517273, 687.603271, -20.838602
3.8, 370.514282, 251.22702, 1.505659
3.8, 917.550781, 646.803101, 1.573643
3.8, 488.645325, 664.790466, -0.668883
3.8, 815.226501, 640.965393, 2.569227
3.8, 634.515564, 311.520599, 37.791225
3.8, 1104.883789, 626.403809, 6.40434
3.8, 570.80426, 479.517609, -27.637897
3.8, 1058.977295, 649.162231, 6.251274
3.8, 618.120911, 490.637543, -1.620857
3.8, 207.141846, 571.118408, 4.236495
3.8, 768.662781, 666.294434, 5.761804
3.8, 452.968781, 482.407349, -77.022476
3.8, 625.243835, 841.365784, 18.327496
3.8, 588.809082, 529.221436, 8.351317
3.8, 883.998718, 718.998779, 0.496309
3.8, 761.410522, 781.704712, 5.403634
3.8, 1077.443848, 693.941956, 5.899497
3.8, 679.599731, 633.045532, 6.926713
3.8, 819.224915, 709.574829, 6.159585
3.8, 611.707947, 353.628448, -7.517066
3.8, 296.544342, 813.328247, 4.463523
3.8, 554.934021, 564.482239, -6.514977
3.8, 647.098145, 597.293457, -0.144555
3.8, 467.140533, 578.662476, -58.250504
3.8, 631.972412, 974.851013, 4.620286
3.8, 804.249268, 804.766174, 5.768392
3.8, 1076.757324, 742.432129, 5.454228
3.8, 688.376282, 717.356934, 7.295859
3.8, 860.484192, 762.244934, 5.328356
3.8, 710.712891, 909.146423, 21.051311
3.8, 540.012085, 980.88324, -0.864635
3.8, 812.524231, 757.149841, 1.13197
3.8, 959.325562, 774.20105, 5.647448
3.8, 1032.05896, 761.515015, 2.840564
3.8, 580.013672, 772.104736, -2.852673
3.8, 391.615356, 738.371948, -24.168821
3.8, 612.396667, 690.256653, -20.21398
3.8, 740.875793, 706.384644, 3.622188
3.8, 659.942627, 677.667358, 22.643084
3.8, 941.665527, 818.535583, 4.677207
3.8, 710.504333, 798.74884, 0.194341
3.8, 722.587097, 751.86731, 1.74382
3.8, 663.209229, 899.842346, 4.777308
3.8, 887.060547, 801.217285, 5.820258
3.8, 846.144531, 828.733826, 5.818152
3.8, 797.833862, 853.251587, 5.56291
3.8, 756.05188, 829.301758, -1.510018
3.8, 663.739685, 811.688721, 1.192745
3.8, 941.547791, 868.144165, 5.325199
3.8, 896.954712, 848.609009, 3.572918
3.8, 841.160767, 876.682556, 5.939629
3.8, 677.18689, 763.472534, 6.988605
3.8, 796.32843, 902.130554, 4.695146
3.8, 718.479065, 253.111801, -13.329024
3.8, 884.314148, 896.972046, 5.390216
3.8, 213.583496, 618.451843, -22.75223
3.8, 709.529541, 860.964966, 13.116661
3.8, 846.076538, 924.410461, 6.868668
3.8, 794.687561, 950.410461, 0.375139
3.8, 755.171814, 876.777771, 7.020097
3.8, 747.286621, 943.523987, 5.686168
3.9, 838.515503, 115.990128, 0.303361
3.9, 436.648895, 193.851791, 34.769623
3.9, 575.952087, 321.264984, 6.948899
3.9, 925.918457, 215.657272, -12.933495
3.9, 442.606995, 679.386719, 7.503679
3.9, 803.618469, 230.993088, -0.020185
3.9, 513.735657, 236.006729, 30.885523
3.9, 682.487671, 311.889252, 6.81466
3.9, 889.209717, 292.386688, -13.918752
3.9, 730.002502, 298.843933, -6.102442
3.9, 927.430481, 320.990204, 11.944736
3.9, 755.077881, 130.404266, -6.491894
3.9, 847.662415, 162.500076, -6.326943
3.9, 270.475677, 593.034546, -55.785061
3.9, 805.248474, 182.446686, -13.288355
3.9, 518.098083, 284.147064, -55.924862
3.9, 571.632568, 613.155579, 7.338034
3.9, 716.873413, 432.733948, -14.644372
3.9, 932.564148, 169.694901, 1.373536
3.9, 514.167542, 591.804688, 12.01406
3.9, 756.31958, 223.488983, -5.392165
3.9, 691.919983, 79.911049, 1.90362
3.9, 777.908569, 347.838684, 10.366989
3.9, 423.769653, 240.886215, 55.83923
3.9, 345.777863, 211.236145, 5.45857
3.9, 969.50647, 198.226852, 6.064854
3.9, 531.468079, 453.576691, 6.544732
3.9, 529.537964, 331.839447, -50.739914
3.9, 891.862305, 142.694275, 7.612809
3.9, 744.675659, 382.261322, 10.649306
3.9, 660.70282, 354.022156, 14.218029
3.9, 684.963928, 396.818817, -33.091446
3.9, 590.748047, 887.137939, 6.066284
3.9, 1002.823914, 232.483505, 2.386988
3.9, 456.874207, 628.122559, -33.304855
3.9, 853.826782, 258.808899, -21.345814
3.9, 421.810272, 595.120911, 37.145004
3.9, 572.781555, 662.023865, 14.567058
3.9, 907.026611, 366.031799, -3.208353
3.9, 764.325317, 426.235748, -7.04796
3.9, 313.39325, 245.366821, 2.177677
3.9, 927.28772, 263.89328, 13.928179
3.9, 573.718933, 382.290558, 30.776016
3.9, 1033.335083, 269.909912, 1.546034
3.9, 501.101898, 492.375549, 25.614534
3.9, 804.442932, 460.537201, 12.723864
3.9, 756.490784, 474.146057, 7.39068
3.9, 868.236267, 336.722351, 0.456319
3.9, 529.071899, 403.099304, 44.513718
3.9, 958.017761, 357.62149, 9.847282
3.9, 822.078003, 324.917877, -5.079241
3.9, 540.948242, 519.690552, 31.891438
3.9, 1024.807251, 403.803162, -1.031292
3.9, 839.7771, 426.580872, -0.740061
3.9, 800.1073, 393.483124, 4.111581
3.9, 629.347717, 777.71106, -0.361982
3.9, 974.629578, 269.519531, 2.184857
3.9, 885.322937, 409.901825, 2.64303
3.9, 292.052002, 709.838928, 4.113919
3.9, 556.664734, 730.206421, 40.579723
3.9, 1085.290771, 357.715271, 1.240153
3.9, 411.005646, 643.553833, 11.055968
3.9, 846.759827, 379.405151, 0.148594
3.9, 941.12561, 402.823822, 5.90349
3.9, 1060.677124, 433.668671, 6.40215
3.9, 530.338379, 638.647339, -39.396976
3.9, 429.17395, 146.521011, 2.442405
3.9, 983.049622, 427.476074, 2.988262
3.9, 602.569702, 575.40387, 13.480835
3.9, 444.955048, 435.399506, -13.038627
3.9, 1107.671387, 417.841827, 5.765287
3.9, 620.631348, 442.709381, -9.472883
3.9, 940.796692, 451.434784, 0.447339
3.9, 876.618958, 457.684723, 5.137448
3.9, 641.079773, 231.312057, 63.711094
3.9, 809.854004, 278.328094, 10.734655
3.9, 1034.159546, 474.148071, 0.926529
3.9, 1117.841187, 463.455383, 0.17681
3.9, 795.046265, 507.895416, 4.999323
3.9, 985.932495, 476.971344, 5.475963
3.9, 667.928162, 457.102264, 8.973535
3.9, 912.690552, 490.547852, 6.189796
3.9, 841.377869, 489.914764, 5.820259
3.9, 574.143066, 431.64679, -10.022031
3.9, 643.357056, 548.263916, 0.518045
3.9, 1073.7771, 502.342163, 5.196884
3.9, 712.016968, 490.41095, 4.633529
3.9, 1020.360657, 521.843933, 1.720414
3.9, 1121.053467, 514.524902, 6.309158
3.9, 926.296692, 537.526489, 3.448823
3.9, 973.144287, 524.263977, 2.081538
3.9, 877.616211, 524.029785, 1.138349
3.9, 749.375488, 521.586975, 2.937937
3.9, 831.917236, 541.83728, 3.424248
3.9, 665.293701, 505.094574, 1.148041
3.9, 498.425446, 540.138977, 14.379114
3.9, 557.764648, 815.290833, 14.514728
3.9, 1067.878784, 552.392822, 5.963146
3.9, 702.685913, 539.408813, 2.40263
3.9, 847.272217, 210.937149, -12.145555
3.9, 787.223267, 559.621155, 0.476263
3.9, 984.987183, 570.156311, 0.91113
3.9, 395.362244, 690.110657, -6.740304
3.9, 868.617554, 571.42688, 4.457537
3.9, 1122.165161, 560.229431, 0.243579
3.9, 740.237244, 569.63855, 2.495992
3.9, 717.221863, 663.635254, 7.490586
3.9, 824.586609, 588.760376, 4.251004
3.9, 285.072723, 283.606842, 1.215405
3.9, 694.958435, 588.524719, 1.064017
3.9, 640.799561, 731.134155, 13.974039
3.9, 627.441345, 641.301636, -19.57494
3.9, 780.55896, 605.980896, 2.73382
3.9, 875.815918, 621.816467, 1.552357
3.9, 1065.142822, 601.146118, 0.366638
3.9, 731.066345, 617.567322, 0.571936
3.9, 465.249329, 806.661621, 11.619512
3.9, 961.410583, 624.628418, 5.582645
3.9, 532.58606, 687.53656, -20.841484
3.9, 370.578674, 251.225021, 1.512061
3.9, 917.497498, 646.798096, 1.566638
3.9, 488.664886, 664.749756, -0.670515
3.9, 815.283997, 640.944946, 2.573825
3.9, 634.441956, 311.563232, 37.794006
3.9, 1104.860596, 626.391235, 6.404676
3.9, 570.710144, 479.432892, -27.627232
3.9, 1058.992065, 649.182251, 6.252211
3.9, 618.13385, 490.757629, -1.623669
3.9, 207.142136, 570.877319, 4.235086
3.9, 768.635925, 666.284058, 5.762194
3.9, 452.738007, 482.210266, -77.007721
3.9, 625.257812, 841.331238, 18.326324
3.9, 588.746521, 529.270813, 8.341876
3.9, 884.015137, 719.023315, 0.496193
3.9, 761.381958, 781.733887, 5.410579
3.9, 1077.402588, 693.931641, 5.903328
3.9, 679.714539, 633.01709, 6.931843
3.9, 819.304626, 709.643433, 6.165306
3.9, 611.663147, 353.616211, -7.511997
3.9, 296.387665, 813.319397, 4.474914
3.9, 554.939697, 564.577759, -6.507831
3.9, 647.082397, 597.357361, -0.138456
3.9, 467.184692, 578.604675, -58.253918
3.9, 631.965759, 974.925659, 4.619893
3.9, 804.224182, 804.758972, 5.769632
3.9, 1076.730835, 742.585388, 5.46492
3.9, 688.507935, 717.387146, 7.306311
3.9, 860.491882, 762.174805, 5.325208
3.9, 710.561218, 908.66864, 21.063913
3.9, 540.075012, 980.880798, -0.868308
3.9, 812.524353, 757.164978, 1.131176
3.9, 959.331543, 774.15686, 5.643833
3.9, 1032.093262, 761.446045, 2.844824
3.9, 580.628357, 772.056091, -2.866257
3.9, 391.632751, 738.367126, -24.166714
3.9, 612.333374, 690.439636, -20.203394
3.9, 740.853333, 706.409058, 3.619726
3.9, 659.926208, 677.638367, 22.647341
3.9, 941.595947, 818.419556, 4.684417
3.9, 710.548218, 798.76123, 0.198521
3.9, 722.584595, 751.879089, 1.74299
3.9, 663.227844, 899.816406, 4.776672
3.9, 887.234314, 801.137695, 5.808527
3.9, 846.139282, 828.722717, 5.82162
3.9, 797.828796, 853.255066, 5.5639
3.9, 756.102966, 829.267578, -1.512268
3.9, 663.717957, 811.678223, 1.188397
3.9, 941.551941, 867.983887, 5.31908
3.9, 896.932739, 848.60199, 3.571168
3.9, 841.19812, 876.833862, 5.953881
3.9, 677.171021, 763.431885, 6.983882
3.9, 796.324219, 902.122803, 4.695928
3.9, 718.537537, 253.049179, -13.338803
3.9, 884.327148, 896.959412, 5.388655
3.9, 214.498932, 618.142822, -22.835739
3.9, 709.594238, 860.919495, 13.117655
3.9, 846.014404, 924.426575, 6.870292
3.9, 794.681702, 950.46106, 0.37901
3.9, 755.121521, 876.753113, 7.014281
3.9, 747.27887, 943.461975, 5.684607
4, 838.556335, 115.99984, 0.304935
4, 436.683624, 193.895309, 34.765244
4, 576.305725, 321.459625, 6.977446
4, 925.953369, 215.641937, -12.935612
4, 442.553192, 679.416565, 7.499036
4, 803.564636, 231.033539, -0.018359
4, 513.798584, 236.03653, 30.883959
4, 682.191711, 311.91626, 6.798857
4, 889.263184, 292.30838, -13.92291
4, 730.011414, 298.879913, -6.098091
4, 927.457275, 321.013489, 11.944932
4, 755.074341, 130.437363, -6.487807
4, 847.683411, 162.525101, -6.324969
4, 270.563232, 593.062073, -55.783272
4, 805.208618, 182.401306, -13.289114
4, 518.135864, 284.159821, -55.920265
4, 571.606201, 613.17041, 7.33536
4, 716.837463, 432.609802, -14.63473
4, 932.604553, 169.763855, 1.377295
4, 514.194458, 591.848145, 12.016926
4, 756.287537, 223.500854, -5.395811
4, 691.965454, 79.932045, 1.909065
4, 777.87146, 347.913239, 10.365603
4, 423.772919, 240.868423, 55.834606
4, 345.807556, 211.181915, 5.453019
4, 969.496765, 198.273987, 6.069763
4, 531.470459, 453.529572, 6.539864
4, 529.570435, 331.821442, -50.743801
4, 891.832947, 142.595322, 7.60789
4, 744.777344, 382.212738, 10.642967
4, 660.742859, 353.978088, 14.222639
4, 684.930176, 396.77771, -33.087681
4, 590.742554, 887.143799, 6.069288
4, 1002.8526, 232.551224, 2.38404
4, 456.848236, 628.130493, -33.304039
4, 853.838867, 258.769531, -21.344557
4, 421.786743, 595.195801, 37.151928
4, 572.771729, 662.028748, 14.567437
4, 907.055969, 366.043396, -3.210665
4, 764.297363, 426.243225, -7.044767
4, 313.401154, 245.397018, 2.174798
4, 927.257874, 263.959198, 13.926664
4, 573.705688, 382.13327, 30.76428
4, 1033.34082, 269.957886, 1.545662
4, 501.126587, 492.329926, 25.612078
4, 804.427124, 460.425049, 12.711947
4, 756.60498, 474.08252, 7.397356
4, 868.190247, 336.795776, 0.46068
4, 529.052795, 403.06781, 44.512253
4, 958.053162, 357.626465, 9.844765
4, 822.127258, 324.912994, -5.074215
4, 540.998535, 519.639282, 31.888966
4, 1024.81897, 403.822388, -1.030253
4, 839.976685, 426.667084, -0.74703
4, 800.128723, 393.422089, 4.113818
4, 629.291626, 777.664856, -0.363207
4, 974.613464, 269.52301, 2.182589
4, 885.422974, 409.891052, 2.650886
4, 292.071869, 709.822327, 4.113483
4, 556.686951, 730.127747, 40.584095
4, 1085.264404, 357.725464, 1.237449
4, 410.967163, 643.552185, 11.060975
4, 846.81665, 379.320831, 0.142105
4, 941.097351, 402.931366, 5.911714
4, 1060.5979, 433.581299, 6.392364
4, 530.438782, 638.587646, -39.404655
4, 429.261963, 146.532211, 2.448652
4, 983.031006, 427.536499, 2.983639
4, 602.54187, 575.238464, 13.469834
4, 444.971802, 435.413879, -13.040795
4, 1107.698608, 417.859863, 5.765766
4, 620.780396, 442.798828, -9.481215
4, 940.818359, 451.441345, 0.448017
4, 876.651733, 457.697449, 5.134587
4, 641.080811, 231.270477, 63.707977
4, 809.841919, 278.323456, 10.736628
4, 1034.086914, 474.167664, 0.92199
4, 1117.813721, 463.346741, 0.167046
4, 794.995178, 507.801697, 5.001928
4, 985.848267, 476.890198, 5.475784
4, 668.038513, 457.071777, 8.978509
4, 912.652222, 490.441193, 6.182702
4, 841.404236, 489.920685, 5.820511
4, 574.117981, 431.636627, -10.022795
4, 643.211792, 548.140442, 0.499438
4, 1073.685425, 502.343018, 5.203124
4, 711.988586, 490.48642, 4.636246
4, 1020.381104, 521.833679, 1.722766
4, 1121.079956, 514.541077, 6.309504
4, 926.332153, 537.560364, 3.445433
4, 973.220581, 525.114502, 2.051505
4, 876.984985, 524.502014, 1.109662
4, 749.290161, 521.555725, 2.940639
4, 831.894348, 541.729919, 3.437155
4, 665.292847, 504.935913, 1.142759
4, 498.39621, 540.165283, 14.373921
4, 557.748169, 815.282593, 14.512228
4, 1067.934692, 552.410278, 5.960813
4, 702.789368, 539.478394, 2.404861
4, 847.294861, 210.968903, -12.143049
4, 787.134705, 559.578064, 0.469237
4, 984.936279, 570.146301, 0.905697
4, 395.413635, 690.143616, -6.740445
4, 868.677917, 571.472473, 4.449648
4, 1122.159058, 560.283875, 0.247576
4, 740.101807, 569.606934, 2.492383
4, 717.234253, 663.605347, 7.487696
4, 824.62323, 588.74292, 4.249352
4, 285.01651, 283.501007, 1.209438
4, 694.975891, 588.496033, 1.063909
4, 640.81543, 731.088074, 13.975029
4, 627.537292, 641.551147, -19.564903
4, 780.499146, 606.190002, 2.715437
4, 875.783142, 621.770569, 1.548955
4, 1065.167603, 601.195618, 0.372808
4, 731.128845, 617.666016, 0.583909
4, 465.26123, 806.657288, 11.620574
4, 961.419434, 624.593689, 5.580685
4, 532.632263, 687.502319, -20.842045
4, 370.63028, 251.193283, 1.512394
4, 917.554077, 646.811279, 1.57298
4, 488.638428, 664.78418, -0.664604
4, 815.229492, 640.982544, 2.567579
4, 634.487732, 311.565216, 37.795082
4, 1104.911621, 626.429077, 6.409225
4, 570.830322, 479.440308, -27.633577
4, 1058.96521, 649.153198, 6.249391
4, 618.142151, 490.688934, -1.623271
4, 207.107986, 570.746155, 4.225303
4, 768.605164, 666.298218, 5.767173
4, 452.996033, 482.418518, -77.029129
4, 625.294678, 841.299133, 18.324196
4, 588.773865, 529.323059, 8.340846
4, 883.987915, 719.024902, 0.495369
4, 761.400818, 781.685791, 5.410257
4, 1077.478516, 693.976746, 5.904471
4, 679.636108, 633.123596, 6.935387
4, 819.235168, 709.629089, 6.163467
4, 611.670593, 353.558411, -7.514967
4, 296.523804, 813.349426, 4.46534
4, 554.973877, 564.598816, -6.505447
4, 647.069519, 597.31134, -0.144394
4, 467.187195, 578.653015, -58.253071
4, 632.010315, 974.884338, 4.614808
4, 804.216248, 804.824219, 5.7774
4, 1076.795288, 742.496948, 5.45624
4, 688.474976, 717.440918, 7.306188
4, 860.526184, 762.156616, 5.321748
4, 710.603455, 908.737061, 21.061018
4, 540.038147, 980.860657, -0.868354
4, 812.528198, 757.165894, 1.130929
4, 959.32019, 774.124695, 5.64439
4, 1032.067993, 761.479309, 2.840441
4, 580.590759, 772.06781, -2.866417
4, 391.67691, 738.355713, -24.162764
4, 612.375244, 690.435913, -20.208027
4, 740.848572, 706.338867, 3.626135
4, 659.966919, 677.692017, 22.64082
4, 941.648926, 818.529785, 4.680038
4, 710.498718, 798.80658, 0.202819
4, 722.542969, 751.883545, 1.739054
4, 663.228821, 899.767151, 4.776396
4, 887.09137, 801.226013, 5.822087
4, 846.102417, 828.638489, 5.814692
4, 797.907288, 853.237, 5.557917
4, 756.263916, 829.281616, -1.525109
4, 663.721497, 811.670593, 1.187378
4, 941.574158, 868.019348, 5.320529
4, 896.911682, 848.662659, 3.564891
4, 841.152344, 876.735168, 5.948102
4, 677.161255, 763.326416, 6.975505
4, 796.313721, 902.092468, 4.697898
4, 718.437927, 253.017136, -13.334205
4, 884.317932, 896.926392, 5.389947
4, 214.284836, 617.632751, -22.979372
4, 709.613281, 860.829407, 13.114914
4, 846.027954, 924.392883, 6.869006
4, 794.70343, 950.502991, 0.38471
4, 755.124573, 876.756714, 7.016582
4, 747.313904, 943.378784, 5.678935
4.1, 838.468994, 116.015953, 0.302918
4.1, 436.6698, 193.867584, 34.768383
4.1, 576.322327, 321.455475, 6.97784
4.1, 925.961731, 215.670654, -12.934814
4.1, 442.586823, 679.404175, 7.501722
4.1, 803.581848, 230.989899, -0.020301
4.1, 513.76123, 236.008072, 30.884615
4.1, 682.45874, 311.846649, 6.809722
4.1, 889.291382, 292.268555, -13.926124
4.1, 730.034729, 298.916534, -6.093352
4.1, 927.465515, 321.007263, 11.944628
4.1, 755.072144, 130.385254, -6.491574
4.1, 848.736755, 161.306686, -6.432775
4.1, 270.641937, 593.047241, -55.784542
4.1, 805.176575, 182.365799, -13.290073
4.1, 518.10791, 284.136505, -55.92215
4.1, 571.663147, 613.106079, 7.338888
4.1, 716.830688, 432.638, -14.63503
4.1, 932.608643, 169.730362, 1.378759
4.1, 514.211121, 591.776367, 12.01329
4.1, 756.345276, 223.502441, -5.391736
4.1, 691.944702, 79.88871, 1.908195
4.1, 777.894287, 347.791473, 10.370165
4.1, 423.768524, 240.875732, 55.838158
4.1, 345.664612, 211.287033, 5.469802
4.1, 969.498901, 198.265182, 6.069652
4.1, 531.525208, 453.495331, 6.539927
4.1, 529.558777, 331.804932, -50.745617
4.1, 891.876099, 142.70871, 7.615209
4.1, 744.76239, 382.23291, 10.641888
4.1, 660.750671, 354.027527, 14.222551
4.1, 684.94043, 396.787445, -33.089577
4.1, 590.751648, 887.076782, 6.065543
4.1, 1002.781128, 232.492233, 2.380427
4.1, 456.845428, 628.128052, -33.302959
4.1, 853.888123, 258.800018, -21.348663
4.1, 421.769348, 595.174072, 37.154369
4.1, 572.766174, 662.045593, 14.562101
4.1, 907.080078, 366.120514, -3.218672
4.1, 764.336304, 426.173065, -7.0529
4.1, 313.365051, 245.313492, 2.175949
4.1, 927.319702, 263.974335, 13.932511
4.1, 573.752686, 382.238281, 30.770626
4.1, 1033.36853, 269.956635, 1.549253
4.1, 501.113068, 492.36087, 25.61294
4.1, 804.411133, 460.531403, 12.724517
4.1, 756.592651, 474.106903, 7.396727
4.1, 868.25354, 336.80426, 0.464148
4.1, 529.041016, 403.036224, 44.509132
4.1, 958.008911, 357.65271, 9.844027
4.1, 822.186646, 324.876923, -5.069368
4.1, 540.923462, 519.704712, 31.890978
4.1, 1024.809814, 403.835236, -1.027068
4.1, 839.890808, 426.625214, -0.74567
4.1, 800.072632, 393.45166, 4.11622
4.1, 629.303833, 777.696411, -0.360179
4.1, 974.608276, 269.516052, 2.183853
4.1, 885.389893, 409.933868, 2.643759
4.1, 292.095795, 709.813965, 4.113101
4.1, 556.667236, 730.20282, 40.5755
4.1, 1085.290894, 357.777466, 1.240789
4.1, 411.372223, 643.42688, 11.030619
4.1, 846.771973, 379.37207, 0.145575
4.1, 941.094604, 402.88559, 5.910471
4.1, 1060.676514, 433.626862, 6.396482
4.1, 530.468689, 638.665527, -39.410316
4.1, 429.214142, 146.483139, 2.449122
4.1, 982.964355, 427.478851, 2.988061
4.1, 602.553528, 575.349609, 13.475564
4.1, 444.991455, 435.36615, -13.043853
4.1, 1107.666016, 417.851196, 5.767012
4.1, 620.736572, 442.707947, -9.475111
4.1, 940.801208, 451.390137, 0.444201
4.1, 876.669128, 457.589905, 5.129776
4.1, 641.092651, 231.292679, 63.708939
4.1, 809.890686, 278.386017, 10.73099
4.1, 1034.161865, 474.142883, 0.92762
4.1, 1117.818359, 463.451141, 0.178829
4.1, 795.046509, 507.882538, 4.998544
4.1, 985.836609, 476.926697, 5.479284
4.1, 667.903992, 457.082397, 8.972396
4.1, 912.715088, 490.531067, 6.18934
4.1, 841.431824, 489.898895, 5.81813
4.1, 574.073486, 431.599854, -10.024935
4.1, 643.229004, 548.082214, 0.4967
4.1, 1073.743652, 502.359253, 5.201633
4.1, 711.983704, 490.483765, 4.638038
4.1, 1020.39679, 521.85437, 1.723141
4.1, 1121.084351, 514.561646, 6.312717
4.1, 926.264893, 537.577942, 3.445178
4.1, 973.162231, 524.304932, 2.079067
4.1, 877.489746, 523.30481, 1.100024
4.1, 749.251038, 521.632507, 2.932992
4.1, 831.919373, 541.791077, 3.427238
4.1, 665.312378, 505.075409, 1.149831
4.1, 498.453583, 540.121216, 14.380156
4.1, 557.682678, 815.269836, 14.506949
4.1, 1067.853638, 552.359558, 5.961168
4.1, 702.58905, 539.489502, 2.39085
4.1, 847.261047, 210.97226, -12.14398
4.1, 787.147827, 559.649902, 0.475738
4.1, 984.943176, 570.138672, 0.906654
4.1, 395.361176, 690.094604, -6.738489
4.1, 868.629944, 571.455566, 4.453126
4.1, 1122.194824, 560.197571, 0.241996
4.1, 740.265503, 569.711182, 2.493263
4.1, 717.078369, 663.63739, 7.477656
4.1, 824.637085, 588.862183, 4.241503
4.1, 285.046478, 283.503601, 1.212002
4.1, 694.892273, 587.541992, 1.018181
4.1, 640.764709, 731.130554, 13.972322
4.1, 627.442871, 641.615967, -19.553869
4.1, 780.604858, 606.151489, 2.722337
4.1, 875.874756, 621.744507, 1.557591
4.1, 1064.824951, 601.060669, 0.352196
4.1, 731.100403, 617.669983, 0.582986
4.1, 465.379791, 806.545532, 11.61684
4.1, 961.411255, 624.603149, 5.581011
4.1, 532.547852, 687.588135, -20.839579
4.1, 370.642334, 251.21257, 1.511578
4.1, 917.515808, 646.748657, 1.568936
4.1, 488.639893, 664.65863, -0.671879
4.1, 815.237854, 640.952026, 2.571882
4.1, 634.44519, 311.562469, 37.794415
4.1, 1104.893921, 626.41272, 6.409113
4.1, 570.747498, 479.428772, -27.628456
4.1, 1059.012329, 649.157043, 6.250834
4.1, 618.108154, 490.671997, -1.621273
4.1, 207.09169, 570.571716, 4.234048
4.1, 768.685181, 666.302185, 5.763639
4.1, 452.721832, 482.328705, -77.011925
4.1, 625.282593, 841.304626, 18.324726
4.1, 588.83667, 529.27887, 8.346638
4.1, 884.003235, 719.00238, 0.495611
4.1, 761.466858, 781.77478, 5.412495
4.1, 1077.430786, 693.907166, 5.898323
4.1, 679.671204, 633.057068, 6.933085
4.1, 819.262878, 709.664734, 6.167844
4.1, 611.727356, 353.68985, -7.515281
4.1, 296.54718, 813.334961, 4.46411
4.1, 555.058167, 564.610291, -6.505326
4.1, 647.031799, 597.275696, -0.145458
4.1, 467.207306, 578.675598, -58.256378
4.1, 631.965576, 974.887085, 4.619163
4.1, 804.236816, 804.733826, 5.768448
4.1, 1076.81958, 742.533813, 5.457855
4.1, 688.483459, 717.445251, 7.307626
4.1, 860.532104, 762.17865, 5.320966
4.1, 710.628418, 908.595215, 21.069065
4.1, 540.065247, 980.85907, -0.870109
4.1, 812.515259, 757.15918, 1.131771
4.1, 959.31134, 774.092957, 5.643696
4.1, 1032.067139, 761.465576, 2.839876
4.1, 580.611389, 772.02002, -2.861993
4.1, 391.695343, 738.316895, -24.16156
4.1, 612.338928, 690.384949, -20.206572
4.1, 740.833618, 706.385071, 3.625025
4.1, 659.888916, 677.661926, 22.647673
4.1, 941.625, 818.415588, 4.68241
4.1, 710.45105, 798.686401, 0.194612
4.1, 722.600586, 751.907837, 1.742478
4.1, 663.224548, 899.721985, 4.779329
4.1, 887.161316, 801.206665, 5.817309
4.1, 846.137329, 828.768372, 5.827325
4.1, 797.770203, 853.304565, 5.570452
4.1, 756.174133, 829.26001, -1.515734
4.1, 663.754822, 811.718628, 1.191068
4.1, 941.556641, 867.998535, 5.321753
4.1, 896.910156, 848.547485, 3.574095
4.1, 841.137817, 876.736755, 5.952208
4.1, 677.208313, 763.402893, 6.98321
4.1, 796.309753, 902.065674, 4.697464
4.1, 718.477112, 253.078125, -13.33141
4.1, 884.300964, 897.020569, 5.395766
4.1, 213.758759, 617.539612, -22.956404
4.1, 709.598694, 860.832275, 13.115585
4.1, 846.00647, 924.349426, 6.86768
4.1, 794.66925, 950.474121, 0.380341
4.1, 755.207397, 876.718567, 7.018243
4.1, 747.313416, 943.366211, 5.680165
4.2, 838.500305, 115.991173, 0.302561
4.2, 436.666992, 193.898422, 34.765366
4.2, 575.939941, 321.302765, 6.95064
4.2, 925.907288, 215.639359, -12.934469
4.2, 442.567871, 679.382141, 7.498415
4.2, 803.600647, 231.033936, -0.016676
4.2, 513.729675, 236.039398, 30.888687
4.2, 682.424866, 311.822235, 6.805912
4.2, 889.181091, 292.282349, -13.916295
4.2, 730.003479, 298.898895, -6.098288
4.2, 927.418701, 320.945984, 11.94189
4.2, 755.0625, 130.3806, -6.4933
4.2, 847.654419, 162.415344, -6.336702
4.2, 270.779694, 593.024414, -55.779011
4.2, 805.228149, 182.410034, -13.290659
4.2, 518.170898, 284.113281, -55.921444
4.2, 571.722046, 613.0802, 7.343393
4.2, 716.8078, 432.709076, -14.636479
4.2, 932.607788, 169.681595, 1.378456
4.2, 514.151855, 591.793579, 12.016557
4.2, 756.297546, 223.517548, -5.394163
4.2, 691.957153, 79.862602, 1.909841
4.2, 777.896912, 347.838013, 10.367684
4.2, 423.773468, 240.863098, 55.834888
4.2, 345.801727, 211.213531, 5.456139
4.2, 969.529907, 198.215302, 6.063248
4.2, 531.442017, 453.497772, 6.539455
4.2, 529.619629, 331.835388, -50.744457
4.2, 891.838928, 142.657776, 7.610444
4.2, 744.737488, 382.201416, 10.643695
4.2, 660.823425, 353.997314, 14.229349
4.2, 684.93634, 396.839325, -33.088722
4.2, 590.77063, 887.054565, 6.06234
4.2, 1002.79071, 232.516418, 2.381882
4.2, 456.806763, 628.155518, -33.302521
4.2, 853.859314, 258.787079, -21.347668
4.2, 421.795349, 595.116211, 37.147903
4.2, 572.845398, 661.924561, 14.571545
4.2, 907.046692, 366.099976, -3.216452
4.2, 764.255737, 426.34552, -7.034657
4.2, 313.388763, 245.389633, 2.174256
4.2, 927.274597, 263.951202, 13.92891
4.2, 573.717712, 382.249878, 30.773279
4.2, 1033.324463, 269.921356, 1.544712
4.2, 501.162109, 492.304352, 25.610661
4.2, 804.377075, 460.45816, 12.715955
4.2, 756.48761, 473.853851, 7.377778
4.2, 868.262695, 336.787537, 0.462544
4.2, 529.142517, 403.077362, 44.516273
4.2, 958.026306, 357.669373, 9.844032
4.2, 822.119629, 324.934387, -5.074226
4.2, 540.925659, 519.725647, 31.892199
4.2, 1024.858765, 403.827454, -1.0324
4.2, 839.947388, 426.700775, -0.743531
4.2, 800.1026, 393.577759, 4.107156
4.2, 629.34613, 777.673157, -0.365297
4.2, 974.604065, 269.554688, 2.18096
4.2, 885.293762, 409.861542, 2.646005
4.2, 292.097504, 709.815857, 4.112776
4.2, 556.655029, 730.153076, 40.580395
4.2, 1085.295288, 357.71106, 1.239024
4.2, 411.376221, 643.456238, 11.030892
4.2, 846.778503, 379.350952, 0.143435
4.2, 941.175537, 402.835052, 5.900016
4.2, 1060.674194, 433.593231, 6.392436
4.2, 530.345459, 638.530579, -39.396038
4.2, 429.200592, 146.577423, 2.442309
4.2, 982.976746, 427.489624, 2.985826
4.2, 602.56604, 575.28418, 13.472192
4.2, 445.015381, 435.407806, -13.044234
4.2, 1107.69397, 417.96402, 5.774569
4.2, 620.744263, 442.667389, -9.472498
4.2, 940.767334, 451.386017, 0.441858
4.2, 876.639465, 457.628845, 5.134107
4.2, 641.129822, 231.311325, 63.71294
4.2, 809.975952, 278.336365, 10.723115
4.2, 1034.201416, 474.165131, 0.92972
4.2, 1117.875122, 463.368622, 0.169348
4.2, 794.94397, 507.75238, 5.006017
4.2, 985.893494, 476.942108, 5.476219
4.2, 667.935852, 457.001923, 8.979725
4.2, 912.725647, 490.484192, 6.184371
4.2, 841.400391, 489.896423, 5.818857
4.2, 574.009583, 431.593109, -10.027992
4.2, 643.328796, 548.277161, 0.516345
4.2, 1073.752319, 502.338562, 5.19724
4.2, 712.040222, 490.435303, 4.629142
4.2, 1020.391174, 521.820251, 1.723585
4.2, 1121.00354, 514.582092, 6.313939
4.2, 926.306824, 537.616943, 3.440973
4.2, 973.160645, 524.353516, 2.077857
4.2, 877.39856, 523.39209, 1.09602
4.2, 749.155273, 521.526306, 2.940501
4.2, 831.900452, 541.792297, 3.428543
4.2, 665.25293, 504.988861, 1.141919
4.2, 498.427063, 540.129028, 14.377526
4.2, 557.743469, 815.25769, 14.513162
4.2, 1067.860962, 552.402466, 5.961379
4.2, 702.610657, 539.549133, 2.388498
4.2, 847.249695, 210.984833, -12.144014
4.2, 787.208252, 559.555054, 0.469929
4.2, 984.925964, 570.187927, 0.906509
4.2, 395.374054, 690.075562, -6.73923
4.2, 868.585876, 571.420349, 4.458975
4.2, 1122.242676, 560.241882, 0.24564
4.2, 740.279846, 569.670898, 2.497103
4.2, 717.195435, 663.654602, 7.487863
4.2, 824.635986, 588.837952, 4.245552
4.2, 285.05722, 283.520325, 1.211292
4.2, 694.781067, 588.315247, 1.04111
4.2, 640.825195, 731.090698, 13.975092
4.2, 627.539429, 641.514648, -19.569479
4.2, 780.583984, 606.244385, 2.715725
4.2, 875.836365, 621.717224, 1.553582
4.2, 1065.184082, 601.122375, 0.366857
4.2, 730.691162, 618.588257, 0.626753
4.2, 465.44873, 806.541565, 11.613197
4.2, 961.409851, 624.62323, 5.580448
4.2, 532.648926, 687.46936, -20.84164
4.2, 370.686981, 251.150406, 1.516597
4.2, 917.485962, 646.735657, 1.566709
4.2, 488.647705, 664.716431, -0.666927
4.2, 815.239563, 640.922913, 2.574083
4.2, 634.471985, 311.501251, 37.787727
4.2, 1104.887939, 626.384521, 6.407502
4.2, 570.692749, 479.450989, -27.626461
4.2, 1058.974121, 649.190186, 6.25182
4.2, 618.180298, 490.757172, -1.626596
4.2, 207.094849, 569.874756, 4.23246
4.2, 768.579041, 666.239441, 5.761548
4.2, 452.976929, 482.431488, -77.03006
4.2, 625.23114, 841.330505, 18.329803
4.2, 588.764587, 529.288269, 8.339902
4.2, 884.006775, 719.026428, 0.49635
4.2, 761.380066, 781.643311, 5.410499
4.2, 1077.472534, 693.946289, 5.900478
4.2, 679.716431, 633.061584, 6.933443
4.2, 819.27002, 709.649231, 6.16449
4.2, 611.64679, 353.646332, -7.509955
4.2, 296.534515, 813.34491, 4.464097
4.2, 555.026306, 564.54187, -6.512367
4.2, 647.106873, 597.314392, -0.143466
4.2, 467.178711, 578.586487, -58.251854
4.2, 631.980164, 974.896118, 4.619022
4.2, 804.219849, 804.757324, 5.771597
4.2, 1076.833496, 742.467163, 5.450634
4.2, 688.497864, 717.403015, 7.306935
4.2, 860.508911, 762.226868, 5.326956
4.2, 710.60321, 908.58197, 21.065239
4.2, 540.057495, 980.892639, -0.866843
4.2, 812.524597, 757.167847, 1.132738
4.2, 959.274109, 774.090088, 5.646964
4.2, 1032.10144, 761.472351, 2.840969
4.2, 580.566406, 772.056946, -2.865666
4.2, 391.700958, 738.332153, -24.159691
4.2, 612.419678, 690.345337, -20.215384
4.2, 740.887329, 706.393677, 3.622167
4.2, 659.919434, 677.718262, 22.641914
4.2, 941.644836, 818.393311, 4.682039
4.2, 710.525452, 798.736572, 0.201769
4.2, 722.571106, 751.787231, 1.742195
4.2, 663.219849, 899.645813, 4.781341
4.2, 887.121338, 801.152466, 5.817122
4.2, 846.122986, 828.763794, 5.829004
4.2, 797.843506, 853.253235, 5.561979
4.2, 756.224365, 829.320862, -1.516388
4.2, 663.730469, 811.702637, 1.188998
4.2, 941.570435, 867.969299, 5.322593
4.2, 896.928406, 848.626099, 3.564333
4.2, 841.174561, 876.758545, 5.951858
4.2, 677.230652, 763.359253, 6.98244
4.2, 796.43988, 902.094666, 4.684794
4.2, 718.531616, 253.114929, -13.333842
4.2, 884.330444, 896.959167, 5.391477
4.2, 213.860443, 616.679626, -23.063354
4.2, 709.645996, 860.789673, 13.114552
4.2, 845.956726, 924.374817, 6.868143
4.2, 794.700256, 950.513672, 0.384461
4.2, 755.12854, 876.77771, 7.016592
4.2, 747.333313, 943.346619, 5.676388
4.3, 838.503052, 116.034309, 0.30549
4.3, 436.674622, 193.924042, 34.762875
4.3, 575.965942, 321.305145, 6.952696
4.3, 925.900635, 215.665314, -12.932457
4.3, 442.597137, 679.378113, 7.498459
4.3, 803.535278, 231.04007, -0.015613
4.3, 513.72467, 236.001923, 30.885769
4.3, 682.468506, 311.863525, 6.812335
4.3, 889.257568, 292.281433, -13.923879
4.3, 729.987976, 298.895294, -6.098296
4.3, 927.450684, 321.02356, 11.946927
4.3, 755.031311, 130.422348, -6.489061
4.3, 848.867126, 161.266708, -6.439179
4.3, 270.775177, 592.947937, -55.785496
4.3, 805.213074, 182.34581, -13.293507
4.3, 518.119263, 284.162384, -55.920086
4.3, 571.754028, 613.054932, 7.343674
4.3, 716.855286, 432.680878, -14.640063
4.3, 932.666748, 169.760605, 1.382736
4.3, 514.203857, 591.778442, 12.01283
4.3, 756.288086, 223.516632, -5.39331
4.3, 691.921448, 79.910561, 1.904039
4.3, 777.967712, 347.808807, 10.362411
4.3, 423.78595, 240.859787, 55.832672
4.3, 345.744324, 211.237366, 5.461772
4.3, 969.522217, 198.226059, 6.064786
4.3, 531.522339, 453.513947, 6.542832
4.3, 529.550781, 331.81488, -50.743267
4.3, 891.866699, 142.705582, 7.614354
4.3, 744.750183, 382.149017, 10.645956
4.3, 660.791138, 353.98111, 14.227283
4.3, 684.912842, 396.826447, -33.085808
4.3, 590.87439, 887.036011, 6.061651
4.3, 1002.743774, 232.527557, 2.377673
4.3, 456.860443, 628.139709, -33.306538
4.3, 853.792114, 258.84079, -21.347334
4.3, 421.759064, 595.210205, 37.160213
4.3, 572.83313, 661.978333, 14.565385
4.3, 907.050049, 366.043518, -3.211607
4.3, 764.255737, 426.245453, -7.043231
4.3, 313.414429, 245.305771, 2.179207
4.3, 927.319397, 263.904358, 13.929864
4.3, 573.726746, 382.186371, 30.766071
4.3, 1033.34668, 269.953461, 1.545876
4.3, 501.13501, 492.320343, 25.612709
4.3, 804.373413, 460.498657, 12.716712
4.3, 756.648743, 473.995026, 7.396134
4.3, 868.254028, 336.800812, 0.462906
4.3, 528.99408, 403.153931, 44.516415
4.3, 958.048828, 357.61908, 9.844742
4.3, 822.081177, 324.926758, -5.078634
4.3, 541.022278, 519.606384, 31.887142
4.3, 1024.835938, 403.823151, -1.031312
4.3, 839.865662, 426.666748, -0.741148
4.3, 800.014282, 393.473755, 4.120724
4.3, 629.308472, 777.642151, -0.365424
4.3, 974.616028, 269.508972, 2.184176
4.3, 885.265808, 409.924469, 2.640492
4.3, 292.08847, 709.825684, 4.116584
4.3, 556.670654, 730.141052, 40.580708
4.3, 1085.280396, 357.72049, 1.241202
4.3, 411.371399, 643.4729, 11.031088
4.3, 846.771362, 379.388275, 0.149924
4.3, 941.163391, 402.839508, 5.90197
4.3, 1060.641113, 433.626129, 6.398026
4.3, 530.372498, 638.557739, -39.398495
4.3, 429.229462, 146.512558, 2.447953
4.3, 983.011841, 427.550873, 2.980344
4.3, 602.583862, 575.20697, 13.468146
4.3, 445.030365, 435.431427, -13.037925
4.3, 1107.671387, 417.930664, 5.772142
4.3, 620.738708, 442.727142, -9.481275
4.3, 940.772461, 451.471069, 0.449229
4.3, 876.6698, 457.617188, 5.132334
4.3, 641.094116, 231.262817, 63.706455
4.3, 809.82959, 278.338654, 10.737471
4.3, 1034.184448, 474.209961, 0.930045
4.3, 1117.85498, 463.468353, 0.17778
4.3, 794.963745, 507.760468, 5.004666
4.3, 985.941711, 476.969666, 5.473695
4.3, 667.890198, 456.955475, 8.980395
4.3, 912.612976, 490.505859, 6.18785
4.3, 841.395447, 489.888611, 5.81898
4.3, 574.039551, 431.603149, -10.028096
4.3, 643.34668, 548.166931, 0.507285
4.3, 1073.730469, 502.31073, 5.197557
4.3, 711.943237, 490.437683, 4.642431
4.3, 1020.389099, 521.781433, 1.723371
4.3, 1121.012939, 514.550537, 6.3118
4.3, 926.269226, 537.570496, 3.446296
4.3, 973.151489, 524.34082, 2.077819
4.3, 877.554504, 524.059753, 1.13651
4.3, 749.248047, 521.559326, 2.939889
4.3, 832.019043, 541.740356, 3.432198
4.3, 665.420654, 505.081146, 1.159236
4.3, 498.384521, 540.113953, 14.374209
4.3, 557.76123, 815.199341, 14.516058
4.3, 1067.832031, 552.378662, 5.961714
4.3, 702.622253, 539.499878, 2.393385
4.3, 847.335388, 211.049789, -12.135968
4.3, 787.091309, 559.631409, 0.47091
4.3, 984.951172, 570.172974, 0.909206
4.3, 395.358459, 690.030518, -6.741766
4.3, 868.609253, 571.416992, 4.458496
4.3, 1122.253418, 560.226074, 0.244922
4.3, 740.160522, 569.56604, 2.497087
4.3, 717.338928, 663.688049, 7.501733
4.3, 824.5495, 588.84729, 4.250045
4.3, 285.053955, 283.516846, 1.211697
4.3, 694.895325, 588.347168, 1.050471
4.3, 640.5802, 730.530151, 13.945594
4.3, 627.507751, 641.490051, -19.568506
4.3, 780.560059, 606.163025, 2.72029
4.3, 875.807556, 621.773132, 1.55174
4.3, 1065.213745, 601.102966, 0.366996
4.3, 731.07782, 617.663757, 0.581012
4.3, 465.491608, 806.485291, 11.610063
4.3, 961.373718, 624.596436, 5.581661
4.3, 532.585815, 687.523621, -20.839489
4.3, 370.745361, 251.16626, 1.521407
4.3, 917.487854, 646.742188, 1.566328
4.3, 488.702911, 664.732056, -0.667202
4.3, 815.257874, 640.978882, 2.571587
4.3, 634.397949, 311.503082, 37.788269
4.3, 1104.856689, 626.329468, 6.4021
4.3, 570.687561, 479.494202, -27.631079
4.3, 1059.018311, 649.156738, 6.248775
4.3, 618.208496, 490.763794, -1.630663
4.3, 207.030701, 569.592896, 4.234466
4.3, 768.611694, 666.25238, 5.764182
4.3, 452.709595, 482.332733, -77.011993
4.3, 625.273926, 841.319763, 18.329126
4.3, 588.776611, 529.328735, 8.339177
4.3, 884.018066, 718.981323, 0.495351
4.3, 761.377747, 781.660645, 5.416771
4.3, 1077.478027, 693.979065, 5.903126
4.3, 679.648132, 633.014404, 6.927352
4.3, 819.238464, 709.624817, 6.162979
4.3, 611.646851, 353.615356, -7.511073
4.3, 296.549133, 813.35553, 4.463394
4.3, 554.961792, 564.574585, -6.507133
4.3, 647.144653, 597.292603, -0.146071
4.3, 467.176239, 578.712952, -58.253483
4.3, 631.988586, 974.855896, 4.617731
4.3, 804.206421, 804.754578, 5.773401
4.3, 1076.78125, 742.462341, 5.454477
4.3, 688.390198, 717.458618, 7.302646
4.3, 860.427246, 762.230103, 5.334288
4.3, 710.737732, 908.544617, 21.07556
4.3, 540.025146, 980.858215, -0.867492
4.3, 812.537537, 757.198547, 1.134051
4.3, 959.315674, 774.076843, 5.645552
4.3, 1032.078613, 761.405579, 2.842902
4.3, 580.565796, 772.058716, -2.865871
4.3, 391.709259, 738.292969, -24.159374
4.3, 612.362854, 690.340759, -20.20999
4.3, 740.821838, 706.385071, 3.62516
4.3, 659.934204, 677.675964, 22.64324
4.3, 941.596802, 818.441772, 4.685236
4.3, 710.528503, 798.635986, 0.194989
4.3, 722.541565, 751.953918, 1.735377
4.3, 663.31073, 899.61969, 4.77527
4.3, 887.209473, 801.138855, 5.813865
4.3, 846.127869, 828.710266, 5.827678
4.3, 797.779236, 853.256409, 5.56728
4.3, 756.225952, 829.280823, -1.516039
4.3, 663.754089, 811.771057, 1.194241
4.3, 941.6297, 868.012085, 5.324015
4.3, 896.943665, 848.590576, 3.566734
4.3, 841.1427, 876.645569, 5.944654
4.3, 677.139709, 763.373108, 6.977593
4.3, 796.391479, 902.157593, 4.690001
4.3, 718.506165, 253.08461, -13.334704
4.3, 884.388977, 896.897888, 5.38492
4.3, 214.738724, 616.271851, -23.056759
4.3, 709.582703, 860.795715, 13.11298
4.3, 845.939575, 924.358643, 6.868343
4.3, 794.664673, 950.477478, 0.380892
4.3, 755.110474, 876.746948, 7.014059
4.3, 747.308594, 943.304016, 5.676848
4.4, 838.539551, 116.007759, 0.304361
4.4, 436.687927, 193.846283, 34.769878
4.4, 575.973083, 321.246277, 6.949997
4.4, 925.959351, 215.650787, -12.936527
4.4, 442.608246, 679.38092, 7.500422
4.4, 803.577454, 230.986893, -0.020193
4.4, 513.734985, 236.026932, 30.887659
4.4, 682.428833, 311.861877, 6.808143
4.4, 889.245972, 292.313843, -13.921784
4.4, 730.108826, 299.246216, -6.068766
4.4, 927.411133, 320.978088, 11.945311
4.4, 755.091675, 130.381271, -6.493482
4.4, 847.687073, 162.432007, -6.332766
4.4, 270.836975, 592.929565, -55.783844
4.4, 805.183228, 182.413376, -13.285822
4.4, 518.069031, 284.160004, -55.922985
4.4, 571.602234, 613.09021, 7.335214
4.4, 716.825134, 432.698914, -14.6377
4.4, 932.622009, 169.682327, 1.377555
4.4, 514.238892, 591.820068, 12.014523
4.4, 756.309387, 223.503693, -5.392079
4.4, 691.960388, 79.862434, 1.908645
4.4, 777.889038, 347.835114, 10.366671
4.4, 423.775452, 240.846924, 55.834675
4.4, 345.741943, 211.229767, 5.461845
4.4, 969.468201, 198.280548, 6.070126
4.4, 531.497742, 453.499359, 6.544041
4.4, 529.557678, 331.782257, -50.746174
4.4, 891.885193, 142.668716, 7.613919
4.4, 744.770996, 382.183868, 10.641657
4.4, 660.777771, 353.984436, 14.225581
4.4, 684.990173, 396.737335, -33.093521
4.4, 590.821899, 887.025513, 6.063588
4.4, 1002.796936, 232.509628, 2.382233
4.4, 456.856293, 628.145569, -33.305668
4.4, 853.843872, 258.832428, -21.350193
4.4, 421.765533, 595.16095, 37.157314
4.4, 572.809814, 661.968994, 14.562188
4.4, 907.085876, 366.048431, -3.211544
4.4, 764.266174, 426.202942, -7.04598
4.4, 313.388977, 245.304428, 2.176674
4.4, 927.273315, 264.000122, 13.927979
4.4, 573.472107, 382.404907, 30.794956
4.4, 1033.381714, 269.940796, 1.549576
4.4, 501.16571, 492.361084, 25.619711
4.4, 804.344299, 460.458588, 12.715173
4.4, 756.612549, 474.090851, 7.397462
4.4, 868.282104, 336.802612, 0.46403
4.4, 529.033325, 403.066101, 44.512703
4.4, 958.019165, 357.643463, 9.845766
4.4, 822.141174, 324.892426, -5.073743
4.4, 540.939697, 519.617615, 31.886421
4.4, 1024.846924, 403.799988, -1.033149
4.4, 839.925903, 426.699585, -0.741237
4.4, 800.101379, 393.451935, 4.113411
4.4, 629.372803, 777.638306, -0.367878
4.4, 974.602783, 269.527283, 2.182417
4.4, 885.315796, 409.861298, 2.648452
4.4, 292.123199, 709.827148, 4.111938
4.4, 556.690918, 730.166748, 40.576611
4.4, 1085.283325, 357.674744, 1.236982
4.4, 411.378448, 643.472656, 11.029964
4.4, 846.789978, 379.33197, 0.143103
4.4, 941.094116, 402.863159, 5.906584
4.4, 1060.66394, 433.618805, 6.395217
4.4, 530.478882, 638.605103, -39.408943
4.4, 429.179871, 146.501328, 2.445907
4.4, 983.035034, 427.56543, 2.980325
4.4, 602.493103, 575.207336, 13.463371
4.4, 445.058502, 435.416809, -13.041411
4.4, 1107.673828, 417.870819, 5.767985
4.4, 620.771057, 442.680511, -9.477012
4.4, 940.914673, 451.487823, 0.454555
4.4, 876.63147, 457.691193, 5.136861
4.4, 641.097534, 231.253296, 63.706577
4.4, 809.881409, 278.361511, 10.732516
4.4, 1034.152222, 474.164856, 0.92563
4.4, 1117.844482, 463.362274, 0.169491
4.4, 795.041138, 507.858276, 4.999563
4.4, 985.850159, 476.938202, 5.477594
4.4, 667.908569, 457.044006, 8.970327
4.4, 912.681152, 490.528168, 6.189106
4.4, 841.423584, 489.912628, 5.818938
4.4, 574.088562, 431.679657, -10.032358
4.4, 643.278137, 548.119568, 0.500723
4.4, 1073.729248, 502.313934, 5.200054
4.4, 711.988831, 490.35083, 4.638178
4.4, 1020.399536, 521.760132, 1.726171
4.4, 1121.013428, 514.516357, 6.307894
4.4, 926.335022, 537.622498, 3.441356
4.4, 973.167908, 524.418579, 2.075252
4.4, 877.428528, 523.270508, 1.093804
4.4, 749.217041, 521.624268, 2.933676
4.4, 831.92926, 541.845154, 3.422908
4.4, 665.370972, 504.910187, 1.148047
4.4, 498.44696, 540.103638, 14.378623
4.4, 557.970825, 815.119385, 14.537956
4.4, 1067.917603, 552.365417, 5.959644
4.4, 702.687561, 539.495178, 2.397463
4.4, 847.2724, 210.938644, -12.146141
4.4, 787.165466, 559.576843, 0.471776
4.4, 984.929321, 570.126465, 0.902988
4.4, 395.357513, 690.048157, -6.737152
4.4, 868.607056, 571.449097, 4.456349
4.4, 1122.239136, 560.196716, 0.241217
4.4, 740.158813, 569.668213, 2.491029
4.4, 717.126099, 663.663208, 7.483064
4.4, 824.61792, 588.841492, 4.245094
4.4, 285.046997, 283.483704, 1.210076
4.4, 694.872498, 588.421021, 1.054155
4.4, 640.764465, 731.0802, 13.969652
4.4, 627.524231, 641.579102, -19.561687
4.4, 780.587769, 606.147156, 2.721422
4.4, 875.865173, 621.750305, 1.556517
4.4, 1065.239746, 601.172241, 0.372321
4.4, 731.064941, 617.644714, 0.579103
4.4, 465.496613, 806.50177, 11.612273
4.4, 961.365967, 624.609253, 5.582701
4.4, 532.609985, 687.497559, -20.840593
4.4, 370.730652, 251.132385, 1.51408
4.4, 917.56543, 646.760376, 1.573347
4.4, 488.647339, 664.724487, -0.662227
4.4, 815.187073, 640.915466, 2.571198
4.4, 634.457947, 311.519928, 37.789768
4.4, 1104.886353, 626.319031, 6.405013
4.4, 570.583069, 479.441589, -27.621422
4.4, 1058.940186, 649.194275, 6.252701
4.4, 618.17218, 490.634308, -1.627204
4.4, 207.092133, 569.181458, 4.234201
4.4, 768.634644, 666.235779, 5.764644
4.4, 452.729218, 482.312805, -77.012932
4.4, 625.312744, 841.318848, 18.327162
4.4, 588.704102, 529.246826, 8.335713
4.4, 883.979858, 719.022827, 0.497915
4.4, 761.456726, 781.704773, 5.415872
4.4, 1077.483765, 693.972229, 5.902624
4.4, 679.590515, 633.103577, 6.931338
4.4, 819.313843, 709.69873, 6.167591
4.4, 611.731201, 353.633484, -7.518486
4.4, 296.446228, 813.343018, 4.468324
4.4, 554.999573, 564.590393, -6.505338
4.4, 647.039978, 597.364563, -0.137876
4.4, 467.17453, 578.6828, -58.25243
4.4, 631.999695, 974.875183, 4.617745
4.4, 804.251953, 804.744385, 5.771126
4.4, 1076.896729, 742.483032, 5.448253
4.4, 688.492371, 717.441406, 7.308571
4.4, 860.472534, 762.192627, 5.327212
4.4, 710.685913, 908.584839, 21.067984
4.4, 540.056885, 980.8479, -0.869634
4.4, 812.538269, 757.161133, 1.133102
4.4, 959.245605, 774.013245, 5.648067
4.4, 1032.100098, 761.489075, 2.837335
4.4, 580.570068, 772.096008, -2.870015
4.4, 391.710815, 738.246765, -24.162117
4.4, 612.376587, 690.333618, -20.211714
4.4, 740.892395, 706.414551, 3.620107
4.4, 659.832581, 677.692749, 22.647581
4.4, 941.544495, 818.306641, 4.691237
4.4, 710.553772, 798.647278, 0.198027
4.4, 722.481323, 751.891663, 1.73017
4.4, 663.297852, 899.620178, 4.77711
4.4, 887.229309, 801.141663, 5.814771
4.4, 846.140076, 828.712524, 5.829955
4.4, 797.858093, 853.313416, 5.567111
4.4, 756.156616, 829.32605, -1.507174
4.4, 663.784729, 811.740051, 1.193789
4.4, 941.636841, 867.971252, 5.323416
4.4, 896.880676, 848.598022, 3.565432
4.4, 841.181458, 876.701599, 5.946806
4.4, 677.266663, 763.368225, 6.985748
4.4, 796.440369, 902.146851, 4.687317
4.4, 718.453308, 253.0336, -13.3329
4.4, 884.302124, 896.902039, 5.393249
4.4, 216.039612, 615.746216, -22.854151
4.4, 709.649902, 860.79187, 13.118038
4.4, 846.007874, 924.361084, 6.874146
4.4, 794.664978, 950.509094, 0.383715
4.4, 755.258423, 876.599792, 7.013278
4.4, 747.340881, 943.35675, 5.681373
4.5, 838.441162, 115.94136, 0.295884
4.5, 436.647766, 193.916382, 34.762733
4.5, 575.956055, 321.265503, 6.950994
4.5, 925.944397, 215.663361, -12.934748
4.5, 442.635345, 679.352722, 7.501215
4.5, 803.535522, 231.046432, -0.016128
4.5, 513.756531, 236.011307, 30.884678
4.5, 682.455261, 311.824493, 6.807782
4.5, 889.254944, 292.322876, -13.923411
4.5, 730.02301, 298.859161, -6.101995
4.5, 927.390808, 320.997833, 11.947273
4.5, 755.079651, 130.40152, -6.492397
4.5, 847.696533, 162.485779, -6.32933
4.5, 270.940063, 592.860657, -55.786499
4.5, 805.193115, 182.375778, -13.29023
4.5, 518.120056, 284.157776, -55.920254
4.5, 571.735596, 613.193176, 7.352059
4.5, 716.787476, 432.770294, -14.637908
4.5, 932.197327, 168.765579, 1.321896
4.5, 514.243103, 591.787537, 12.012728
4.5, 756.334778, 223.523773, -5.390904
4.5, 691.933289, 79.90863, 1.905105
4.5, 777.916626, 347.827118, 10.365747
4.5, 423.787323, 240.849411, 55.832577
4.5, 345.670746, 211.243515, 5.466439
4.5, 969.518494, 198.243774, 6.066148
4.5, 531.520874, 453.507202, 6.544675
4.5, 529.583069, 331.79187, -50.747189
4.5, 891.959473, 142.617706, 7.620415
4.5, 744.657349, 382.189148, 10.651069
4.5, 660.78894, 353.979309, 14.226014
4.5, 684.963806, 396.821503, -33.091087
4.5, 590.85907, 886.998962, 6.059997
4.5, 1002.828674, 232.531799, 2.382272
4.5, 456.842743, 628.234436, -33.305538
4.5, 853.777649, 258.813721, -21.343178
4.5, 421.83493, 595.205994, 37.158089
4.5, 572.790039, 662.001709, 14.556705
4.5, 907.103943, 366.066528, -3.213143
4.5, 764.261169, 426.138367, -7.049325
4.5, 313.61908, 244.925949, 2.211664
4.5, 927.315918, 263.926605, 13.931437
4.5, 573.357727, 382.412964, 30.802906
4.5, 1033.407715, 269.955719, 1.553187
4.5, 501.180389, 492.344574, 25.618288
4.5, 804.381409, 460.558441, 12.725508
4.5, 756.572021, 474.06778, 7.391376
4.5, 868.206238, 336.734711, 0.45571
4.5, 529.054932, 403.051666, 44.512798
4.5, 958.017944, 357.62326, 9.847759
4.5, 822.08667, 324.876801, -5.078619
4.5, 540.977356, 519.521851, 31.879934
4.5, 1024.829956, 403.84668, -1.02714
4.5, 839.918823, 426.737793, -0.738326
4.5, 800.134277, 393.467346, 4.110204
4.5, 629.291626, 777.674866, -0.362028
4.5, 974.672668, 269.54538, 2.18628
4.5, 885.322937, 409.914856, 2.643749
4.5, 292.12561, 709.799744, 4.11616
4.5, 556.708862, 730.132385, 40.576904
4.5, 1085.246582, 357.68988, 1.235004
4.5, 411.419769, 643.480835, 11.027743
4.5, 846.764526, 379.408813, 0.151122
4.5, 941.199219, 402.875031, 5.904457
4.5, 1059.924683, 433.773651, 6.385732
4.5, 530.425537, 638.621765, -39.40448
4.5, 429.139954, 146.550369, 2.439031
4.5, 983.010132, 427.446594, 2.989148
4.5, 602.587402, 575.320251, 13.473846
4.5, 445.070343, 435.450195, -13.041409
4.5, 1107.713379, 417.83786, 5.764001
4.5, 620.757812, 442.670837, -9.478504
4.5, 940.846558, 451.555298, 0.459301
4.5, 876.676147, 457.685913, 5.13378
4.5, 641.067261, 231.312134, 63.709827
4.5, 809.860046, 278.351746, 10.734818
4.5, 1034.198242, 474.172363, 0.930266
4.5, 1117.883545, 463.362427, 0.169493
4.5, 795.035278, 507.836456, 4.998852
4.5, 985.855225, 476.856628, 5.472605
4.5, 667.889221, 456.983368, 8.971235
4.5, 912.650391, 490.444824, 6.182218
4.5, 841.348999, 489.878632, 5.818788
4.5, 574.137878, 431.665985, -10.029532
4.5, 643.278503, 548.18634, 0.505475
4.5, 1073.682739, 502.344666, 5.204796
4.5, 711.863159, 490.479675, 4.65303
4.5, 1020.413696, 521.776917, 1.725421
4.5, 1121.162842, 512.299988, 6.124671
4.5, 926.299683, 537.615967, 3.440884
4.5, 973.129944, 524.322388, 2.077708
4.5, 877.44989, 523.339661, 1.099639
4.5, 749.124573, 521.642029, 2.929366
4.5, 831.92218, 541.790649, 3.429521
4.5, 665.342224, 505.007416, 1.149277
4.5, 498.471405, 540.139648, 14.378316
4.5, 557.977417, 815.156372, 14.536805
4.5, 1067.928589, 552.408569, 5.962016
4.5, 702.746948, 539.534302, 2.398304
4.5, 847.224792, 210.943954, -12.149478
4.5, 787.216797, 559.738953, 0.486263
4.5, 984.905029, 570.1521, 0.903446
4.5, 395.416168, 690.039429, -6.73703
4.5, 868.647034, 571.360962, 4.456406
4.5, 1122.250732, 560.200867, 0.242267
4.5, 740.210876, 569.602783, 2.496941
4.5, 717.145752, 663.637146, 7.484017
4.5, 824.544678, 588.791321, 4.254698
4.5, 285.065247, 283.503235, 1.21203
4.5, 694.816345, 588.464172, 1.050895
4.5, 640.478699, 730.470398, 13.935521
4.5, 627.480164, 641.578308, -19.560188
4.5, 780.575439, 606.084167, 2.726713
4.5, 875.863342, 621.802917, 1.557746
4.5, 1064.907104, 601.032166, 0.352529
4.5, 731.029846, 617.646606, 0.576459
4.5, 465.589142, 806.460693, 11.608182
4.5, 961.379517, 624.632812, 5.584336
4.5, 532.587036, 687.556641, -20.840824
4.5, 370.731262, 251.139648, 1.515642
4.5, 917.508362, 646.755066, 1.567107
4.5, 488.725342, 664.710938, -0.668737
4.5, 815.234436, 641.008118, 2.566922
4.5, 634.439331, 311.529877, 37.790642
4.5, 1104.89917, 626.303284, 6.404249
4.5, 570.831543, 479.478546, -27.637873
4.5, 1058.919922, 649.134827, 6.248172
4.5, 618.05072, 490.58316, -1.615941
4.5, 206.884247, 568.951416, 4.238371
4.5, 768.645081, 666.290466, 5.767868
4.5, 452.701111, 482.333588, -77.01059
4.5, 625.339905, 841.316467, 18.326759
4.5, 588.729736, 529.328674, 8.334054
4.5, 883.959473, 718.991089, 0.491973
4.5, 761.478149, 781.642944, 5.411005
4.5, 1077.457397, 693.951355, 5.902424
4.5, 679.558533, 633.127869, 6.930823
4.5, 819.29126, 709.613098, 6.162177
4.5, 611.73938, 353.575867, -7.520688
4.5, 296.537109, 813.306396, 4.465643
4.5, 554.953735, 564.625977, -6.502973
4.5, 647.191895, 597.171387, -0.157296
4.5, 467.198914, 578.614685, -58.253792
4.5, 632.005066, 974.898682, 4.617305
4.5, 804.197876, 804.726624, 5.77086
4.5, 1076.791748, 742.511597, 5.456818
4.5, 688.52179, 717.472412, 7.312108
4.5, 860.46344, 762.194519, 5.329225
4.5, 710.716736, 908.421631, 21.074968
4.5, 540.077759, 980.906128, -0.86875
4.5, 812.520203, 757.163025, 1.131693
4.5, 959.283813, 774.011963, 5.64892
4.5, 1032.053833, 761.444275, 2.837981
4.5, 580.621582, 772.038391, -2.8672
4.5, 391.774048, 738.259155, -24.15933
4.5, 612.408081, 690.381409, -20.211914
4.5, 741.00177, 706.368469, 3.620453
4.5, 659.94397, 677.635803, 22.646584
4.5, 941.573669, 818.417053, 4.688754
4.5, 710.494324, 798.662842, 0.20183
4.5, 722.477478, 751.958679, 1.72919
4.5, 663.290894, 899.584045, 4.778479
4.5, 887.177185, 801.129456, 5.817862
4.5, 846.11377, 828.71106, 5.834452
4.5, 797.874207, 853.259399, 5.561982
4.5, 756.12738, 829.329651, -1.504533
4.5, 663.749268, 811.649109, 1.187841
4.5, 941.647888, 867.932251, 5.324088
4.5, 897.094116, 848.758911, 3.542016
4.5, 841.144897, 876.679749, 5.948727
4.5, 677.158813, 763.288513, 6.973304
4.5, 796.395691, 902.086121, 4.690311
4.5, 718.450928, 253.112213, -13.32557
4.5, 884.354614, 896.868347, 5.388118
4.5, 217.449692, 615.371704, -22.736547
4.5, 709.670532, 860.768616, 13.116732
4.5, 845.895386, 924.318298, 6.869932
4.5, 794.624573, 950.493408, 0.379756
4.5, 755.254028, 876.64502, 7.017607
4.5, 747.36261, 943.275818, 5.674416
4.6, 838.529846, 115.992531, 0.302965
4.6, 436.677124, 193.897293, 34.76379
4.6, 575.955994, 321.277618, 6.950309
4.6, 925.892578, 215.6763, -12.931475
4.6, 442.605713, 679.351685, 7.49693
4.6, 803.566711, 230.978912, -0.02172
4.6, 513.775635, 236.039139, 30.88492
4.6, 682.432861, 311.82312, 6.805413
4.6, 889.227966, 292.338837, -13.918797
4.6, 729.984009, 298.869812, -6.100615
4.6, 927.432495, 321.020294, 11.945718
4.6, 755.065674, 130.413773, -6.490468
4.6, 847.697693, 162.396805, -6.336084
4.6, 270.983246, 592.819092, -55.790501
4.6, 805.211853, 182.403183, -13.289406
4.6, 518.119934, 284.127014, -55.923344
4.6, 571.658569, 612.976318, 7.336641
4.6, 716.85791, 432.700226, -14.640056
4.6, 932.679749, 169.720245, 1.383
4.6, 514.162292, 591.75824, 12.013599
4.6, 756.332153, 223.523468, -5.390182
4.6, 691.924072, 79.924194, 1.905267
4.6, 777.984924, 347.88028, 10.356909
4.6, 423.766541, 240.89473, 55.836948
4.6, 345.7966, 211.203613, 5.45579
4.6, 969.523132, 198.255844, 6.067847
4.6, 531.50415, 453.464111, 6.540619
4.6, 529.558167, 331.816956, -50.743095
4.6, 891.828796, 142.649918, 7.608817
4.6, 744.829102, 382.107697, 10.63904
4.6, 660.787537, 353.913147, 14.22699
4.6, 684.925842, 396.82135, -33.087284
4.6, 590.811218, 886.997803, 6.060138
4.6, 1002.8302, 232.508682, 2.386368
4.6, 456.871735, 628.129639, -33.306026
4.6, 853.809875, 258.768768, -21.341595
4.6, 421.753265, 595.146729, 37.156357
4.6, 572.759521, 661.965271, 14.555166
4.6, 907.173096, 366.016449, -3.206109
4.6, 764.266418, 426.219696, -7.044785
4.6, 313.441833, 245.3423, 2.180797
4.6, 927.26123, 263.951752, 13.925279
4.6, 573.723755, 382.181183, 30.764545
4.6, 1033.345947, 269.979553, 1.546668
4.6, 501.116394, 492.357513, 25.61791
4.6, 804.408264, 460.500946, 12.719395
4.6, 756.650513, 474.13446, 7.401192
4.6, 868.171082, 336.708527, 0.45127
4.6, 528.984009, 403.105469, 44.510658
4.6, 958.011658, 357.597565, 9.850296
4.6, 822.223511, 324.842957, -5.067416
4.6, 540.925171, 519.626587, 31.885038
4.6, 1024.844849, 403.8396, -1.02997
4.6, 839.965942, 426.688904, -0.744095
4.6, 800.11322, 393.500977, 4.109987
4.6, 629.30304, 777.570679, -0.371238
4.6, 974.654602, 269.533752, 2.185252
4.6, 885.310303, 409.921082, 2.640433
4.6, 292.16922, 709.834839, 4.110668
4.6, 556.794312, 730.135315, 40.574638
4.6, 1085.26355, 357.717346, 1.237476
4.6, 411.420288, 643.494019, 11.028356
4.6, 846.823181, 379.467041, 0.155075
4.6, 941.154785, 402.874329, 5.906307
4.6, 1060.612427, 433.675568, 6.399259
4.6, 530.430115, 638.611389, -39.404133
4.6, 429.177856, 146.549301, 2.443046
4.6, 983.014587, 427.46106, 2.990456
4.6, 602.581848, 575.311523, 13.473617
4.6, 445.11554, 435.424744, -13.044425
4.6, 1107.703613, 417.825104, 5.762135
4.6, 620.788452, 442.685547, -9.479909
4.6, 940.811401, 451.555267, 0.457698
4.6, 876.723145, 457.660736, 5.127298
4.6, 641.064453, 231.306519, 63.708145
4.6, 809.884644, 278.306915, 10.732544
4.6, 1034.15564, 474.206818, 0.928333
4.6, 1117.842651, 463.403687, 0.171983
4.6, 794.980225, 507.808685, 5.004369
4.6, 985.930054, 476.940857, 5.471192
4.6, 667.936951, 456.935333, 8.976966
4.6, 912.676392, 490.509308, 6.186559
4.6, 841.423706, 489.79007, 5.808227
4.6, 574.072815, 431.621796, -10.028936
4.6, 643.295654, 548.291138, 0.513001
4.6, 1073.75, 502.362335, 5.200483
4.6, 712.05835, 490.378845, 4.631495
4.6, 1020.419189, 521.839478, 1.725042
4.6, 1121.007446, 514.591187, 6.312838
4.6, 926.311768, 537.577087, 3.445875
4.6, 973.14624, 524.299316, 2.079008
4.6, 877.52948, 523.399292, 1.107918
4.6, 749.145264, 521.508606, 2.943574
4.6, 831.97821, 541.68811, 3.437336
4.6, 665.284119, 505.011322, 1.145256
4.6, 498.391449, 540.139648, 14.373213
4.6, 558.00061, 815.103699, 14.539404
4.6, 1067.906006, 552.381287, 5.958874
4.6, 702.722229, 539.544128, 2.396374
4.6, 847.299072, 210.957672, -12.144271
4.6, 787.15802, 559.636047, 0.475605
4.6, 984.932617, 570.14856, 0.90618
4.6, 395.443176, 690.023315, -6.739459
4.6, 868.597717, 571.406006, 4.458496
4.6, 1122.222534, 560.175903, 0.239676
4.6, 740.19104, 569.607483, 2.496911
4.6, 717.333923, 663.687805, 7.500599
4.6, 824.509949, 588.840393, 4.255158
4.6, 285.08783, 283.459442, 1.209524
4.6, 694.848572, 588.415222, 1.050446
4.6, 640.549011, 730.574158, 13.942261
4.6, 627.48761, 641.388184, -19.572319
4.6, 780.570923, 606.202087, 2.717738
4.6, 875.828735, 621.742004, 1.553316
4.6, 1065.178589, 601.070007, 0.360234
4.6, 730.583618, 618.479919, 0.61436
4.6, 465.583069, 806.437378, 11.609329
4.6, 961.368469, 624.605896, 5.58247
4.6, 532.613342, 687.5224, -20.842709
4.6, 370.774292, 251.097824, 1.519033
4.6, 917.479187, 646.738464, 1.565511
4.6, 488.62677, 664.792053, -0.655968
4.6, 815.242615, 640.968689, 2.571082
4.6, 634.431152, 311.522034, 37.789532
4.6, 1104.880615, 626.366089, 6.411037
4.6, 570.776001, 479.369843, -27.626627
4.6, 1058.92981, 649.203186, 6.252883
4.6, 618.086975, 490.537933, -1.618236
4.6, 206.771988, 568.794983, 4.243483
4.6, 768.628662, 666.188904, 5.763994
4.6, 452.711639, 482.357056, -77.012871
4.6, 625.313171, 841.306946, 18.328768
4.6, 588.754822, 529.232483, 8.338897
4.6, 883.997864, 719.042786, 0.497028
4.6, 761.549683, 781.625854, 5.404179
4.6, 1077.454468, 693.913757, 5.897602
4.6, 679.687988, 633.01532, 6.929506
4.6, 819.316895, 709.601868, 6.158525
4.6, 611.737183, 353.576782, -7.519587
4.6, 296.42926, 813.325867, 4.469919
4.6, 555.024719, 564.500427, -6.515222
4.6, 646.956909, 597.214722, -0.150256
4.6, 467.168091, 578.640442, -58.250458
4.6, 632.01178, 974.917603, 4.616564
4.6, 804.200745, 804.79071, 5.775991
4.6, 1076.841431, 742.515137, 5.453712
4.6, 688.450989, 717.416504, 7.303337
4.6, 860.555359, 762.19696, 5.319482
4.6, 710.650085, 908.454712, 21.068113
4.6, 540.075562, 980.869934, -0.871409
4.6, 812.470154, 757.143311, 1.127164
4.6, 959.29425, 773.98175, 5.647441
4.6, 1032.08313, 761.402222, 2.843611
4.6, 580.600647, 772.013, -2.864807
4.6, 391.822876, 738.262939, -24.155375
4.6, 612.404053, 690.280884, -20.214302
4.6, 740.909424, 706.419434, 3.620638
4.6, 659.867981, 677.76416, 22.641752
4.6, 941.605042, 818.34613, 4.685476
4.6, 710.496155, 798.632629, 0.203461
4.6, 722.538513, 751.076721, 1.75087
4.6, 663.313599, 899.584106, 4.777942
4.6, 887.249451, 801.062134, 5.811608
4.6, 846.153503, 828.694702, 5.832482
4.6, 797.864502, 853.331909, 5.567644
4.6, 756.158203, 829.340332, -1.506064
4.6, 663.70636, 811.776611, 1.187535
4.6, 941.673218, 867.848999, 5.319497
4.6, 897.112, 848.74707, 3.539224
4.6, 841.17926, 876.709167, 5.953867
4.6, 677.131104, 763.327637, 6.973674
4.6, 796.327881, 902.168091, 4.696589
4.6, 718.460876, 253.072678, -13.331281
4.6, 884.332031, 896.891907, 5.391117
4.6, 214.185486, 615.68512, -22.976072
4.6, 709.696716, 860.740601, 13.116754
4.6, 845.95459, 924.334045, 6.875978
4.6, 794.664551, 950.473999, 0.377928
4.6, 755.182861, 876.655212, 7.012779
4.6, 747.360474, 943.203003, 5.671997
4.7, 838.508057, 115.963257, 0.301397
4.7, 436.626129, 193.900696, 34.764584
4.7, 575.940552, 321.285736, 6.951148
4.7, 925.961914, 215.648285, -12.935049
4.7, 442.611786, 679.288391, 7.495612
4.7, 803.576416, 230.983261, -0.020473
4.7, 513.746826, 236.003754, 30.885128
4.7, 682.432312, 311.802155, 6.805064
4.7, 889.305115, 292.280212, -13.929473
4.7, 729.975586, 298.852875, -6.100476
4.7, 927.445007, 320.954895, 11.942801
4.7, 755.045837, 130.425186, -6.489208
4.7, 847.65387, 162.509445, -6.325857
4.7, 271.036285, 592.819092, -55.788727
4.7, 805.234741, 182.404266, -13.291229
4.7, 518.127502, 284.142426, -55.921856
4.7, 571.764343, 613.121155, 7.353154
4.7, 716.889771, 432.64386, -14.640313
4.7, 932.636902, 169.67485, 1.3793
4.7, 514.216675, 591.776611, 12.011765
4.7, 756.389221, 223.485886, -5.388618
4.7, 691.925293, 79.900154, 1.905322
4.7, 778.23175, 347.781006, 10.340433
4.7, 423.83493, 240.888046, 55.835484
4.7, 345.762634, 211.285553, 5.464098
4.7, 969.468018, 198.249496, 6.067191
4.7, 531.499695, 453.514801, 6.546805
4.7, 529.58252, 331.791992, -50.746433
4.7, 891.822449, 142.649078, 7.610394
4.7, 744.735107, 382.220734, 10.644012
4.7, 660.762146, 353.934082, 14.223018
4.7, 684.901611, 396.796295, -33.085052
4.7, 590.85144, 887.021912, 6.064944
4.7, 1002.815247, 232.514557, 2.382919
4.7, 456.864471, 628.157227, -33.305798
4.7, 853.763855, 258.810669, -21.343966
4.7, 421.795776, 595.180176, 37.158485
4.7, 572.792847, 661.990417, 14.553197
4.7, 907.11731, 366.053101, -3.211427
4.7, 764.262573, 426.03717, -7.05728
4.7, 313.399017, 245.31282, 2.178249
4.7, 927.226624, 263.971497, 13.922709
4.7, 573.734802, 382.283051, 30.774994
4.7, 1033.359985, 269.934753, 1.54877
4.7, 501.18576, 492.298126, 25.614426
4.7, 804.525146, 460.578094, 12.731837
4.7, 756.458862, 473.971405, 7.380507
4.7, 868.213501, 336.823273, 0.46307
4.7, 529.016479, 403.112671, 44.514595
4.7, 957.968872, 357.655212, 9.845512
4.7, 822.211853, 324.868988, -5.069988
4.7, 541.01239, 519.613708, 31.889074
4.7, 1024.827026, 403.786652, -1.031544
4.7, 839.845398, 426.678528, -0.736616
4.7, 800.118164, 393.547241, 4.10764
4.7, 629.263855, 777.62207, -0.36579
4.7, 974.628845, 269.50531, 2.184775
4.7, 885.327515, 409.847504, 2.647994
4.7, 292.163574, 709.836365, 4.109938
4.7, 556.779358, 730.12561, 40.570679
4.7, 1085.282959, 357.714233, 1.239945
4.7, 411.365845, 643.517639, 11.031799
4.7, 846.700867, 379.385956, 0.147743
4.7, 941.112915, 402.921753, 5.912864
4.7, 1060.632812, 433.637512, 6.397851
4.7, 530.417297, 638.582153, -39.400974
4.7, 429.199341, 146.492523, 2.44619
4.7, 983.031189, 427.534851, 2.98041
4.7, 602.538635, 575.338623, 13.472394
4.7, 445.143158, 435.434662, -13.043395
4.7, 1107.723755, 417.910126, 5.768439
4.7, 620.756409, 442.658447, -9.47887
4.7, 940.807678, 451.380096, 0.444142
4.7, 877.090576, 457.726501, 5.101139
4.7, 641.114502, 231.259613, 63.708538
4.7, 809.842712, 278.354736, 10.737139
4.7, 1034.195312, 474.13562, 0.926448
4.7, 1117.871704, 463.362732, 0.168226
4.7, 795.035156, 507.78714, 4.9991
4.7, 985.956421, 476.870544, 5.465373
4.7, 668.050964, 456.87561, 8.981228
4.7, 912.624023, 490.494507, 6.186867
4.7, 841.397217, 489.910919, 5.820207
4.7, 574.160583, 431.671997, -10.028128
4.7, 643.435974, 548.217163, 0.514111
4.7, 1073.765259, 502.348602, 5.196889
4.7, 712.054871, 490.387207, 4.633718
4.7, 1020.346985, 521.80249, 1.719034
4.7, 1120.996338, 514.566406, 6.313433
4.7, 926.593933, 537.551086, 3.438559
4.7, 973.148315, 524.35437, 2.078159
4.7, 877.040466, 524.662781, 1.119226
4.7, 749.170166, 521.611267, 2.934163
4.7, 831.853882, 541.864136, 3.423992
4.7, 665.2276, 505.030975, 1.140713
4.7, 498.494965, 540.139587, 14.381352
4.7, 557.989258, 815.138611, 14.536112
4.7, 1067.912231, 552.349243, 5.958661
4.7, 702.674622, 539.442871, 2.398496
4.7, 847.332214, 210.986435, -12.140471
4.7, 787.242615, 559.663147, 0.481671
4.7, 984.9599, 570.134888, 0.907313
4.7, 395.433777, 689.987732, -6.73812
4.7, 868.583618, 571.406433, 4.461547
4.7, 1122.210083, 560.232117, 0.245425
4.7, 740.165405, 569.61322, 2.494594
4.7, 717.248901, 663.603027, 7.491467
4.7, 824.633057, 588.787903, 4.246579
4.7, 285.119385, 283.476471, 1.215122
4.7, 694.919373, 588.444336, 1.059226
4.7, 640.83197, 731.093018, 13.976798
4.7, 627.575378, 641.575806, -19.564589
4.7, 780.674866, 606.086975, 2.730726
4.7, 875.822144, 621.779907, 1.552514
4.7, 1064.824951, 601.076843, 0.353951
4.7, 730.671082, 618.511963, 0.620847
4.7, 465.61972, 806.388245, 11.610306
4.7, 961.424744, 624.610535, 5.580169
4.7, 532.652222, 687.48584, -20.845263
4.7, 370.788055, 251.091644, 1.51571
4.7, 917.536133, 646.800232, 1.57057
4.7, 488.634888, 664.865356, -0.650252
4.7, 815.251343, 640.935364, 2.573921
4.7, 634.428162, 311.527557, 37.790966
4.7, 1104.87854, 626.335632, 6.409096
4.7, 570.726318, 479.466614, -27.631876
4.7, 1059.019287, 649.096924, 6.242933
4.7, 618.19574, 490.686523, -1.62711
4.7, 206.774292, 568.582397, 4.246833
4.7, 768.648254, 666.174927, 5.763955
4.7, 452.743958, 482.421265, -77.014511
4.7, 625.335571, 841.26593, 18.32938
4.7, 588.810547, 529.351807, 8.339973
4.7, 883.977844, 719.033081, 0.497786
4.7, 761.479797, 781.598572, 5.41074
4.7, 1077.480713, 693.872253, 5.892663
4.7, 679.576599, 633.018799, 6.924823
4.7, 819.289185, 709.606567, 6.160296
4.7, 611.690308, 353.619385, -7.514993
4.7, 296.397522, 813.345154, 4.471587
4.7, 555.110168, 564.599304, -6.506942
4.7, 647.016174, 597.289368, -0.144579
4.7, 467.15625, 578.61554, -58.249668
4.7, 631.952087, 974.83075, 4.622881
4.7, 804.336243, 804.801025, 5.772697
4.7, 1076.803101, 742.556702, 5.45961
4.7, 688.51239, 717.392944, 7.307927
4.7, 860.527344, 762.223572, 5.325747
4.7, 710.762817, 908.441345, 21.073168
4.7, 540.072327, 980.866699, -0.870549
4.7, 812.547668, 757.195984, 1.13576
4.7, 959.196289, 773.866882, 5.64862
4.7, 1032.06958, 761.447021, 2.839031
4.7, 580.604492, 772.033142, -2.868979
4.7, 391.853516, 738.223755, -24.155481
4.7, 612.370667, 690.26825, -20.210768
4.7, 740.979004, 706.391357, 3.620978
4.7, 659.938354, 677.550354, 22.65234
4.7, 941.726746, 818.316956, 4.676239
4.7, 710.555054, 798.557495, 0.200705
4.7, 722.604004, 751.140076, 1.753466
4.7, 663.277161, 899.474731, 4.780879
4.7, 887.253723, 801.095886, 5.814127
4.7, 846.216797, 828.63739, 5.828668
4.7, 797.875854, 853.228821, 5.558603
4.7, 756.200745, 829.253174, -1.511547
4.7, 663.793274, 811.665649, 1.190852
4.7, 941.691833, 867.847107, 5.319704
4.7, 897.131653, 848.734131, 3.539194
4.7, 841.253967, 876.688049, 5.95037
4.7, 677.218811, 763.377258, 6.984959
4.7, 796.321594, 902.167603, 4.698497
4.7, 718.481567, 253.120911, -13.328261
4.7, 884.345947, 896.922119, 5.397051
4.7, 213.447647, 615.631653, -23.292088
4.7, 709.637329, 860.743774, 13.114749
4.7, 845.952759, 924.339172, 6.877217
4.7, 794.674377, 950.413879, 0.374063
4.7, 755.269104, 876.726868, 7.02369
4.7, 747.370605, 943.183411, 5.670892
4.8, 838.522034, 116.012367, 0.306159
4.8, 436.641724, 193.9021, 34.764462
4.8, 576.364929, 321.426117, 6.978474
4.8, 925.973511, 215.624512, -12.939035
4.8, 442.549622, 679.321106, 7.491715
4.8, 803.581238, 231.02272, -0.017983
4.8, 513.75824, 236.044968, 30.888561
4.8, 682.524414, 311.784546, 6.808515
4.8, 889.214233, 292.357239, -13.917109
4.8, 730.018372, 298.935699, -6.092823
4.8, 927.497131, 320.915619, 11.935682
4.8, 755.048523, 130.398605, -6.49177
4.8, 847.705383, 162.47847, -6.329618
4.8, 271.080658, 592.830139, -55.787529
4.8, 805.197144, 182.410309, -13.288864
4.8, 518.12085, 284.140381, -55.922073
4.8, 571.624573, 613.076721, 7.340051
4.8, 716.897888, 432.711029, -14.644189
4.8, 932.534485, 169.724762, 1.370544
4.8, 514.19519, 591.842712, 12.01967
4.8, 756.264954, 223.451065, -5.398159
4.8, 691.939697, 79.890182, 1.906088
4.8, 777.908081, 347.850952, 10.363683
4.8, 423.766388, 240.851486, 55.834988
4.8, 345.723694, 211.220291, 5.461773
4.8, 969.478333, 198.259964, 6.068872
4.8, 531.565369, 453.465149, 6.544892
4.8, 529.556763, 331.810822, -50.745136
4.8, 891.881409, 142.670425, 7.614625
4.8, 744.768616, 382.194519, 10.640873
4.8, 660.813538, 353.955811, 14.228327
4.8, 684.934753, 396.837708, -33.087925
4.8, 590.802979, 887.011963, 6.061493
4.8, 1002.790283, 232.503098, 2.382381
4.8, 456.815918, 628.154907, -33.301605
4.8, 853.743774, 258.805481, -21.341213
4.8, 421.790894, 595.155762, 37.15852
4.8, 572.810913, 661.964294, 14.552788
4.8, 907.046448, 366.031525, -3.208595
4.8, 764.332458, 426.204803, -7.049756
4.8, 313.404968, 245.326706, 2.178271
4.8, 927.309631, 263.980408, 13.930845
4.8, 573.373596, 382.463623, 30.806862
4.8, 1033.364258, 269.956421, 1.549774
4.8, 501.196136, 492.323517, 25.618671
4.8, 804.426819, 460.514221, 12.723854
4.8, 756.624573, 474.047821, 7.39466
4.8, 868.288696, 336.799957, 0.464039
4.8, 529.085205, 403.147949, 44.517822
4.8, 958.002747, 357.662323, 9.844845
4.8, 822.108521, 324.938477, -5.074982
4.8, 540.979736, 519.705566, 31.894842
4.8, 1024.82019, 403.840393, -1.029141
4.8, 839.876038, 426.785614, -0.732756
4.8, 800.046204, 393.415253, 4.121092
4.8, 629.24353, 777.625, -0.36293
4.8, 974.641846, 269.546204, 2.184633
4.8, 885.329285, 409.931732, 2.641112
4.8, 292.153564, 709.826172, 4.113087
4.8, 556.839661, 730.091431, 40.571869
4.8, 1085.269531, 357.766022, 1.240706
4.8, 411.412872, 643.464294, 11.029454
4.8, 846.729004, 379.389801, 0.147087
4.8, 941.097778, 402.883789, 5.909091
4.8, 1060.676025, 433.617218, 6.396058
4.8, 530.452637, 638.622559, -39.404976
4.8, 429.273773, 146.309906, 2.473801
4.8, 982.99707, 427.521271, 2.983073
4.8, 602.541016, 575.283081, 13.46905
4.8, 445.210144, 435.432861, -13.048823
4.8, 1107.692017, 417.884888, 5.766316
4.8, 620.762024, 442.598602, -9.473619
4.8, 940.825012, 451.424408, 0.44789
4.8, 876.617981, 457.760651, 5.142704
4.8, 641.104675, 231.301987, 63.710087
4.8, 809.799255, 278.396393, 10.738849
4.8, 1034.168701, 474.149628, 0.926158
4.8, 1117.887085, 463.357513, 0.167769
4.8, 795.006287, 507.809021, 5.002339
4.8, 985.864197, 476.828186, 5.468865
4.8, 667.912842, 456.945557, 8.968092
4.8, 912.718323, 490.493378, 6.185816
4.8, 841.425232, 489.904602, 5.817563
4.8, 574.106506, 431.56192, -10.021542
4.8, 643.390381, 548.235657, 0.512594
4.8, 1073.717163, 502.343201, 5.203842
4.8, 712.023132, 490.396027, 4.634502
4.8, 1020.356873, 521.856262, 1.71883
4.8, 1121.209106, 512.293274, 6.123257
4.8, 926.299072, 537.582336, 3.444622
4.8, 973.219482, 525.100098, 2.052357
4.8, 877.612244, 524.048828, 1.141341
4.8, 749.245544, 521.631165, 2.93368
4.8, 831.853699, 541.883667, 3.423202
4.8, 665.383118, 505.151978, 1.158624
4.8, 498.404114, 540.103821, 14.373013
4.8, 558.031677, 815.087708, 14.541553
4.8, 1067.921875, 552.363098, 5.958055
4.8, 702.747803, 539.470581, 2.401555
4.8, 847.251221, 210.908569, -12.150383
4.8, 787.19104, 559.679016, 0.478987
4.8, 984.92334, 570.185425, 0.90594
4.8, 395.327301, 689.965271, -6.736127
4.8, 868.669922, 571.449707, 4.449962
4.8, 1122.231567, 560.221863, 0.244332
4.8, 740.26593, 569.576782, 2.502188
4.8, 717.270508, 663.697937, 7.496886
4.8, 824.610962, 588.855103, 4.246764
4.8, 285.098358, 283.474976, 1.212834
4.8, 694.848328, 588.303772, 1.047792
4.8, 640.754028, 731.090332, 13.969434
4.8, 627.534912, 641.65979, -19.557756
4.8, 780.579346, 606.072998, 2.727569
4.8, 875.84137, 621.766052, 1.556258
4.8, 1065.251343, 601.16095, 0.371886
4.8, 731.151184, 617.557739, 0.577295
4.8, 465.706207, 806.412292, 11.612874
4.8, 961.389771, 624.616028, 5.583411
4.8, 532.677856, 687.447083, -20.843473
4.8, 370.704437, 250.917648, 1.503386
4.8, 917.543396, 646.754089, 1.57087
4.8, 488.649506, 664.718506, -0.661093
4.8, 815.208984, 640.932434, 2.571741
4.8, 634.44812, 311.544983, 37.791222
4.8, 1104.923462, 626.28009, 6.405271
4.8, 570.800964, 479.472778, -27.637888
4.8, 1058.99231, 649.206299, 6.254374
4.8, 618.203735, 490.68158, -1.629029
4.8, 206.776001, 567.721008, 4.241303
4.8, 768.633057, 666.189087, 5.768023
4.8, 452.700836, 482.443054, -77.01387
4.8, 625.348999, 841.28302, 18.331039
4.8, 588.826172, 529.30719, 8.343386
4.8, 883.986633, 719.029175, 0.495048
4.8, 761.514587, 781.597839, 5.415335
4.8, 1077.453003, 693.904053, 5.897761
4.8, 679.73468, 633.09259, 6.936017
4.8, 819.289307, 709.64978, 6.166612
4.8, 611.629639, 353.609283, -7.509874
4.8, 296.405029, 813.331665, 4.471184
4.8, 555.000793, 564.404602, -6.521857
4.8, 647.148499, 597.396484, -0.136367
4.8, 467.138519, 578.669373, -58.249039
4.8, 631.961487, 974.907288, 4.621428
4.8, 804.249512, 804.794373, 5.77424
4.8, 1076.76001, 742.498535, 5.456845
4.8, 688.587952, 717.38562, 7.312369
4.8, 860.494202, 762.248047, 5.328813
4.8, 710.765442, 908.4245, 21.07176
4.8, 540.046692, 980.909973, -0.866735
4.8, 812.5448, 757.141968, 1.132025
4.8, 959.273254, 773.950989, 5.650096
4.8, 1032.113892, 761.393616, 2.844805
4.8, 580.66571, 772.043579, -2.872312
4.8, 391.866272, 738.213867, -24.156246
4.8, 612.391785, 690.296143, -20.212925
4.8, 740.938904, 706.407593, 3.621542
4.8, 659.907654, 677.774231, 22.638355
4.8, 941.620422, 818.352478, 4.685636
4.8, 710.57843, 798.580627, 0.20622
4.8, 722.50354, 751.091736, 1.744485
4.8, 663.300171, 899.52356, 4.779665
4.8, 887.274841, 801.07843, 5.81447
4.8, 846.206543, 828.68512, 5.833261
4.8, 797.839478, 853.360779, 5.570776
4.8, 756.121277, 829.245789, -1.503087
4.8, 663.788269, 811.654053, 1.189443
4.8, 941.707214, 867.861572, 5.322845
4.8, 897.164185, 848.746704, 3.535329
4.8, 841.193054, 876.731384, 5.9568
4.8, 677.189697, 763.329407, 6.977146
4.8, 796.456482, 902.048279, 4.685583
4.8, 718.482849, 253.035187, -13.335612
4.8, 884.319824, 896.86145, 5.396269
4.8, 214.315063, 614.782104, -23.349594
4.8, 709.752258, 860.737244, 13.120449
4.8, 845.94397, 924.289062, 6.872642
4.8, 794.683044, 950.443481, 0.376996
4.8, 755.131897, 876.072632, 6.964941
4.8, 747.271545, 943.203491, 5.683784
4.9, 838.491211, 116.027428, 0.307056
4.9, 436.637909, 193.906036, 34.764332
4.9, 575.983948, 321.304993, 6.955153
4.9, 925.900024, 215.595551, -12.938698
4.9, 442.591736, 679.421753, 7.498346
4.9, 803.526306, 230.98143, -0.022021
4.9, 513.73822, 236.019623, 30.887535
4.9, 682.234863, 311.900696, 6.800948
4.9, 889.267639, 292.281036, -13.925075
4.9, 730.024475, 298.913239, -6.095609
4.9, 927.397766, 321.006134, 11.948471
4.9, 755.026184, 130.374771, -6.49254
4.9, 847.763977, 162.423996, -6.334516
4.9, 271.150726, 592.726685, -55.794933
4.9, 805.175415, 182.441116, -13.282543
4.9, 518.054443, 284.142578, -55.925518
4.9, 571.52948, 613.084717, 7.332998
4.9, 716.84845, 432.741974, -14.641805
4.9, 932.606323, 169.642593, 1.376421
4.9, 514.241394, 591.770874, 12.010468
4.9, 756.279236, 223.47966, -5.397785
4.9, 691.945129, 79.893913, 1.905067
4.9, 777.936035, 347.846313, 10.363413
4.9, 423.742218, 240.868759, 55.837818
4.9, 345.737183, 211.300278, 5.466196
4.9, 969.461548, 198.249237, 6.0683
4.9, 531.492737, 453.490906, 6.543868
4.9, 529.554749, 331.862518, -50.740669
4.9, 891.891113, 142.63028, 7.613807
4.9, 744.742554, 382.250031, 10.640834
4.9, 660.735168, 353.9646, 14.222115
4.9, 684.942017, 396.82254, -33.087734
4.9, 590.792847, 887.03418, 6.065321
4.9, 1002.854492, 232.488052, 2.386435
4.9, 456.753571, 628.123657, -33.294933
4.9, 853.833557, 258.746399, -21.343693
4.9, 421.769745, 595.148621, 37.160908
4.9, 572.705444, 661.925781, 14.545571
4.9, 907.051392, 366.03775, -3.210947
4.9, 764.382507, 426.168182, -7.055663
4.9, 313.604004, 244.875992, 2.213314
4.9, 927.32489, 263.943024, 13.93128
4.9, 573.306885, 382.432098, 30.80867
4.9, 1033.318726, 269.959869, 1.544523
4.9, 501.161316, 492.360687, 25.619593
4.9, 804.431702, 460.394135, 12.708315
4.9, 756.531738, 474.020721, 7.386185
4.9, 868.259888, 336.738251, 0.458011
4.9, 528.983337, 403.096039, 44.50943
4.9, 958.023254, 357.62323, 9.846812
4.9, 822.137817, 324.936035, -5.07248
4.9, 541.028931, 519.553223, 31.883381
4.9, 1024.869629, 403.77475, -1.035404
4.9, 839.853394, 426.747284, -0.730878
4.9, 800.108704, 393.497559, 4.110911
4.9, 629.297241, 777.542664, -0.372553
4.9, 974.598267, 269.566254, 2.180565
4.9, 885.286865, 409.925385, 2.639115
4.9, 292.175018, 709.784729, 4.112118
4.9, 556.848328, 730.068298, 40.570591
4.9, 1085.29834, 357.762543, 1.241379
4.9, 411.400391, 643.461304, 11.031942
4.9, 846.760864, 379.383942, 0.148563
4.9, 941.157532, 402.839203, 5.901214
4.9, 1060.623413, 433.576477, 6.391704
4.9, 530.47699, 638.617004, -39.408073
4.9, 429.184265, 146.544769, 2.443849
4.9, 983.0354, 427.522644, 2.983271
4.9, 602.559631, 575.329651, 13.47356
4.9, 445.202454, 435.471497, -13.0458
4.9, 1107.674194, 417.854065, 5.7652
4.9, 620.809814, 442.624939, -9.478836
4.9, 940.816711, 451.456299, 0.449784
4.9, 876.698853, 457.606293, 5.129584
4.9, 641.080627, 231.27063, 63.705601
4.9, 809.806396, 278.393555, 10.738876
4.9, 1034.131104, 474.151093, 0.924671
4.9, 1117.820068, 463.418365, 0.173513
4.9, 795.082825, 507.82959, 4.995645
4.9, 985.906677, 476.941406, 5.473578
4.9, 667.980652, 457.014679, 8.962138
4.9, 912.698975, 490.499023, 6.186665
4.9, 841.425415, 489.80423, 5.810109
4.9, 574.074646, 431.585663, -10.026242
4.9, 643.377319, 548.239746, 0.511427
4.9, 1073.717163, 502.31955, 5.201348
4.9, 712.013489, 490.361359, 4.637688
4.9, 1020.36554, 521.805054, 1.720452
4.9, 1121.041382, 514.404297, 6.298543
4.9, 926.359314, 537.589783, 3.44161
4.9, 973.144287, 524.351501, 2.077518
4.9, 877.515259, 523.980713, 1.128759
4.9, 749.210083, 521.535889, 2.940827
4.9, 831.877747, 541.886902, 3.422345
4.9, 665.286804, 505.062927, 1.146946
4.9, 498.390045, 540.074097, 14.373227
4.9, 557.957214, 815.098267, 14.534012
4.9, 1067.856689, 552.374146, 5.959577
4.9, 702.578979, 539.522522, 2.388198
4.9, 847.321045, 210.919617, -12.146898
4.9, 787.167053, 559.595581, 0.473157
4.9, 984.943176, 570.154541, 0.904476
4.9, 395.410706, 689.994934, -6.733425
4.9, 868.681946, 571.416016, 4.45115
4.9, 1122.240967, 560.200439, 0.241706
4.9, 740.121277, 569.583862, 2.493907
4.9, 717.178589, 663.564819, 7.483261
4.9, 824.682434, 588.861084, 4.240685
4.9, 285.177521, 283.43924, 1.222129
4.9, 694.914551, 588.388, 1.054949
4.9, 640.804138, 731.075806, 13.973382
4.9, 627.556335, 641.529297, -19.567522
4.9, 780.582092, 606.16333, 2.719954
4.9, 875.832581, 621.775574, 1.552859
4.9, 1065.159302, 601.148376, 0.368601
4.9, 730.602112, 618.523193, 0.619005
4.9, 465.733093, 806.361938, 11.613944
4.9, 961.405884, 624.635254, 5.583191
4.9, 532.602112, 687.416382, -20.838116
4.9, 370.735657, 250.880585, 1.502314
4.9, 917.578613, 646.721619, 1.573472
4.9, 488.678864, 664.792725, -0.657197
4.9, 815.222168, 640.90741, 2.574763
4.9, 634.450562, 311.556641, 37.793697
4.9, 1105.476074, 626.274353, 6.412314
4.9, 570.776489, 479.404541, -27.630754
4.9, 1058.997925, 649.141052, 6.2474
4.9, 618.224426, 490.588531, -1.630973
4.9, 206.65065, 567.572021, 4.242703
4.9, 768.636719, 666.131409, 5.765652
4.9, 452.706055, 482.442261, -77.014214
4.9, 625.445618, 841.19812, 18.32431
4.9, 588.716858, 529.230347, 8.336593
4.9, 883.99115, 718.988953, 0.49434
4.9, 761.484131, 781.681946, 5.422467
4.9, 1077.434082, 693.924011, 5.900029
4.9, 679.555542, 633.120605, 6.92925
4.9, 819.262634, 709.637268, 6.16389
4.9, 611.695312, 353.64801, -7.51402
4.9, 296.504608, 813.350281, 4.466235
4.9, 554.946899, 564.55426, -6.50699
4.9, 647.173401, 597.241455, -0.150519
4.9, 467.180908, 578.638733, -58.252571
4.9, 631.967285, 974.864258, 4.621719
4.9, 804.353577, 804.774475, 5.769755
4.9, 1076.850708, 742.52063, 5.453346
4.9, 688.553711, 717.405396, 7.311183
4.9, 860.421326, 762.285339, 5.337193
4.9, 710.78363, 908.432007, 21.072512
4.9, 540.078064, 980.884583, -0.870319
4.9, 812.588257, 757.220642, 1.139564
4.9, 959.247437, 773.86731, 5.645494
4.9, 1032.075439, 761.425171, 2.840638
4.9, 580.604797, 772.035034, -2.871877
4.9, 391.870544, 738.160278, -24.157606
4.9, 612.412231, 690.344238, -20.213564
4.9, 740.964844, 706.320068, 3.629132
4.9, 659.975464, 677.687195, 22.641588
4.9, 941.686401, 818.346558, 4.677735
4.9, 710.5271, 798.510498, 0.201709
4.9, 722.538879, 751.085022, 1.747126
4.9, 663.358459, 899.560974, 4.776535
4.9, 887.200745, 801.090698, 5.818284
4.9, 846.16333, 828.76416, 5.843039
4.9, 797.892944, 853.281921, 5.562654
4.9, 756.210693, 829.226562, -1.50929
4.9, 663.783081, 811.682861, 1.18844
4.9, 941.752197, 867.818665, 5.320178
4.9, 897.129028, 848.663025, 3.542947
4.9, 841.192871, 876.692505, 5.955739
4.9, 677.138062, 763.285034, 6.970031
4.9, 796.363953, 902.146118, 4.695743
4.9, 718.459778, 253.033981, -13.334529
4.9, 884.321411, 896.895691, 5.397251
4.9, 213.792221, 614.40271, -23.459093
4.9, 709.772766, 860.700989, 13.120388
4.9, 845.964966, 924.271667, 6.874803
4.9, 794.697876, 950.427979, 0.376911
4.9, 755.135803, 876.054932, 6.964061
4.9, 747.269531, 943.121399, 5.682547
5, 838.510925, 116.000244, 0.304214
5, 436.654175, 193.875687, 34.767639
5, 575.957336, 321.380585, 6.957298
5, 925.95752, 215.687119, -12.93294
5, 442.600861, 679.335693, 7.496289
5, 803.6073, 230.947845, -0.024449
5, 513.765503, 235.998764, 30.883944
5, 682.232849, 311.932404, 6.804623
5, 889.256409, 292.384705, -13.920381
5, 730.007507, 298.911591, -6.095784
5, 927.45459, 321.01474, 11.945126
5, 755.067993, 130.386597, -6.493028
5, 847.717285, 162.44426, -6.333527
5, 271.288696, 592.772278, -55.790722
5, 805.210205, 182.342377, -13.292828
5, 518.075378, 284.13208, -55.925343
5, 571.679871, 613.132263, 7.34873
5, 716.769165, 432.722931, -14.634204
5, 932.242065, 168.760254, 1.32579
5, 514.200989, 591.736267, 12.011504
5, 756.378601, 223.50795, -5.388299
5, 691.917786, 79.904274, 1.905051
5, 777.843567, 347.788361, 10.373375
5, 423.767273, 240.889633, 55.837898
5, 345.797974, 211.275925, 5.459418
5, 969.509033, 198.243866, 6.066765
5, 531.486145, 453.440826, 6.541198
5, 529.58728, 331.774414, -50.748489
5, 891.859924, 142.600281, 7.610626
5, 744.671631, 382.138733, 10.650646
5, 660.795166, 353.987183, 14.226745
5, 684.888733, 396.762543, -33.08213
5, 590.799316, 886.964111, 6.060369
5, 1002.817932, 232.542908, 2.381914
5, 456.851257, 628.180054, -33.304779
5, 853.8479, 258.786652, -21.345232
5, 421.792267, 595.216675, 37.166771
5, 572.860107, 661.879211, 14.558095
5, 907.049316, 366.057739, -3.212828
5, 764.262329, 426.221863, -7.044289
5, 313.360352, 245.329712, 2.174663
5, 927.27832, 263.96283, 13.927382
5, 573.320374, 382.372772, 30.803444
5, 1033.348633, 269.939667, 1.545544
5, 501.180969, 492.29129, 25.613817
5, 804.518982, 460.404114, 12.712046
5, 756.578735, 474.070557, 7.391754
5, 868.191406, 336.790405, 0.459565
5, 529.043213, 403.199921, 44.521
5, 958.026733, 357.630005, 9.848515
5, 822.142639, 324.855011, -5.074402
5, 541.0354, 519.641174, 31.890112
5, 1024.833496, 403.831451, -1.030257
5, 840.028809, 426.696259, -0.746009
5, 800.027832, 393.463348, 4.118821
5, 629.291199, 777.702393, -0.358953
5, 974.650269, 269.472168, 2.188452
5, 885.307922, 409.88501, 2.644899
5, 292.221954, 709.731262, 4.111576
5, 556.913818, 730.056458, 40.569805
5, 1085.260986, 357.768707, 1.239001
5, 411.3974, 643.55365, 11.03296
5, 846.711121, 379.324524, 0.141494
5, 941.084656, 402.847687, 5.906916
5, 1060.608398, 433.643311, 6.397501
5, 530.362183, 638.626282, -39.397163
5, 429.225403, 146.53656, 2.445871
5, 983.009399, 427.470947, 2.988593
5, 602.661255, 575.389343, 13.482033
5, 445.223633, 435.490082, -13.041705
5, 1107.714355, 417.897644, 5.769393
5, 620.793396, 442.623077, -9.479728
5, 940.785828, 451.444275, 0.44848
5, 876.690796, 457.647919, 5.132932
5, 641.104919, 231.297394, 63.708385
5, 809.825073, 278.339996, 10.738579
5, 1034.188843, 474.136566, 0.927099
5, 1117.856934, 463.358185, 0.168699
5, 795.081726, 507.836761, 4.995649
5, 985.911926, 476.898071, 5.471451
5, 668.087402, 456.785522, 8.983777
5, 912.617249, 490.543854, 6.190739
5, 841.358948, 489.943481, 5.824924
5, 574.114929, 431.633942, -10.029512
5, 643.383911, 548.186279, 0.507979
5, 1073.799072, 502.319733, 5.194166
5, 712.037537, 490.409515, 4.633445
5, 1020.391846, 521.842285, 1.722544
5, 1121.204834, 512.261108, 6.120905
5, 926.238831, 537.541626, 3.449444
5, 973.223999, 524.355896, 2.082024
5, 877.203735, 524.516296, 1.12891
5, 749.180115, 521.579041, 2.935533
5, 831.926819, 541.766296, 3.432727
5, 665.275879, 504.914246, 1.141449
5, 498.415527, 540.178589, 14.372646
5, 557.972778, 815.089905, 14.534038
5, 1067.907837, 552.406189, 5.9609
5, 702.565857, 539.551514, 2.385287
5, 847.26355, 210.920471, -12.147407
5, 787.157471, 559.789917, 0.486903
5, 984.931519, 570.156311, 0.906739
5, 395.440186, 689.944275, -6.737236
5, 868.638245, 571.475586, 4.45322
5, 1122.275391, 560.242065, 0.244587
5, 740.213196, 569.628357, 2.49601
5, 717.172119, 663.59082, 7.483823
5, 824.660278, 588.717957, 4.248213
5, 285.123016, 283.486786, 1.223429
5, 694.964355, 588.335815, 1.056069
5, 640.564575, 730.565186, 13.943412
5, 627.573914, 641.553467, -19.566338
5, 780.523743, 606.189636, 2.716833
5, 875.874939, 621.794067, 1.557627
5, 1065.179932, 601.176697, 0.370877
5, 731.058411, 617.773743, 0.588127
5, 465.767029, 806.343567, 11.614643
5, 961.408386, 624.578491, 5.579205
5, 532.603333, 687.427185, -20.839298
5, 370.826324, 250.836105, 1.508187
5, 917.533081, 646.736206, 1.570074
5, 488.681335, 664.74292, -0.660178
5, 815.219299, 640.993103, 2.566372
5, 634.399536, 311.52475, 37.789921
5, 1105.477051, 626.216858, 6.407159
5, 570.859863, 479.452484, -27.639311
5, 1058.959473, 649.186829, 6.251614
5, 618.211121, 490.622223, -1.629416
5, 206.734116, 566.847107, 4.240849
5, 768.673279, 666.137817, 5.767559
5, 452.702301, 482.46579, -77.012711
5, 625.455933, 841.128845, 18.31996
5, 588.680054, 529.209595, 8.330823
5, 883.964661, 719.016174, 0.494928
5, 761.472961, 781.650757, 5.42391
5, 1077.355713, 693.944458, 5.903301
5, 679.758789, 633.003052, 6.932179
5, 819.309937, 709.602783, 6.161767
5, 611.732422, 353.585938, -7.519678
5, 296.377594, 813.298401, 4.476652
5, 554.993713, 564.496216, -6.509802
5, 647.262146, 597.168213, -0.159194
5, 467.143494, 578.651917, -58.249992
5, 631.94873, 974.917419, 4.622144
5, 804.36731, 804.861572, 5.776445
5, 1076.82605, 742.438293, 5.449722
5, 688.476318, 717.531616, 7.311824
5, 860.502869, 761.98114, 5.31839
5, 710.758606, 908.426086, 21.067865
5, 540.07959, 980.825012, -0.873131
5, 812.545288, 757.15863, 1.132802
5, 959.265686, 773.843567, 5.645872
5, 1032.084106, 761.409058, 2.841033
5, 580.584412, 772.013123, -2.870914
5, 391.905304, 738.193115, -24.154892
5, 612.41095, 690.339661, -20.212818
5, 741.325439, 705.972046, 3.641587
5, 659.935608, 677.679138, 22.643539
5, 941.605225, 818.287598, 4.686242
5, 710.567871, 798.496826, 0.203957
5, 722.499451, 751.080627, 1.7424
5, 663.357422, 899.558899, 4.778353
5, 887.322876, 801.012634, 5.809414
5, 846.212219, 828.659363, 5.835034
5, 797.848511, 853.258423, 5.565388
5, 756.177551, 829.266174, -1.503402
5, 663.772278, 811.796204, 1.189204
5, 941.760742, 867.799683, 5.321495
5, 897.174133, 848.791443, 3.527847
5, 841.134338, 876.720703, 5.959104
5, 677.182922, 763.354065, 6.980247
5, 796.331421, 902.192505, 4.699419
5, 718.488037, 253.055344, -13.334565
5, 884.359863, 896.894409, 5.396207
5, 216.284378, 613.602722, -23.375809
5, 709.733459, 860.697449, 13.118561
5, 845.983826, 924.293396, 6.877912
5, 794.692566, 950.498047, 0.38225
5, 755.179504, 876.129639, 6.973717
5, 747.277527, 943.169006, 5.68886
5.1, 838.515869, 115.988762, 0.303761
5.1, 436.692108, 193.909744, 34.763042
5.1, 575.974609, 321.300568, 6.953768
5.1, 925.930725, 215.67366, -12.932653
5.1, 442.62323, 679.34613, 7.498331
5.1, 803.577942, 230.983582, -0.020229
5.1, 513.765259, 235.970886, 30.881268
5.1, 682.519287, 311.809143, 6.809281
5.1, 889.237915, 292.322327, -13.919793
5.1, 730.037537, 298.894897, -6.097675
5.1, 927.421936, 320.995148, 11.945625
5.1, 755.054626, 130.399429, -6.490998
5.1, 847.706238, 162.482117, -6.328256
5.1, 271.276337, 592.712158, -55.798218
5.1, 805.281555, 182.432693, -13.291658
5.1, 518.153076, 284.145294, -55.919056
5.1, 571.909241, 612.424377, 7.336246
5.1, 716.860657, 432.777039, -14.644248
5.1, 932.597107, 169.612701, 1.373993
5.1, 514.146851, 591.76825, 12.016439
5.1, 756.324951, 223.501495, -5.391207
5.1, 691.959351, 79.889046, 1.90948
5.1, 777.900513, 347.844299, 10.366468
5.1, 423.762115, 240.871155, 55.835987
5.1, 345.753357, 211.166962, 5.455805
5.1, 969.458008, 198.257889, 6.068586
5.1, 531.549805, 453.494873, 6.550537
5.1, 529.567993, 331.784607, -50.746696
5.1, 891.860657, 142.63707, 7.612043
5.1, 744.754333, 382.116638, 10.644594
5.1, 660.796143, 353.994446, 14.226451
5.1, 684.932922, 396.809479, -33.086903
5.1, 590.788452, 886.956726, 6.062476
5.1, 1002.777527, 232.545547, 2.377039
5.1, 456.887207, 628.185486, -33.305344
5.1, 853.838623, 258.787018, -21.346531
5.1, 421.858032, 595.162659, 37.158791
5.1, 572.786743, 661.908569, 14.549388
5.1, 907.09967, 366.037933, -3.209207
5.1, 764.428345, 426.257111, -7.051992
5.1, 313.380096, 245.315598, 2.177441
5.1, 927.314148, 263.949799, 13.930715
5.1, 573.25885, 382.354919, 30.80426
5.1, 1033.33374, 269.942566, 1.544712
5.1, 501.057495, 492.268646, 25.608349
5.1, 804.453796, 460.448181, 12.71693
5.1, 756.692139, 474.194946, 7.406861
5.1, 868.237, 336.801239, 0.463808
5.1, 529.042236, 403.083252, 44.511665
5.1, 958.016235, 357.649261, 9.845301
5.1, 822.13385, 324.878815, -5.07505
5.1, 540.906128, 519.627991, 31.884882
5.1, 1024.805176, 403.780579, -1.028028
5.1, 839.9505, 426.748688, -0.736271
5.1, 800.136963, 393.55658, 4.105128
5.1, 629.309265, 777.653931, -0.362125
5.1, 974.631836, 269.571777, 2.180334
5.1, 885.381409, 409.935394, 2.64254
5.1, 292.223389, 709.748474, 4.112981
5.1, 556.982117, 729.996704, 40.574261
5.1, 1085.263428, 357.694153, 1.235878
5.1, 411.394409, 643.463501, 11.034203
5.1, 846.862488, 379.411896, 0.150233
5.1, 941.123047, 402.88382, 5.908724
5.1, 1060.674438, 433.64624, 6.397493
5.1, 530.397339, 638.57605, -39.399876
5.1, 429.344269, 146.303741, 2.477645
5.1, 982.967529, 427.476105, 2.987405
5.1, 602.567993, 575.217468, 13.467177
5.1, 445.217896, 435.477417, -13.043944
5.1, 1107.665039, 417.796509, 5.76154
5.1, 620.807678, 442.647217, -9.482483
5.1, 940.897949, 451.541656, 0.459648
5.1, 877.133057, 457.758118, 5.097737
5.1, 641.04126, 231.290176, 63.703293
5.1, 809.864502, 278.374695, 10.734345
5.1, 1034.186035, 474.189819, 0.929505
5.1, 1117.825439, 463.404602, 0.170412
5.1, 794.979919, 507.812897, 5.005416
5.1, 985.888428, 476.865265, 5.469966
5.1, 668.038086, 456.70578, 8.988133
5.1, 912.677795, 490.539948, 6.189786
5.1, 841.469849, 489.840424, 5.81212
5.1, 574.091125, 431.711853, -10.036023
5.1, 643.346191, 548.269043, 0.512481
5.1, 1073.668823, 502.335022, 5.208116
5.1, 711.954468, 490.524292, 4.644289
5.1, 1020.394348, 521.751221, 1.723441
5.1, 1120.973267, 514.594543, 6.314847
5.1, 926.250061, 537.558289, 3.448349
5.1, 973.186279, 524.335876, 2.078022
5.1, 877.507202, 524.049805, 1.131783
5.1, 749.214172, 521.513977, 2.942964
5.1, 831.977051, 541.797607, 3.425845
5.1, 665.387634, 504.948151, 1.152946
5.1, 498.46759, 540.135071, 14.378071
5.1, 558.004333, 815.057068, 14.537295
5.1, 1067.844482, 552.398499, 5.961874
5.1, 702.663635, 539.494873, 2.394963
5.1, 847.304382, 210.903839, -12.147983
5.1, 787.1604, 559.587585, 0.471902
5.1, 984.929443, 570.159241, 0.906885
5.1, 395.37677, 689.890503, -6.735912
5.1, 868.669983, 571.533691, 4.450189
5.1, 1122.19165, 560.19281, 0.240543
5.1, 740.312622, 569.768005, 2.491382
5.1, 717.211121, 663.679688, 7.490092
5.1, 824.649414, 588.772766, 4.247507
5.1, 285.094757, 283.457672, 1.218172
5.1, 694.816467, 588.434082, 1.048623
5.1, 640.533936, 730.594604, 13.943435
5.1, 627.49646, 641.569336, -19.5609
5.1, 780.585876, 606.188965, 2.719009
5.1, 875.795898, 621.791016, 1.550104
5.1, 1065.207153, 601.091858, 0.36602
5.1, 730.614929, 618.535156, 0.619499
5.1, 465.80246, 806.269409, 11.612946
5.1, 961.374573, 624.600403, 5.583327
5.1, 532.610657, 687.501587, -20.84304
5.1, 370.88855, 250.810471, 1.506723
5.1, 917.503479, 646.770325, 1.567286
5.1, 488.674408, 664.807312, -0.653235
5.1, 815.23761, 640.953186, 2.571211
5.1, 634.422058, 311.531403, 37.791229
5.1, 1105.433838, 626.311218, 6.417405
5.1, 570.762573, 479.442566, -27.632725
5.1, 1058.969116, 649.172668, 6.250978
5.1, 618.160828, 490.714386, -1.625272
5.1, 206.701141, 566.022034, 4.253818
5.1, 768.627686, 666.121948, 5.77105
5.1, 452.99292, 482.496979, -77.02964
5.1, 625.459106, 841.125549, 18.321867
5.1, 588.832458, 529.321899, 8.340196
5.1, 883.961182, 719.014343, 0.495289
5.1, 761.451111, 781.619385, 5.427305
5.1, 1077.413452, 693.904175, 5.90013
5.1, 679.65741, 633.103516, 6.933853
5.1, 819.270874, 709.620056, 6.162171
5.1, 611.733704, 353.632812, -7.519004
5.1, 296.525208, 813.304077, 4.46655
5.1, 554.962402, 564.603638, -6.501482
5.1, 647.071411, 597.29303, -0.146054
5.1, 467.190796, 578.586365, -58.25317
5.1, 631.998352, 974.911011, 4.617436
5.1, 804.196472, 804.732605, 5.774456
5.1, 1076.799072, 742.566833, 5.460549
5.1, 688.387817, 717.450012, 7.30093
5.1, 860.502014, 762.24469, 5.331405
5.1, 710.774719, 908.366272, 21.06848
5.1, 540.057068, 980.855286, -0.87063
5.1, 812.583923, 757.177979, 1.135831
5.1, 959.207397, 773.791382, 5.644716
5.1, 1032.111816, 761.368286, 2.845579
5.1, 580.576599, 772.018494, -2.87167
5.1, 391.875, 738.1427, -24.159578
5.1, 612.397034, 690.400635, -20.210936
5.1, 741.30719, 705.914673, 3.649395
5.1, 659.906067, 677.680359, 22.644814
5.1, 941.628479, 818.247803, 4.684144
5.1, 710.581482, 798.516174, 0.210679
5.1, 722.570129, 751.128723, 1.746708
5.1, 663.309387, 899.516602, 4.784727
5.1, 887.356018, 801.03186, 5.812531
5.1, 846.209473, 828.669128, 5.838437
5.1, 797.986267, 853.269897, 5.558541
5.1, 756.231262, 829.236877, -1.507256
5.1, 663.824036, 811.644226, 1.189226
5.1, 941.7677, 867.818237, 5.322159
5.1, 897.16333, 848.684082, 3.538667
5.1, 841.227844, 876.684631, 5.956226
5.1, 677.275391, 763.292175, 6.982142
5.1, 796.45929, 902.149658, 4.689444
5.1, 718.491638, 253.099014, -13.329785
5.1, 884.385498, 896.813538, 5.392161
5.1, 219.088242, 612.152771, -23.432192
5.1, 710.050842, 860.707275, 13.129494
5.1, 846.006653, 924.301086, 6.880122
5.1, 794.714783, 950.512817, 0.383464
5.1, 755.186462, 876.087158, 6.968941
5.1, 747.319458, 943.005066, 5.676461
5.2, 838.510559, 115.99778, 0.304392
5.2, 436.658081, 193.880554, 34.766979
5.2, 575.926453, 321.288177, 6.94935
5.2, 925.913757, 215.703232, -12.929562
5.2, 442.628235, 679.306458, 7.497192
5.2, 803.648254, 230.990372, -0.020474
5.2, 513.748718, 236.009079, 30.885941
5.2, 682.457092, 311.802643, 6.804727
5.2, 889.245789, 292.295227, -13.922515
5.2, 730.008179, 298.84021, -6.102047
5.2, 927.409851, 320.918243, 11.940253
5.2, 755.022278, 130.399475, -6.49052
5.2, 847.665283, 162.44696, -6.331728
5.2, 271.418457, 592.67981, -55.798119
5.2, 805.194214, 182.422562, -13.287497
5.2, 518.16449, 284.137299, -55.91964
5.2, 571.748352, 613.103943, 7.3537
5.2, 716.846252, 432.737061, -14.641547
5.2, 932.608276, 169.673538, 1.375999
5.2, 514.203186, 591.754883, 12.011941
5.2, 756.315918, 223.495636, -5.394847
5.2, 691.935913, 79.843475, 1.908719
5.2, 777.882629, 347.762421, 10.373113
5.2, 423.790253, 240.873199, 55.833382
5.2, 345.724548, 211.263672, 5.46338
5.2, 969.454834, 198.249741, 6.069387
5.2, 531.54834, 453.480835, 6.552228
5.2, 529.568481, 331.816803, -50.743687
5.2, 891.846558, 142.643585, 7.611079
5.2, 744.715698, 382.193604, 10.644578
5.2, 660.771545, 353.881317, 14.224746
5.2, 684.97522, 396.821503, -33.091042
5.2, 590.809692, 886.965942, 6.065765
5.2, 1002.809692, 232.520828, 2.383329
5.2, 456.841766, 628.151428, -33.300587
5.2, 853.827087, 258.823029, -21.348093
5.2, 421.808655, 595.195251, 37.165611
5.2, 572.837952, 661.80658, 14.55583
5.2, 906.998901, 366.085419, -3.216365
5.2, 764.233643, 426.213226, -7.042913
5.2, 313.33606, 245.299316, 2.174984
5.2, 927.300293, 263.947388, 13.930394
5.2, 573.315063, 382.38092, 30.803438
5.2, 1033.350952, 269.920746, 1.548505
5.2, 501.063538, 492.336945, 25.613655
5.2, 804.466309, 460.407501, 12.711928
5.2, 756.573669, 473.979279, 7.387582
5.2, 868.243835, 336.786011, 0.46182
5.2, 529.042358, 403.125244, 44.513355
5.2, 958.051819, 357.649506, 9.842117
5.2, 822.176941, 324.86615, -5.072453
5.2, 540.989319, 519.664856, 31.890991
5.2, 1024.876099, 403.830902, -1.032526
5.2, 839.9151, 426.777344, -0.733265
5.2, 800.073914, 393.485504, 4.11603
5.2, 629.321167, 777.621155, -0.36479
5.2, 974.581665, 269.536682, 2.1796
5.2, 885.389771, 409.878021, 2.65055
5.2, 292.23642, 709.7229, 4.110664
5.2, 556.986328, 729.957458, 40.576378
5.2, 1085.299316, 357.703308, 1.239065
5.2, 411.444794, 643.459717, 11.029976
5.2, 846.766663, 379.399628, 0.148842
5.2, 941.10968, 402.857697, 5.906301
5.2, 1060.644287, 433.628082, 6.39657
5.2, 530.463623, 638.606995, -39.406406
5.2, 429.13739, 146.556519, 2.439165
5.2, 983.000549, 427.531128, 2.983302
5.2, 602.533447, 575.202576, 13.461577
5.2, 445.266785, 435.472626, -13.041833
5.2, 1107.670898, 417.888519, 5.770741
5.2, 620.803284, 442.529175, -9.473088
5.2, 940.740845, 451.438751, 0.444067
5.2, 877.114685, 457.687103, 5.096272
5.2, 641.096436, 231.261871, 63.704556
5.2, 809.8479, 278.374756, 10.734871
5.2, 1034.163452, 474.154816, 0.926087
5.2, 1117.833008, 463.38974, 0.170954
5.2, 794.933411, 507.818604, 5.011426
5.2, 985.935791, 476.952057, 5.474544
5.2, 668.090149, 456.699982, 8.991097
5.2, 912.618469, 490.444611, 6.182057
5.2, 841.33136, 489.842651, 5.817613
5.2, 574.139587, 431.640686, -10.027872
5.2, 643.366455, 548.190125, 0.507131
5.2, 1073.751465, 502.326416, 5.198676
5.2, 712.007751, 490.36554, 4.638041
5.2, 1020.40802, 521.7771, 1.725142
5.2, 1121.045898, 514.483276, 6.306255
5.2, 926.270203, 537.601074, 3.443789
5.2, 973.105591, 524.328308, 2.073302
5.2, 877.403137, 523.364624, 1.095191
5.2, 749.312866, 521.591858, 2.939404
5.2, 831.931946, 541.760132, 3.433251
5.2, 665.208923, 504.9552, 1.137044
5.2, 498.388214, 540.121277, 14.372054
5.2, 557.994324, 815.090637, 14.537433
5.2, 1067.893677, 552.4021, 5.963799
5.2, 702.731384, 539.554871, 2.395763
5.2, 847.335571, 210.208542, -12.198318
5.2, 787.263428, 559.626526, 0.478175
5.2, 984.94928, 570.175049, 0.90731
5.2, 395.420837, 689.928711, -6.733203
5.2, 868.560852, 571.419067, 4.462178
5.2, 1122.295166, 560.216797, 0.245654
5.2, 740.085266, 569.668274, 2.486436
5.2, 717.280151, 663.664246, 7.494513
5.2, 824.570496, 588.821777, 4.252058
5.2, 285.129395, 283.429504, 1.2214
5.2, 694.978455, 588.421936, 1.060558
5.2, 640.625549, 730.557007, 13.949208
5.2, 627.481018, 641.53656, -19.563465
5.2, 780.726929, 606.16803, 2.725074
5.2, 875.825806, 621.779907, 1.553523
5.2, 1065.195557, 601.177246, 0.371647
5.2, 731.013123, 617.696289, 0.579571
5.2, 465.812378, 806.301392, 11.618108
5.2, 961.39801, 624.650513, 5.58471
5.2, 532.651306, 687.508179, -20.845963
5.2, 370.91153, 250.717926, 1.504795
5.2, 917.5495, 646.797546, 1.571271
5.2, 488.64502, 664.773621, -0.65528
5.2, 815.190918, 640.977905, 2.56576
5.2, 634.44281, 311.535828, 37.791122
5.2, 1105.500854, 626.228516, 6.41029
5.2, 570.780029, 479.395142, -27.631401
5.2, 1059.006836, 649.212952, 6.253946
5.2, 618.237061, 490.550354, -1.632042
5.2, 206.870071, 565.823853, 4.244362
5.2, 768.665039, 666.097534, 5.766458
5.2, 452.991119, 482.480286, -77.030487
5.2, 625.523071, 841.131775, 18.321051
5.2, 588.772766, 529.263672, 8.336732
5.2, 883.988647, 719.008545, 0.493518
5.2, 761.562744, 781.538452, 5.409986
5.2, 1077.455933, 693.948853, 5.900929
5.2, 679.726746, 633.697754, 6.973337
5.2, 819.356384, 709.627991, 6.163759
5.2, 611.731628, 353.620117, -7.518218
5.2, 296.357941, 813.347046, 4.476216
5.2, 554.931396, 564.567444, -6.502379
5.2, 647.099609, 597.224426, -0.152258
5.2, 467.168671, 578.609619, -58.251984
5.2, 631.957214, 974.930664, 4.619925
5.2, 804.225647, 804.737732, 5.773216
5.2, 1076.789185, 742.561218, 5.460686
5.2, 688.46106, 717.450378, 7.306458
5.2, 860.525513, 762.253967, 5.327649
5.2, 710.793579, 908.317261, 21.071753
5.2, 540.064331, 980.837769, -0.872251
5.2, 812.460266, 757.1651, 1.126091
5.2, 959.380005, 773.811584, 5.648457
5.2, 1032.093872, 761.39679, 2.842557
5.2, 580.561157, 772.030151, -2.874061
5.2, 391.956055, 738.183289, -24.153633
5.2, 612.419067, 690.327576, -20.21447
5.2, 741.243042, 706.007141, 3.645806
5.2, 659.984985, 677.647522, 22.642481
5.2, 941.637634, 818.261841, 4.681798
5.2, 710.550049, 798.447327, 0.206414
5.2, 722.541199, 751.064819, 1.745128
5.2, 663.327759, 899.473633, 4.783862
5.2, 887.363892, 800.989868, 5.810114
5.2, 846.243713, 828.649292, 5.837526
5.2, 797.884033, 853.35553, 5.569916
5.2, 756.155701, 829.240173, -1.498573
5.2, 663.776428, 811.653625, 1.184892
5.2, 941.743286, 867.830994, 5.327427
5.2, 897.215088, 848.75647, 3.526057
5.2, 841.267395, 876.640747, 5.952294
5.2, 677.238953, 763.308044, 6.979643
5.2, 796.378845, 902.106873, 4.697071
5.2, 718.501343, 253.152069, -13.327134
5.2, 884.347107, 896.84668, 5.395517
5.2, 223.342117, 610.368835, -23.428513
5.2, 709.996826, 860.710876, 13.127328
5.2, 846.017883, 924.32196, 6.880702
5.2, 794.957581, 950.368347, 0.377029
5.2, 755.192749, 876.122559, 6.975417
5.2, 747.311401, 943.029785, 5.681154
5.3, 838.472656, 116.021912, 0.305385
5.3, 436.707184, 193.910522, 34.763489
5.3, 575.913574, 321.256104, 6.947663
5.3, 925.884705, 215.660446, -12.93384
5.3, 442.607025, 679.342896, 7.495449
5.3, 803.59198, 231.066116, -0.012802
5.3, 513.777527, 236.027481, 30.886059
5.3, 682.20166, 311.889893, 6.798875
5.3, 889.295227, 292.368591, -13.924693
5.3, 730.010193, 298.911469, -6.097035
5.3, 927.436951, 321.00705, 11.945712
5.3, 755.030457, 130.430145, -6.488087
5.3, 847.6922, 162.464661, -6.331004
5.3, 271.385681, 592.676208, -55.805958
5.3, 805.153748, 182.356354, -13.290792
5.3, 518.110046, 284.133453, -55.922634
5.3, 571.834045, 612.450623, 7.331619
5.3, 716.832947, 432.707062, -14.638021
5.3, 932.678101, 169.783829, 1.383646
5.3, 514.27771, 591.87262, 12.018851
5.3, 756.324402, 223.521774, -5.393158
5.3, 691.946472, 79.906425, 1.906851
5.3, 777.854187, 347.762848, 10.37396
5.3, 423.751251, 240.858063, 55.836758
5.3, 345.82019, 211.203979, 5.453697
5.3, 969.509583, 198.260269, 6.068343
5.3, 531.489075, 453.405243, 6.544314
5.3, 529.606506, 331.797791, -50.747395
5.3, 891.880676, 142.668518, 7.614797
5.3, 744.790283, 382.156311, 10.640081
5.3, 660.744141, 353.952881, 14.221471
5.3, 684.924988, 396.790924, -33.086899
5.3, 590.811951, 886.95636, 6.065856
5.3, 1002.816528, 232.45929, 2.388026
5.3, 456.858978, 628.124146, -33.300674
5.3, 853.816284, 258.853577, -21.351671
5.3, 421.781647, 595.183044, 37.169197
5.3, 572.851685, 661.877502, 14.552854
5.3, 907.07196, 366.043579, -3.209774
5.3, 764.302734, 426.146423, -7.051859
5.3, 313.4151, 245.317413, 2.18185
5.3, 927.298828, 263.880188, 13.928044
5.3, 573.329224, 382.422211, 30.80633
5.3, 1033.325684, 269.949402, 1.545831
5.3, 501.116638, 492.33609, 25.617643
5.3, 804.410278, 460.375366, 12.707291
5.3, 756.458374, 473.988678, 7.379759
5.3, 868.265808, 336.794739, 0.462289
5.3, 529.076172, 403.144318, 44.517563
5.3, 957.999451, 357.639099, 9.846656
5.3, 822.095886, 324.928894, -5.07529
5.3, 540.92218, 519.700439, 31.890753
5.3, 1024.843506, 403.815704, -1.03253
5.3, 839.921326, 426.746307, -0.733534
5.3, 800.042419, 393.42923, 4.12046
5.3, 629.290161, 777.647034, -0.361927
5.3, 974.592957, 269.541656, 2.179142
5.3, 885.359375, 409.909302, 2.644562
5.3, 292.231323, 709.684753, 4.112802
5.3, 556.979248, 730.023193, 40.569878
5.3, 1085.279297, 357.719727, 1.238191
5.3, 411.445435, 643.435608, 11.029317
5.3, 846.787903, 379.410004, 0.149004
5.3, 941.081787, 402.926392, 5.913843
5.3, 1060.650391, 433.634369, 6.398769
5.3, 530.474487, 638.562012, -39.407028
5.3, 429.140686, 146.499344, 2.443448
5.3, 983.054321, 427.549561, 2.982283
5.3, 602.581482, 575.242981, 13.466352
5.3, 445.284119, 435.491425, -13.038598
5.3, 1107.726318, 417.896973, 5.767147
5.3, 620.794006, 442.521027, -9.474904
5.3, 940.91571, 451.493591, 0.45609
5.3, 877.104431, 457.718567, 5.099535
5.3, 641.101746, 231.249649, 63.704784
5.3, 809.941406, 278.384491, 10.727735
5.3, 1034.141235, 474.174347, 0.924638
5.3, 1117.878906, 463.387238, 0.17172
5.3, 795.081604, 507.717224, 4.990385
5.3, 985.932434, 476.955017, 5.472611
5.3, 668.179688, 456.693268, 8.993667
5.3, 912.7099, 490.579681, 6.193775
5.3, 841.392212, 489.850464, 5.816796
5.3, 574.183594, 431.667053, -10.029648
5.3, 643.356934, 548.25946, 0.510551
5.3, 1073.733765, 502.309509, 5.198993
5.3, 712.015442, 490.470612, 4.635642
5.3, 1020.403748, 521.855225, 1.723156
5.3, 1121.190552, 512.264648, 6.12042
5.3, 926.343506, 537.613037, 3.440958
5.3, 973.142334, 524.375793, 2.073847
5.3, 877.503052, 523.41571, 1.10581
5.3, 749.183105, 521.574463, 2.936319
5.3, 831.841736, 541.810913, 3.429541
5.3, 665.381714, 505.020264, 1.155087
5.3, 498.340912, 540.077698, 14.369036
5.3, 558.023743, 815.077087, 14.537954
5.3, 1067.858643, 552.410889, 5.965263
5.3, 702.616028, 539.549133, 2.388327
5.3, 847.42627, 210.949509, -12.141205
5.3, 787.16095, 559.690979, 0.47812
5.3, 984.921082, 570.120544, 0.902097
5.3, 395.390167, 689.871094, -6.734231
5.3, 868.565613, 571.468506, 4.460337
5.3, 1122.294312, 560.213318, 0.244319
5.3, 740.264038, 569.639221, 2.499172
5.3, 717.276489, 663.631348, 7.494315
5.3, 824.58667, 588.910034, 4.245757
5.3, 285.075867, 283.48053, 1.219179
5.3, 694.97583, 588.500122, 1.062989
5.3, 640.630493, 730.482605, 13.947468
5.3, 627.543701, 641.523926, -19.568184
5.3, 780.688538, 606.109314, 2.729082
5.3, 875.894104, 621.753174, 1.559522
5.3, 1065.220703, 601.098633, 0.36563
5.3, 731.121521, 617.655396, 0.582315
5.3, 465.85791, 806.208862, 11.613475
5.3, 961.394714, 624.631287, 5.584239
5.3, 532.639526, 687.461304, -20.844145
5.3, 371.013123, 250.747635, 1.51156
5.3, 917.502563, 646.784668, 1.567332
5.3, 488.694153, 664.686462, -0.662056
5.3, 815.23053, 640.962219, 2.570683
5.3, 634.463806, 311.543243, 37.79171
5.3, 1105.489136, 626.262024, 6.414828
5.3, 570.702393, 479.467163, -27.632387
5.3, 1059.001465, 649.175903, 6.251197
5.3, 618.239075, 490.401855, -1.631799
5.3, 206.843369, 565.651794, 4.247846
5.3, 768.616699, 666.076782, 5.769001
5.3, 452.977753, 482.473175, -77.029861
5.3, 625.478516, 841.144897, 18.32818
5.3, 588.81427, 529.222107, 8.342266
5.3, 884.010864, 719.001831, 0.494368
5.3, 761.543213, 781.59021, 5.422223
5.3, 1077.467651, 693.967041, 5.902982
5.3, 679.584045, 633.124023, 6.931041
5.3, 819.329834, 709.58783, 6.160129
5.3, 611.705872, 353.635773, -7.515394
5.3, 296.543518, 813.319092, 4.462901
5.3, 555.028442, 564.582703, -6.503234
5.3, 647.043823, 597.35614, -0.137635
5.3, 467.150146, 578.605225, -58.25045
5.3, 631.972534, 974.894409, 4.619955
5.3, 804.388672, 804.775635, 5.771383
5.3, 1076.798584, 742.587158, 5.461074
5.3, 688.526123, 717.494019, 7.314499
5.3, 860.510132, 762.293152, 5.32996
5.3, 710.822021, 908.338745, 21.069349
5.3, 540.030884, 980.882385, -0.866655
5.3, 812.547058, 757.196167, 1.133341
5.3, 959.400146, 773.777466, 5.644691
5.3, 1032.148804, 761.399963, 2.84267
5.3, 580.606323, 771.958801, -2.871119
5.3, 391.991974, 738.13678, -24.155865
5.3, 612.370789, 690.349304, -20.208538
5.3, 741.330017, 705.899719, 3.652652
5.3, 660.016968, 677.667358, 22.640478
5.3, 941.609619, 818.202698, 4.686227
5.3, 710.573975, 798.428223, 0.206331
5.3, 722.510193, 751.015686, 1.741735
5.3, 663.296509, 899.526733, 4.786078
5.3, 887.334839, 800.943665, 5.807154
5.3, 846.257202, 828.593994, 5.832223
5.3, 797.859741, 853.253662, 5.564636
5.3, 756.181702, 829.209961, -1.500884
5.3, 663.796631, 811.643982, 1.185311
5.3, 941.737366, 867.676331, 5.320871
5.3, 897.207947, 848.653381, 3.534294
5.3, 841.138184, 876.749695, 5.968783
5.3, 677.232971, 763.328979, 6.981919
5.3, 796.475586, 902.141479, 4.690521
5.3, 718.487427, 253.112885, -13.328242
5.3, 884.378174, 896.848206, 5.395929
5.3, 224.931625, 609.451233, -23.547062
5.3, 710.007263, 860.636169, 13.123424
5.3, 845.994141, 924.277466, 6.8792
5.3, 794.683594, 950.481079, 0.379417
5.3, 755.130554, 876.102539, 6.967774
5.3, 747.309082, 943.003784, 5.681369
5.4, 838.447571, 116.01149, 0.302422
5.4, 436.672058, 193.865112, 34.768574
5.4, 576.35498, 321.367767, 6.973432
5.4, 925.861572, 215.656784, -12.93133
5.4, 442.620361, 679.279968, 7.495986
5.4, 803.548279, 230.988907, -0.019594
5.4, 513.758972, 235.995911, 30.884983
5.4, 682.172363, 311.938782, 6.80145
5.4, 889.236267, 292.327362, -13.920009
5.4, 730.054688, 298.883057, -6.097318
5.4, 927.40271, 320.974426, 11.944143
5.4, 755.044739, 130.389816, -6.491416
5.4, 847.760864, 162.442749, -6.332633
5.4, 271.494568, 592.714417, -55.806381
5.4, 805.233765, 182.417282, -13.289629
5.4, 518.153564, 284.121674, -55.921867
5.4, 571.865784, 612.538574, 7.338908
5.4, 716.889343, 432.573944, -14.637132
5.4, 932.633118, 169.712601, 1.378873
5.4, 514.296631, 591.784302, 12.010732
5.4, 756.339233, 223.395721, -5.397596
5.4, 691.913757, 79.874344, 1.905432
5.4, 777.957031, 347.863739, 10.361715
5.4, 423.730377, 240.846375, 55.83548
5.4, 345.787994, 211.204544, 5.455397
5.4, 969.487, 198.31102, 6.073015
5.4, 531.444641, 453.516541, 6.556989
5.4, 529.542847, 331.830719, -50.739662
5.4, 891.858459, 142.661301, 7.614338
5.4, 744.809326, 382.224976, 10.635981
5.4, 660.747009, 354.004913, 14.220636
5.4, 684.983276, 396.831116, -33.092293
5.4, 590.810303, 886.887512, 6.061115
5.4, 1002.788513, 232.520447, 2.381825
5.4, 456.89502, 628.182434, -33.305122
5.4, 853.804382, 258.812531, -21.346766
5.4, 421.763672, 595.174316, 37.170227
5.4, 572.865845, 661.830444, 14.554885
5.4, 907.108459, 366.042236, -3.211051
5.4, 764.251404, 426.320221, -7.035658
5.4, 313.625946, 244.859894, 2.21729
5.4, 927.307922, 263.858856, 13.92837
5.4, 573.309509, 382.42099, 30.807392
5.4, 1033.378418, 269.920715, 1.551564
5.4, 501.158417, 492.265839, 25.61412
5.4, 804.461121, 460.422028, 12.71266
5.4, 756.40387, 474.003784, 7.376253
5.4, 868.186279, 336.782471, 0.459447
5.4, 529.061401, 403.11969, 44.515446
5.4, 958.039185, 357.720001, 9.836528
5.4, 822.148315, 324.843842, -5.07648
5.4, 541.040222, 519.751953, 31.898983
5.4, 1024.827881, 403.833679, -1.029965
5.4, 839.89917, 426.773651, -0.731552
5.4, 800.055664, 393.40863, 4.121074
5.4, 629.266846, 777.608154, -0.366589
5.4, 974.652039, 269.580139, 2.181349
5.4, 885.333679, 409.864136, 2.649273
5.4, 292.296936, 709.679443, 4.110057
5.4, 556.972107, 730.011169, 40.566509
5.4, 1085.297363, 357.727783, 1.240591
5.4, 411.463837, 643.497498, 11.027571
5.4, 846.756958, 379.430054, 0.152296
5.4, 941.158203, 402.868347, 5.906332
5.4, 1060.643555, 433.59198, 6.393752
5.4, 530.460571, 638.613892, -39.406803
5.4, 429.16922, 146.478577, 2.448772
5.4, 982.966919, 427.481812, 2.987364
5.4, 602.584167, 575.310852, 13.471832
5.4, 445.305237, 435.455597, -13.043818
5.4, 1107.671997, 417.77475, 5.758449
5.4, 620.808533, 442.598267, -9.485026
5.4, 940.822937, 451.513092, 0.452067
5.4, 877.032715, 457.810333, 5.110032
5.4, 641.104919, 231.243362, 63.704475
5.4, 809.842468, 278.338257, 10.73714
5.4, 1034.144043, 474.142303, 0.924308
5.4, 1117.880615, 463.399872, 0.174064
5.4, 794.985168, 507.890533, 5.0071
5.4, 985.908875, 476.977509, 5.475636
5.4, 668.043091, 456.810089, 8.973615
5.4, 912.752686, 490.573853, 6.192242
5.4, 841.474121, 489.936554, 5.819504
5.4, 574.153992, 431.588104, -10.026103
5.4, 643.371399, 548.179321, 0.504961
5.4, 1073.719604, 502.318146, 5.201186
5.4, 711.911743, 490.446991, 4.649961
5.4, 1020.381226, 521.784058, 1.721879
5.4, 1121.059204, 514.541016, 6.310601
5.4, 926.313354, 537.546631, 3.448187
5.4, 973.205139, 524.370239, 2.078884
5.4, 877.485962, 523.998047, 1.126941
5.4, 749.341064, 521.585205, 2.93834
5.4, 832.042236, 541.892212, 3.41561
5.4, 665.127319, 505.044952, 1.134234
5.4, 498.446411, 540.101318, 14.376579
5.4, 558.026245, 815.087219, 14.539807
5.4, 1067.930786, 552.356995, 5.957531
5.4, 702.7547, 539.500732, 2.400124
5.4, 847.326172, 210.932846, -12.145533
5.4, 787.161316, 559.646545, 0.476244
5.4, 984.957581, 570.159668, 0.906867
5.4, 395.410797, 689.893311, -6.730901
5.4, 868.679016, 571.48999, 4.450586
5.4, 1122.202881, 560.191284, 0.241248
5.4, 740.184143, 569.614685, 2.4949
5.4, 717.298462, 663.730164, 7.499437
5.4, 824.531616, 588.772339, 4.255889
5.4, 285.038971, 283.484222, 1.216349
5.4, 694.823914, 588.428711, 1.049414
5.4, 640.55127, 730.513916, 13.94181
5.4, 627.491272, 641.532166, -19.562353
5.4, 780.636902, 606.088806, 2.728207
5.4, 875.877136, 621.802307, 1.556209
5.4, 1065.188232, 601.186768, 0.372348
5.4, 730.661743, 618.524719, 0.621627
5.4, 465.887146, 806.205994, 11.614073
5.4, 961.445923, 624.591614, 5.577916
5.4, 532.69873, 687.42981, -20.847773
5.4, 371.007996, 250.715012, 1.508541
5.4, 917.484131, 646.742859, 1.565392
5.4, 489.424316, 664.657837, -0.701302
5.4, 815.247131, 640.978638, 2.569059
5.4, 634.427673, 311.507965, 37.790016
5.4, 1105.4823, 626.188904, 6.41038
5.4, 570.822266, 479.364716, -27.632433
5.4, 1058.956909, 649.1745, 6.251233
5.4, 618.12384, 490.561005, -1.621165
5.4, 206.811539, 565.138916, 4.264967
5.4, 768.703125, 666.100159, 5.770156
5.4, 453.042419, 482.485077, -77.033836
5.4, 625.521423, 841.106201, 18.326212
5.4, 588.718323, 529.315186, 8.327352
5.4, 883.972473, 718.998474, 0.493666
5.4, 761.587646, 781.502563, 5.41003
5.4, 1077.411743, 693.905334, 5.898247
5.4, 679.619446, 632.979553, 6.921628
5.4, 819.341187, 709.633606, 6.163685
5.4, 611.669312, 353.643982, -7.5098
5.4, 296.506378, 813.337341, 4.46581
5.4, 554.972656, 564.444763, -6.5132
5.4, 647.114624, 597.315247, -0.142959
5.4, 467.218628, 578.595886, -58.256733
5.4, 631.966797, 974.874634, 4.620868
5.4, 804.320435, 804.816956, 5.77801
5.4, 1076.888916, 742.526306, 5.451497
5.4, 688.475037, 717.43103, 7.30585
5.4, 860.561035, 762.269348, 5.325737
5.4, 710.783936, 908.289124, 21.069534
5.4, 540.057556, 980.883301, -0.86895
5.4, 812.583679, 757.189636, 1.136439
5.4, 959.372986, 773.777954, 5.64747
5.4, 1032.135498, 761.361877, 2.844294
5.4, 580.623047, 771.994324, -2.873928
5.4, 392.010986, 738.120544, -24.155941
5.4, 612.434692, 690.362305, -20.214441
5.4, 741.26709, 705.847412, 3.658004
5.4, 659.970276, 677.649353, 22.643982
5.4, 941.652649, 818.201233, 4.681232
5.4, 710.555298, 798.382629, 0.205284
5.4, 722.573914, 751.134216, 1.744689
5.4, 663.275879, 899.444641, 4.787891
5.4, 887.34613, 800.947388, 5.809064
5.4, 846.296082, 828.619141, 5.83678
5.4, 797.895264, 853.305908, 5.5663
5.4, 756.151978, 829.207703, -1.494644
5.4, 663.815857, 811.702881, 1.189099
5.4, 941.756042, 867.743774, 5.321976
5.4, 897.174988, 848.670288, 3.532867
5.4, 841.204041, 875.602844, 5.877627
5.4, 677.222656, 763.1922, 6.96971
5.4, 796.397339, 902.0979, 4.697397
5.4, 718.449402, 253.113113, -13.326369
5.4, 884.372681, 896.853577, 5.397651
5.4, 225.872574, 608.805725, -23.679243
5.4, 709.995178, 860.590088, 13.120546
5.4, 845.957764, 924.256775, 6.879436
5.4, 794.982178, 950.387756, 0.378834
5.4, 755.131897, 875.983276, 6.959856
5.4, 747.334106, 942.944336, 5.68026
5.5, 838.493408, 116.027306, 0.304513
5.5, 436.684601, 193.900467, 34.763241
5.5, 575.988647, 321.252441, 6.950079
5.5, 925.909973, 215.648697, -12.933836
5.5, 442.629852, 679.267273, 7.496403
5.5, 803.528992, 231.032761, -0.01777
5.5, 513.788574, 236.009933, 30.883257
5.5, 682.221985, 311.926453, 6.802287
5.5, 889.227783, 292.35849, -13.919753
5.5, 730.065002, 299.227875, -6.072039
5.5, 927.417542, 321.026611, 11.948583
5.5, 755.043518, 130.417328, -6.488965
5.5, 847.663635, 162.431335, -6.332252
5.5, 271.678314, 592.713928, -55.801556
5.5, 805.232727, 182.394348, -13.29051
5.5, 518.078552, 284.150055, -55.924328
5.5, 571.957886, 612.489319, 7.345388
5.5, 716.856628, 432.708313, -14.639705
5.5, 932.539124, 169.703949, 1.371748
5.5, 514.207092, 591.817932, 12.017186
5.5, 756.295105, 223.514923, -5.394675
5.5, 691.925903, 79.899033, 1.905793
5.5, 777.857727, 347.840729, 10.370746
5.5, 423.766846, 240.834717, 55.832813
5.5, 345.794159, 211.231964, 5.455206
5.5, 969.446411, 198.298431, 6.071814
5.5, 531.477783, 453.520325, 6.557729
5.5, 529.590332, 331.869934, -50.741302
5.5, 891.902283, 142.673828, 7.616204
5.5, 744.798035, 382.154968, 10.639263
5.5, 660.764648, 354.033325, 14.223258
5.5, 684.912659, 396.838409, -33.085972
5.5, 590.837402, 886.96106, 6.068128
5.5, 1002.7948, 232.539978, 2.381189
5.5, 456.851166, 628.20343, -33.302879
5.5, 853.900085, 258.758636, -21.3466
5.5, 421.830292, 595.173218, 37.169376
5.5, 572.856262, 661.93634, 14.548623
5.5, 907.063293, 366.115845, -3.218565
5.5, 764.328186, 426.247284, -7.046008
5.5, 313.40567, 245.37233, 2.17533
5.5, 927.300964, 263.946625, 13.928967
5.5, 573.317627, 382.389252, 30.804773
5.5, 1033.336304, 269.929321, 1.546148
5.5, 501.113525, 492.324036, 25.616552
5.5, 804.434021, 460.535187, 12.723494
5.5, 756.580811, 474.040344, 7.392061
5.5, 868.28363, 336.827515, 0.465908
5.5, 529.134949, 403.133209, 44.520111
5.5, 958.050537, 357.652466, 9.84506
5.5, 822.086914, 324.982849, -5.075715
5.5, 540.897461, 519.647949, 31.884249
5.5, 1024.885254, 403.87793, -1.030836
5.5, 839.802429, 426.660492, -0.7327
5.5, 800.068604, 393.407227, 4.120271
5.5, 629.281311, 777.61792, -0.366505
5.5, 974.639893, 269.565552, 2.182259
5.5, 885.248962, 409.807007, 2.650978
5.5, 292.280121, 709.671021, 4.113682
5.5, 557.035034, 730.012573, 40.566444
5.5, 1085.242554, 357.720337, 1.237018
5.5, 411.432373, 643.500916, 11.030523
5.5, 846.720581, 379.461395, 0.152587
5.5, 941.173218, 402.882812, 5.906553
5.5, 1060.681763, 433.642365, 6.397756
5.5, 530.433594, 638.562622, -39.404671
5.5, 429.216858, 146.548492, 2.44584
5.5, 983.051331, 427.547974, 2.981872
5.5, 602.634521, 575.112488, 13.461286
5.5, 445.354309, 435.476868, -13.043548
5.5, 1107.697021, 417.845581, 5.763403
5.5, 620.856995, 442.579163, -9.483465
5.5, 940.772949, 451.396576, 0.442055
5.5, 876.652893, 457.703156, 5.136088
5.5, 641.102051, 231.276337, 63.706108
5.5, 809.845764, 278.363647, 10.736359
5.5, 1034.165283, 474.141998, 0.924157
5.5, 1117.870728, 463.37561, 0.169726
5.5, 794.910461, 507.811035, 5.011775
5.5, 985.873535, 476.928772, 5.477362
5.5, 668.177063, 456.727356, 8.985289
5.5, 912.628174, 490.576477, 6.193846
5.5, 841.468506, 489.894958, 5.81467
5.5, 574.12262, 431.567993, -10.025423
5.5, 643.34845, 548.255859, 0.511118
5.5, 1073.766724, 502.411224, 5.201499
5.5, 711.978271, 490.455933, 4.641329
5.5, 1020.369995, 521.796936, 1.720906
5.5, 1121.061523, 514.493652, 6.304755
5.5, 926.292908, 537.607666, 3.443289
5.5, 973.140991, 524.346619, 2.076021
5.5, 877.479919, 523.392822, 1.102362
5.5, 749.268494, 521.716003, 2.925405
5.5, 831.989136, 541.785278, 3.429432
5.5, 665.329468, 505.010773, 1.150195
5.5, 498.448181, 540.06543, 14.375629
5.5, 558.021057, 815.080139, 14.537125
5.5, 1067.872803, 552.389465, 5.961369
5.5, 702.718994, 539.450073, 2.400451
5.5, 847.306946, 211.00676, -12.141746
5.5, 787.203369, 559.604309, 0.472185
5.5, 984.936035, 570.147339, 0.905047
5.5, 395.448486, 689.931763, -6.726706
5.5, 868.604004, 571.52356, 4.45454
5.5, 1122.224731, 560.205566, 0.242819
5.5, 740.230591, 569.781616, 2.486814
5.5, 717.253906, 663.649292, 7.492707
5.5, 824.530518, 588.808228, 4.254898
5.5, 285.041718, 283.414001, 1.21548
5.5, 694.888489, 587.590759, 1.019982
5.5, 640.848022, 731.072449, 13.97674
5.5, 627.541077, 641.516907, -19.568375
5.5, 780.487732, 606.211121, 2.714613
5.5, 875.859131, 621.782043, 1.556714
5.5, 1065.157593, 601.115295, 0.365591
5.5, 730.998413, 617.64502, 0.574692
5.5, 465.930176, 806.16864, 11.612075
5.5, 961.437378, 624.631165, 5.579865
5.5, 532.7005, 687.451233, -20.849426
5.5, 371.038971, 250.727661, 1.507585
5.5, 917.594299, 646.757263, 1.576046
5.5, 488.65387, 664.748352, -0.652055
5.5, 815.233215, 640.896729, 2.577522
5.5, 634.442566, 311.600677, 37.796631
5.5, 1105.484985, 626.230286, 6.412699
5.5, 570.828003, 479.380035, -27.635031
5.5, 1058.955688, 649.184021, 6.250128
5.5, 618.218506, 490.560486, -1.631542
5.5, 206.836411, 565.054382, 4.258781
5.5, 768.704407, 666.085083, 5.76929
5.5, 453.003601, 482.481506, -77.02932
5.5, 625.489441, 841.10083, 18.330013
5.5, 588.836243, 529.188782, 8.346349
5.5, 884.002869, 719.013855, 0.495791
5.5, 761.507263, 781.539124, 5.420916
5.5, 1077.437744, 693.92334, 5.89983
5.5, 679.691528, 632.958069, 6.925298
5.5, 819.257385, 709.659119, 6.16643
5.5, 611.721741, 353.5802, -7.517665
5.5, 296.509949, 813.326172, 4.466154
5.5, 555.031189, 564.536072, -6.506453
5.5, 647.055359, 597.284912, -0.146486
5.5, 467.237305, 578.577698, -58.256935
5.5, 632.000549, 974.882019, 4.615959
5.5, 804.300781, 804.738464, 5.772416
5.5, 1076.889771, 742.539368, 5.451096
5.5, 688.533325, 717.485352, 7.312736
5.5, 860.538879, 762.271667, 5.328395
5.5, 710.741943, 908.348389, 21.060471
5.5, 540.102356, 980.889893, -0.872295
5.5, 812.533997, 757.187012, 1.1317
5.5, 959.350159, 773.796631, 5.651431
5.5, 1032.096313, 761.429688, 2.838245
5.5, 580.566833, 771.901062, -2.865761
5.5, 392.033264, 738.133728, -24.152548
5.5, 612.394897, 690.316406, -20.212019
5.5, 741.287537, 705.998596, 3.64511
5.5, 659.940063, 677.594971, 22.64978
5.5, 941.706543, 818.20459, 4.677876
5.5, 710.530457, 798.404175, 0.207409
5.5, 722.475281, 751.099487, 1.734891
5.5, 663.2995, 899.468994, 4.786373
5.5, 887.396729, 800.939026, 5.807243
5.5, 846.275452, 828.586548, 5.837824
5.5, 797.934204, 853.323364, 5.564109
5.5, 756.2724, 829.301147, -1.496212
5.5, 663.812988, 811.713196, 1.188699
5.5, 941.689941, 867.757141, 5.327997
5.5, 897.149414, 848.670715, 3.534445
5.5, 841.205444, 875.615784, 5.880435
5.5, 677.279541, 763.302368, 6.979658
5.5, 796.405334, 902.106689, 4.699449
5.5, 718.452881, 253.103714, -13.327548
5.5, 884.428467, 896.826294, 5.39229
5.5, 225.7939, 608.380981, -23.803816
5.5, 710.047058, 860.630493, 13.126637
5.5, 845.97937, 924.249023, 6.878715
5.5, 795.01123, 950.449463, 0.384658
5.5, 755.151978, 876.002136, 6.962137
5.5, 747.692749, 943.041809, 5.674525
5.6, 838.530884, 115.963562, 0.300428
5.6, 436.716217, 193.860794, 34.766079
5.6, 576.309937, 321.440399, 6.977195
5.6, 925.921265, 215.638062, -12.935848
5.6, 442.652649, 679.265015, 7.497375
5.6, 803.58844, 231.046371, -0.01616
5.6, 513.774841, 236.031967, 30.885256
5.6, 682.174133, 311.893036, 6.799158
5.6, 889.273682, 292.327393, -13.922622
5.6, 730.012695, 298.921082, -6.095748
5.6, 927.445129, 321.035156, 11.948141
5.6, 755.031555, 130.392639, -6.490461
5.6, 847.708923, 162.465088, -6.331231
5.6, 272.199371, 592.527283, -55.799881
5.6, 805.227844, 182.397858, -13.291121
5.6, 518.141357, 284.157623, -55.9212
5.6, 571.86615, 612.531799, 7.339101
5.6, 716.865906, 432.712341, -14.641696
5.6, 932.615051, 169.662567, 1.376996
5.6, 514.275452, 591.785034, 12.012536
5.6, 756.320557, 223.509415, -5.392866
5.6, 691.929871, 79.908798, 1.906652
5.6, 777.914124, 347.773651, 10.369309
5.6, 423.764374, 240.849579, 55.833546
5.6, 345.723358, 211.186615, 5.458464
5.6, 969.497009, 198.344864, 6.075742
5.6, 531.464355, 453.41803, 6.552331
5.6, 529.581299, 331.813019, -50.74527
5.6, 891.894348, 142.655365, 7.61604
5.6, 744.767212, 382.164398, 10.640973
5.6, 660.741821, 353.976624, 14.220683
5.6, 685.020386, 396.734619, -33.094757
5.6, 590.821167, 886.920166, 6.063411
5.6, 1002.774963, 232.505493, 2.382189
5.6, 456.830383, 628.16748, -33.300446
5.6, 853.826599, 258.766327, -21.344843
5.6, 421.80484, 595.114929, 37.168171
5.6, 572.83374, 661.853027, 14.549055
5.6, 907.057007, 365.995728, -3.205112
5.6, 764.327942, 426.221161, -7.04783
5.6, 313.397308, 245.338226, 2.178885
5.6, 927.290527, 263.986176, 13.929056
5.6, 573.329407, 382.410797, 30.805986
5.6, 1033.342041, 269.954285, 1.547855
5.6, 501.09903, 492.277496, 25.612976
5.6, 804.476562, 460.51944, 12.722681
5.6, 756.519897, 474.003662, 7.3843
5.6, 868.198547, 336.746185, 0.456585
5.6, 529.01947, 403.161072, 44.516289
5.6, 957.999634, 357.641602, 9.845815
5.6, 822.043396, 324.88443, -5.083071
5.6, 542.115356, 519.787964, 31.952194
5.6, 1024.809204, 403.794922, -1.029391
5.6, 839.91333, 426.73761, -0.734501
5.6, 800.478455, 393.000458, 4.110417
5.6, 629.359314, 777.674011, -0.36428
5.6, 974.611145, 269.556427, 2.18119
5.6, 885.402344, 409.926819, 2.643684
5.6, 292.30777, 709.680725, 4.109164
5.6, 557.055115, 729.933105, 40.570282
5.6, 1085.297119, 357.717743, 1.238365
5.6, 411.46521, 643.479797, 11.02827
5.6, 846.754578, 379.390015, 0.146505
5.6, 941.092163, 402.881927, 5.908947
5.6, 1060.656494, 433.674866, 6.402207
5.6, 530.367493, 638.613037, -39.397724
5.6, 429.167633, 146.534485, 2.443295
5.6, 983.050293, 427.429291, 2.99458
5.6, 602.661499, 575.210876, 13.470152
5.6, 445.376038, 435.493134, -13.041076
5.6, 1107.735352, 417.935303, 5.768655
5.6, 620.80249, 442.402863, -9.471277
5.6, 940.783691, 451.426086, 0.447029
5.6, 877.099548, 457.740234, 5.101252
5.6, 641.082031, 231.282318, 63.705837
5.6, 809.897339, 278.39267, 10.730612
5.6, 1034.100342, 474.107086, 0.91834
5.6, 1117.835449, 463.359894, 0.168511
5.6, 794.945618, 507.835632, 5.008939
5.6, 985.923462, 476.95752, 5.472874
5.6, 668.115784, 456.659149, 8.98602
5.6, 912.700928, 490.453583, 6.182436
5.6, 841.457581, 489.954071, 5.820409
5.6, 574.141418, 431.583069, -10.026156
5.6, 643.474365, 548.196716, 0.510915
5.6, 1073.73877, 502.381165, 5.203998
5.6, 711.994324, 490.433289, 4.641294
5.6, 1020.367981, 521.825439, 1.718638
5.6, 1121.022095, 514.532898, 6.30947
5.6, 926.30249, 537.577881, 3.445822
5.6, 973.165222, 524.397888, 2.075347
5.6, 877.476501, 524.065308, 1.13031
5.6, 749.2771, 521.602905, 2.936261
5.6, 831.931641, 541.76001, 3.432352
5.6, 665.299561, 504.969299, 1.147275
5.6, 498.450928, 540.086792, 14.374528
5.6, 558.020081, 815.036926, 14.537168
5.6, 1067.921387, 552.38678, 5.95981
5.6, 702.605652, 539.395508, 2.39718
5.6, 847.3396, 210.955139, -12.143126
5.6, 787.189026, 559.674988, 0.478134
5.6, 984.969055, 570.182495, 0.909025
5.6, 395.405914, 689.882935, -6.72932
5.6, 868.635437, 571.387817, 4.457108
5.6, 1122.243408, 560.243347, 0.245925
5.6, 740.204895, 569.593811, 2.500049
5.6, 717.195374, 663.701111, 7.488713
5.6, 824.55011, 588.858398, 4.251143
5.6, 285.05304, 283.443848, 1.217524
5.6, 694.917908, 588.570374, 1.060376
5.6, 640.906921, 731.134155, 13.98272
5.6, 627.423096, 641.243042, -19.577919
5.6, 780.580444, 606.114502, 2.724577
5.6, 875.871155, 621.745239, 1.557618
5.6, 1065.200806, 601.170776, 0.371738
5.6, 731.188904, 617.730957, 0.591011
5.6, 465.925171, 806.153076, 11.615076
5.6, 961.364197, 624.623291, 5.585551
5.6, 532.700134, 687.43158, -20.848574
5.6, 371.106903, 250.762329, 1.509148
5.6, 917.482666, 646.748108, 1.565807
5.6, 488.688995, 664.723572, -0.653744
5.6, 815.249023, 641.032227, 2.565593
5.6, 634.487854, 311.562683, 37.794785
5.6, 1105.505127, 626.21582, 6.414742
5.6, 570.873047, 479.404694, -27.641413
5.6, 1058.96582, 649.214355, 6.253218
5.6, 618.252625, 490.641327, -1.63591
5.6, 206.854965, 564.857971, 4.260303
5.6, 768.691101, 666.104187, 5.774054
5.6, 453.030975, 482.491669, -77.033081
5.6, 625.469116, 841.045654, 18.327061
5.6, 588.758423, 529.247681, 8.334837
5.6, 884.028687, 719.029846, 0.498121
5.6, 762.228577, 781.659363, 5.365571
5.6, 1077.50415, 693.906799, 5.896778
5.6, 679.537048, 633.09491, 6.926446
5.6, 819.31897, 709.641663, 6.164471
5.6, 611.69043, 353.72348, -7.510081
5.6, 296.383728, 813.3302, 4.473565
5.6, 554.989746, 564.566772, -6.501677
5.6, 647.107544, 597.215759, -0.152913
5.6, 467.246613, 578.639893, -58.260624
5.6, 632.00531, 974.917053, 4.615761
5.6, 804.256042, 804.793457, 5.779276
5.6, 1076.81604, 742.610718, 5.462154
5.6, 688.527771, 717.480774, 7.312585
5.6, 860.564026, 762.200684, 5.321729
5.6, 710.765076, 908.283875, 21.062338
5.6, 540.06134, 980.870483, -0.871367
5.6, 812.660645, 757.235168, 1.145401
5.6, 959.3974, 773.797363, 5.646638
5.6, 1032.086304, 761.403076, 2.84049
5.6, 580.555725, 771.925232, -2.869089
5.6, 392.079926, 738.117249, -24.151901
5.6, 612.333801, 690.293274, -20.205353
5.6, 741.273743, 706.035095, 3.644086
5.6, 659.933777, 677.673462, 22.643881
5.6, 941.701477, 818.173218, 4.677523
5.6, 710.599243, 798.343018, 0.205785
5.6, 722.527222, 751.043945, 1.738756
5.6, 663.382751, 899.385681, 4.779564
5.6, 887.416321, 801.021057, 5.816329
5.6, 846.222534, 828.609863, 5.843932
5.6, 797.940369, 853.442993, 5.5721
5.6, 756.286804, 829.24176, -1.505336
5.6, 664.435547, 811.455017, 1.227242
5.6, 941.719788, 867.777344, 5.328787
5.6, 897.161438, 848.598267, 3.540616
5.6, 841.187378, 875.659607, 5.885622
5.6, 677.222046, 763.296753, 6.974909
5.6, 796.457397, 902.101074, 4.695523
5.6, 718.535217, 253.113556, -13.335849
5.6, 884.682068, 896.837158, 5.378592
5.6, 226.22348, 608.478821, -23.957422
5.6, 710.064819, 860.621338, 13.127823
5.6, 845.946167, 924.228455, 6.87793
5.6, 794.989014, 950.381653, 0.377299
5.6, 755.204346, 876.022278, 6.96736
5.6, 747.388733, 942.899658, 5.679589
5.7, 838.49054, 116.000252, 0.302617
5.7, 436.696838, 193.85379, 34.768646
5.7, 575.930115, 321.293579, 6.951611
5.7, 925.892517, 215.63739, -12.933781
5.7, 442.629364, 679.355957, 7.499567
5.7, 803.587952, 231.029694, -0.017108
5.7, 513.770752, 236.011826, 30.886074
5.7, 682.399841, 311.785492, 6.801603
5.7, 889.294861, 292.302185, -13.926091
5.7, 730.074951, 298.837982, -6.101055
5.7, 927.441467, 320.9711, 11.943563
5.7, 755.055664, 130.435272, -6.487465
5.7, 847.721802, 162.466553, -6.328962
5.7, 272.613464, 592.315247, -55.805912
5.7, 805.263, 182.451294, -13.289242
5.7, 518.095337, 284.138794, -55.92371
5.7, 571.690247, 612.973022, 7.347709
5.7, 716.926208, 432.692688, -14.64659
5.7, 932.662598, 169.660126, 1.380693
5.7, 514.255676, 591.798218, 12.015391
5.7, 756.305054, 223.498291, -5.39455
5.7, 691.916748, 79.884476, 1.904954
5.7, 777.891357, 347.826843, 10.36673
5.7, 423.784302, 240.837982, 55.832554
5.7, 345.842773, 211.222778, 5.453145
5.7, 969.491516, 198.244568, 6.066991
5.7, 531.473511, 453.414246, 6.555129
5.7, 529.601379, 331.847412, -50.743237
5.7, 891.879333, 142.678635, 7.61577
5.7, 744.755615, 382.150726, 10.64178
5.7, 660.75647, 353.993378, 14.220708
5.7, 684.866882, 396.787811, -33.080208
5.7, 590.876587, 886.89563, 6.065768
5.7, 1002.824829, 232.572327, 2.378299
5.7, 456.825104, 628.142822, -33.29995
5.7, 853.79895, 258.792084, -21.344406
5.7, 421.859528, 595.129456, 37.170387
5.7, 572.75116, 661.921021, 14.536748
5.7, 907.003601, 366.031647, -3.210361
5.7, 764.375122, 426.085266, -7.061013
5.7, 313.397125, 245.327866, 2.178429
5.7, 927.279602, 263.923279, 13.926973
5.7, 573.31604, 382.315338, 30.799767
5.7, 1033.34314, 269.93399, 1.54784
5.7, 501.108032, 492.343781, 25.61982
5.7, 804.496277, 460.480499, 12.719902
5.7, 756.6073, 474.029785, 7.390867
5.7, 868.261536, 336.828918, 0.46591
5.7, 529.046448, 403.077271, 44.511452
5.7, 958.067566, 357.597351, 9.847117
5.7, 822.133118, 324.864166, -5.074825
5.7, 540.963257, 519.640259, 31.886656
5.7, 1024.877441, 403.774506, -1.036264
5.7, 839.989807, 426.790314, -0.735209
5.7, 800.101807, 393.485229, 4.112221
5.7, 629.349365, 777.583862, -0.371175
5.7, 974.667542, 269.527252, 2.186197
5.7, 885.306946, 409.860291, 2.647108
5.7, 292.403137, 709.59613, 4.112781
5.7, 557.091187, 729.919128, 40.565594
5.7, 1085.291016, 357.743317, 1.239501
5.7, 411.484131, 643.456116, 11.025692
5.7, 846.657532, 379.438202, 0.150267
5.7, 941.15802, 402.820496, 5.901625
5.7, 1060.638428, 433.633026, 6.396419
5.7, 530.457275, 638.666077, -39.408642
5.7, 429.182617, 146.516281, 2.444219
5.7, 983.010193, 427.539703, 2.981468
5.7, 602.473145, 575.241821, 13.457651
5.7, 445.434143, 435.505432, -13.038957
5.7, 1107.678223, 417.93576, 5.771526
5.7, 620.868103, 442.542175, -9.485986
5.7, 940.798706, 451.441742, 0.446374
5.7, 876.672546, 457.68576, 5.134719
5.7, 641.116089, 231.300964, 63.709866
5.7, 809.849731, 278.365448, 10.734709
5.7, 1034.181519, 474.164673, 0.927657
5.7, 1117.841797, 463.41098, 0.172917
5.7, 794.954224, 507.764435, 5.006595
5.7, 985.925842, 476.955872, 5.475038
5.7, 668.273071, 456.68985, 8.986842
5.7, 912.694702, 490.524506, 6.189702
5.7, 841.386108, 489.809052, 5.812778
5.7, 574.148743, 431.652283, -10.032747
5.7, 643.406982, 548.166016, 0.50764
5.7, 1073.761963, 502.266571, 5.195611
5.7, 711.938232, 490.380981, 4.647038
5.7, 1020.441162, 521.748474, 1.728569
5.7, 1121.034302, 514.523315, 6.308648
5.7, 926.31073, 537.599121, 3.442152
5.7, 973.149902, 524.363281, 2.075048
5.7, 877.425354, 523.373596, 1.097651
5.7, 749.2854, 521.629822, 2.933834
5.7, 831.896973, 541.853577, 3.42414
5.7, 665.44635, 504.903809, 1.157094
5.7, 498.355713, 540.001892, 14.367989
5.7, 558.015137, 815.013062, 14.534681
5.7, 1067.900024, 552.342712, 5.95738
5.7, 702.651794, 539.529175, 2.392873
5.7, 847.279785, 210.91626, -12.147961
5.7, 787.348572, 559.660583, 0.484012
5.7, 984.959717, 570.147156, 0.907476
5.7, 395.426147, 689.874329, -6.729228
5.7, 868.588989, 571.452271, 4.457799
5.7, 1122.230591, 560.314514, 0.252891
5.7, 740.236145, 569.73822, 2.489172
5.7, 717.171082, 663.604248, 7.483889
5.7, 824.615967, 588.823792, 4.245767
5.7, 285.071014, 283.445526, 1.218834
5.7, 694.875977, 588.451599, 1.054327
5.7, 640.782654, 731.039795, 13.971247
5.7, 627.372253, 641.331848, -19.566566
5.7, 780.718567, 606.095154, 2.731244
5.7, 875.875549, 621.736084, 1.556567
5.7, 1065.20874, 601.1875, 0.374424
5.7, 731.113586, 617.677429, 0.583756
5.7, 465.982391, 806.112305, 11.61208
5.7, 961.419922, 624.612366, 5.582427
5.7, 532.695129, 687.44165, -20.849827
5.7, 371.201752, 250.733917, 1.515253
5.7, 917.465271, 646.748596, 1.564042
5.7, 488.679474, 664.813354, -0.645785
5.7, 815.203369, 640.928528, 2.571827
5.7, 634.446289, 311.535583, 37.791664
5.7, 1105.537231, 626.151611, 6.410599
5.7, 570.833679, 479.396912, -27.639637
5.7, 1058.980713, 649.243713, 6.256648
5.7, 618.227356, 490.633911, -1.632877
5.7, 206.80983, 564.593994, 4.270429
5.7, 768.628113, 666.046448, 5.774435
5.7, 452.977295, 482.588562, -77.025948
5.7, 625.511536, 841.046814, 18.32608
5.7, 588.909058, 529.237976, 8.346544
5.7, 883.964478, 719.009094, 0.492622
5.7, 762.201904, 781.716797, 5.376175
5.7, 1077.525513, 693.940674, 5.898863
5.7, 679.701782, 633.064026, 6.932736
5.7, 819.312012, 709.601318, 6.159948
5.7, 611.747314, 353.637146, -7.518787
5.7, 296.558105, 813.336182, 4.462385
5.7, 555.031189, 564.468567, -6.510848
5.7, 647.153503, 597.25, -0.151546
5.7, 467.202942, 578.545227, -58.253094
5.7, 631.968201, 974.889038, 4.619717
5.7, 804.331909, 804.759033, 5.77497
5.7, 1076.825317, 742.541504, 5.455021
5.7, 688.506104, 717.481567, 7.31172
5.7, 860.598328, 762.158569, 5.315923
5.7, 710.88269, 908.245056, 21.070847
5.7, 540.02124, 980.850586, -0.868181
5.7, 812.588562, 757.175293, 1.137221
5.7, 959.329468, 773.784119, 5.651891
5.7, 1032.123657, 761.346924, 2.843637
5.7, 580.620667, 771.957642, -2.876497
5.7, 392.071655, 738.107056, -24.153326
5.7, 612.382874, 690.324829, -20.210539
5.7, 741.377319, 706.006409, 3.642555
5.7, 659.915405, 677.683472, 22.643805
5.7, 941.647217, 818.105042, 4.682634
5.7, 710.647766, 798.364502, 0.212307
5.7, 722.632507, 751.068298, 1.746783
5.7, 663.330078, 899.376526, 4.783218
5.7, 887.378723, 800.970703, 5.814381
5.7, 846.293518, 828.618835, 5.844307
5.7, 797.989014, 853.230774, 5.556266
5.7, 756.214661, 829.263428, -1.497834
5.7, 663.880066, 811.687256, 1.192041
5.7, 941.736328, 867.743652, 5.327833
5.7, 897.192139, 848.650818, 3.531903
5.7, 841.18457, 875.60144, 5.884392
5.7, 677.312012, 763.170959, 6.972074
5.7, 796.422302, 902.120117, 4.700878
5.7, 718.463501, 253.052658, -13.331721
5.7, 884.755615, 896.783386, 5.373967
5.7, 226.686157, 609.001831, -24.027044
5.7, 710.127991, 860.677917, 13.136227
5.7, 845.927124, 924.250305, 6.879253
5.7, 795.033142, 950.417908, 0.3816
5.7, 755.09021, 875.961731, 6.955055
5.7, 747.681946, 943.005066, 5.683562
5.8, 838.506714, 115.985725, 0.301918
5.8, 436.664368, 193.882629, 34.765728
5.8, 576.331909, 321.422028, 6.976351
5.8, 925.898132, 215.677292, -12.931501
5.8, 442.681458, 679.278992, 7.500936
5.8, 803.489685, 230.998505, -0.019221
5.8, 513.776062, 235.999191, 30.885565
5.8, 682.454285, 311.816559, 6.805907
5.8, 889.349548, 292.346741, -13.930448
5.8, 730.034241, 298.913361, -6.096601
5.8, 927.42749, 320.939484, 11.943336
5.8, 755.095154, 130.401138, -6.491979
5.8, 847.713867, 162.427658, -6.334572
5.8, 273.347382, 592.008911, -55.819527
5.8, 805.258667, 182.439087, -13.29073
5.8, 518.151978, 284.142792, -55.920574
5.8, 571.930054, 612.553162, 7.348863
5.8, 716.848511, 432.758942, -14.640899
5.8, 932.648315, 169.630295, 1.37874
5.8, 514.327209, 591.824463, 12.015068
5.8, 756.40155, 223.522552, -5.385427
5.8, 691.926697, 79.875526, 1.90734
5.8, 777.924561, 347.858307, 10.363301
5.8, 423.794006, 240.881195, 55.834759
5.8, 345.759613, 211.267075, 5.462976
5.8, 969.508484, 198.341583, 6.075201
5.8, 531.440796, 453.327179, 6.549714
5.8, 529.566223, 331.749786, -50.749874
5.8, 891.877563, 142.607452, 7.613503
5.8, 744.741211, 382.165436, 10.642115
5.8, 660.721863, 353.962402, 14.219268
5.8, 684.988586, 396.815369, -33.09314
5.8, 590.902161, 886.835449, 6.061419
5.8, 1002.812988, 232.456894, 2.387749
5.8, 456.842407, 628.150513, -33.300041
5.8, 853.825317, 258.806488, -21.347229
5.8, 421.879852, 595.114075, 37.169151
5.8, 572.87915, 661.935913, 14.542983
5.8, 907.126831, 366.022614, -3.208312
5.8, 764.266357, 426.145142, -7.048681
5.8, 313.437256, 245.314407, 2.183378
5.8, 927.269653, 263.92984, 13.926378
5.8, 573.300171, 382.392822, 30.806149
5.8, 1033.311035, 270.002502, 1.543488
5.8, 501.020477, 492.376892, 25.61916
5.8, 804.527283, 460.478424, 12.719837
5.8, 756.497437, 474.189575, 7.389205
5.8, 868.208618, 336.800568, 0.462948
5.8, 529.038513, 403.155457, 44.515972
5.8, 958.039429, 357.626282, 9.845413
5.8, 822.197205, 324.994904, -5.064869
5.8, 541.00946, 519.610413, 31.885736
5.8, 1024.819092, 403.832733, -1.028842
5.8, 839.880859, 426.831696, -0.724281
5.8, 800.077087, 393.466553, 4.117816
[truncated: 2,975,939 more chars]
