# Supplementary material for: Self-sustained frictional cooling in active matter
Source: Nat Commun. 2025 Aug 6;16:7235. doi: 10.1038/s41467-025-62626-9 (PMC12328619; doi:10.1038/s41467-025-62626-9)
Supplement: Supplementary file 8 — Source Data [file 41467_2025_62626_MOESM8_ESM.zip › Figure_2bc_dry_friction.txt]

# Columns: Time	Center of mass	⟨Ekin(t)⟩/Ekin(0)
0.000	0.000E+00	1.000E+00
0.010	4.992E-03	9.898E-01
0.020	9.959E-03	9.795E-01
0.030	1.490E-02	9.694E-01
0.040	1.981E-02	9.592E-01
0.050	2.470E-02	9.491E-01
0.060	2.957E-02	9.391E-01
0.070	3.440E-02	9.291E-01
0.080	3.922E-02	9.192E-01
0.090	4.400E-02	9.093E-01
0.100	4.876E-02	8.995E-01
0.110	5.349E-02	8.897E-01
0.120	5.820E-02	8.799E-01
0.130	6.288E-02	8.703E-01
0.140	6.754E-02	8.605E-01
0.150	7.217E-02	8.509E-01
0.160	7.677E-02	8.413E-01
0.170	8.135E-02	8.318E-01
0.180	8.590E-02	8.223E-01
0.190	9.043E-02	8.129E-01
0.200	9.493E-02	8.035E-01
0.210	9.940E-02	7.942E-01
0.220	1.038E-01	7.849E-01
0.230	1.083E-01	7.756E-01
0.240	1.127E-01	7.664E-01
0.250	1.170E-01	7.573E-01
0.260	1.214E-01	7.482E-01
0.270	1.257E-01	7.391E-01
0.280	1.300E-01	7.300E-01
0.290	1.342E-01	7.210E-01
0.300	1.385E-01	7.120E-01
0.310	1.427E-01	7.031E-01
0.320	1.469E-01	6.942E-01
0.330	1.510E-01	6.854E-01
0.340	1.551E-01	6.767E-01
0.350	1.592E-01	6.680E-01
0.360	1.633E-01	6.593E-01
0.370	1.674E-01	6.507E-01
0.380	1.714E-01	6.421E-01
0.390	1.754E-01	6.336E-01
0.400	1.793E-01	6.252E-01
0.410	1.833E-01	6.168E-01
0.420	1.872E-01	6.085E-01
0.430	1.911E-01	6.002E-01
0.440	1.949E-01	5.920E-01
0.450	1.987E-01	5.839E-01
0.460	2.025E-01	5.759E-01
0.470	2.063E-01	5.679E-01
0.480	2.101E-01	5.599E-01
0.490	2.138E-01	5.520E-01
0.501	2.175E-01	5.442E-01
0.511	2.211E-01	5.364E-01
0.521	2.248E-01	5.287E-01
0.531	2.284E-01	5.210E-01
0.541	2.320E-01	5.134E-01
0.551	2.355E-01	5.058E-01
0.561	2.390E-01	4.983E-01
0.571	2.425E-01	4.909E-01
0.581	2.460E-01	4.835E-01
0.591	2.495E-01	4.761E-01
0.601	2.529E-01	4.688E-01
0.611	2.563E-01	4.616E-01
0.621	2.596E-01	4.544E-01
0.631	2.629E-01	4.474E-01
0.641	2.662E-01	4.404E-01
0.651	2.695E-01	4.335E-01
0.661	2.728E-01	4.266E-01
0.671	2.760E-01	4.199E-01
0.681	2.792E-01	4.132E-01
0.691	2.823E-01	4.066E-01
0.701	2.855E-01	4.000E-01
0.711	2.886E-01	3.936E-01
0.721	2.916E-01	3.872E-01
0.731	2.947E-01	3.809E-01
0.741	2.977E-01	3.746E-01
0.751	3.007E-01	3.685E-01
0.761	3.037E-01	3.624E-01
0.771	3.066E-01	3.564E-01
0.781	3.095E-01	3.504E-01
0.791	3.124E-01	3.445E-01
0.801	3.153E-01	3.387E-01
0.811	3.181E-01	3.329E-01
0.821	3.209E-01	3.272E-01
0.831	3.236E-01	3.217E-01
0.841	3.264E-01	3.161E-01
0.851	3.291E-01	3.107E-01
0.861	3.318E-01	3.053E-01
0.871	3.344E-01	3.000E-01
0.881	3.371E-01	2.948E-01
0.891	3.397E-01	2.896E-01
0.901	3.423E-01	2.845E-01
0.911	3.448E-01	2.796E-01
0.921	3.473E-01	2.746E-01
0.931	3.498E-01	2.698E-01
0.941	3.523E-01	2.650E-01
0.951	3.547E-01	2.603E-01
0.961	3.571E-01	2.558E-01
0.971	3.595E-01	2.513E-01
0.981	3.618E-01	2.468E-01
0.991	3.641E-01	2.425E-01
1.001	3.664E-01	2.382E-01
1.011	3.687E-01	2.340E-01
1.021	3.709E-01	2.299E-01
1.031	3.732E-01	2.258E-01
1.041	3.753E-01	2.219E-01
1.051	3.775E-01	2.180E-01
1.061	3.796E-01	2.142E-01
1.071	3.817E-01	2.105E-01
1.081	3.838E-01	2.068E-01
1.091	3.858E-01	2.032E-01
1.101	3.878E-01	1.997E-01
1.111	3.898E-01	1.963E-01
1.121	3.918E-01	1.929E-01
1.131	3.937E-01	1.896E-01
1.141	3.956E-01	1.864E-01
1.151	3.975E-01	1.832E-01
1.161	3.994E-01	1.801E-01
1.171	4.012E-01	1.771E-01
1.181	4.030E-01	1.741E-01
1.191	4.048E-01	1.712E-01
1.201	4.066E-01	1.684E-01
1.211	4.083E-01	1.656E-01
1.221	4.100E-01	1.629E-01
1.231	4.117E-01	1.603E-01
1.241	4.134E-01	1.577E-01
1.251	4.150E-01	1.552E-01
1.261	4.167E-01	1.528E-01
1.271	4.182E-01	1.504E-01
1.281	4.198E-01	1.481E-01
1.291	4.214E-01	1.458E-01
1.301	4.229E-01	1.436E-01
1.311	4.244E-01	1.414E-01
1.321	4.259E-01	1.393E-01
1.331	4.273E-01	1.372E-01
1.341	4.288E-01	1.352E-01
1.351	4.302E-01	1.333E-01
1.361	4.316E-01	1.313E-01
1.371	4.330E-01	1.295E-01
1.381	4.344E-01	1.277E-01
1.391	4.357E-01	1.259E-01
1.401	4.370E-01	1.242E-01
1.411	4.383E-01	1.225E-01
1.421	4.396E-01	1.209E-01
1.431	4.409E-01	1.193E-01
1.441	4.421E-01	1.178E-01
1.451	4.434E-01	1.163E-01
1.461	4.446E-01	1.148E-01
1.471	4.458E-01	1.134E-01
1.481	4.470E-01	1.120E-01
1.491	4.481E-01	1.106E-01
1.502	4.493E-01	1.093E-01
1.512	4.504E-01	1.080E-01
1.522	4.516E-01	1.068E-01
1.532	4.527E-01	1.056E-01
1.542	4.538E-01	1.044E-01
1.552	4.549E-01	1.033E-01
1.562	4.559E-01	1.022E-01
1.572	4.570E-01	1.011E-01
1.582	4.580E-01	1.000E-01
1.592	4.591E-01	9.904E-02
1.602	4.601E-01	9.805E-02
1.612	4.611E-01	9.711E-02
1.622	4.621E-01	9.619E-02
1.632	4.631E-01	9.532E-02
1.642	4.641E-01	9.447E-02
1.652	4.650E-01	9.366E-02
1.662	4.660E-01	9.288E-02
1.672	4.669E-01	9.213E-02
1.682	4.679E-01	9.140E-02
1.692	4.688E-01	9.070E-02
1.702	4.697E-01	9.002E-02
1.712	4.706E-01	8.937E-02
1.722	4.715E-01	8.874E-02
1.732	4.724E-01	8.808E-02
1.742	4.733E-01	8.744E-02
1.752	4.741E-01	8.682E-02
1.762	4.750E-01	8.622E-02
1.772	4.759E-01	8.565E-02
1.782	4.767E-01	8.509E-02
1.792	4.776E-01	8.457E-02
1.802	4.784E-01	8.405E-02
1.812	4.792E-01	8.356E-02
1.822	4.801E-01	8.309E-02
1.832	4.809E-01	8.263E-02
1.842	4.817E-01	8.219E-02
1.852	4.825E-01	8.177E-02
1.862	4.833E-01	8.133E-02
1.872	4.841E-01	8.089E-02
1.882	4.848E-01	8.046E-02
1.892	4.856E-01	8.005E-02
1.902	4.864E-01	7.966E-02
1.912	4.872E-01	7.930E-02
1.922	4.879E-01	7.893E-02
1.932	4.887E-01	7.859E-02
1.942	4.894E-01	7.823E-02
1.952	4.902E-01	7.788E-02
1.962	4.909E-01	7.754E-02
1.972	4.917E-01	7.721E-02
1.982	4.924E-01	7.689E-02
1.992	4.931E-01	7.659E-02
2.002	4.938E-01	7.630E-02
2.012	4.946E-01	7.603E-02
2.022	4.953E-01	7.576E-02
2.032	4.960E-01	7.551E-02
2.042	4.967E-01	7.527E-02
2.052	4.974E-01	7.504E-02
2.062	4.981E-01	7.482E-02
2.072	4.988E-01	7.460E-02
2.082	4.995E-01	7.439E-02
2.092	5.001E-01	7.417E-02
2.102	5.008E-01	7.396E-02
2.112	5.015E-01	7.377E-02
2.122	5.022E-01	7.358E-02
2.132	5.029E-01	7.340E-02
2.142	5.035E-01	7.323E-02
2.152	5.042E-01	7.307E-02
2.162	5.048E-01	7.290E-02
2.172	5.055E-01	7.275E-02
2.182	5.062E-01	7.261E-02
2.192	5.068E-01	7.248E-02
2.202	5.075E-01	7.235E-02
2.212	5.081E-01	7.223E-02
2.222	5.088E-01	7.211E-02
2.232	5.094E-01	7.201E-02
2.242	5.100E-01	7.192E-02
2.252	5.107E-01	7.183E-02
2.262	5.113E-01	7.175E-02
2.272	5.119E-01	7.168E-02
2.282	5.126E-01	7.160E-02
2.292	5.132E-01	7.153E-02
2.302	5.138E-01	7.147E-02
2.312	5.144E-01	7.142E-02
2.322	5.151E-01	7.137E-02
2.332	5.157E-01	7.134E-02
2.342	5.163E-01	7.132E-02
2.352	5.169E-01	7.130E-02
2.362	5.175E-01	7.131E-02
2.372	5.181E-01	7.131E-02
2.382	5.187E-01	7.133E-02
2.392	5.193E-01	7.136E-02
2.402	5.199E-01	7.136E-02
2.412	5.205E-01	7.138E-02
2.422	5.211E-01	7.140E-02
2.432	5.217E-01	7.144E-02
2.442	5.223E-01	7.149E-02
2.452	5.229E-01	7.154E-02
2.462	5.235E-01	7.160E-02
2.472	5.241E-01	7.166E-02
2.482	5.247E-01	7.172E-02
2.492	5.253E-01	7.178E-02
2.503	5.259E-01	7.183E-02
2.513	5.265E-01	7.187E-02
2.523	5.270E-01	7.192E-02
2.533	5.276E-01	7.200E-02
2.543	5.282E-01	7.207E-02
2.553	5.288E-01	7.213E-02
2.563	5.294E-01	7.220E-02
2.573	5.299E-01	7.227E-02
2.583	5.305E-01	7.235E-02
2.593	5.311E-01	7.245E-02
2.603	5.317E-01	7.256E-02
2.613	5.322E-01	7.270E-02
2.623	5.328E-01	7.283E-02
2.633	5.334E-01	7.297E-02
2.643	5.339E-01	7.311E-02
2.653	5.345E-01	7.327E-02
2.663	5.351E-01	7.343E-02
2.673	5.356E-01	7.358E-02
2.683	5.362E-01	7.372E-02
2.693	5.368E-01	7.385E-02
2.703	5.373E-01	7.397E-02
2.713	5.379E-01	7.412E-02
2.723	5.385E-01	7.426E-02
2.733	5.390E-01	7.442E-02
2.743	5.396E-01	7.457E-02
2.753	5.402E-01	7.473E-02
2.763	5.407E-01	7.490E-02
2.773	5.413E-01	7.508E-02
2.783	5.418E-01	7.526E-02
2.793	5.424E-01	7.545E-02
2.803	5.429E-01	7.565E-02
2.813	5.435E-01	7.585E-02
2.823	5.441E-01	7.606E-02
2.833	5.446E-01	7.627E-02
2.843	5.452E-01	7.648E-02
2.853	5.457E-01	7.672E-02
2.863	5.463E-01	7.697E-02
2.873	5.469E-01	7.722E-02
2.883	5.474E-01	7.748E-02
2.893	5.480E-01	7.776E-02
2.903	5.485E-01	7.805E-02
2.913	5.491E-01	7.835E-02
2.923	5.497E-01	7.867E-02
2.933	5.502E-01	7.899E-02
2.943	5.508E-01	7.933E-02
2.953	5.513E-01	7.966E-02
2.963	5.519E-01	7.997E-02
2.973	5.525E-01	8.029E-02
2.983	5.530E-01	8.061E-02
2.993	5.536E-01	8.095E-02
3.003	5.541E-01	8.128E-02
3.013	5.547E-01	8.163E-02
3.023	5.553E-01	8.198E-02
3.033	5.558E-01	8.235E-02
3.043	5.564E-01	8.271E-02
3.053	5.569E-01	8.308E-02
3.063	5.575E-01	8.347E-02
3.073	5.581E-01	8.386E-02
3.083	5.586E-01	8.425E-02
3.093	5.592E-01	8.464E-02
3.103	5.598E-01	8.504E-02
3.113	5.603E-01	8.545E-02
3.123	5.609E-01	8.588E-02
3.133	5.615E-01	8.631E-02
3.143	5.620E-01	8.675E-02
3.153	5.626E-01	8.720E-02
3.163	5.632E-01	8.765E-02
3.173	5.637E-01	8.810E-02
3.183	5.643E-01	8.856E-02
3.193	5.649E-01	8.904E-02
3.203	5.655E-01	8.949E-02
3.213	5.660E-01	8.994E-02
3.223	5.666E-01	9.039E-02
3.233	5.672E-01	9.084E-02
3.243	5.677E-01	9.130E-02
3.253	5.683E-01	9.176E-02
3.263	5.689E-01	9.223E-02
3.273	5.695E-01	9.271E-02
3.283	5.701E-01	9.320E-02
3.293	5.706E-01	9.370E-02
3.303	5.712E-01	9.422E-02
3.313	5.718E-01	9.474E-02
3.323	5.724E-01	9.528E-02
3.333	5.730E-01	9.580E-02
3.343	5.736E-01	9.633E-02
3.353	5.742E-01	9.688E-02
3.363	5.747E-01	9.745E-02
3.373	5.753E-01	9.801E-02
3.383	5.759E-01	9.858E-02
3.393	5.765E-01	9.917E-02
3.403	5.771E-01	9.976E-02
3.413	5.777E-01	1.003E-01
3.423	5.783E-01	1.009E-01
3.433	5.789E-01	1.015E-01
3.443	5.795E-01	1.021E-01
3.453	5.801E-01	1.027E-01
3.463	5.807E-01	1.033E-01
3.473	5.813E-01	1.040E-01
3.483	5.819E-01	1.046E-01
3.493	5.825E-01	1.052E-01
3.504	5.832E-01	1.058E-01
3.514	5.838E-01	1.064E-01
3.524	5.844E-01	1.070E-01
3.534	5.850E-01	1.077E-01
3.544	5.856E-01	1.083E-01
3.554	5.862E-01	1.089E-01
3.564	5.868E-01	1.095E-01
3.574	5.875E-01	1.101E-01
3.584	5.881E-01	1.108E-01
3.594	5.887E-01	1.114E-01
3.604	5.893E-01	1.121E-01
3.614	5.900E-01	1.127E-01
3.624	5.906E-01	1.134E-01
3.634	5.912E-01	1.141E-01
3.644	5.918E-01	1.148E-01
3.654	5.925E-01	1.155E-01
3.664	5.931E-01	1.161E-01
3.674	5.937E-01	1.168E-01
3.684	5.944E-01	1.175E-01
3.694	5.950E-01	1.182E-01
3.704	5.956E-01	1.189E-01
3.714	5.963E-01	1.196E-01
3.724	5.969E-01	1.203E-01
3.734	5.976E-01	1.211E-01
3.744	5.982E-01	1.218E-01
3.754	5.989E-01	1.225E-01
3.764	5.995E-01	1.232E-01
3.774	6.001E-01	1.240E-01
3.784	6.008E-01	1.247E-01
3.794	6.014E-01	1.255E-01
3.804	6.021E-01	1.262E-01
3.814	6.027E-01	1.270E-01
3.824	6.034E-01	1.278E-01
3.834	6.041E-01	1.286E-01
3.844	6.047E-01	1.294E-01
3.854	6.054E-01	1.302E-01
3.864	6.060E-01	1.310E-01
3.874	6.067E-01	1.317E-01
3.884	6.074E-01	1.325E-01
3.894	6.080E-01	1.333E-01
3.904	6.087E-01	1.340E-01
3.914	6.094E-01	1.348E-01
3.924	6.100E-01	1.356E-01
3.934	6.107E-01	1.364E-01
3.944	6.114E-01	1.371E-01
3.954	6.121E-01	1.379E-01
3.964	6.127E-01	1.387E-01
3.974	6.134E-01	1.394E-01
3.984	6.141E-01	1.402E-01
3.994	6.148E-01	1.409E-01
4.004	6.155E-01	1.417E-01
4.014	6.162E-01	1.424E-01
4.024	6.169E-01	1.431E-01
4.034	6.175E-01	1.439E-01
4.044	6.182E-01	1.446E-01
4.054	6.189E-01	1.454E-01
4.064	6.196E-01	1.461E-01
4.074	6.203E-01	1.469E-01
4.084	6.210E-01	1.477E-01
4.094	6.217E-01	1.484E-01
4.104	6.224E-01	1.492E-01
4.114	6.231E-01	1.500E-01
4.124	6.238E-01	1.508E-01
4.134	6.245E-01	1.516E-01
4.144	6.252E-01	1.524E-01
4.154	6.259E-01	1.532E-01
4.164	6.267E-01	1.540E-01
4.174	6.274E-01	1.548E-01
4.184	6.281E-01	1.556E-01
4.194	6.288E-01	1.563E-01
4.204	6.295E-01	1.571E-01
4.214	6.302E-01	1.579E-01
4.224	6.310E-01	1.587E-01
4.234	6.317E-01	1.595E-01
4.244	6.324E-01	1.603E-01
4.254	6.331E-01	1.611E-01
4.264	6.339E-01	1.619E-01
4.274	6.346E-01	1.627E-01
4.284	6.353E-01	1.634E-01
4.294	6.361E-01	1.642E-01
4.304	6.368E-01	1.650E-01
4.314	6.375E-01	1.658E-01
4.324	6.383E-01	1.667E-01
4.334	6.390E-01	1.675E-01
4.344	6.397E-01	1.683E-01
4.354	6.405E-01	1.692E-01
4.364	6.412E-01	1.701E-01
4.374	6.420E-01	1.709E-01
4.384	6.427E-01	1.718E-01
4.394	6.435E-01	1.726E-01
4.404	6.442E-01	1.735E-01
4.414	6.450E-01	1.744E-01
4.424	6.457E-01	1.753E-01
4.434	6.465E-01	1.762E-01
4.444	6.473E-01	1.770E-01
4.454	6.480E-01	1.779E-01
4.464	6.488E-01	1.788E-01
4.474	6.496E-01	1.797E-01
4.484	6.503E-01	1.806E-01
4.494	6.511E-01	1.815E-01
4.505	6.519E-01	1.824E-01
4.515	6.526E-01	1.832E-01
4.525	6.534E-01	1.841E-01
4.535	6.542E-01	1.850E-01
4.545	6.550E-01	1.859E-01
4.555	6.557E-01	1.868E-01
4.565	6.565E-01	1.877E-01
4.575	6.573E-01	1.886E-01
4.585	6.581E-01	1.896E-01
4.595	6.589E-01	1.905E-01
4.605	6.597E-01	1.914E-01
4.615	6.605E-01	1.923E-01
4.625	6.613E-01	1.933E-01
4.635	6.621E-01	1.942E-01
4.645	6.629E-01	1.952E-01
4.655	6.637E-01	1.961E-01
4.665	6.645E-01	1.971E-01
4.675	6.653E-01	1.981E-01
4.685	6.661E-01	1.991E-01
4.695	6.669E-01	2.001E-01
4.705	6.677E-01	2.011E-01
4.715	6.685E-01	2.021E-01
4.725	6.693E-01	2.031E-01
4.735	6.701E-01	2.041E-01
4.745	6.709E-01	2.051E-01
4.755	6.717E-01	2.061E-01
4.765	6.726E-01	2.071E-01
4.775	6.734E-01	2.081E-01
4.785	6.742E-01	2.092E-01
4.795	6.750E-01	2.102E-01
4.805	6.759E-01	2.112E-01
4.815	6.767E-01	2.122E-01
4.825	6.775E-01	2.132E-01
4.835	6.784E-01	2.143E-01
4.845	6.792E-01	2.153E-01
4.855	6.800E-01	2.163E-01
4.865	6.809E-01	2.173E-01
4.875	6.817E-01	2.184E-01
4.885	6.826E-01	2.194E-01
4.895	6.834E-01	2.204E-01
4.905	6.843E-01	2.215E-01
4.915	6.851E-01	2.225E-01
4.925	6.860E-01	2.236E-01
4.935	6.868E-01	2.247E-01
4.945	6.877E-01	2.257E-01
4.955	6.886E-01	2.268E-01
4.965	6.894E-01	2.278E-01
4.975	6.903E-01	2.289E-01
4.985	6.912E-01	2.299E-01
4.995	6.920E-01	2.309E-01
5.005	6.929E-01	2.320E-01
