# Supplementary material for: Self-sustained frictional cooling in active matter
Source: Nat Commun. 2025 Aug 6;16:7235. doi: 10.1038/s41467-025-62626-9 (PMC12328619; doi:10.1038/s41467-025-62626-9)
Supplement: Supplementary file 8 — Source Data [file 41467_2025_62626_MOESM8_ESM.zip › Figure_2bc_Stokes_friction.txt]

# Columns: Time	Center of mass	⟨Ekin(t)⟩/Ekin(0)
0.000	0.000E+00	1.000E+00
0.005	2.555E-03	9.949E-01
0.010	5.110E-03	9.899E-01
0.015	7.660E-03	9.849E-01
0.020	1.022E-02	9.800E-01
0.026	1.277E-02	9.751E-01
0.031	1.532E-02	9.702E-01
0.036	1.787E-02	9.654E-01
0.041	2.042E-02	9.607E-01
0.046	2.297E-02	9.560E-01
0.051	2.553E-02	9.513E-01
0.056	2.808E-02	9.467E-01
0.061	3.063E-02	9.421E-01
0.066	3.318E-02	9.376E-01
0.071	3.574E-02	9.331E-01
0.077	3.829E-02	9.287E-01
0.082	4.084E-02	9.243E-01
0.087	4.339E-02	9.200E-01
0.092	4.594E-02	9.156E-01
0.097	4.849E-02	9.114E-01
0.102	5.105E-02	9.071E-01
0.107	5.360E-02	9.029E-01
0.112	5.615E-02	8.987E-01
0.117	5.870E-02	8.946E-01
0.123	6.125E-02	8.905E-01
0.128	6.380E-02	8.864E-01
0.133	6.635E-02	8.824E-01
0.138	6.890E-02	8.784E-01
0.143	7.145E-02	8.745E-01
0.148	7.400E-02	8.706E-01
0.153	7.655E-02	8.667E-01
0.158	7.909E-02	8.629E-01
0.163	8.164E-02	8.591E-01
0.168	8.419E-02	8.554E-01
0.174	8.674E-02	8.517E-01
0.179	8.929E-02	8.480E-01
0.184	9.184E-02	8.444E-01
0.189	9.438E-02	8.408E-01
0.194	9.693E-02	8.372E-01
0.199	9.947E-02	8.337E-01
0.204	1.020E-01	8.302E-01
0.209	1.046E-01	8.268E-01
0.214	1.071E-01	8.234E-01
0.220	1.097E-01	8.200E-01
0.225	1.122E-01	8.166E-01
0.230	1.147E-01	8.133E-01
0.235	1.173E-01	8.100E-01
0.240	1.198E-01	8.068E-01
0.245	1.224E-01	8.036E-01
0.250	1.249E-01	8.004E-01
0.255	1.275E-01	7.973E-01
0.260	1.300E-01	7.942E-01
0.265	1.326E-01	7.911E-01
0.271	1.351E-01	7.881E-01
0.276	1.376E-01	7.851E-01
0.281	1.402E-01	7.821E-01
0.286	1.427E-01	7.792E-01
0.291	1.453E-01	7.763E-01
0.296	1.478E-01	7.734E-01
0.301	1.504E-01	7.706E-01
0.306	1.529E-01	7.678E-01
0.311	1.554E-01	7.650E-01
0.317	1.580E-01	7.622E-01
0.322	1.605E-01	7.595E-01
0.327	1.631E-01	7.568E-01
0.332	1.656E-01	7.541E-01
0.337	1.681E-01	7.515E-01
0.342	1.707E-01	7.489E-01
0.347	1.732E-01	7.463E-01
0.352	1.757E-01	7.437E-01
0.357	1.783E-01	7.411E-01
0.362	1.808E-01	7.386E-01
0.368	1.834E-01	7.362E-01
0.373	1.859E-01	7.337E-01
0.378	1.884E-01	7.312E-01
0.383	1.910E-01	7.288E-01
0.388	1.935E-01	7.265E-01
0.393	1.960E-01	7.241E-01
0.398	1.986E-01	7.218E-01
0.403	2.011E-01	7.195E-01
0.408	2.036E-01	7.172E-01
0.414	2.062E-01	7.150E-01
0.419	2.087E-01	7.127E-01
0.424	2.112E-01	7.105E-01
0.429	2.138E-01	7.083E-01
0.434	2.163E-01	7.062E-01
0.439	2.188E-01	7.041E-01
0.444	2.214E-01	7.020E-01
0.449	2.239E-01	6.999E-01
0.454	2.264E-01	6.978E-01
0.459	2.290E-01	6.958E-01
0.465	2.315E-01	6.937E-01
0.470	2.340E-01	6.917E-01
0.475	2.366E-01	6.897E-01
0.480	2.391E-01	6.877E-01
0.485	2.416E-01	6.857E-01
0.490	2.442E-01	6.838E-01
0.495	2.467E-01	6.818E-01
0.500	2.492E-01	6.799E-01
0.505	2.517E-01	6.781E-01
0.511	2.543E-01	6.762E-01
0.516	2.568E-01	6.743E-01
0.521	2.593E-01	6.725E-01
0.526	2.618E-01	6.707E-01
0.531	2.644E-01	6.689E-01
0.536	2.669E-01	6.671E-01
0.541	2.694E-01	6.653E-01
0.546	2.719E-01	6.636E-01
0.551	2.745E-01	6.618E-01
0.556	2.770E-01	6.601E-01
0.562	2.795E-01	6.584E-01
0.567	2.820E-01	6.567E-01
0.572	2.845E-01	6.551E-01
0.577	2.871E-01	6.534E-01
0.582	2.896E-01	6.518E-01
0.587	2.921E-01	6.502E-01
0.592	2.946E-01	6.486E-01
0.597	2.971E-01	6.470E-01
0.602	2.997E-01	6.454E-01
0.608	3.022E-01	6.438E-01
0.613	3.047E-01	6.423E-01
0.618	3.072E-01	6.407E-01
0.623	3.097E-01	6.392E-01
0.628	3.122E-01	6.377E-01
0.633	3.147E-01	6.362E-01
0.638	3.173E-01	6.348E-01
0.643	3.198E-01	6.333E-01
0.648	3.223E-01	6.319E-01
0.653	3.248E-01	6.305E-01
0.659	3.273E-01	6.291E-01
0.664	3.298E-01	6.277E-01
0.669	3.323E-01	6.263E-01
0.674	3.348E-01	6.250E-01
0.679	3.373E-01	6.237E-01
0.684	3.398E-01	6.223E-01
0.689	3.423E-01	6.210E-01
0.694	3.449E-01	6.197E-01
0.699	3.474E-01	6.184E-01
0.705	3.499E-01	6.172E-01
0.710	3.524E-01	6.159E-01
0.715	3.549E-01	6.147E-01
0.720	3.574E-01	6.135E-01
0.725	3.599E-01	6.123E-01
0.730	3.624E-01	6.111E-01
0.735	3.649E-01	6.099E-01
0.740	3.674E-01	6.087E-01
0.745	3.699E-01	6.076E-01
0.750	3.724E-01	6.064E-01
0.756	3.749E-01	6.053E-01
0.761	3.773E-01	6.042E-01
0.766	3.798E-01	6.031E-01
0.771	3.823E-01	6.020E-01
0.776	3.848E-01	6.010E-01
0.781	3.873E-01	5.999E-01
0.786	3.898E-01	5.988E-01
0.791	3.923E-01	5.978E-01
0.796	3.948E-01	5.967E-01
0.802	3.973E-01	5.957E-01
0.807	3.998E-01	5.947E-01
0.812	4.023E-01	5.937E-01
0.817	4.048E-01	5.927E-01
0.822	4.072E-01	5.917E-01
0.827	4.097E-01	5.908E-01
0.832	4.122E-01	5.898E-01
0.837	4.147E-01	5.889E-01
0.842	4.172E-01	5.880E-01
0.847	4.197E-01	5.870E-01
0.853	4.221E-01	5.861E-01
0.858	4.246E-01	5.852E-01
0.863	4.271E-01	5.844E-01
0.868	4.296E-01	5.835E-01
0.873	4.321E-01	5.827E-01
0.878	4.345E-01	5.818E-01
0.883	4.370E-01	5.810E-01
0.888	4.395E-01	5.802E-01
0.893	4.420E-01	5.795E-01
0.898	4.445E-01	5.787E-01
0.904	4.469E-01	5.779E-01
0.909	4.494E-01	5.772E-01
0.914	4.519E-01	5.765E-01
0.919	4.543E-01	5.758E-01
0.924	4.568E-01	5.751E-01
0.929	4.593E-01	5.744E-01
0.934	4.618E-01	5.738E-01
0.939	4.642E-01	5.731E-01
0.944	4.667E-01	5.725E-01
0.950	4.692E-01	5.718E-01
0.955	4.716E-01	5.712E-01
0.960	4.741E-01	5.706E-01
0.965	4.766E-01	5.700E-01
0.970	4.790E-01	5.694E-01
0.975	4.815E-01	5.688E-01
0.980	4.840E-01	5.682E-01
0.985	4.864E-01	5.677E-01
0.990	4.889E-01	5.671E-01
0.995	4.914E-01	5.665E-01
1.001	4.938E-01	5.660E-01
1.006	4.963E-01	5.655E-01
1.011	4.987E-01	5.649E-01
1.016	5.012E-01	5.644E-01
1.021	5.037E-01	5.639E-01
1.026	5.061E-01	5.634E-01
1.031	5.086E-01	5.629E-01
1.036	5.110E-01	5.624E-01
1.041	5.135E-01	5.619E-01
1.047	5.159E-01	5.615E-01
1.052	5.184E-01	5.610E-01
1.057	5.209E-01	5.606E-01
1.062	5.233E-01	5.601E-01
1.067	5.258E-01	5.597E-01
1.072	5.282E-01	5.593E-01
1.077	5.307E-01	5.588E-01
1.082	5.331E-01	5.584E-01
1.087	5.356E-01	5.580E-01
1.092	5.380E-01	5.576E-01
1.098	5.405E-01	5.571E-01
1.103	5.429E-01	5.567E-01
1.108	5.454E-01	5.564E-01
1.113	5.478E-01	5.560E-01
1.118	5.503E-01	5.556E-01
1.123	5.527E-01	5.552E-01
1.128	5.551E-01	5.548E-01
1.133	5.576E-01	5.544E-01
1.138	5.600E-01	5.540E-01
1.144	5.625E-01	5.536E-01
1.149	5.649E-01	5.533E-01
1.154	5.673E-01	5.529E-01
1.159	5.698E-01	5.525E-01
1.164	5.722E-01	5.521E-01
1.169	5.747E-01	5.518E-01
1.174	5.771E-01	5.514E-01
1.179	5.795E-01	5.511E-01
1.184	5.820E-01	5.508E-01
1.189	5.844E-01	5.504E-01
1.195	5.868E-01	5.501E-01
1.200	5.893E-01	5.498E-01
1.205	5.917E-01	5.495E-01
1.210	5.941E-01	5.492E-01
1.215	5.966E-01	5.489E-01
1.220	5.990E-01	5.486E-01
1.225	6.014E-01	5.483E-01
1.230	6.038E-01	5.480E-01
1.235	6.063E-01	5.478E-01
1.241	6.087E-01	5.475E-01
1.246	6.111E-01	5.473E-01
1.251	6.135E-01	5.470E-01
1.256	6.160E-01	5.468E-01
1.261	6.184E-01	5.465E-01
1.266	6.208E-01	5.463E-01
1.271	6.232E-01	5.461E-01
1.276	6.256E-01	5.459E-01
1.281	6.281E-01	5.457E-01
1.286	6.305E-01	5.455E-01
1.292	6.329E-01	5.453E-01
1.297	6.353E-01	5.451E-01
1.302	6.377E-01	5.449E-01
1.307	6.401E-01	5.447E-01
1.312	6.426E-01	5.445E-01
1.317	6.450E-01	5.444E-01
1.322	6.474E-01	5.442E-01
1.327	6.498E-01	5.440E-01
1.332	6.522E-01	5.439E-01
1.338	6.546E-01	5.437E-01
1.343	6.570E-01	5.436E-01
1.348	6.594E-01	5.435E-01
1.353	6.618E-01	5.434E-01
1.358	6.642E-01	5.432E-01
1.363	6.666E-01	5.431E-01
1.368	6.690E-01	5.430E-01
1.373	6.714E-01	5.429E-01
1.378	6.738E-01	5.428E-01
1.383	6.762E-01	5.428E-01
1.389	6.787E-01	5.427E-01
1.394	6.810E-01	5.426E-01
1.399	6.835E-01	5.425E-01
1.404	6.858E-01	5.424E-01
1.409	6.882E-01	5.424E-01
1.414	6.906E-01	5.423E-01
1.419	6.930E-01	5.423E-01
1.424	6.954E-01	5.422E-01
1.429	6.978E-01	5.422E-01
1.435	7.002E-01	5.422E-01
1.440	7.026E-01	5.422E-01
1.445	7.050E-01	5.422E-01
1.450	7.074E-01	5.422E-01
1.455	7.098E-01	5.422E-01
1.460	7.122E-01	5.422E-01
1.465	7.146E-01	5.422E-01
1.470	7.170E-01	5.422E-01
1.475	7.193E-01	5.422E-01
1.480	7.217E-01	5.422E-01
1.486	7.241E-01	5.422E-01
1.491	7.265E-01	5.422E-01
1.496	7.289E-01	5.422E-01
1.501	7.313E-01	5.422E-01
1.506	7.337E-01	5.423E-01
1.511	7.360E-01	5.423E-01
1.516	7.384E-01	5.423E-01
1.521	7.408E-01	5.423E-01
1.526	7.432E-01	5.423E-01
1.532	7.456E-01	5.424E-01
1.537	7.479E-01	5.424E-01
1.542	7.503E-01	5.425E-01
1.547	7.527E-01	5.425E-01
1.552	7.551E-01	5.426E-01
1.557	7.574E-01	5.427E-01
1.562	7.598E-01	5.428E-01
1.567	7.622E-01	5.429E-01
1.572	7.646E-01	5.430E-01
1.577	7.669E-01	5.431E-01
1.583	7.693E-01	5.432E-01
1.588	7.717E-01	5.434E-01
1.593	7.740E-01	5.434E-01
1.598	7.764E-01	5.436E-01
1.603	7.788E-01	5.437E-01
1.608	7.811E-01	5.438E-01
1.613	7.835E-01	5.439E-01
1.618	7.859E-01	5.440E-01
1.623	7.882E-01	5.441E-01
1.629	7.906E-01	5.442E-01
1.634	7.930E-01	5.444E-01
1.639	7.953E-01	5.445E-01
1.644	7.977E-01	5.447E-01
1.649	8.000E-01	5.448E-01
1.654	8.024E-01	5.450E-01
1.659	8.048E-01	5.451E-01
1.664	8.071E-01	5.453E-01
1.669	8.095E-01	5.455E-01
1.674	8.118E-01	5.456E-01
1.680	8.142E-01	5.458E-01
1.685	8.165E-01	5.460E-01
1.690	8.189E-01	5.462E-01
1.695	8.212E-01	5.464E-01
1.700	8.236E-01	5.466E-01
1.705	8.259E-01	5.468E-01
1.710	8.283E-01	5.469E-01
1.715	8.306E-01	5.471E-01
1.720	8.330E-01	5.473E-01
1.726	8.353E-01	5.475E-01
1.731	8.377E-01	5.477E-01
1.736	8.400E-01	5.479E-01
1.741	8.424E-01	5.481E-01
1.746	8.447E-01	5.483E-01
1.751	8.471E-01	5.485E-01
1.756	8.494E-01	5.487E-01
1.761	8.518E-01	5.489E-01
1.766	8.541E-01	5.491E-01
1.771	8.564E-01	5.493E-01
1.777	8.588E-01	5.495E-01
1.782	8.611E-01	5.497E-01
1.787	8.635E-01	5.499E-01
1.792	8.658E-01	5.502E-01
1.797	8.681E-01	5.504E-01
1.802	8.705E-01	5.506E-01
1.807	8.728E-01	5.508E-01
1.812	8.751E-01	5.510E-01
1.817	8.775E-01	5.512E-01
1.823	8.798E-01	5.515E-01
1.828	8.821E-01	5.517E-01
1.833	8.845E-01	5.519E-01
1.838	8.868E-01	5.522E-01
1.843	8.891E-01	5.524E-01
1.848	8.915E-01	5.527E-01
1.853	8.938E-01	5.530E-01
1.858	8.961E-01	5.532E-01
1.863	8.984E-01	5.535E-01
1.868	9.008E-01	5.537E-01
1.874	9.031E-01	5.540E-01
1.879	9.054E-01	5.542E-01
1.884	9.077E-01	5.545E-01
1.889	9.101E-01	5.547E-01
1.894	9.124E-01	5.549E-01
1.899	9.147E-01	5.552E-01
1.904	9.170E-01	5.554E-01
1.909	9.194E-01	5.556E-01
1.914	9.217E-01	5.559E-01
1.920	9.240E-01	5.561E-01
1.925	9.263E-01	5.563E-01
1.930	9.286E-01	5.566E-01
1.935	9.309E-01	5.568E-01
1.940	9.333E-01	5.571E-01
1.945	9.356E-01	5.573E-01
1.950	9.379E-01	5.576E-01
1.955	9.402E-01	5.578E-01
1.960	9.425E-01	5.581E-01
1.965	9.448E-01	5.583E-01
1.971	9.471E-01	5.586E-01
1.976	9.495E-01	5.588E-01
1.981	9.518E-01	5.591E-01
1.986	9.541E-01	5.593E-01
1.991	9.564E-01	5.596E-01
1.996	9.587E-01	5.598E-01
2.001	9.610E-01	5.601E-01
2.006	9.633E-01	5.603E-01
2.011	9.656E-01	5.606E-01
2.017	9.679E-01	5.608E-01
2.022	9.702E-01	5.611E-01
2.027	9.725E-01	5.613E-01
2.032	9.748E-01	5.615E-01
2.037	9.771E-01	5.618E-01
2.042	9.794E-01	5.620E-01
2.047	9.817E-01	5.622E-01
2.052	9.840E-01	5.624E-01
2.057	9.863E-01	5.626E-01
2.062	9.886E-01	5.629E-01
2.068	9.909E-01	5.631E-01
2.073	9.932E-01	5.633E-01
2.078	9.955E-01	5.635E-01
2.083	9.978E-01	5.637E-01
2.088	1.000E+00	5.639E-01
2.093	1.002E+00	5.642E-01
2.098	1.005E+00	5.644E-01
2.103	1.007E+00	5.646E-01
2.108	1.009E+00	5.648E-01
2.114	1.012E+00	5.650E-01
2.119	1.014E+00	5.652E-01
2.124	1.016E+00	5.654E-01
2.129	1.018E+00	5.655E-01
2.134	1.021E+00	5.657E-01
2.139	1.023E+00	5.659E-01
2.144	1.025E+00	5.661E-01
2.149	1.028E+00	5.663E-01
2.154	1.030E+00	5.664E-01
2.159	1.032E+00	5.666E-01
2.165	1.034E+00	5.668E-01
2.170	1.037E+00	5.669E-01
2.175	1.039E+00	5.671E-01
2.180	1.041E+00	5.673E-01
2.185	1.043E+00	5.674E-01
2.190	1.046E+00	5.676E-01
2.195	1.048E+00	5.678E-01
2.200	1.050E+00	5.679E-01
2.205	1.053E+00	5.681E-01
2.211	1.055E+00	5.683E-01
2.216	1.057E+00	5.685E-01
2.221	1.059E+00	5.687E-01
2.226	1.062E+00	5.689E-01
2.231	1.064E+00	5.690E-01
2.236	1.066E+00	5.692E-01
2.241	1.068E+00	5.694E-01
2.246	1.071E+00	5.696E-01
2.251	1.073E+00	5.697E-01
2.256	1.075E+00	5.699E-01
2.262	1.077E+00	5.700E-01
2.267	1.080E+00	5.702E-01
2.272	1.082E+00	5.703E-01
2.277	1.084E+00	5.705E-01
2.282	1.087E+00	5.706E-01
2.287	1.089E+00	5.708E-01
2.292	1.091E+00	5.709E-01
2.297	1.093E+00	5.710E-01
2.302	1.096E+00	5.711E-01
2.308	1.098E+00	5.713E-01
2.313	1.100E+00	5.714E-01
2.318	1.102E+00	5.715E-01
2.323	1.105E+00	5.717E-01
2.328	1.107E+00	5.719E-01
2.333	1.109E+00	5.720E-01
2.338	1.111E+00	5.722E-01
2.343	1.113E+00	5.723E-01
2.348	1.116E+00	5.725E-01
2.353	1.118E+00	5.726E-01
2.359	1.120E+00	5.728E-01
2.364	1.122E+00	5.730E-01
2.369	1.125E+00	5.731E-01
2.374	1.127E+00	5.733E-01
2.379	1.129E+00	5.735E-01
2.384	1.131E+00	5.737E-01
2.389	1.134E+00	5.738E-01
2.394	1.136E+00	5.740E-01
2.399	1.138E+00	5.742E-01
2.405	1.140E+00	5.743E-01
2.410	1.143E+00	5.745E-01
2.415	1.145E+00	5.747E-01
2.420	1.147E+00	5.748E-01
2.425	1.149E+00	5.750E-01
2.430	1.151E+00	5.752E-01
2.435	1.154E+00	5.753E-01
2.440	1.156E+00	5.755E-01
2.445	1.158E+00	5.756E-01
2.450	1.160E+00	5.758E-01
2.456	1.163E+00	5.760E-01
2.461	1.165E+00	5.762E-01
2.466	1.167E+00	5.763E-01
2.471	1.169E+00	5.765E-01
2.476	1.171E+00	5.766E-01
2.481	1.174E+00	5.767E-01
2.486	1.176E+00	5.769E-01
2.491	1.178E+00	5.770E-01
2.496	1.180E+00	5.772E-01
2.502	1.182E+00	5.773E-01
2.507	1.185E+00	5.775E-01
2.512	1.187E+00	5.776E-01
2.517	1.189E+00	5.778E-01
2.522	1.191E+00	5.779E-01
2.527	1.194E+00	5.781E-01
2.532	1.196E+00	5.782E-01
2.537	1.198E+00	5.784E-01
2.542	1.200E+00	5.785E-01
2.547	1.202E+00	5.787E-01
2.553	1.205E+00	5.788E-01
2.558	1.207E+00	5.789E-01
2.563	1.209E+00	5.791E-01
2.568	1.211E+00	5.793E-01
2.573	1.213E+00	5.794E-01
2.578	1.216E+00	5.796E-01
2.583	1.218E+00	5.798E-01
2.588	1.220E+00	5.800E-01
2.593	1.222E+00	5.802E-01
2.598	1.224E+00	5.804E-01
2.604	1.226E+00	5.806E-01
2.609	1.229E+00	5.808E-01
2.614	1.231E+00	5.809E-01
2.619	1.233E+00	5.812E-01
2.624	1.235E+00	5.814E-01
2.629	1.237E+00	5.816E-01
2.634	1.240E+00	5.818E-01
2.639	1.242E+00	5.820E-01
2.644	1.244E+00	5.822E-01
2.650	1.246E+00	5.824E-01
2.655	1.248E+00	5.827E-01
2.660	1.250E+00	5.829E-01
2.665	1.253E+00	5.831E-01
2.670	1.255E+00	5.833E-01
2.675	1.257E+00	5.836E-01
2.680	1.259E+00	5.838E-01
2.685	1.261E+00	5.840E-01
2.690	1.264E+00	5.842E-01
2.695	1.266E+00	5.844E-01
2.701	1.268E+00	5.847E-01
2.706	1.270E+00	5.849E-01
2.711	1.272E+00	5.851E-01
2.716	1.274E+00	5.853E-01
2.721	1.277E+00	5.855E-01
2.726	1.279E+00	5.857E-01
2.731	1.281E+00	5.859E-01
2.736	1.283E+00	5.861E-01
2.741	1.285E+00	5.862E-01
2.747	1.287E+00	5.864E-01
2.752	1.290E+00	5.866E-01
2.757	1.292E+00	5.868E-01
2.762	1.294E+00	5.870E-01
2.767	1.296E+00	5.872E-01
2.772	1.298E+00	5.874E-01
2.777	1.300E+00	5.876E-01
2.782	1.302E+00	5.878E-01
2.787	1.305E+00	5.879E-01
2.792	1.307E+00	5.882E-01
2.798	1.309E+00	5.884E-01
2.803	1.311E+00	5.886E-01
2.808	1.313E+00	5.888E-01
2.813	1.315E+00	5.890E-01
2.818	1.318E+00	5.893E-01
2.823	1.320E+00	5.895E-01
2.828	1.322E+00	5.897E-01
2.833	1.324E+00	5.900E-01
2.838	1.326E+00	5.902E-01
2.844	1.328E+00	5.904E-01
2.849	1.330E+00	5.906E-01
2.854	1.333E+00	5.908E-01
2.859	1.335E+00	5.910E-01
2.864	1.337E+00	5.912E-01
2.869	1.339E+00	5.914E-01
2.874	1.341E+00	5.916E-01
2.879	1.343E+00	5.918E-01
2.884	1.345E+00	5.920E-01
2.889	1.348E+00	5.922E-01
2.895	1.350E+00	5.925E-01
2.900	1.352E+00	5.927E-01
2.905	1.354E+00	5.929E-01
2.910	1.356E+00	5.931E-01
2.915	1.358E+00	5.933E-01
2.920	1.360E+00	5.935E-01
2.925	1.362E+00	5.937E-01
2.930	1.365E+00	5.939E-01
2.935	1.367E+00	5.941E-01
2.941	1.369E+00	5.942E-01
2.946	1.371E+00	5.945E-01
2.951	1.373E+00	5.947E-01
2.956	1.375E+00	5.949E-01
2.961	1.377E+00	5.951E-01
2.966	1.379E+00	5.953E-01
2.971	1.381E+00	5.955E-01
2.976	1.384E+00	5.957E-01
2.981	1.386E+00	5.960E-01
2.986	1.388E+00	5.962E-01
2.992	1.390E+00	5.964E-01
2.997	1.392E+00	5.966E-01
3.002	1.394E+00	5.968E-01
3.007	1.396E+00	5.971E-01
3.012	1.398E+00	5.973E-01
3.017	1.400E+00	5.975E-01
3.022	1.403E+00	5.978E-01
3.027	1.405E+00	5.980E-01
3.032	1.407E+00	5.983E-01
3.038	1.409E+00	5.985E-01
3.043	1.411E+00	5.987E-01
3.048	1.413E+00	5.990E-01
3.053	1.415E+00	5.992E-01
3.058	1.417E+00	5.995E-01
3.063	1.419E+00	5.998E-01
3.068	1.421E+00	6.000E-01
3.073	1.424E+00	6.002E-01
3.078	1.426E+00	6.005E-01
3.083	1.428E+00	6.007E-01
3.089	1.430E+00	6.009E-01
3.094	1.432E+00	6.012E-01
3.099	1.434E+00	6.014E-01
3.104	1.436E+00	6.016E-01
3.109	1.438E+00	6.019E-01
3.114	1.440E+00	6.021E-01
3.119	1.442E+00	6.023E-01
3.124	1.444E+00	6.026E-01
3.129	1.447E+00	6.028E-01
3.135	1.449E+00	6.030E-01
3.140	1.451E+00	6.033E-01
3.145	1.453E+00	6.035E-01
3.150	1.455E+00	6.038E-01
3.155	1.457E+00	6.040E-01
3.160	1.459E+00	6.043E-01
3.165	1.461E+00	6.045E-01
3.170	1.463E+00	6.048E-01
3.175	1.465E+00	6.050E-01
3.180	1.467E+00	6.053E-01
3.186	1.469E+00	6.055E-01
3.191	1.471E+00	6.058E-01
3.196	1.474E+00	6.061E-01
3.201	1.476E+00	6.063E-01
3.206	1.478E+00	6.066E-01
3.211	1.480E+00	6.069E-01
3.216	1.482E+00	6.072E-01
3.221	1.484E+00	6.075E-01
3.226	1.486E+00	6.077E-01
3.232	1.488E+00	6.080E-01
3.237	1.490E+00	6.083E-01
3.242	1.492E+00	6.085E-01
3.247	1.494E+00	6.088E-01
3.252	1.496E+00	6.091E-01
3.257	1.498E+00	6.093E-01
3.262	1.500E+00	6.096E-01
3.267	1.502E+00	6.099E-01
3.272	1.504E+00	6.101E-01
3.277	1.507E+00	6.104E-01
3.283	1.509E+00	6.107E-01
3.288	1.511E+00	6.110E-01
3.293	1.513E+00	6.113E-01
3.298	1.515E+00	6.115E-01
3.303	1.517E+00	6.118E-01
3.308	1.519E+00	6.121E-01
3.313	1.521E+00	6.124E-01
3.318	1.523E+00	6.127E-01
3.323	1.525E+00	6.129E-01
3.329	1.527E+00	6.132E-01
3.334	1.529E+00	6.134E-01
3.339	1.531E+00	6.137E-01
3.344	1.533E+00	6.140E-01
3.349	1.535E+00	6.142E-01
3.354	1.537E+00	6.145E-01
3.359	1.539E+00	6.148E-01
3.364	1.541E+00	6.150E-01
3.369	1.543E+00	6.153E-01
3.374	1.545E+00	6.156E-01
3.380	1.547E+00	6.158E-01
3.385	1.550E+00	6.161E-01
3.390	1.552E+00	6.164E-01
3.395	1.554E+00	6.166E-01
3.400	1.556E+00	6.169E-01
3.405	1.558E+00	6.172E-01
3.410	1.560E+00	6.175E-01
3.415	1.562E+00	6.178E-01
3.420	1.564E+00	6.180E-01
3.426	1.566E+00	6.183E-01
3.431	1.568E+00	6.186E-01
3.436	1.570E+00	6.189E-01
3.441	1.572E+00	6.192E-01
3.446	1.574E+00	6.194E-01
3.451	1.576E+00	6.197E-01
3.456	1.578E+00	6.200E-01
3.461	1.580E+00	6.202E-01
3.466	1.582E+00	6.205E-01
3.471	1.584E+00	6.208E-01
3.477	1.586E+00	6.211E-01
3.482	1.588E+00	6.213E-01
3.487	1.590E+00	6.216E-01
3.492	1.592E+00	6.219E-01
3.497	1.594E+00	6.222E-01
3.502	1.596E+00	6.224E-01
3.507	1.598E+00	6.227E-01
3.512	1.600E+00	6.230E-01
3.517	1.602E+00	6.233E-01
3.523	1.604E+00	6.236E-01
3.528	1.606E+00	6.239E-01
3.533	1.608E+00	6.242E-01
3.538	1.610E+00	6.245E-01
3.543	1.612E+00	6.248E-01
3.548	1.614E+00	6.251E-01
3.553	1.616E+00	6.254E-01
3.558	1.618E+00	6.258E-01
3.563	1.620E+00	6.261E-01
3.568	1.622E+00	6.264E-01
3.574	1.624E+00	6.267E-01
3.579	1.626E+00	6.270E-01
3.584	1.628E+00	6.273E-01
3.589	1.630E+00	6.277E-01
3.594	1.632E+00	6.280E-01
3.599	1.634E+00	6.283E-01
3.604	1.636E+00	6.286E-01
3.609	1.638E+00	6.290E-01
3.614	1.640E+00	6.293E-01
3.620	1.642E+00	6.296E-01
3.625	1.644E+00	6.299E-01
3.630	1.646E+00	6.302E-01
3.635	1.648E+00	6.305E-01
3.640	1.650E+00	6.308E-01
3.645	1.652E+00	6.312E-01
3.650	1.654E+00	6.315E-01
3.655	1.656E+00	6.318E-01
3.660	1.658E+00	6.321E-01
3.665	1.660E+00	6.324E-01
3.671	1.662E+00	6.327E-01
3.676	1.664E+00	6.330E-01
3.681	1.666E+00	6.333E-01
3.686	1.668E+00	6.336E-01
3.691	1.670E+00	6.339E-01
3.696	1.672E+00	6.342E-01
3.701	1.674E+00	6.345E-01
3.706	1.676E+00	6.348E-01
3.711	1.678E+00	6.350E-01
3.717	1.680E+00	6.353E-01
3.722	1.682E+00	6.356E-01
3.727	1.684E+00	6.359E-01
3.732	1.686E+00	6.362E-01
3.737	1.688E+00	6.364E-01
3.742	1.690E+00	6.367E-01
3.747	1.692E+00	6.369E-01
3.752	1.694E+00	6.372E-01
3.757	1.696E+00	6.374E-01
3.762	1.698E+00	6.377E-01
3.768	1.700E+00	6.379E-01
3.773	1.702E+00	6.381E-01
3.778	1.704E+00	6.384E-01
3.783	1.706E+00	6.386E-01
3.788	1.708E+00	6.388E-01
3.793	1.710E+00	6.391E-01
3.798	1.712E+00	6.393E-01
3.803	1.714E+00	6.396E-01
3.808	1.716E+00	6.398E-01
3.814	1.718E+00	6.401E-01
3.819	1.720E+00	6.403E-01
3.824	1.721E+00	6.406E-01
3.829	1.723E+00	6.409E-01
3.834	1.725E+00	6.411E-01
3.839	1.727E+00	6.413E-01
3.844	1.729E+00	6.416E-01
3.849	1.731E+00	6.418E-01
3.854	1.733E+00	6.421E-01
3.859	1.735E+00	6.423E-01
3.865	1.737E+00	6.425E-01
3.870	1.739E+00	6.428E-01
3.875	1.741E+00	6.430E-01
3.880	1.743E+00	6.433E-01
3.885	1.745E+00	6.435E-01
3.890	1.747E+00	6.437E-01
3.895	1.749E+00	6.440E-01
3.900	1.751E+00	6.442E-01
3.905	1.753E+00	6.445E-01
3.911	1.755E+00	6.447E-01
3.916	1.757E+00	6.450E-01
3.921	1.759E+00	6.452E-01
3.926	1.760E+00	6.455E-01
3.931	1.762E+00	6.458E-01
3.936	1.764E+00	6.460E-01
3.941	1.766E+00	6.463E-01
3.946	1.768E+00	6.466E-01
3.951	1.770E+00	6.468E-01
3.956	1.772E+00	6.471E-01
3.962	1.774E+00	6.473E-01
3.967	1.776E+00	6.476E-01
3.972	1.778E+00	6.478E-01
3.977	1.780E+00	6.480E-01
3.982	1.782E+00	6.482E-01
3.987	1.784E+00	6.484E-01
3.992	1.786E+00	6.486E-01
3.997	1.787E+00	6.488E-01
4.002	1.789E+00	6.490E-01
4.008	1.791E+00	6.492E-01
4.013	1.793E+00	6.493E-01
4.018	1.795E+00	6.495E-01
4.023	1.797E+00	6.497E-01
4.028	1.799E+00	6.498E-01
4.033	1.801E+00	6.500E-01
4.038	1.803E+00	6.502E-01
4.043	1.805E+00	6.504E-01
4.048	1.807E+00	6.506E-01
4.053	1.809E+00	6.508E-01
4.059	1.810E+00	6.510E-01
4.064	1.812E+00	6.511E-01
4.069	1.814E+00	6.513E-01
4.074	1.816E+00	6.515E-01
4.079	1.818E+00	6.517E-01
4.084	1.820E+00	6.519E-01
4.089	1.822E+00	6.521E-01
4.094	1.824E+00	6.523E-01
4.099	1.826E+00	6.525E-01
4.105	1.828E+00	6.527E-01
4.110	1.830E+00	6.529E-01
4.115	1.831E+00	6.531E-01
4.120	1.833E+00	6.533E-01
4.125	1.835E+00	6.536E-01
4.130	1.837E+00	6.538E-01
4.135	1.839E+00	6.540E-01
4.140	1.841E+00	6.543E-01
4.145	1.843E+00	6.545E-01
4.150	1.845E+00	6.548E-01
4.156	1.847E+00	6.550E-01
4.161	1.848E+00	6.553E-01
4.166	1.850E+00	6.555E-01
4.171	1.852E+00	6.558E-01
4.176	1.854E+00	6.560E-01
4.181	1.856E+00	6.563E-01
4.186	1.858E+00	6.565E-01
4.191	1.860E+00	6.568E-01
4.196	1.862E+00	6.570E-01
4.202	1.863E+00	6.573E-01
4.207	1.865E+00	6.576E-01
4.212	1.867E+00	6.578E-01
4.217	1.869E+00	6.581E-01
4.222	1.871E+00	6.583E-01
4.227	1.873E+00	6.585E-01
4.232	1.875E+00	6.588E-01
4.237	1.877E+00	6.590E-01
4.242	1.878E+00	6.592E-01
4.247	1.880E+00	6.595E-01
4.253	1.882E+00	6.597E-01
4.258	1.884E+00	6.599E-01
4.263	1.886E+00	6.602E-01
4.268	1.888E+00	6.604E-01
4.273	1.890E+00	6.606E-01
4.278	1.892E+00	6.608E-01
4.283	1.893E+00	6.611E-01
4.288	1.895E+00	6.613E-01
4.293	1.897E+00	6.615E-01
4.298	1.899E+00	6.617E-01
4.304	1.901E+00	6.620E-01
4.309	1.903E+00	6.622E-01
4.314	1.905E+00	6.624E-01
4.319	1.906E+00	6.626E-01
4.324	1.908E+00	6.628E-01
4.329	1.910E+00	6.630E-01
4.334	1.912E+00	6.633E-01
4.339	1.914E+00	6.635E-01
4.344	1.916E+00	6.637E-01
4.350	1.918E+00	6.639E-01
4.355	1.919E+00	6.641E-01
4.360	1.921E+00	6.644E-01
4.365	1.923E+00	6.646E-01
4.370	1.925E+00	6.648E-01
4.375	1.927E+00	6.650E-01
4.380	1.929E+00	6.652E-01
4.385	1.930E+00	6.654E-01
4.390	1.932E+00	6.656E-01
4.395	1.934E+00	6.658E-01
4.401	1.936E+00	6.660E-01
4.406	1.938E+00	6.663E-01
4.411	1.940E+00	6.665E-01
4.416	1.941E+00	6.667E-01
4.421	1.943E+00	6.668E-01
4.426	1.945E+00	6.670E-01
4.431	1.947E+00	6.672E-01
4.436	1.949E+00	6.674E-01
4.441	1.951E+00	6.676E-01
4.447	1.952E+00	6.678E-01
4.452	1.954E+00	6.680E-01
4.457	1.956E+00	6.683E-01
4.462	1.958E+00	6.685E-01
4.467	1.960E+00	6.687E-01
4.472	1.962E+00	6.689E-01
4.477	1.963E+00	6.691E-01
4.482	1.965E+00	6.693E-01
4.487	1.967E+00	6.696E-01
4.492	1.969E+00	6.698E-01
4.498	1.971E+00	6.700E-01
4.503	1.972E+00	6.703E-01
4.508	1.974E+00	6.705E-01
4.513	1.976E+00	6.708E-01
4.518	1.978E+00	6.710E-01
4.523	1.980E+00	6.713E-01
4.528	1.982E+00	6.716E-01
4.533	1.983E+00	6.719E-01
4.538	1.985E+00	6.721E-01
4.544	1.987E+00	6.724E-01
4.549	1.989E+00	6.726E-01
4.554	1.991E+00	6.729E-01
4.559	1.992E+00	6.731E-01
4.564	1.994E+00	6.734E-01
4.569	1.996E+00	6.737E-01
4.574	1.998E+00	6.740E-01
4.579	2.000E+00	6.742E-01
4.584	2.001E+00	6.745E-01
4.589	2.003E+00	6.748E-01
4.595	2.005E+00	6.751E-01
4.600	2.007E+00	6.754E-01
4.605	2.009E+00	6.756E-01
4.610	2.010E+00	6.759E-01
4.615	2.012E+00	6.762E-01
4.620	2.014E+00	6.764E-01
4.625	2.016E+00	6.767E-01
4.630	2.018E+00	6.770E-01
4.635	2.019E+00	6.772E-01
4.641	2.021E+00	6.775E-01
4.646	2.023E+00	6.778E-01
4.651	2.025E+00	6.780E-01
4.656	2.027E+00	6.783E-01
4.661	2.028E+00	6.786E-01
4.666	2.030E+00	6.789E-01
4.671	2.032E+00	6.791E-01
4.676	2.034E+00	6.794E-01
4.681	2.036E+00	6.797E-01
4.686	2.037E+00	6.799E-01
4.692	2.039E+00	6.802E-01
4.697	2.041E+00	6.804E-01
4.702	2.043E+00	6.807E-01
4.707	2.045E+00	6.809E-01
4.712	2.046E+00	6.811E-01
4.717	2.048E+00	6.814E-01
4.722	2.050E+00	6.817E-01
4.727	2.052E+00	6.819E-01
4.732	2.053E+00	6.822E-01
4.738	2.055E+00	6.824E-01
4.743	2.057E+00	6.827E-01
4.748	2.059E+00	6.830E-01
4.753	2.061E+00	6.832E-01
4.758	2.062E+00	6.835E-01
4.763	2.064E+00	6.838E-01
4.768	2.066E+00	6.840E-01
4.773	2.068E+00	6.842E-01
4.778	2.069E+00	6.845E-01
4.783	2.071E+00	6.848E-01
4.789	2.073E+00	6.850E-01
4.794	2.075E+00	6.853E-01
4.799	2.077E+00	6.855E-01
4.804	2.078E+00	6.858E-01
4.809	2.080E+00	6.860E-01
4.814	2.082E+00	6.863E-01
4.819	2.084E+00	6.865E-01
4.824	2.085E+00	6.868E-01
4.829	2.087E+00	6.871E-01
4.835	2.089E+00	6.874E-01
4.840	2.091E+00	6.877E-01
4.845	2.092E+00	6.880E-01
4.850	2.094E+00	6.883E-01
4.855	2.096E+00	6.886E-01
4.860	2.098E+00	6.889E-01
4.865	2.099E+00	6.892E-01
4.870	2.101E+00	6.896E-01
4.875	2.103E+00	6.899E-01
4.880	2.105E+00	6.902E-01
4.886	2.106E+00	6.905E-01
4.891	2.108E+00	6.908E-01
4.896	2.110E+00	6.911E-01
4.901	2.112E+00	6.914E-01
4.906	2.113E+00	6.917E-01
4.911	2.115E+00	6.920E-01
4.916	2.117E+00	6.923E-01
4.921	2.119E+00	6.927E-01
4.926	2.120E+00	6.930E-01
4.932	2.122E+00	6.933E-01
4.937	2.124E+00	6.936E-01
4.942	2.126E+00	6.939E-01
4.947	2.127E+00	6.943E-01
4.952	2.129E+00	6.946E-01
4.957	2.131E+00	6.949E-01
4.962	2.133E+00	6.952E-01
4.967	2.134E+00	6.955E-01
4.972	2.136E+00	6.958E-01
4.977	2.138E+00	6.962E-01
4.983	2.140E+00	6.965E-01
4.988	2.141E+00	6.968E-01
4.993	2.143E+00	6.971E-01
4.998	2.145E+00	6.974E-01
5.003	2.147E+00	6.977E-01
