# Supplementary material for: Self-sustained frictional cooling in active matter
Source: Nat Commun. 2025 Aug 6;16:7235. doi: 10.1038/s41467-025-62626-9 (PMC12328619; doi:10.1038/s41467-025-62626-9)
Supplement: Supplementary file 8 — Source Data [file 41467_2025_62626_MOESM8_ESM.zip › Figure_2d.txt]

# Columns: activity	⟨E_kin^min⟩/Ekin(0) dry frction	⟨E_kin^min⟩/Ekin(0) Stokes frction
0.1	9.927E-09	5.463E-01
0.2	2.602E-09	5.605E-01
0.3	1.211E-09	5.546E-01
0.4	7.389E-10	5.482E-01
0.5	2.726E-07	5.453E-01
0.6	1.648E-04	5.434E-01
0.7	8.031E-04	5.428E-01
0.8	9.623E-03	5.423E-01
0.9	3.743E-02	5.422E-01
1	8.926E-02	5.422E-01
1.1	1.667E-01	5.421E-01
1.2	2.648E-01	5.421E-01
1.3	3.750E-01	5.421E-01
1.4	4.883E-01	5.421E-01
1.5	5.990E-01	5.421E-01
1.6	7.028E-01	5.421E-01
1.7	7.971E-01	5.421E-01
1.8	8.792E-01	5.421E-01
1.9	9.454E-01	5.421E-01
2	9.926E-01	5.421E-01
