# Supplementary material for: Self-sustained frictional cooling in active matter
Source: Nat Commun. 2025 Aug 6;16:7235. doi: 10.1038/s41467-025-62626-9 (PMC12328619; doi:10.1038/s41467-025-62626-9)
Supplement: Supplementary file 8 — Source Data [file 41467_2025_62626_MOESM8_ESM.zip › Figure_3b.txt]

# t = 0 correspond to an initial state in Fig.3b
# Coordiantes are given in pixel units
# Columns: time, x, y, orientation
0, 1097.608765, 386.879913, -0.163977
0, 610.458435, 369.956787, 31.830484
0, 944.104675, 601.790833, -1.639771
0, 802.301941, 580.353638, -13.771846
0, 828.776733, 742.622253, 3.916823
0, 603.02771, 419.003937, -5.874014
0, 488.286499, 522.03418, 32.675457
0, 447.078064, 136.422211, 6.198099
0, 806.627747, 353.359558, 14.799224
0, 565.569336, 449.234741, 5.950062
0, 674.219666, 705.929321, 15.299135
0, 945.130554, 551.767822, 29.833929
0, 459.088379, 951.150757, -1.853132
0, 614.392212, 206.765488, 108.441269
0, 957.805786, 188.206299, -18.086855
0, 254.074387, 570.613464, 16.345991
0, 842.627808, 400.517487, -8.492702
0, 785.721497, 95.678375, -4.955038
0, 582.401184, 545.05542, 30.924444
0, 877.765808, 133.430313, 0.362208
0, 641.753906, 612.638184, 20.559952
0, 374.956818, 674.424683, 53.2686
0, 289.814331, 804.600281, 23.090872
0, 986.307678, 576.555298, 3.182237
0, 234.056351, 383.453644, -3.463202
0, 641.565979, 449.086243, 77.087303
0, 1050.439697, 476.395294, -20.058609
0, 725.855042, 481.389191, 4.578547
0, 747.292053, 228.996262, 25.331751
0, 534.709473, 712.742798, -19.727732
0, 1003.581421, 482.69693, -2.079797
0, 877.308472, 184.877045, -31.54336
0, 1078.282471, 343.081757, 1.092006
0, 455.041443, 892.292297, 144.475937
0, 549.239319, 579.774719, 19.942162
0, 812.967041, 437.665161, 4.024122
0, 986.220581, 528.735901, 37.197826
0, 978.568542, 350.644501, 41.109745
0, 699.558472, 127.670067, -16.472343
0, 778.327942, 265.525604, -40.086288
0, 898.236816, 269.044403, 27.412073
0, 571.311646, 497.885651, -13.885562
0, 582.344788, 949.036133, 48.675392
0, 534.236511, 534.942505, -14.081881
0, 830.337097, 263.175354, 50.477058
0, 765.110291, 330.019836, -33.111603
0, 476.576935, 475.137543, -44.27195
0, 818.237244, 535.006348, -14.034865
0, 676.568909, 483.181915, -7.841078
0, 450.554779, 434.197113, 11.492192
0, 567.762268, 896.915649, 4.888972
0, 751.470703, 406.597778, 36.434265
0, 291.857941, 649.308044, -30.195946
0, 807.164917, 304.858307, 5.234986
0, 652.852478, 788.307617, 19.79517
0, 1077.280518, 517.06488, -7.594397
0, 768.927612, 501.707672, -38.222614
0, 706.542847, 672.63031, -6.051422
0, 343.138275, 522.96344, 87.702187
0, 416.42569, 927.041626, 11.775391
0, 648.755493, 400.874878, 41.858757
0, 411.433105, 630.169373, 28.064486
0, 1001.103821, 689.124207, -2.023433
0, 654.007324, 526.005615, -13.597816
0, 674.895813, 570.107117, -25.740108
0, 451.654999, 557.51947, -102.326546
0, 1007.026428, 394.661957, 0.513372
0, 818.581787, 667.747803, 7.211254
0, 877.876404, 434.808044, -33.606335
0, 917.268616, 157.376007, 20.646664
0, 1039.294678, 429.210541, -21.84524
0, 862.518677, 480.992676, -57.370419
0, 301.658356, 562.404602, -52.676888
0, 553.500305, 629.782715, -38.892212
0, 549.581482, 985.564636, -116.220413
0, 717.891602, 341.3078, 5.874495
0, 243.731964, 721.873352, -3.616754
0, 951.385376, 485.926208, -9.619652
0, 604.665894, 776.320007, 19.784718
0, 598.531433, 994.827881, 4.520819
0, 479.028168, 258.869537, -134.863724
0, 735.077576, 292.100616, 5.491671
0, 522.852722, 486.376434, 0.005086
0, 226.891556, 677.047913, 4.356586
0, 406.112915, 160.837616, 1.989982
0, 515.784607, 382.143982, -12.569821
0, 502.085052, 568.271484, -37.200653
0, 1120.330322, 479.855682, -1.014626
0, 569.106628, 675.153137, 39.60051
0, 655.827515, 353.893982, -51.488033
0, 710.245117, 905.262634, 55.756557
0, 931.158203, 356.814789, 31.026072
0, 702.058716, 523.991943, 14.739156
0, 969.59552, 884.054504, 5.40682
0, 853.807007, 842.77948, 2.93885
0, 850.431213, 575.483643, -6.016324
0, 690.287476, 625.580139, 5.854138
0, 936.850647, 440.333527, 38.286789
0, 731.274353, 948.489014, -25.15522
0, 1123.45874, 526.902771, -0.262057
0, 766.034973, 453.287628, 19.171856
0, 720.138916, 586.719482, 11.990162
0, 677.967041, 830.151245, 90.547676
0, 984.984497, 438.017456, -17.613319
0, 243.424942, 629.432312, -39.976112
0, 1069.355835, 612.860596, -13.07482
0, 1032.19519, 353.911407, 5.706477
0, 626.29541, 566.231445, 2.183978
0, 693.814087, 382.523865, -29.691732
0, 409.889709, 582.252075, -189.437927
0, 611.238953, 276.334259, -17.005939
0, 834.668152, 621.72998, 1.105365
0, 754.005127, 678.354858, 7.315748
0, 912.85144, 515.007812, 4.981553
0, 848.63855, 327.544159, -35.308834
0, 1017.008484, 614.852966, 77.60701
0, 830.760925, 112.037758, 0.856729
0, 897.293762, 566.186829, -8.249856
0, 679.613892, 965.001709, -47.514938
0, 563.497009, 391.983124, -20.702051
0, 737.824768, 633.433594, 4.916459
0, 956.900513, 817.694031, 14.317513
0, 923.824707, 736.669678, 6.303926
0, 805.775757, 834.484009, 7.929395
0, 615.688843, 115.675987, 1.798318
0, 592.638245, 602.234863, 1.887692
0, 895.976074, 390.367218, -15.465832
0, 616.671509, 905.129822, 68.057091
0, 867.895325, 529.882202, 3.930378
0, 1110.901489, 432.447357, -7.417873
0, 1115.220581, 629.755554, -1.022354
0, 1027.660889, 552.427307, 11.173914
0, 1076.922729, 723.909302, -1.74016
0, 320.069519, 843.263855, -27.056528
0, 618.979187, 492.576355, 12.504626
0, 254.566162, 473.533386, -20.680552
0, 729.52478, 774.64856, -67.671326
0, 726.210388, 835.189941, 134.562057
0, 881.639038, 611.978699, 11.038509
0, 747.491699, 545.321106, 2.654314
0, 317.35022, 607.929993, -33.922665
0, 815.271057, 485.768219, -1.996895
0, 766.599365, 806.256836, -33.854004
0, 753.177429, 876.046204, -41.602192
0, 457.950989, 605.68927, 33.168064
0, 935.977539, 691.416321, -15.760768
0, 209.209183, 590.846802, 15.884071
0, 1122.701538, 576.261597, 0.69605
0, 959.168579, 397.589813, 6.162507
0, 770.596863, 921.322205, 92.397499
0, 1074.924072, 564.619385, 12.847002
0, 1101.884277, 681.7229, 6.063114
0, 521.127625, 430.648621, 100.760704
0, 536.736633, 934.445251, 37.363792
0, 655.687744, 660.872986, -61.832245
0, 503.514618, 970.015015, 30.800299
0, 811.430908, 948.425293, 2.822729
0, 913.656311, 648.72583, 13.532365
0, 1064.846313, 770.23291, 7.448574
0, 637.774719, 741.296936, 9.67114
0, 876.738831, 750.001953, 19.791643
0, 704.091064, 80.995331, 1.394534
0, 718.644714, 718.201477, 35.179855
0, 867.717529, 231.038177, 54.163319
0, 970.086182, 725.630981, 20.798704
0, 858.498962, 795.346924, 2.803996
0, 633.15918, 953.370544, -0.800313
0, 622.361084, 694.75708, -81.2686
0, 772.373169, 976.108215, 32.109585
0, 219.256592, 431.525238, -3.543012
0, 785.816589, 624.979126, 8.428352
0, 1037.816406, 657.562195, 37.359989
0, 362.311218, 627.693726, -75.926804
0, 609.577271, 648.237244, -36.630699
0, 810.977234, 786.199646, 5.333939
0, 645.143982, 1000.529541, -1.577091
0, 866.040649, 675.744446, 7.546635
0, 686.213623, 752.957947, 1.040653
0, 581.633972, 721.918884, -0.240492
0, 888.615173, 877.617737, 11.250235
0.1, 1097.63623, 386.867035, -0.164319
0.1, 611.457153, 370.204559, 32.05122
0.1, 944.138245, 601.758301, -1.642039
0.1, 802.374939, 580.321289, -13.77913
0.1, 828.795044, 742.473328, 3.925076
0.1, 603.063599, 419.036255, -5.867723
0.1, 488.565338, 522.552612, 32.716042
0.1, 447.090729, 136.43541, 6.199644
0.1, 806.760742, 353.293976, 14.817407
0.1, 565.719421, 449.891693, 6.000542
0.1, 674.324402, 705.844299, 15.312913
0.1, 945.335449, 551.715515, 29.814161
0.1, 459.069061, 951.120178, -1.849535
0.1, 609.603027, 193.538757, 108.687576
0.1, 959.973816, 190.557343, -18.172539
0.1, 253.980286, 572.954651, 16.54607
0.1, 842.605469, 400.517212, -8.492376
0.1, 785.7005, 95.776237, -4.951873
0.1, 582.269531, 545.005493, 30.923805
0.1, 877.509033, 134.378937, 0.301817
0.1, 641.81958, 612.623962, 20.566067
0.1, 367.858124, 674.773682, 53.41917
0.1, 290.760498, 807.112244, 23.039644
0.1, 986.312988, 576.525024, 3.185146
0.1, 233.450577, 384.773804, -3.418356
0.1, 641.718323, 449.037537, 77.100342
0.1, 1050.455933, 476.367889, -20.058001
0.1, 725.835999, 481.431793, 4.58014
0.1, 751.620483, 226.235611, 25.23344
0.1, 534.714661, 712.747986, -19.7271
0.1, 1003.596985, 482.75058, -2.082288
0.1, 878.036987, 185.073318, -31.562021
0.1, 1078.266968, 343.077118, 1.090827
0.1, 466.024475, 894.991882, 144.866516
0.1, 549.2995, 580.830688, 19.98595
0.1, 812.985657, 437.584747, 4.030098
0.1, 986.264099, 528.678406, 37.192066
0.1, 978.5802, 350.597626, 41.12215
0.1, 697.56543, 127.412613, -16.401466
0.1, 774.610168, 268.323242, -40.221607
0.1, 898.401306, 269.383514, 27.423782
0.1, 571.257385, 497.949402, -13.876176
0.1, 582.419006, 948.989929, 48.644333
0.1, 534.61792, 534.271057, -14.10603
0.1, 829.935852, 263.574768, 50.498634
0.1, 765.230469, 330.614044, -33.122787
0.1, 476.536011, 475.40686, -44.254917
0.1, 818.284668, 535.05365, -14.041251
0.1, 676.548035, 483.318848, -7.836438
0.1, 445.527374, 437.641846, 11.846593
0.1, 568.613159, 897.443665, 5.074966
0.1, 751.468811, 406.590912, 36.434006
0.1, 292.775085, 648.746948, -30.377922
0.1, 807.13623, 304.924225, 5.226364
0.1, 652.772949, 787.375427, 19.741358
0.1, 1077.279785, 517.090881, -7.592937
0.1, 768.762512, 501.797699, -38.206936
0.1, 706.498962, 672.578674, -6.054918
0.1, 351.123047, 524.802917, 87.965088
0.1, 417.100433, 927.148315, 11.740815
0.1, 648.595215, 400.923431, 41.867184
0.1, 407.697296, 631.037415, 28.051361
0.1, 1001.127136, 689.260803, -2.030065
0.1, 654.076538, 525.857361, -13.609836
0.1, 674.942627, 570.019409, -25.748425
0.1, 450.10968, 557.655273, -102.370407
0.1, 1007.008545, 394.628906, 0.508521
0.1, 818.487183, 667.798645, 7.206598
0.1, 877.80658, 434.812653, -33.604279
0.1, 917.822021, 157.58551, 20.670839
0.1, 1039.390747, 429.210876, -21.847733
0.1, 862.52771, 481.082855, -57.364941
0.1, 299.903259, 558.659363, -52.698174
0.1, 553.400757, 629.809082, -38.882843
0.1, 549.800598, 985.665588, -116.231087
0.1, 717.969849, 341.329376, 5.859252
0.1, 245.007843, 723.802002, -3.785011
0.1, 951.47644, 485.917816, -9.616607
0.1, 605.301819, 776.500488, 19.850527
0.1, 598.330627, 994.719971, 4.546688
0.1, 468.51825, 258.140411, -134.82074
0.1, 733.061829, 293.94989, 5.604992
0.1, 523.528015, 486.610138, 0.024752
0.1, 227.861496, 679.130493, 4.397153
0.1, 406.082764, 160.861206, 1.987159
0.1, 515.892944, 382.167938, -12.551512
0.1, 502.090118, 568.39447, -37.199623
0.1, 1120.205078, 479.853394, -1.006041
0.1, 569.082581, 675.124634, 39.599171
0.1, 656.723389, 353.357941, -51.527309
0.1, 710.222961, 905.259033, 55.762505
0.1, 931.412048, 357.058472, 31.112396
0.1, 702.157288, 524.070557, 14.739639
0.1, 969.637329, 884.108032, 5.407259
0.1, 853.816406, 842.866821, 2.927371
0.1, 850.382996, 575.575378, -6.013686
0.1, 690.227539, 625.540833, 5.852435
0.1, 936.846191, 440.318146, 38.282051
0.1, 731.249084, 948.446655, -25.154335
0.1, 1123.453369, 526.883911, -0.262598
0.1, 766.102478, 453.283264, 19.172741
0.1, 720.185486, 586.659241, 11.983644
0.1, 678.061768, 829.861145, 90.697609
0.1, 984.88916, 437.951202, -17.624514
0.1, 240.157349, 631.372437, -39.796227
0.1, 1069.383301, 612.923889, -13.073366
0.1, 1032.169189, 353.83786, 5.698744
0.1, 626.2948, 566.367065, 2.174827
0.1, 694.158264, 383.164185, -29.696611
0.1, 408.459412, 582.359436, -189.60051
0.1, 605.040649, 266.377441, -16.878031
0.1, 834.662109, 621.828125, 1.110512
0.1, 754.034485, 678.546509, 7.328302
0.1, 912.920105, 515.012756, 4.97391
0.1, 848.540222, 327.382202, -35.500717
0.1, 1016.55658, 614.543945, 77.589775
0.1, 830.864563, 112.132713, 0.849437
0.1, 897.274719, 566.169373, -8.245973
0.1, 679.295715, 962.883423, -47.538361
0.1, 563.511047, 391.985352, -20.704153
0.1, 737.901123, 633.419495, 4.910375
0.1, 956.859985, 817.625244, 14.312416
0.1, 923.873169, 736.678833, 6.30669
0.1, 805.787048, 834.425293, 7.930253
0.1, 610.803711, 105.140381, 1.915962
0.1, 592.802124, 602.286987, 1.897957
0.1, 895.792542, 390.356964, -15.468845
0.1, 616.79248, 905.245239, 68.06646
0.1, 867.926941, 529.67334, 3.943847
0.1, 1111.227417, 430.706024, -7.495425
0.1, 1115.216675, 629.849487, -1.017192
0.1, 1027.697021, 552.414673, 11.167582
0.1, 1076.89502, 723.862427, -1.736561
0.1, 320.66507, 844.73175, -26.984896
0.1, 619.016479, 492.477875, 12.498046
0.1, 254.551956, 473.566833, -20.683126
0.1, 729.582458, 774.608276, -67.668312
0.1, 726.243835, 835.265076, 134.561707
0.1, 881.633911, 612.033386, 11.036915
0.1, 747.647156, 545.330933, 2.66117
0.1, 315.246185, 606.111023, -33.876041
0.1, 815.388184, 485.803101, -2.00809
0.1, 766.684753, 806.279968, -33.862553
0.1, 753.150269, 875.987244, -41.601353
0.1, 458.415588, 605.457214, 33.264175
0.1, 935.844727, 691.435059, -15.764636
0.1, 209.684433, 593.957092, 15.773859
0.1, 1122.67395, 576.302063, 0.697032
0.1, 959.183838, 398.549103, 6.235402
0.1, 770.680298, 921.32312, 92.394798
0.1, 1074.952026, 564.719666, 12.856229
0.1, 1101.846558, 681.659973, 6.05945
0.1, 521.642395, 428.670898, 100.769249
0.1, 536.783752, 934.498169, 37.365898
0.1, 655.704163, 660.74585, -61.836487
0.1, 503.507019, 970.199646, 30.816448
0.1, 811.441589, 948.433777, 2.818118
0.1, 913.755432, 648.663879, 13.536059
0.1, 1064.698975, 770.272034, 7.431739
0.1, 637.763062, 741.398621, 9.663861
0.1, 876.754639, 749.971802, 19.790968
0.1, 705.206177, 80.970375, 1.365878
0.1, 718.649597, 718.177429, 35.181526
0.1, 867.757568, 231.654999, 54.154186
0.1, 970.044678, 725.517212, 20.800095
0.1, 858.412476, 795.309692, 2.805187
0.1, 631.864319, 953.334656, -0.564544
0.1, 622.334351, 694.731873, -81.273056
0.1, 772.464966, 976.193481, 32.119461
0.1, 219.323059, 431.335754, -3.517676
0.1, 785.686646, 625.037781, 8.414742
0.1, 1037.842896, 657.575806, 37.361855
0.1, 359.454346, 627.029114, -76.056526
0.1, 609.48584, 648.240845, -36.640289
0.1, 811.053284, 786.202026, 5.331857
0.1, 644.834717, 1000.802368, -1.537179
0.1, 866.024292, 675.707886, 7.542782
0.1, 686.213928, 752.94928, 1.038197
0.1, 581.631897, 721.875732, -0.245365
0.1, 888.610901, 877.608887, 11.249953
0.2, 1097.199951, 385.249176, -0.288903
0.2, 612.297241, 368.971985, 32.14576
0.2, 944.146423, 601.830017, -1.644841
0.2, 802.266907, 580.328735, -13.769254
0.2, 828.758301, 742.49884, 3.923481
0.2, 603.837219, 418.944397, -5.834968
0.2, 488.532623, 522.528381, 32.716125
0.2, 447.013, 136.328674, 6.22647
0.2, 806.763123, 353.383331, 14.811722
0.2, 565.926514, 449.899963, 6.001531
0.2, 674.229187, 705.969299, 15.295103
0.2, 945.348999, 551.583191, 29.814213
0.2, 459.097443, 951.165466, -1.854335
0.2, 604.99585, 183.199081, 108.746147
0.2, 961.993958, 191.277451, -18.142578
0.2, 254.062332, 574.11969, 16.531116
0.2, 842.637817, 400.515198, -8.4954
0.2, 785.399536, 95.503967, -5.107631
0.2, 582.388428, 545.152283, 30.929758
0.2, 877.759399, 133.664276, 0.312069
0.2, 641.890381, 612.669312, 20.572649
0.2, 355.9664, 675.115234, 53.274139
0.2, 291.934784, 808.633972, 23.20533
0.2, 986.37677, 576.579224, 3.180243
0.2, 233.302338, 385.582428, -3.429335
0.2, 641.609375, 449.02536, 77.090271
0.2, 1050.363037, 476.385803, -20.051134
0.2, 725.809204, 481.407227, 4.584257
0.2, 755.971313, 224.744873, 25.120646
0.2, 534.762756, 712.694885, -19.733234
0.2, 1003.628784, 482.72876, -2.083392
0.2, 877.815125, 185.081024, -31.510534
0.2, 1078.302979, 343.069458, 1.094833
0.2, 479.679474, 890.628357, 145.103958
0.2, 549.13031, 580.874817, 19.988016
0.2, 812.904297, 437.586334, 4.034214
0.2, 986.219788, 528.755432, 37.201504
0.2, 978.633911, 350.57373, 41.121929
0.2, 697.555908, 127.184692, -16.45857
0.2, 773.790833, 269.883881, -40.296818
0.2, 898.487488, 269.425201, 27.430235
0.2, 571.325317, 497.841339, -13.882295
0.2, 582.298401, 949.480286, 48.624222
0.2, 534.157715, 534.714783, -14.083349
0.2, 829.654419, 263.896851, 50.511917
0.2, 765.073975, 330.717163, -33.113644
0.2, 476.926697, 475.630981, -44.249161
0.2, 818.319702, 535.060974, -14.046206
0.2, 676.62439, 483.278717, -7.843417
0.2, 443.92334, 439.52771, 11.997567
0.2, 569.025818, 897.974182, 5.054928
0.2, 751.472229, 406.581421, 36.43425
0.2, 296.56134, 651.204468, -30.441319
0.2, 807.107361, 304.918701, 5.219802
0.2, 652.741577, 787.433228, 19.75716
0.2, 1077.328491, 517.038757, -7.597736
0.2, 768.812256, 501.666992, -38.218018
0.2, 706.411194, 672.614075, -6.052232
0.2, 357.343048, 524.477661, 88.159889
0.2, 417.080383, 927.187622, 11.748239
0.2, 648.710327, 401.312042, 41.843075
0.2, 404.537903, 632.122681, 28.150642
0.2, 1001.048279, 689.119873, -2.016451
0.2, 654.18927, 525.855896, -13.615956
0.2, 674.942017, 569.98114, -25.746456
0.2, 449.120544, 558.384949, -102.461082
0.2, 1007.03125, 394.643372, 0.514914
0.2, 818.456421, 667.805542, 7.204947
0.2, 877.741394, 434.847717, -33.601822
0.2, 917.947998, 157.847519, 20.671413
0.2, 1039.348145, 429.13504, -21.840012
0.2, 862.612732, 481.115906, -57.36787
0.2, 298.886078, 556.53656, -53.01432
0.2, 553.519775, 629.753601, -38.891987
0.2, 549.670105, 985.560242, -116.224365
0.2, 718.037354, 341.141968, 5.820868
0.2, 246.447723, 728.288696, -3.999047
0.2, 951.49939, 485.811707, -9.607713
0.2, 604.460938, 776.000793, 19.951424
0.2, 598.458862, 995.411682, 4.532862
0.2, 460.499939, 258.020172, -134.933182
0.2, 732.50061, 295.204346, 5.650801
0.2, 523.558411, 486.393158, 0.004968
0.2, 229.803238, 682.774414, 4.490178
0.2, 406.070648, 160.839386, 1.98732
0.2, 515.898743, 382.110443, -12.55616
0.2, 502.10788, 568.386169, -37.201591
0.2, 1120.212402, 479.881012, -1.005025
0.2, 569.089355, 675.097961, 39.598366
0.2, 657.745361, 352.60257, -51.470333
0.2, 710.216919, 905.261292, 55.76881
0.2, 931.347412, 357.45874, 31.195156
0.2, 702.196655, 524.015808, 14.74368
0.2, 969.629333, 884.128235, 5.408071
0.2, 853.871216, 842.817993, 2.929424
0.2, 850.496521, 575.535095, -6.012362
0.2, 690.245422, 625.494507, 5.852129
0.2, 936.964844, 440.389099, 38.295494
0.2, 730.951477, 948.5401, -25.146421
0.2, 1123.473267, 526.898315, -0.260641
0.2, 766.091187, 453.237122, 19.16979
0.2, 720.167969, 586.756409, 11.993999
0.2, 675.386536, 831.140808, 90.807312
0.2, 984.883484, 437.993652, -17.622896
0.2, 238.309296, 634.159546, -39.77166
0.2, 1069.413086, 612.967468, -13.070362
0.2, 1032.15564, 353.833282, 5.700054
0.2, 626.170898, 566.345398, 2.163462
0.2, 694.347839, 383.391663, -29.70195
0.2, 406.985474, 584.323669, -189.740005
0.2, 595.56842, 258.353241, -16.967932
0.2, 834.586426, 621.72937, 1.098956
0.2, 753.981934, 678.312988, 7.31227
0.2, 912.830994, 515.035767, 4.984957
0.2, 849.544128, 325.63855, -35.64687
0.2, 1016.574341, 614.503906, 77.59359
0.2, 833.12439, 112.883827, 0.909083
0.2, 897.412048, 566.130859, -8.25565
0.2, 682.862976, 958.024963, -47.61462
0.2, 563.47467, 391.975067, -20.699041
0.2, 737.877258, 633.420288, 4.912546
0.2, 956.876587, 817.65332, 14.316094
0.2, 923.896362, 736.696167, 6.307884
0.2, 805.827759, 834.346802, 7.932241
0.2, 607.904724, 95.350067, 1.940545
0.2, 592.770203, 602.308105, 1.892771
0.2, 895.766663, 390.302612, -15.466579
0.2, 617.198059, 905.184387, 68.062424
0.2, 867.859436, 529.66626, 3.947271
0.2, 1111.268799, 430.765594, -7.497562
0.2, 1115.223755, 629.956299, -1.012561
0.2, 1027.753784, 552.381653, 11.161498
0.2, 1076.859497, 723.853333, -1.734774
0.2, 322.630951, 846.65094, -27.095953
0.2, 618.981384, 492.449921, 12.497436
0.2, 254.543106, 473.555145, -20.684608
0.2, 729.5047, 774.583923, -67.674438
0.2, 726.58667, 835.15509, 134.585266
0.2, 881.586975, 611.939453, 11.043339
0.2, 747.548889, 545.356995, 2.653085
0.2, 311.103119, 603.992126, -33.65052
0.2, 815.255371, 485.677521, -1.99162
0.2, 766.730225, 806.29541, -33.865513
0.2, 752.638306, 875.571167, -41.611439
0.2, 456.254578, 605.53772, 33.411976
0.2, 935.873657, 691.415405, -15.763316
0.2, 210.094116, 594.492615, 15.810848
0.2, 1122.739014, 576.284241, 0.701143
0.2, 959.014221, 397.589722, 6.154439
0.2, 770.762573, 921.148499, 92.398422
0.2, 1074.976685, 564.677673, 12.853552
0.2, 1101.85144, 681.758606, 6.070005
0.2, 521.63739, 428.615509, 100.792786
0.2, 536.844299, 934.531067, 37.371376
0.2, 655.735596, 660.815918, -61.830479
0.2, 503.015717, 970.436707, 30.859074
0.2, 811.427002, 948.455505, 2.810251
0.2, 913.219604, 648.496216, 13.488282
0.2, 1064.833252, 770.189087, 7.444648
0.2, 637.868042, 741.336975, 9.663575
0.2, 876.733154, 749.897949, 19.787537
0.2, 705.416504, 81.100029, 1.428437
0.2, 718.704285, 718.168701, 35.17514
0.2, 867.1203, 231.508347, 54.311588
0.2, 970.136536, 725.550781, 20.806463
0.2, 858.428406, 795.297668, 2.802488
0.2, 635.204895, 952.514038, -0.318084
0.2, 622.351013, 694.7229, -81.272583
0.2, 772.467651, 976.15625, 32.119823
0.2, 219.119904, 431.419159, -3.505331
0.2, 785.885315, 625.009583, 8.429152
0.2, 1037.804565, 657.525024, 37.359974
0.2, 356.479919, 626.922424, -76.171333
0.2, 609.539001, 648.210876, -36.637165
0.2, 810.809082, 787.068359, 5.39796
0.2, 644.52356, 1000.884888, -1.49743
0.2, 866.018799, 675.748596, 7.546
0.2, 686.187683, 752.921631, 1.035614
0.2, 581.640686, 721.851074, -0.243843
0.2, 888.608643, 877.617981, 11.251531
0.3, 1097.606812, 386.847076, -0.162172
0.3, 611.950012, 366.045563, 32.271622
0.3, 944.124634, 601.750244, -1.643579
0.3, 802.460083, 580.336182, -13.786515
0.3, 828.767273, 742.502747, 3.921892
0.3, 603.793335, 418.947693, -5.836581
0.3, 488.573334, 522.484497, 32.716064
0.3, 447.099121, 136.456223, 6.202098
0.3, 806.741394, 353.349976, 14.817762
0.3, 565.871948, 449.889038, 6.003203
0.3, 674.289795, 706.002502, 15.290563
0.3, 945.194092, 551.778503, 29.824802
0.3, 459.085419, 951.101196, -1.853106
0.3, 598.945435, 175.223328, 108.785179
0.3, 962.657043, 192.100845, -18.090233
0.3, 255.449356, 577.399597, 16.562248
0.3, 842.583374, 400.513855, -8.492573
0.3, 788.372498, 96.209862, -5.031699
0.3, 582.294189, 545.224121, 30.941866
0.3, 877.678589, 133.688812, 0.321439
0.3, 641.817261, 612.671753, 20.567158
0.3, 347.265076, 674.260864, 53.100784
0.3, 294.046417, 811.48468, 23.037525
0.3, 986.30365, 576.615112, 3.177778
0.3, 233.534286, 384.675751, -3.491155
0.3, 641.480774, 449.053802, 77.077477
0.3, 1050.383911, 476.362305, -20.053003
0.3, 725.879456, 481.354126, 4.578078
0.3, 760.59552, 223.731796, 25.221523
0.3, 534.814331, 712.70874, -19.736263
0.3, 1003.624695, 482.78009, -2.087512
0.3, 878.498535, 185.088943, -31.795988
0.3, 1078.292847, 343.086456, 1.096008
0.3, 492.256165, 885.350708, 145.263214
0.3, 549.15033, 580.796936, 19.987917
0.3, 812.999695, 437.603302, 4.02571
0.3, 986.217651, 528.731445, 37.200241
0.3, 978.70343, 350.539581, 41.124649
0.3, 697.521057, 127.042702, -16.520103
0.3, 772.893066, 270.043518, -40.190285
0.3, 898.41571, 269.349487, 27.430092
0.3, 571.310547, 497.862823, -13.87744
0.3, 582.684204, 949.601196, 48.623753
0.3, 534.317139, 534.851685, -14.064259
0.3, 829.516846, 263.943207, 50.503624
0.3, 764.996826, 330.652832, -33.114853
0.3, 477.004883, 475.56665, -44.257324
0.3, 818.219238, 535.039856, -14.036696
0.3, 676.524231, 483.240082, -7.833429
0.3, 444.450287, 438.694855, 11.933183
0.3, 569.162048, 898.174866, 5.123329
0.3, 751.457642, 406.52359, 36.432827
0.3, 303.165253, 651.582886, -30.46332
0.3, 807.141296, 306.019562, 5.256834
0.3, 652.054504, 787.135132, 19.70145
0.3, 1077.258667, 517.083374, -7.590446
0.3, 768.786499, 501.709625, -38.212418
0.3, 706.448425, 672.636536, -6.047288
0.3, 363.238922, 524.618469, 87.855446
0.3, 416.273987, 927.004883, 11.78446
0.3, 648.917114, 401.564514, 41.814247
0.3, 400.532623, 635.060791, 28.144678
0.3, 1001.065857, 689.128418, -2.018936
0.3, 654.104431, 525.924377, -13.604531
0.3, 675.01178, 570.000366, -25.750036
0.3, 448.796478, 559.395264, -102.833008
0.3, 1007.065247, 394.669342, 0.518536
0.3, 818.450195, 667.751221, 7.199749
0.3, 877.778137, 434.897003, -33.610268
0.3, 918.03125, 158.000641, 20.662958
0.3, 1039.357666, 429.175323, -21.845104
0.3, 862.481262, 481.027374, -57.36203
0.3, 297.569244, 554.583374, -53.098202
0.3, 553.515137, 629.746826, -38.891361
0.3, 549.574219, 985.619263, -116.228333
0.3, 717.76416, 341.633759, 5.846038
0.3, 247.26593, 730.33136, -4.166167
0.3, 951.415771, 485.89267, -9.613314
0.3, 605.28595, 776.33783, 19.936789
0.3, 598.321777, 995.469482, 4.551535
0.3, 450.585449, 254.901642, -135.203339
0.3, 732.485535, 295.557892, 5.550207
0.3, 523.627991, 486.372559, 0.000778
0.3, 229.81987, 685.11322, 4.60291
0.3, 406.12439, 160.818527, 1.990951
0.3, 515.88562, 382.073822, -12.553625
0.3, 502.053497, 568.308044, -37.21843
0.3, 1120.290771, 479.87384, -1.01318
0.3, 569.197754, 675.095764, 39.609978
0.3, 658.583435, 352.212433, -51.698761
0.3, 710.236511, 905.247559, 55.770191
0.3, 931.346375, 357.526154, 31.117979
0.3, 702.10199, 523.996887, 14.733495
0.3, 969.51532, 884.032166, 5.411452
0.3, 853.899719, 842.871948, 2.925119
0.3, 850.396301, 575.564636, -6.015499
0.3, 690.21228, 625.49823, 5.857625
0.3, 936.869568, 440.386139, 38.286755
0.3, 731.146179, 948.383667, -25.157463
0.3, 1123.455933, 526.96759, -0.25536
0.3, 766.131165, 453.362946, 19.18103
0.3, 720.119568, 586.763794, 11.994847
0.3, 674.734436, 831.241577, 90.921829
0.3, 984.838379, 437.930359, -17.629278
0.3, 236.318069, 636.934814, -39.817474
0.3, 1069.391113, 612.962585, -13.067419
0.3, 1032.104126, 353.748932, 5.69694
0.3, 626.323059, 566.376465, 2.172258
0.3, 694.434509, 383.990906, -29.720058
0.3, 407.520081, 586.69873, -190.049164
0.3, 592.127075, 254.149857, -17.326033
0.3, 834.601318, 621.715027, 1.09928
0.3, 753.950562, 678.423218, 7.31506
0.3, 912.782043, 514.984497, 4.988211
0.3, 850.571045, 324.219971, -35.758137
0.3, 1016.606018, 614.510315, 77.595505
0.3, 833.169067, 113.01268, 0.876739
0.3, 897.360474, 566.144653, -8.252728
0.3, 682.456543, 952.629944, -47.849056
0.3, 563.467773, 391.938965, -20.698263
0.3, 737.838745, 633.414795, 4.918845
0.3, 956.915527, 817.698486, 14.319615
0.3, 923.823669, 736.69519, 6.308117
0.3, 805.795349, 834.415283, 7.927707
0.3, 604.444214, 89.189209, 1.911345
0.3, 592.827332, 602.331238, 1.893979
0.3, 895.75708, 390.204865, -15.457344
0.3, 617.554871, 905.35022, 68.06057
0.3, 867.837769, 529.712463, 3.943931
0.3, 1110.942017, 429.276398, -7.492448
0.3, 1115.19165, 629.990784, -1.00764
0.3, 1027.748047, 552.423096, 11.163846
0.3, 1076.871582, 723.916931, -1.73766
0.3, 324.700592, 848.942444, -27.21999
0.3, 618.973267, 492.561188, 12.508522
0.3, 254.528748, 473.592316, -20.682955
0.3, 729.537842, 774.57666, -67.671425
0.3, 726.557922, 835.172241, 134.580963
0.3, 881.676941, 611.980164, 11.032781
0.3, 747.670288, 545.291687, 2.665711
0.3, 306.96582, 603.029968, -33.658607
0.3, 815.303589, 485.822327, -2.001534
0.3, 766.624512, 806.317444, -33.862946
0.3, 752.711853, 875.532837, -41.60556
0.3, 452.079285, 607.065002, 33.568951
0.3, 935.907776, 691.430176, -15.765821
0.3, 210.168152, 595.72937, 15.669164
0.3, 1122.601562, 576.322754, 0.696484
0.3, 959.102417, 398.542328, 6.228591
0.3, 770.762756, 921.143921, 92.402313
0.3, 1074.95813, 564.517029, 12.840051
0.3, 1101.812134, 681.713623, 6.068017
0.3, 521.990356, 428.712189, 100.807793
0.3, 536.73468, 934.523315, 37.367298
0.3, 655.72876, 660.706116, -61.833591
0.3, 503.016724, 970.416321, 30.857447
0.3, 811.414551, 948.345398, 2.817858
0.3, 913.303955, 648.427734, 13.490851
0.3, 1064.734009, 770.157043, 7.432541
0.3, 637.927002, 741.452271, 9.65286
0.3, 876.701294, 749.924438, 19.786341
0.3, 707.060974, 81.044853, 1.45367
0.3, 718.677734, 718.089661, 35.184162
0.3, 867.264771, 231.843796, 54.351013
0.3, 970.115601, 725.501953, 20.80578
0.3, 858.509399, 795.308533, 2.803414
0.3, 633.842102, 951.211853, -0.254279
0.3, 622.354553, 694.702759, -81.27433
0.3, 772.455811, 976.054443, 32.113201
0.3, 219.010483, 431.904144, -3.534311
0.3, 785.792908, 624.998657, 8.421628
0.3, 1037.838623, 657.521057, 37.360168
0.3, 353.421173, 625.643372, -76.340004
0.3, 609.48584, 648.247437, -36.640335
0.3, 811.012329, 786.179077, 5.338029
0.3, 646.819397, 1000.972351, -1.730712
0.3, 866.032654, 675.678101, 7.543857
0.3, 686.22052, 752.983215, 1.038233
0.3, 581.675476, 721.838318, -0.246427
0.3, 888.665649, 877.619812, 11.249668
0.4, 1097.63855, 386.898621, -0.153476
0.4, 610.909973, 358.566315, 32.2743
0.4, 944.135132, 601.855469, -1.644477
0.4, 802.35022, 580.315186, -13.77793
0.4, 828.876892, 742.454041, 3.913968
0.4, 603.724915, 418.979584, -5.8292
0.4, 488.629852, 522.39856, 32.718235
0.4, 447.093292, 136.419098, 6.200059
0.4, 806.687195, 353.315552, 14.825365
0.4, 565.92395, 449.818573, 5.998481
0.4, 674.237793, 706.027527, 15.282064
0.4, 945.189087, 551.690857, 29.827597
0.4, 459.055176, 951.070068, -1.846762
0.4, 591.742676, 163.083984, 108.994476
0.4, 963.681458, 193.242035, -17.995935
0.4, 257.297516, 584.209595, 16.53606
0.4, 842.640137, 400.454773, -8.498376
0.4, 788.284363, 96.861763, -5.0692
0.4, 582.333557, 545.101624, 30.931917
0.4, 878.184082, 133.997467, 0.30343
0.4, 641.84198, 612.65564, 20.571014
0.4, 345.856323, 673.362244, 53.080704
0.4, 294.366974, 811.692993, 22.953501
0.4, 986.348877, 576.601929, 3.177328
0.4, 233.409943, 385.186157, -3.437456
0.4, 641.605408, 449.048248, 77.087662
0.4, 1050.365234, 476.410828, -20.04858
0.4, 725.855103, 481.24881, 4.582541
0.4, 763.306335, 222.411926, 25.199783
0.4, 534.719421, 712.706909, -19.725437
0.4, 1003.627747, 482.731232, -2.084742
0.4, 879.033447, 186.05777, -31.904314
0.4, 1078.324097, 343.054291, 1.097691
0.4, 500.397675, 878.172546, 145.217316
0.4, 549.017944, 581.069214, 19.986881
0.4, 812.97168, 437.590088, 4.027379
0.4, 986.230896, 528.745239, 37.203529
0.4, 978.738586, 350.586121, 41.120468
0.4, 695.826721, 126.321312, -16.553362
0.4, 772.635498, 269.979218, -40.269325
0.4, 898.572754, 269.586273, 27.429409
0.4, 571.467957, 497.812042, -13.890658
0.4, 582.318542, 949.704712, 48.621693
0.4, 534.104919, 534.715515, -14.048029
0.4, 829.306885, 263.916534, 50.495975
0.4, 765.099121, 331.187622, -33.13768
0.4, 477.015961, 475.621246, -44.251827
0.4, 818.291199, 535.128479, -14.042804
0.4, 676.56012, 483.28064, -7.836648
0.4, 444.465515, 438.684174, 11.930406
0.4, 569.767517, 898.214417, 5.187596
0.4, 751.473328, 406.583344, 36.432995
0.4, 303.666565, 650.668518, -30.497894
0.4, 807.404846, 306.001251, 5.206583
0.4, 652.183899, 787.253723, 19.734758
0.4, 1077.307861, 517.049622, -7.595899
0.4, 768.774048, 501.590118, -38.218334
0.4, 706.448547, 671.502991, -6.140395
0.4, 366.053558, 527.674866, 87.80291
0.4, 417.127106, 927.079956, 11.743818
0.4, 648.760437, 401.491669, 41.829842
0.4, 396.576202, 637.062012, 28.211607
0.4, 1001.0578, 689.076477, -2.016498
0.4, 654.031372, 525.89502, -13.593532
0.4, 674.941833, 569.986511, -25.748898
0.4, 445.851868, 559.445129, -102.996231
0.4, 1007.108948, 394.633759, 0.517209
0.4, 818.459778, 667.71759, 7.199991
0.4, 877.797241, 434.792114, -33.605053
0.4, 918.387817, 158.104691, 20.686596
0.4, 1039.393555, 429.178131, -21.847376
0.4, 862.486389, 481.081879, -57.358341
0.4, 294.980499, 554.487976, -53.05695
0.4, 553.571289, 629.698669, -38.894768
0.4, 549.510498, 985.520996, -116.219955
0.4, 717.413574, 342.08548, 5.872435
0.4, 249.689468, 733.550171, -4.087543
0.4, 951.478943, 485.901459, -9.61405
0.4, 604.194031, 775.507996, 20.0557
0.4, 598.133484, 995.388123, 4.57858
0.4, 441.687286, 249.174805, -135.498474
0.4, 731.449158, 295.506866, 5.528244
0.4, 523.504517, 486.492035, 0.01335
0.4, 230.353943, 686.705811, 4.522337
0.4, 406.152283, 160.836349, 1.993804
0.4, 515.962463, 381.964844, -12.555992
0.4, 502.087555, 568.86676, -37.181309
0.4, 1120.269043, 479.947327, -1.00719
0.4, 568.97699, 675.100281, 39.591595
0.4, 659.099609, 352.634155, -51.870083
0.4, 710.350037, 904.899475, 55.780857
0.4, 931.462097, 357.591156, 31.153059
0.4, 702.212708, 524.005249, 14.740088
0.4, 969.561951, 884.074463, 5.411578
0.4, 853.882996, 842.794128, 2.928087
0.4, 850.474976, 575.49353, -6.017029
0.4, 690.346497, 625.487732, 5.854014
0.4, 936.848938, 440.435425, 38.291992
0.4, 731.2146, 948.453735, -25.147717
0.4, 1123.398926, 527.032532, -0.245631
0.4, 766.130066, 453.326538, 19.179367
0.4, 720.123779, 586.618103, 11.987997
0.4, 676.069336, 830.166321, 91.171272
0.4, 984.897217, 437.911163, -17.624292
0.4, 236.325256, 638.385864, -39.766563
0.4, 1069.408691, 612.912903, -13.071342
0.4, 1032.13623, 353.835205, 5.701796
0.4, 626.296021, 566.443359, 2.162376
0.4, 695.321838, 384.485596, -29.681746
0.4, 404.75528, 589.33551, -190.281311
0.4, 591.338806, 246.508408, -17.716944
0.4, 834.645874, 621.710876, 1.103235
0.4, 754.036255, 678.402893, 7.321592
0.4, 912.807739, 515.031555, 4.986084
0.4, 852.178955, 319.344727, -35.637375
0.4, 1016.515991, 614.462402, 77.591286
0.4, 833.984985, 113.280487, 0.919997
0.4, 897.464355, 566.167175, -8.264627
0.4, 681.786987, 944.536621, -47.70578
0.4, 563.43866, 391.924927, -20.695141
0.4, 737.80603, 633.454529, 4.924022
0.4, 956.898254, 817.687927, 14.317941
0.4, 923.893311, 736.66449, 6.30868
0.4, 805.823303, 834.387756, 7.925982
0.4, 598.217224, 86.104294, 1.82742
0.4, 592.750366, 602.121216, 1.893539
0.4, 895.725769, 390.117249, -15.456879
0.4, 618.18457, 905.030151, 68.039291
0.4, 867.870483, 529.73822, 3.937904
0.4, 1110.880249, 432.555847, -7.449936
0.4, 1115.209229, 629.849915, -1.014824
0.4, 1027.760254, 552.397583, 11.163223
0.4, 1076.835205, 723.916931, -1.73619
0.4, 327.66156, 851.301025, -27.275297
0.4, 619.025574, 492.483337, 12.503444
0.4, 254.489746, 473.594452, -20.679602
0.4, 729.560181, 774.550354, -67.671349
0.4, 726.535522, 835.198547, 134.576935
0.4, 881.70813, 611.959839, 11.030528
0.4, 747.634155, 545.362549, 2.651689
0.4, 302.322876, 602.154419, -33.623138
0.4, 815.253235, 485.763641, -1.994687
0.4, 766.733398, 806.226624, -33.863232
0.4, 752.734375, 875.469238, -41.602406
0.4, 449.767334, 607.55249, 33.771549
0.4, 935.8797, 691.436523, -15.769242
0.4, 210.111328, 596.932129, 15.577718
0.4, 1122.658936, 576.240784, 0.696298
0.4, 959.158203, 398.569427, 6.230181
0.4, 770.829163, 921.108276, 92.398079
0.4, 1074.908569, 564.690857, 12.853481
0.4, 1101.814575, 681.726868, 6.071423
0.4, 522.154968, 428.78714, 100.811188
0.4, 536.756287, 934.554749, 37.367226
0.4, 655.622559, 660.701538, -61.839523
0.4, 503.077637, 970.413391, 30.854248
0.4, 811.39978, 948.297729, 2.815293
0.4, 913.182922, 648.45282, 13.484687
0.4, 1063.710205, 770.50531, 7.35205
0.4, 637.94873, 741.499878, 9.644815
0.4, 876.720764, 749.98645, 19.792219
0.4, 708.718811, 81.094421, 1.46944
0.4, 718.766113, 718.031616, 35.178925
0.4, 867.247986, 232.664963, 54.408981
0.4, 970.109497, 725.558716, 20.801523
0.4, 858.388062, 795.260437, 2.800958
0.4, 634.239441, 952.87207, -0.120064
0.4, 622.510315, 694.809937, -81.258446
0.4, 772.506714, 976.129395, 32.122986
0.4, 219.076904, 431.732391, -3.521473
0.4, 785.802429, 624.935425, 8.423147
0.4, 1037.780396, 657.513855, 37.364819
0.4, 349.930084, 625.535522, -76.500992
0.4, 609.598755, 648.22229, -36.632252
0.4, 810.973999, 786.106323, 5.338344
0.4, 646.634033, 1000.669617, -1.694005
0.4, 866.106812, 675.777161, 7.553662
0.4, 686.167175, 752.91803, 1.029279
0.4, 581.657959, 721.852112, -0.240853
0.4, 888.600769, 877.626404, 11.255412
0.5, 1097.67334, 386.903564, -0.153784
0.5, 609.934631, 349.795868, 32.272762
0.5, 944.163452, 601.799622, -1.645459
0.5, 802.356628, 580.234619, -13.780278
0.5, 828.779236, 742.462646, 3.919466
0.5, 603.80957, 419.082581, -5.814125
0.5, 488.510712, 522.439575, 32.710102
0.5, 447.045563, 136.451767, 6.204007
0.5, 806.805908, 353.967224, 14.81318
0.5, 565.976807, 449.797638, 5.996636
0.5, 674.083801, 706.071655, 15.272119
0.5, 945.188171, 551.71521, 29.828142
0.5, 459.110107, 951.086914, -1.851291
0.5, 583.142273, 151.999939, 109.345169
0.5, 964.162476, 193.357178, -17.808813
0.5, 258.001526, 586.857605, 16.595272
0.5, 842.648071, 400.530823, -8.501582
0.5, 788.563232, 96.765869, -5.082498
0.5, 582.429993, 545.030457, 30.923321
0.5, 878.412048, 133.78302, 0.362601
0.5, 641.775208, 612.605225, 20.562958
0.5, 347.468414, 675.285706, 53.361046
0.5, 294.841644, 812.855957, 22.865665
0.5, 986.359497, 576.557495, 3.181268
0.5, 233.582825, 385.602753, -3.59518
0.5, 641.595886, 449.049042, 77.087196
0.5, 1050.384888, 476.304779, -20.055641
0.5, 725.847534, 481.359772, 4.58093
0.5, 765.827271, 222.08786, 25.146322
0.5, 534.799255, 712.731934, -19.729929
0.5, 1003.504639, 482.724121, -2.075197
0.5, 880.059448, 187.092377, -31.888948
0.5, 1078.282104, 343.03598, 1.093482
0.5, 508.991943, 873.056641, 145.265366
0.5, 549.100037, 580.974609, 19.991236
0.5, 812.902222, 437.585052, 4.033345
0.5, 986.172607, 528.678711, 37.200726
0.5, 978.705322, 350.542206, 41.123238
0.5, 692.381042, 125.260529, -16.797274
0.5, 772.932434, 271.34491, -40.312119
0.5, 898.774048, 269.891022, 27.436995
0.5, 571.384888, 497.879547, -13.882037
0.5, 583.63855, 949.456055, 48.433891
0.5, 534.132202, 535.157959, -14.072615
0.5, 828.818176, 264.17453, 50.522266
0.5, 764.978394, 331.400269, -33.148983
0.5, 477.021484, 475.610565, -44.250462
0.5, 818.30249, 535.133484, -14.042802
0.5, 676.622009, 483.233368, -7.841058
0.5, 444.459473, 438.668671, 11.933009
0.5, 570.250977, 899.118042, 5.231313
0.5, 751.424805, 406.62439, 36.439072
0.5, 304.50119, 651.672974, -30.655346
0.5, 807.178101, 305.701965, 5.191472
0.5, 652.193665, 787.321716, 19.745024
0.5, 1077.309937, 517.009399, -7.596395
0.5, 768.810486, 501.682892, -38.210655
0.5, 706.587158, 671.484863, -6.139584
0.5, 373.821533, 532.215881, 87.710464
0.5, 417.069611, 927.106262, 11.748746
0.5, 648.858704, 401.091248, 41.845203
0.5, 393.640625, 639.816956, 28.2791
0.5, 1001.070312, 689.173279, -2.021744
0.5, 654.029724, 525.877441, -13.594304
0.5, 674.937561, 570.033813, -25.744545
0.5, 438.645142, 561.15979, -103.345238
0.5, 1007.001465, 394.62738, 0.515613
0.5, 818.496216, 667.75708, 7.205407
0.5, 877.633362, 434.812744, -33.595322
0.5, 919.089966, 158.416656, 20.714487
0.5, 1039.323486, 429.198517, -21.846567
0.5, 862.593567, 481.130707, -57.362171
0.5, 292.395905, 553.543335, -53.074207
0.5, 553.515625, 629.664612, -38.890503
0.5, 549.204834, 985.763794, -116.247513
0.5, 717.142822, 342.722992, 5.893516
0.5, 250.428772, 736.112976, -4.290381
0.5, 951.469482, 485.82132, -9.604413
0.5, 602.515564, 774.528442, 20.102295
0.5, 598.074768, 995.41803, 4.590123
0.5, 432.421509, 239.51532, -135.726852
0.5, 731.109741, 295.651886, 5.426889
0.5, 523.603943, 486.308533, -0.002997
0.5, 231.025253, 689.891357, 4.313723
0.5, 406.143036, 160.885773, 1.990787
0.5, 515.932434, 381.973114, -12.547605
0.5, 502.14447, 568.998352, -37.173946
0.5, 1120.234741, 479.861969, -1.009266
0.5, 568.998535, 675.163086, 39.592495
0.5, 657.975281, 354.176453, -51.976452
0.5, 710.550964, 904.817139, 55.7789
0.5, 932.086243, 357.462311, 31.219484
0.5, 702.217346, 523.875488, 14.74485
0.5, 969.593018, 884.061279, 5.408505
0.5, 853.854248, 842.867188, 2.918237
0.5, 850.500977, 575.585938, -6.010755
0.5, 690.216248, 625.481873, 5.860171
0.5, 936.860535, 440.432892, 38.288239
0.5, 731.350037, 948.533936, -25.139055
0.5, 1123.485718, 526.942383, -0.25604
0.5, 766.139893, 453.261902, 19.17268
0.5, 720.108887, 586.706421, 11.995261
0.5, 674.829285, 830.728088, 91.276764
0.5, 984.881714, 437.908112, -17.626169
0.5, 235.31987, 640.206116, -39.744324
0.5, 1069.385132, 612.936951, -13.070145
0.5, 1032.144531, 353.819336, 5.702103
0.5, 626.296997, 566.302551, 2.168022
0.5, 695.322205, 385.056427, -29.691303
0.5, 399.003174, 592.603577, -190.626328
0.5, 594.284912, 236.342438, -17.891466
0.5, 834.644348, 621.695557, 1.101777
0.5, 754.049866, 678.377075, 7.321038
0.5, 912.841736, 515.089844, 4.986045
0.5, 853.255859, 314.529877, -35.599289
0.5, 1016.603516, 614.485474, 77.596581
0.5, 834.026978, 113.329964, 0.899972
0.5, 897.399414, 566.198181, -8.259232
0.5, 680.981628, 944.083435, -47.694889
0.5, 563.551941, 391.950317, -20.706743
0.5, 737.845947, 633.499023, 4.922118
0.5, 956.845886, 817.638916, 14.311851
0.5, 923.876953, 736.662964, 6.309174
0.5, 805.904114, 834.333252, 7.935978
0.5, 593.060791, 86.870094, 1.798494
0.5, 592.859314, 602.291382, 1.897698
0.5, 895.640564, 390.122009, -15.455267
0.5, 618.687134, 905.195312, 68.049797
0.5, 867.78656, 529.73761, 3.943266
0.5, 1110.916748, 429.31424, -7.491948
0.5, 1115.227661, 629.895142, -1.014695
0.5, 1027.678101, 552.458374, 11.169151
0.5, 1076.848267, 723.891296, -1.735268
0.5, 327.313721, 851.780334, -27.38489
0.5, 619.092407, 492.505646, 12.501203
0.5, 254.486481, 473.527405, -20.678358
0.5, 729.597961, 774.563599, -67.669296
0.5, 726.636292, 835.05658, 134.590149
0.5, 881.694275, 611.943604, 11.031332
0.5, 747.576782, 545.282776, 2.657189
0.5, 304.62619, 603.379517, -33.559246
0.5, 815.357056, 485.850616, -2.006243
0.5, 766.733093, 806.389954, -33.875648
0.5, 752.650269, 875.506531, -41.610298
0.5, 443.462555, 608.644409, 33.694004
0.5, 935.913391, 691.343872, -15.760077
0.5, 210.28009, 597.886292, 15.523247
0.5, 1122.591553, 576.329956, 0.699726
0.5, 959.064758, 398.556732, 6.225644
0.5, 770.758179, 921.024048, 92.407509
0.5, 1075.053345, 564.726624, 12.861019
0.5, 1101.827026, 681.749023, 6.074562
0.5, 522.39325, 428.408905, 100.826347
0.5, 536.724548, 934.618347, 37.3647
0.5, 655.650208, 660.713379, -61.836018
0.5, 503.024902, 970.487427, 30.863363
0.5, 811.463196, 948.264709, 2.818486
0.5, 913.263306, 648.433716, 13.489202
0.5, 1063.683716, 770.35144, 7.338622
0.5, 638.104126, 741.446777, 9.639773
0.5, 876.717346, 749.836426, 19.784298
0.5, 711.942078, 81.013962, 1.496633
0.5, 718.740906, 718.108887, 35.175228
0.5, 867.154358, 232.856018, 54.390392
0.5, 970.125977, 725.570435, 20.803455
0.5, 858.398804, 795.256348, 2.800936
0.5, 633.42981, 953.279602, -0.25224
0.5, 622.499329, 694.80249, -81.258698
0.5, 772.421143, 976.113525, 32.114784
0.5, 218.988754, 431.944183, -3.521673
0.5, 785.768311, 625.130615, 8.408911
0.5, 1037.759521, 657.48291, 37.36105
0.5, 347.892151, 626.178955, -76.556076
0.5, 609.623291, 648.291016, -36.628162
0.5, 810.956055, 786.07428, 5.341958
0.5, 646.648132, 1000.741516, -1.691591
0.5, 866.028198, 675.685547, 7.546014
0.5, 686.21698, 752.941284, 1.031935
0.5, 581.676208, 721.827698, -0.243703
0.5, 888.652283, 877.547241, 11.250373
0.6, 1097.71814, 386.938599, -0.148701
0.6, 611.291687, 342.63562, 32.480675
0.6, 944.081238, 601.765442, -1.638115
0.6, 802.371338, 580.339417, -13.779393
0.6, 828.822021, 742.416016, 3.918418
0.6, 603.814453, 419.005829, -5.820089
0.6, 488.528534, 522.380005, 32.711494
0.6, 447.083099, 136.42923, 6.203001
0.6, 806.820251, 354.123993, 14.821649
0.6, 565.986145, 449.785614, 5.995242
0.6, 674.194885, 706.059387, 15.273891
0.6, 945.200989, 551.537659, 29.826777
0.6, 459.075256, 951.088379, -1.850718
0.6, 570.269653, 146.586044, 109.354607
0.6, 962.981506, 192.146088, -17.895311
0.6, 259.077698, 590.469849, 16.655823
0.6, 842.627747, 400.464508, -8.49814
0.6, 788.489502, 96.896561, -5.140709
0.6, 582.46106, 545.082458, 30.925112
0.6, 879.592896, 134.154556, 0.385428
0.6, 641.745789, 612.826233, 20.55843
0.6, 346.093811, 676.84137, 53.585663
0.6, 294.540161, 812.005981, 22.817532
0.6, 986.319885, 576.588989, 3.17601
0.6, 233.745697, 384.061584, -3.492358
0.6, 641.609619, 448.978455, 77.092537
0.6, 1050.476196, 476.349701, -20.062712
0.6, 725.839294, 481.328583, 4.583074
0.6, 766.941589, 222.100616, 25.135557
0.6, 534.807251, 712.728088, -19.732286
0.6, 1003.072021, 482.612122, -2.040335
0.6, 880.646179, 187.156631, -31.965837
0.6, 1078.27356, 343.031952, 1.094115
0.6, 514.557312, 869.94458, 145.364975
0.6, 549.084656, 581.037415, 19.99485
0.6, 813.028259, 437.624695, 4.017375
0.6, 986.071533, 528.745361, 37.211628
0.6, 978.807312, 350.635742, 41.110012
0.6, 691.854126, 123.169182, -16.941753
0.6, 771.553406, 271.013885, -40.358131
0.6, 898.936157, 270.244629, 27.448387
0.6, 571.27655, 497.876556, -13.875081
0.6, 582.603516, 949.463623, 48.30077
0.6, 534.209961, 534.963928, -14.100252
0.6, 828.595032, 264.200531, 50.522827
0.6, 764.973694, 331.574249, -33.159084
0.6, 476.991669, 475.59729, -44.248608
0.6, 818.217285, 535.123352, -14.037095
0.6, 676.658142, 483.272247, -7.841683
0.6, 444.43161, 438.708466, 11.937406
0.6, 570.73822, 899.395874, 5.197826
0.6, 751.411926, 406.606567, 36.440727
0.6, 304.959717, 650.877686, -30.861176
0.6, 807.695374, 306.073761, 5.15345
0.6, 652.10907, 787.307861, 19.739052
0.6, 1077.362915, 516.993835, -7.601617
0.6, 768.834167, 501.639954, -38.214066
0.6, 707.433655, 671.501526, -6.126553
0.6, 380.936371, 539.92395, 87.735237
0.6, 417.053955, 927.099915, 11.751453
0.6, 648.854126, 401.142792, 41.850658
0.6, 392.171082, 644.682251, 28.222679
0.6, 1001.109375, 689.085999, -2.021602
0.6, 654.070679, 525.980652, -13.5897
0.6, 675.572632, 570.333191, -25.752409
0.6, 430.956757, 561.29248, -103.574707
0.6, 1007.050049, 394.626587, 0.518347
0.6, 818.526794, 667.823242, 7.211554
0.6, 877.707153, 434.834656, -33.605175
0.6, 918.976807, 158.385086, 20.701401
0.6, 1039.345947, 429.165924, -21.844444
0.6, 862.893982, 480.743835, -57.403393
0.6, 289.482819, 554.327026, -53.228931
0.6, 553.562622, 629.647217, -38.894394
0.6, 549.511353, 985.637695, -116.240128
0.6, 717.061157, 342.771637, 5.88293
0.6, 251.550629, 736.328186, -4.465186
0.6, 951.508545, 485.851746, -9.605742
0.6, 603.334595, 774.935974, 20.172029
0.6, 597.905701, 995.495605, 4.607511
0.6, 425.395325, 231.400406, -135.847961
0.6, 730.429749, 295.674377, 5.371455
0.6, 523.530334, 486.284332, -0.003444
0.6, 231.763351, 691.793213, 4.241007
0.6, 406.180237, 160.815826, 1.998949
0.6, 515.940002, 381.843414, -12.554263
0.6, 502.168701, 569.04657, -37.16824
0.6, 1120.249512, 480.004303, -1.003586
0.6, 569.05896, 675.157166, 39.595737
0.6, 658.561584, 354.091675, -52.039967
0.6, 710.739014, 904.504028, 55.783997
0.6, 931.475281, 357.399994, 31.126665
0.6, 702.199097, 523.926331, 14.736073
0.6, 969.677979, 884.040405, 5.401603
0.6, 853.911133, 842.785706, 2.924537
0.6, 850.364563, 575.381348, -6.029022
0.6, 690.332214, 625.555603, 5.866234
0.6, 936.811157, 440.370819, 38.279892
0.6, 731.33075, 948.448181, -25.144447
0.6, 1123.484619, 526.975403, -0.253195
0.6, 766.119141, 453.337433, 19.182192
0.6, 720.179443, 586.544067, 11.983253
0.6, 671.955078, 832.07666, 91.288231
0.6, 985.003174, 437.819031, -17.617311
0.6, 231.988586, 642.761963, -39.675594
0.6, 1069.450073, 612.873901, -13.079016
0.6, 1032.079468, 353.737976, 5.701144
0.6, 626.363037, 566.365356, 2.168328
0.6, 695.272217, 385.304657, -29.692707
0.6, 394.679291, 596.67926, -190.595673
0.6, 599.71698, 223.656509, -18.09749
0.6, 834.709045, 621.827942, 1.11387
0.6, 754.134338, 678.355896, 7.326578
0.6, 912.843933, 514.983276, 4.983136
0.6, 853.267822, 310.549988, -35.597141
0.6, 1016.612427, 614.462036, 77.59816
0.6, 833.971924, 113.272316, 0.885185
0.6, 897.331238, 566.104858, -8.250157
0.6, 681.746033, 943.367249, -47.505154
0.6, 563.521606, 391.855743, -20.700102
0.6, 737.879211, 633.493103, 4.917323
0.6, 956.86615, 817.625916, 14.311584
0.6, 923.877197, 736.581238, 6.30456
0.6, 805.835144, 834.319214, 7.928091
0.6, 590.317139, 86.737991, 1.86318
0.6, 592.751404, 602.237854, 1.887096
0.6, 895.646484, 390.127747, -15.457605
0.6, 619.210938, 905.142761, 68.044601
0.6, 867.836792, 529.662476, 3.944469
0.6, 1111.231323, 430.773071, -7.494075
0.6, 1115.14978, 629.906921, -1.010154
0.6, 1027.689453, 552.470581, 11.168588
0.6, 1076.776855, 723.882446, -1.729815
0.6, 325.988953, 850.842041, -27.396328
0.6, 619.043274, 492.530823, 12.503058
0.6, 254.514877, 473.573212, -20.682138
0.6, 729.660889, 774.579102, -67.664787
0.6, 726.649719, 835.109985, 134.585068
0.6, 881.631897, 611.966125, 11.039513
0.6, 747.676575, 545.203674, 2.669813
0.6, 305.718109, 600.465149, -33.265854
0.6, 815.287048, 485.863464, -1.999856
0.6, 766.743469, 806.244751, -33.866341
0.6, 752.635132, 875.46582, -41.611927
0.6, 441.002136, 608.033386, 33.784023
0.6, 935.95105, 691.333191, -15.759952
0.6, 210.265396, 599.123962, 15.370083
0.6, 1122.599487, 576.309387, 0.700205
0.6, 959.20282, 398.645874, 6.230175
0.6, 770.852417, 921.035522, 92.400986
0.6, 1074.988892, 564.63269, 12.851754
0.6, 1101.797852, 681.733093, 6.075276
0.6, 522.468872, 428.609131, 100.865211
0.6, 536.780273, 934.614197, 37.372395
0.6, 655.677856, 660.670166, -61.835903
0.6, 503.014343, 970.462524, 30.861631
0.6, 811.425476, 948.275574, 2.807491
0.6, 913.264954, 648.434265, 13.488873
0.6, 1063.607422, 770.328613, 7.332247
0.6, 638.0401, 741.418945, 9.641401
0.6, 876.691284, 749.881226, 19.786957
0.6, 713.378845, 81.109428, 1.32778
0.6, 718.678406, 718.030212, 35.18367
0.6, 867.314392, 233.694992, 54.380856
0.6, 970.048279, 725.526001, 20.797173
0.6, 858.369934, 795.223145, 2.799521
0.6, 634.242126, 953.660828, -0.359723
0.6, 622.489624, 694.738342, -81.262398
0.6, 772.455383, 976.071899, 32.113831
0.6, 218.922684, 432.233765, -3.549956
0.6, 785.890015, 625.028564, 8.423863
0.6, 1037.789307, 657.508057, 37.364201
0.6, 346.7612, 627.167175, -76.674477
0.6, 609.529419, 648.253967, -36.635391
0.6, 810.968506, 786.103699, 5.343895
0.6, 646.624268, 1000.669434, -1.683304
0.6, 866.007568, 675.656738, 7.543365
0.6, 686.125977, 753.036682, 1.026149
0.6, 581.664001, 721.756287, -0.247202
0.6, 888.618225, 877.533875, 11.255332
0.7, 1097.216431, 385.332397, -0.270498
0.7, 611.955566, 337.760284, 32.39312
0.7, 944.162903, 601.779724, -1.646402
0.7, 802.329285, 580.30835, -13.774415
0.7, 828.782043, 742.40863, 3.921174
0.7, 603.803528, 418.991699, -5.820012
0.7, 487.783569, 521.745728, 32.646362
0.7, 447.051331, 136.398697, 6.202031
0.7, 806.715515, 354.170532, 14.816751
0.7, 566.06427, 449.862518, 6.000172
0.7, 674.145996, 706.031921, 15.272948
0.7, 945.252808, 551.65271, 29.822773
0.7, 459.029846, 951.126038, -1.846681
0.7, 558.904175, 142.972534, 109.410789
0.7, 960.576843, 190.108582, -18.118277
0.7, 259.301056, 594.567017, 16.734751
0.7, 842.577393, 400.469757, -8.496887
0.7, 788.164062, 96.476608, -5.078384
0.7, 582.538452, 545.676025, 30.967573
0.7, 878.578796, 134.482971, 0.373795
0.7, 641.867981, 612.680969, 20.572731
0.7, 341.767548, 679.150879, 53.627975
0.7, 293.943298, 811.552002, 22.728039
0.7, 986.347595, 576.599304, 3.174065
0.7, 233.337097, 385.671753, -3.478916
0.7, 641.561584, 449.143921, 77.089943
0.7, 1050.472046, 476.39624, -20.062445
0.7, 725.809265, 481.302338, 4.585453
0.7, 766.964355, 222.027405, 25.130005
0.7, 535.101196, 712.751526, -19.746347
0.7, 1003.00061, 482.582184, -2.034449
0.7, 880.882996, 188.226044, -31.784079
0.7, 1078.307251, 343.082031, 1.097947
0.7, 519.87561, 861.77063, 145.423218
0.7, 549.090942, 581.005676, 19.994137
0.7, 812.960327, 437.550018, 4.028591
0.7, 986.251709, 528.695374, 37.199852
0.7, 978.818115, 350.612305, 41.114517
0.7, 690.84491, 122.362854, -16.936312
0.7, 769.7901, 271.450775, -40.471378
0.7, 899.36145, 270.687744, 27.445179
0.7, 571.402527, 497.842346, -13.889684
0.7, 582.552917, 949.522949, 48.275085
0.7, 534.278931, 534.943665, -14.099802
0.7, 828.481628, 264.201996, 50.519501
0.7, 764.916443, 331.965759, -33.169376
0.7, 476.995819, 475.57428, -44.251446
0.7, 818.237427, 534.96936, -14.037496
0.7, 676.52063, 483.120728, -7.828052
0.7, 444.421875, 438.722412, 11.939368
0.7, 571.044983, 899.914185, 5.213109
0.7, 751.425598, 406.568298, 36.436939
0.7, 304.220154, 649.368835, -30.92054
0.7, 806.63562, 306.201813, 5.230641
0.7, 652.104431, 787.455078, 19.748522
0.7, 1077.420898, 517.005615, -7.60595
0.7, 768.888428, 501.664032, -38.21249
0.7, 707.482849, 671.412476, -6.133525
0.7, 382.919495, 545.893494, 87.906387
0.7, 417.06427, 927.063232, 11.747957
0.7, 648.969238, 401.110352, 41.848461
0.7, 391.395874, 648.612366, 28.375448
0.7, 1001.101074, 689.083252, -2.021447
0.7, 653.997925, 525.888794, -13.586114
0.7, 675.589111, 570.274231, -25.757854
0.7, 429.220093, 560.252869, -103.65831
0.7, 1007.091187, 394.612762, 0.519674
0.7, 818.512695, 667.75177, 7.205545
0.7, 877.721252, 434.848755, -33.609848
0.7, 919.119385, 158.50412, 20.701897
0.7, 1039.397217, 429.172333, -21.848827
0.7, 862.899597, 480.78891, -57.400379
0.7, 284.404053, 552.824524, -53.210625
0.7, 553.576355, 629.628357, -38.895248
0.7, 549.49408, 985.669189, -116.234131
0.7, 717.256897, 343.125092, 5.884161
0.7, 252.869217, 737.790405, -4.666136
0.7, 951.478027, 485.926605, -9.612553
0.7, 602.105835, 773.479309, 20.211432
0.7, 597.886475, 995.573669, 4.614572
0.7, 419.901123, 220.976669, -136.09996
0.7, 729.045898, 295.456146, 5.371134
0.7, 523.576416, 486.359131, 0.004367
0.7, 232.478485, 693.992126, 4.425953
0.7, 406.109802, 160.893326, 1.990753
0.7, 515.996399, 381.800293, -12.550681
0.7, 502.102264, 569.063416, -37.174866
0.7, 1120.172363, 479.966095, -0.998951
0.7, 569.075562, 675.070435, 39.600071
0.7, 657.88385, 353.919708, -51.94677
0.7, 711.042419, 903.87738, 55.754185
0.7, 931.943726, 357.564453, 31.141771
0.7, 702.253235, 523.926392, 14.735789
0.7, 969.607178, 884.070129, 5.41037
0.7, 853.868347, 842.83313, 2.9146
0.7, 850.406372, 575.428833, -6.023371
0.7, 690.341492, 625.537659, 5.866839
0.7, 936.803284, 440.401825, 38.283741
0.7, 731.323303, 948.610046, -25.128693
0.7, 1123.37793, 527.046204, -0.242573
0.7, 766.109009, 453.307251, 19.176422
0.7, 720.18988, 586.727173, 11.997993
0.7, 669.387939, 833.050659, 91.478806
0.7, 984.874084, 437.887543, -17.62484
0.7, 229.032227, 643.946411, -39.711548
0.7, 1069.390747, 612.898499, -13.072279
0.7, 1032.051758, 353.704376, 5.703124
0.7, 626.291199, 566.457825, 2.154992
0.7, 695.315125, 385.657745, -29.695583
0.7, 388.772797, 600.829895, -190.736435
0.7, 604.471313, 209.701859, -18.065771
0.7, 834.5979, 621.757812, 1.100664
0.7, 754.090637, 678.363342, 7.323215
0.7, 912.837585, 514.93573, 4.981737
0.7, 853.282959, 307.558258, -35.357014
0.7, 1016.576416, 614.530334, 77.590698
0.7, 834.139526, 113.382248, 0.900045
0.7, 897.211975, 565.986877, -8.236689
0.7, 681.932495, 943.684509, -47.583675
0.7, 563.606384, 391.874756, -20.70895
0.7, 737.803833, 633.367432, 4.92348
0.7, 956.835449, 817.704529, 14.311975
0.7, 923.814575, 736.592651, 6.306715
0.7, 805.863831, 834.266724, 7.932176
0.7, 584.625305, 87.940125, 1.820767
0.7, 592.771729, 602.272522, 1.888509
0.7, 895.599609, 390.102234, -15.453585
0.7, 619.577454, 905.318298, 68.053345
0.7, 867.883118, 529.770081, 3.933844
0.7, 1110.828247, 429.335175, -7.484315
0.7, 1115.200195, 629.86731, -1.014986
0.7, 1027.697388, 552.408203, 11.166643
0.7, 1076.838135, 723.83136, -1.735321
0.7, 325.113281, 848.790894, -27.328026
0.7, 619.022156, 492.601532, 12.505367
0.7, 254.529312, 473.512299, -20.681675
0.7, 729.596436, 774.502014, -67.672516
0.7, 726.651245, 835.10437, 134.584579
0.7, 881.678406, 611.939636, 11.034101
0.7, 747.541931, 545.279846, 2.650527
0.7, 307.832642, 601.057434, -33.421646
0.7, 815.371948, 485.825226, -2.006075
0.7, 766.732971, 806.279968, -33.870205
0.7, 752.649658, 875.507019, -41.614124
0.7, 436.279388, 610.555298, 34.00161
0.7, 935.917664, 691.381836, -15.769088
0.7, 210.145142, 597.156006, 15.280744
0.7, 1122.636841, 576.490845, 0.718599
0.7, 959.161377, 398.661774, 6.232055
0.7, 770.780884, 921.039001, 92.406212
0.7, 1074.84021, 564.65918, 12.849825
0.7, 1101.817139, 681.743469, 6.079257
0.7, 522.515808, 428.471375, 100.857513
0.7, 536.703247, 934.497314, 37.370548
0.7, 655.633972, 660.652771, -61.838867
0.7, 503.064056, 970.454407, 30.858719
0.7, 811.436401, 948.236511, 2.808104
0.7, 913.299927, 648.439026, 13.492239
0.7, 1063.583252, 770.372437, 7.331202
0.7, 638.055176, 741.514771, 9.63033
0.7, 876.643433, 749.750183, 19.778059
0.7, 718.0672, 81.418312, 1.37175
0.7, 718.751587, 717.742859, 35.196842
0.7, 867.920227, 233.85466, 54.434925
0.7, 970.106445, 725.49176, 20.803579
0.7, 858.393921, 795.237976, 2.796433
0.7, 634.528259, 953.294556, -0.374445
0.7, 622.580444, 693.957458, -81.32653
0.7, 773.588318, 975.989502, 32.184738
0.7, 219.004974, 431.77356, -3.50725
0.7, 785.790283, 624.88739, 8.421235
0.7, 1037.789795, 657.554688, 37.369526
0.7, 348.014862, 627.497864, -76.744965
0.7, 609.53302, 648.194092, -36.638432
0.7, 811.032654, 786.092651, 5.341174
0.7, 646.553955, 1000.734619, -1.671751
0.7, 865.9776, 675.652771, 7.539305
0.7, 686.17157, 752.973999, 1.023386
0.7, 581.711487, 721.827026, -0.239885
0.7, 888.60553, 877.483459, 11.25565
0.8, 1097.612793, 386.951172, -0.140464
0.8, 613.967529, 332.400635, 32.336952
0.8, 944.136963, 601.750427, -1.643223
0.8, 802.362061, 580.360474, -13.777648
0.8, 828.811768, 742.43927, 3.915456
0.8, 603.78949, 418.928528, -5.824783
0.8, 487.681, 521.694275, 32.63652
0.8, 447.060608, 136.456909, 6.207785
0.8, 806.776062, 354.255402, 14.822876
0.8, 566.026489, 449.874329, 6.001857
0.8, 674.148254, 706.046875, 15.271089
0.8, 945.197266, 551.595642, 29.826254
0.8, 459.054382, 951.112, -1.849449
0.8, 543.05188, 138.686813, 109.515152
0.8, 959.930969, 189.634369, -18.18889
0.8, 258.704254, 600.618286, 16.639845
0.8, 842.643616, 400.478058, -8.505416
0.8, 788.781128, 96.812462, -5.158265
0.8, 582.528564, 545.405579, 30.948154
0.8, 879.532288, 134.461777, 0.363418
0.8, 641.835205, 612.697937, 20.569061
0.8, 337.322998, 680.867432, 53.853283
0.8, 293.133057, 810.454285, 22.816742
0.8, 986.290894, 576.590881, 3.175164
0.8, 233.557068, 384.627411, -3.347578
0.8, 641.701904, 449.144318, 77.103127
0.8, 1050.421997, 476.366852, -20.058266
0.8, 725.880554, 481.310028, 4.579101
0.8, 766.975281, 222.032028, 25.128786
0.8, 534.795776, 712.646484, -19.732773
0.8, 1003.595581, 482.692047, -2.081771
0.8, 881.61615, 188.932281, -31.775724
0.8, 1078.313477, 343.050079, 1.096983
0.8, 525.363098, 850.527893, 145.419281
0.8, 549.161316, 580.982483, 20.004496
0.8, 812.883423, 437.565582, 4.031813
0.8, 986.188293, 528.763306, 37.208939
0.8, 978.764771, 350.6297, 41.114529
0.8, 688.40332, 116.581161, -16.720484
0.8, 769.371582, 271.333618, -40.61412
0.8, 899.59552, 271.081543, 27.449657
0.8, 571.296448, 497.89267, -13.881145
0.8, 582.533203, 949.508667, 48.298996
0.8, 534.631714, 534.92572, -14.174416
0.8, 828.041626, 264.532501, 50.61174
0.8, 764.93866, 331.974365, -33.172054
0.8, 477.000793, 475.573914, -44.250782
0.8, 818.170532, 535.103088, -14.031241
0.8, 676.697266, 483.248718, -7.843866
0.8, 444.490234, 438.651123, 11.928671
0.8, 571.261292, 900.353821, 5.31624
0.8, 751.43689, 406.585632, 36.436207
0.8, 301.612213, 647.778076, -31.158861
0.8, 806.504089, 306.233398, 5.240071
0.8, 652.203979, 787.367126, 19.749489
0.8, 1077.291138, 517.064453, -7.593787
0.8, 768.906921, 501.66449, -38.211338
0.8, 707.45752, 671.379883, -6.135935
0.8, 381.462799, 550.22998, 88.09185
0.8, 417.042206, 927.032837, 11.746226
0.8, 648.96106, 401.16394, 41.846264
0.8, 389.558685, 650.833923, 28.381773
0.8, 1001.131348, 689.075562, -2.02457
0.8, 654.123779, 525.797852, -13.601171
0.8, 675.495056, 570.319885, -25.750189
0.8, 428.292816, 562.317566, -103.640091
0.8, 1007.098206, 394.660431, 0.525173
0.8, 818.468567, 667.775513, 7.203588
0.8, 877.825562, 434.837311, -33.617119
0.8, 919.155029, 158.987885, 20.673702
0.8, 1039.380005, 429.173523, -21.846483
0.8, 862.874634, 480.747192, -57.4002
0.8, 276.77597, 554.142212, -53.387691
0.8, 553.581665, 629.647095, -38.895168
0.8, 549.558228, 985.710571, -116.233414
0.8, 717.204041, 343.017883, 5.863447
0.8, 257.588409, 736.673279, -4.564235
0.8, 951.450073, 485.828583, -9.602269
0.8, 598.783691, 769.482849, 19.994705
0.8, 597.76239, 995.651917, 4.631843
0.8, 417.069672, 207.820679, -136.432678
0.8, 728.110474, 296.105804, 5.468091
0.8, 523.623657, 486.214142, -0.009506
0.8, 232.979126, 695.075073, 4.499588
0.8, 406.613159, 161.287415, 2.016381
0.8, 516.049438, 381.737762, -12.551202
0.8, 502.048615, 569.060425, -37.176746
0.8, 1120.224854, 479.970734, -1.001195
0.8, 569.141602, 675.115356, 39.603588
0.8, 657.141968, 353.752625, -52.009689
0.8, 711.427246, 903.719971, 55.751804
0.8, 932.043518, 357.608795, 31.250589
0.8, 702.248596, 523.871033, 14.737643
0.8, 969.543457, 884.009521, 5.411674
0.8, 853.876953, 842.732971, 2.922186
0.8, 850.529175, 575.632446, -6.003142
0.8, 690.213135, 625.530457, 5.874508
0.8, 936.737305, 440.361877, 38.276733
0.8, 731.140625, 948.615173, -25.130205
0.8, 1123.410278, 527.054871, -0.241692
0.8, 766.10614, 453.366211, 19.183876
0.8, 720.060974, 586.745422, 12.007504
0.8, 664.658936, 834.804626, 91.634262
0.8, 984.836487, 437.846161, -17.634157
0.8, 223.728668, 647.224487, -39.753468
0.8, 1069.35437, 612.953857, -13.065332
0.8, 1032.070557, 353.690735, 5.69929
0.8, 626.283691, 566.341675, 2.157785
0.8, 695.218567, 386.104156, -29.72032
0.8, 387.149933, 600.595886, -190.775513
0.8, 609.424255, 201.597778, -18.176395
0.8, 834.574341, 621.661804, 1.094407
0.8, 754.154785, 678.326782, 7.327508
0.8, 912.810303, 515.023743, 4.986132
0.8, 853.18573, 303.747406, -35.280041
0.8, 1016.616394, 614.422852, 77.600845
0.8, 834.015381, 113.39444, 0.863076
0.8, 897.348206, 566.050842, -8.253735
0.8, 682.971619, 943.42218, -47.581379
0.8, 563.64032, 391.876465, -20.711515
0.8, 737.877075, 633.436401, 4.91734
0.8, 956.932129, 817.692688, 14.320794
0.8, 923.876038, 736.654663, 6.311699
0.8, 805.780212, 834.261475, 7.921546
0.8, 579.365417, 88.667862, 1.773294
0.8, 592.741089, 602.258118, 1.885591
0.8, 895.667175, 390.045441, -15.450191
0.8, 620.031067, 905.486389, 68.06163
0.8, 867.91156, 529.748779, 3.931836
0.8, 1110.905518, 429.351501, -7.488966
0.8, 1115.193237, 629.796387, -1.018335
0.8, 1027.699707, 552.391968, 11.168002
0.8, 1076.753662, 723.75531, -1.727079
0.8, 323.306152, 847.717529, -27.348471
0.8, 619.036499, 492.496216, 12.495704
0.8, 254.503784, 473.567017, -20.681435
0.8, 729.635193, 774.447021, -67.67244
0.8, 726.684143, 835.028442, 134.591141
0.8, 881.655273, 612.013, 11.03716
0.8, 747.58197, 545.290039, 2.651715
0.8, 307.553131, 599.773926, -33.592319
0.8, 815.314697, 485.766052, -2.000741
0.8, 766.716248, 806.263916, -33.868996
0.8, 752.615479, 875.518982, -41.619106
0.8, 433.529572, 611.294128, 34.269939
0.8, 936.022705, 691.370117, -15.768567
0.8, 209.890747, 594.720581, 15.199682
0.8, 1122.685547, 576.375366, 0.711805
0.8, 959.116028, 398.569, 6.223994
0.8, 770.860962, 921.067139, 92.401711
0.8, 1074.942505, 564.658569, 12.851669
0.8, 1101.828857, 681.742065, 6.079867
0.8, 522.487305, 428.368561, 100.88868
0.8, 536.740417, 934.531738, 37.372307
0.8, 655.616211, 660.820862, -61.831474
0.8, 503.057556, 970.399902, 30.852924
0.8, 811.457397, 948.171265, 2.815675
0.8, 913.281433, 648.360657, 13.488365
0.8, 1063.594238, 770.417908, 7.335412
0.8, 637.98114, 741.359497, 9.64465
0.8, 876.662292, 749.720459, 19.779419
0.8, 720.950012, 81.528198, 1.202387
0.8, 718.801453, 717.7146, 35.197449
0.8, 868.104492, 234.657593, 54.412083
0.8, 970.066223, 725.364929, 20.802904
0.8, 858.43158, 795.266968, 2.793742
0.8, 635.453125, 952.52832, -0.294307
0.8, 622.408813, 693.896545, -81.335304
0.8, 773.576904, 975.94397, 32.178947
0.8, 218.892258, 432.196716, -3.544192
0.8, 785.792175, 625.03125, 8.413338
0.8, 1037.819702, 657.475525, 37.362648
0.8, 347.238831, 628.13324, -76.767441
0.8, 609.580872, 648.244629, -36.632069
0.8, 810.949707, 786.191284, 5.353928
0.8, 646.460327, 1000.781067, -1.655462
0.8, 866.007263, 675.729736, 7.543075
0.8, 686.122131, 753.001526, 1.021661
0.8, 581.585815, 721.562256, -0.257235
0.8, 888.438477, 877.421875, 11.273461
0.9, 1097.212158, 385.32547, -0.270321
0.9, 617.622681, 323.443207, 32.307087
0.9, 944.090759, 601.832458, -1.639879
0.9, 802.286316, 580.283569, -13.772464
0.9, 828.867432, 742.408386, 3.912547
0.9, 603.737183, 418.981171, -5.814879
0.9, 487.801514, 521.661987, 32.643867
0.9, 447.388611, 136.057236, 6.206573
0.9, 806.708191, 354.447174, 14.824931
0.9, 566.107178, 449.878906, 5.994151
0.9, 674.112061, 706.002991, 15.272833
0.9, 945.260193, 551.570007, 29.81879
0.9, 459.060669, 951.105591, -1.848991
0.9, 529.777466, 132.776428, 109.449043
0.9, 961.621887, 191.864151, -17.894749
0.9, 256.71347, 608.449219, 16.510393
0.9, 842.565063, 400.48819, -8.501051
0.9, 789.296692, 96.925392, -5.181222
0.9, 582.553284, 545.595947, 30.956932
0.9, 879.998291, 135.230133, 0.368168
0.9, 641.789429, 612.710266, 20.565523
0.9, 332.759003, 685.428772, 53.881592
0.9, 292.645966, 809.125732, 22.961956
0.9, 986.261902, 576.56366, 3.177012
0.9, 233.781128, 384.763977, -3.411938
0.9, 641.561157, 449.06665, 77.09816
0.9, 1050.57959, 476.380524, -20.06855
0.9, 725.930054, 481.27829, 4.576388
0.9, 766.968506, 221.889252, 25.117579
0.9, 534.872681, 712.62323, -19.738661
0.9, 1003.602905, 482.73291, -2.082855
0.9, 883.126709, 190.432022, -31.729193
0.9, 1078.255859, 343.104736, 1.096005
0.9, 531.858093, 838.498108, 145.437607
0.9, 549.134949, 581.084961, 20.01185
0.9, 813.052124, 437.591492, 4.01666
0.9, 986.183838, 528.678467, 37.203373
0.9, 978.766174, 350.625671, 41.115105
0.9, 686.83783, 110.178841, -16.754686
0.9, 767.875671, 272.110413, -40.773914
0.9, 899.788635, 271.455231, 27.466391
0.9, 571.308533, 497.794769, -13.889255
0.9, 582.565735, 949.34668, 48.27747
0.9, 534.480896, 535.024353, -14.228186
0.9, 827.06488, 264.498657, 50.646759
0.9, 764.328552, 332.255005, -33.135654
0.9, 477.042603, 475.589752, -44.25069
0.9, 818.25415, 535.094543, -14.039014
0.9, 676.603821, 483.196716, -7.832458
0.9, 444.45694, 438.673828, 11.934794
0.9, 572.288574, 901.101929, 5.354699
0.9, 751.48291, 406.562073, 36.430988
0.9, 300.743927, 648.757507, -31.314878
0.9, 806.697571, 306.26593, 5.208995
0.9, 652.090881, 787.214172, 19.729502
0.9, 1077.320068, 517.021484, -7.595553
0.9, 768.799622, 501.691833, -38.20285
0.9, 707.422668, 671.39563, -6.130864
0.9, 379.712708, 550.871094, 88.146393
0.9, 417.07431, 927.02832, 11.744817
0.9, 649.084351, 401.369873, 41.829193
0.9, 386.286743, 656.127808, 28.333147
0.9, 1001.046631, 689.152405, -2.020503
0.9, 654.084106, 525.827454, -13.591468
0.9, 675.519592, 570.323059, -25.751541
0.9, 427.295227, 564.181396, -103.755699
0.9, 1007.128052, 394.667816, 0.529413
0.9, 818.508911, 667.82782, 7.209467
0.9, 877.719177, 434.790955, -33.606945
0.9, 919.966675, 159.153381, 20.705717
0.9, 1039.348389, 429.217834, -21.851282
0.9, 862.858704, 480.777954, -57.396049
0.9, 274.593414, 554.271179, -53.418831
0.9, 553.472534, 629.596191, -38.886322
0.9, 549.522156, 985.644592, -116.225952
0.9, 717.219727, 343.08139, 5.8532
0.9, 262.641052, 736.735657, -4.333373
0.9, 951.526733, 485.970612, -9.613318
0.9, 598.020142, 768.383789, 19.871693
0.9, 597.601501, 995.539429, 4.652488
0.9, 419.986847, 206.675003, -136.644196
0.9, 726.616333, 295.702087, 5.523094
0.9, 523.620667, 486.334473, 0.000541
0.9, 234.43866, 697.945801, 4.496366
0.9, 406.940613, 161.036407, 2.044197
0.9, 516.015076, 381.621826, -12.54222
0.9, 501.52771, 568.548096, -37.226387
0.9, 1120.157471, 479.975922, -0.998001
0.9, 569.027649, 675.123962, 39.591019
0.9, 655.49115, 353.188232, -52.06229
0.9, 711.69696, 903.344116, 55.759315
0.9, 931.447266, 357.695435, 31.273157
0.9, 702.334351, 523.945068, 14.738145
0.9, 969.550171, 884.192383, 5.428442
0.9, 853.933411, 842.736694, 2.919266
0.9, 850.377563, 575.556763, -6.012884
0.9, 690.410095, 624.935364, 5.826396
0.9, 936.71051, 440.377869, 38.275417
0.9, 731.932861, 948.545837, -25.135328
0.9, 1123.441406, 527.166931, -0.233458
0.9, 766.080505, 453.2771, 19.174541
0.9, 720.127747, 586.62616, 11.997804
0.9, 659.029846, 836.501038, 91.742744
0.9, 984.963379, 437.830322, -17.623806
0.9, 220.410828, 649.859985, -39.676445
0.9, 1069.390381, 612.887817, -13.071283
0.9, 1032.036743, 353.743195, 5.707963
0.9, 626.258911, 566.380066, 2.154438
0.9, 695.320618, 386.377686, -29.716639
0.9, 384.729004, 599.891052, -190.946854
0.9, 616.696167, 194.710419, -18.366346
0.9, 834.665527, 621.758057, 1.106044
0.9, 754.099548, 678.256897, 7.318948
0.9, 912.815796, 514.943665, 4.985503
0.9, 852.979065, 303.109192, -35.324417
0.9, 1016.616455, 614.454529, 77.598869
0.9, 833.879272, 113.344604, 0.83686
0.9, 897.384277, 566.101135, -8.257324
0.9, 682.109009, 942.402405, -47.628796
0.9, 563.635559, 391.893982, -20.71059
0.9, 737.895935, 633.518555, 4.921713
0.9, 956.876831, 817.68988, 14.313231
0.9, 923.872498, 736.61969, 6.310901
0.9, 805.831482, 834.322571, 7.929675
0.9, 573.582275, 90.27784, 1.601197
0.9, 592.821289, 602.174255, 1.894118
0.9, 895.650574, 390.079407, -15.457033
0.9, 620.633545, 905.41095, 68.05825
0.9, 867.862488, 529.737305, 3.935143
0.9, 1110.90918, 429.400146, -7.487846
0.9, 1115.210205, 629.902466, -1.01319
0.9, 1027.715332, 552.386169, 11.164964
0.9, 1076.844971, 723.826233, -1.735426
0.9, 322.746216, 846.500183, -27.482292
0.9, 618.985596, 492.97879, 12.530208
0.9, 254.544037, 473.537842, -20.683537
0.9, 729.604309, 774.473633, -67.671677
0.9, 726.637268, 834.960266, 134.589676
0.9, 881.692261, 612.009888, 11.033067
0.9, 747.623596, 545.289368, 2.652052
0.9, 304.249725, 599.740906, -33.643936
0.9, 815.300903, 485.807953, -1.997417
0.9, 766.65332, 806.284607, -33.868782
0.9, 752.656067, 875.592712, -41.626213
0.9, 430.453339, 612.715515, 34.224552
0.9, 936.031128, 691.374512, -15.771426
0.9, 209.16394, 592.698364, 15.096585
0.9, 1122.662109, 576.189758, 0.696342
0.9, 959.106079, 398.660004, 6.228672
0.9, 770.936218, 920.962769, 92.400932
0.9, 1075.01001, 564.678101, 12.856477
0.9, 1101.774658, 681.784119, 6.086346
0.9, 522.978088, 427.888092, 100.81723
0.9, 536.681702, 934.496582, 37.371311
0.9, 655.602478, 660.712585, -61.836899
0.9, 503.020264, 970.453247, 30.858419
0.9, 811.461609, 948.147461, 2.8124
0.9, 913.255371, 648.352112, 13.483289
0.9, 1063.47998, 770.388184, 7.324864
0.9, 638.156982, 741.418396, 9.634974
0.9, 876.644043, 749.739441, 19.777998
0.9, 724.600098, 82.001404, 1.000605
0.9, 718.738953, 717.677795, 35.202553
0.9, 867.503052, 235.539719, 54.329411
0.9, 970.100647, 725.441467, 20.802818
0.9, 858.306702, 795.233398, 2.790468
0.9, 634.735596, 952.373352, -0.382121
0.9, 622.468262, 693.932373, -81.328926
0.9, 773.642639, 975.927551, 32.183224
0.9, 218.966492, 432.413849, -3.533334
0.9, 785.787964, 624.973328, 8.415288
0.9, 1037.84729, 657.510925, 37.367603
0.9, 346.570343, 629.331238, -76.819237
0.9, 609.624878, 648.283142, -36.628033
0.9, 810.999756, 786.158569, 5.350263
0.9, 646.196838, 1000.844788, -1.621052
0.9, 866.011292, 675.654114, 7.543063
0.9, 686.082764, 752.992004, 1.016661
0.9, 581.580139, 721.761719, -0.23209
0.9, 888.4599, 877.423462, 11.272741
1, 1097.209717, 385.316956, -0.267726
1, 621.753967, 314.598785, 32.374329
1, 944.09082, 601.802856, -1.639937
1, 802.31311, 580.295471, -13.775914
1, 828.746948, 742.318481, 3.92326
1, 603.757507, 418.882294, -5.818494
1, 488.509247, 522.314941, 32.720295
1, 447.51944, 136.011047, 6.201386
1, 806.710632, 354.394775, 14.82879
1, 566.143494, 449.927551, 5.993607
1, 674.254883, 706.020569, 15.270712
1, 945.229004, 551.57135, 29.822063
1, 459.092041, 951.04834, -1.849911
1, 523.462524, 129.927338, 109.517967
1, 960.308167, 190.311554, -17.856993
1, 252.688065, 612.460754, 16.37603
1, 842.624878, 400.44751, -8.50318
1, 789.408386, 96.627937, -5.18247
1, 582.501282, 545.647644, 30.963247
1, 880.721008, 135.055664, 0.369817
1, 641.767029, 612.780701, 20.56201
1, 326.718475, 692.388977, 53.842136
1, 290.707397, 807.283081, 23.144905
1, 986.417114, 576.551697, 3.180139
1, 233.502228, 385.495789, -3.528358
1, 641.626587, 449.94989, 77.093048
1, 1050.518799, 476.357086, -20.060143
1, 725.897949, 481.201141, 4.581413
1, 766.943115, 222.163742, 25.15926
1, 535.166748, 712.626099, -19.753782
1, 1003.673462, 482.708923, -2.085362
1, 883.613892, 191.136139, -31.817522
1, 1078.269409, 343.08432, 1.095737
1, 541.532166, 825.955933, 145.504364
1, 549.100586, 581.168518, 20.018066
1, 812.997192, 437.529327, 4.025675
1, 986.210327, 528.75116, 37.20713
1, 978.820862, 350.615814, 41.115089
1, 687.047058, 100.22464, -16.765574
1, 764.945068, 269.491272, -40.729
1, 899.837891, 271.491058, 27.469017
1, 571.38623, 497.892975, -13.896838
1, 582.608643, 949.434937, 48.314541
1, 534.849243, 534.765015, -14.264671
1, 826.876343, 263.83374, 50.629311
1, 764.282776, 332.34079, -33.135826
1, 477.078705, 475.583099, -44.252666
1, 818.200867, 535.024719, -14.033574
1, 676.736267, 483.225891, -7.840953
1, 444.436554, 438.679932, 11.935411
1, 572.576172, 901.372925, 5.392251
1, 751.456177, 406.630768, 36.437523
1, 301.611023, 651.393311, -31.229628
1, 806.546997, 307.105621, 5.249239
1, 652.200012, 787.316895, 19.743406
1, 1077.314697, 517.02417, -7.5945
1, 768.905884, 501.664551, -38.205963
1, 707.431702, 671.460388, -6.12113
1, 379.131897, 547.468689, 88.05307
1, 417.104279, 927.107971, 11.749722
1, 649.068359, 401.303864, 41.836975
1, 382.27182, 660.371582, 28.372849
1, 1001.115967, 689.122375, -2.024469
1, 654.130615, 525.861816, -13.591336
1, 675.502869, 570.270874, -25.751871
1, 425.144165, 564.339661, -103.820572
1, 1007.029236, 394.648346, 0.524876
1, 818.536987, 667.742737, 7.20679
1, 877.591431, 434.856903, -33.601662
1, 920.513977, 159.483704, 20.749062
1, 1039.385864, 429.186981, -21.850521
1, 862.887939, 480.742706, -57.399616
1, 274.501282, 554.32373, -53.425552
1, 553.519714, 629.628418, -38.88913
1, 549.336914, 985.500183, -116.209068
1, 716.841797, 343.70697, 5.90617
1, 267.141388, 736.528442, -4.124823
1, 951.526428, 485.919617, -9.609447
1, 598.145813, 768.412903, 19.879982
1, 597.631165, 995.544434, 4.658344
1, 423.848083, 205.313614, -136.593491
1, 724.22821, 295.357849, 5.600141
1, 523.62085, 486.24408, -0.005434
1, 234.993149, 700.565796, 4.362623
1, 407.105103, 160.998688, 2.055772
1, 516.063293, 381.570984, -12.542084
1, 502.020721, 569.107605, -37.166836
1, 1120.16748, 480.010376, -0.995156
1, 569.08551, 675.138489, 39.597923
1, 651.498291, 353.076599, -51.990681
1, 711.800903, 903.190613, 55.768883
1, 931.508728, 357.848328, 31.283794
1, 702.323181, 523.95929, 14.731709
1, 969.550964, 884.18103, 5.430431
1, 853.892334, 842.69458, 2.920861
1, 850.643616, 575.537964, -6.005585
1, 690.401306, 625.022156, 5.837705
1, 936.661621, 440.498688, 38.284336
1, 731.577759, 948.643799, -25.126637
1, 1123.481567, 527.115906, -0.235683
1, 766.166565, 453.354309, 19.183985
1, 720.076233, 586.704712, 12.006334
1, 652.988525, 836.770386, 91.751129
1, 984.954651, 437.862732, -17.628952
1, 219.973587, 650.628113, -39.59219
1, 1069.425171, 612.86908, -13.07449
1, 1032.070801, 353.652466, 5.700187
1, 626.315857, 566.413452, 2.154524
1, 695.452881, 386.542267, -29.713942
1, 383.021332, 599.612671, -191.011292
1, 621.597473, 189.998337, -18.288877
1, 834.609741, 621.682434, 1.098413
1, 754.173462, 678.33374, 7.326939
1, 912.848816, 514.94635, 4.980478
1, 852.804382, 302.543182, -35.427185
1, 1016.544617, 614.490417, 77.595146
1, 833.923401, 113.327545, 0.82582
1, 897.340332, 566.041138, -8.253467
1, 680.080078, 940.332764, -47.706188
1, 563.638123, 391.942383, -20.714853
1, 737.820374, 633.634705, 4.930844
1, 956.912903, 817.650452, 14.319209
1, 923.798706, 736.540405, 6.304907
1, 805.869995, 834.187378, 7.930626
1, 571.27655, 90.557175, 1.545503
1, 592.792664, 602.162048, 1.891414
1, 895.679138, 390.049713, -15.455784
1, 620.915955, 905.517578, 68.068588
1, 867.776062, 529.887024, 3.9294
1, 1110.94812, 429.333832, -7.494801
1, 1115.1875, 629.818787, -1.014607
1, 1027.720093, 552.406372, 11.167077
1, 1076.787109, 723.875977, -1.729657
1, 321.920715, 844.852905, -27.377586
1, 619.001404, 492.950043, 12.523576
1, 254.490479, 473.582031, -20.679211
1, 729.697327, 774.357666, -67.669441
1, 726.690002, 835.111938, 134.576904
1, 881.699036, 611.926575, 11.03316
1, 747.634705, 545.260803, 2.654533
1, 301.618774, 601.916443, -33.659298
1, 815.31488, 485.772278, -1.996865
1, 766.765198, 806.263733, -33.87257
1, 752.660339, 875.564941, -41.625637
1, 428.278534, 615.689819, 34.283749
1, 935.98291, 691.331116, -15.77134
1, 208.981415, 586.639832, 14.877339
1, 1122.656494, 576.382507, 0.709528
1, 959.140991, 398.549347, 6.219343
1, 770.974609, 920.953735, 92.399055
1, 1074.960815, 564.615234, 12.850273
1, 1101.780029, 681.710876, 6.081821
1, 522.944397, 427.861816, 100.828903
1, 536.799927, 934.643372, 37.380013
1, 655.707397, 660.728699, -61.825893
1, 503.493378, 970.070435, 30.806057
1, 811.514465, 948.125427, 2.811082
1, 913.268616, 648.312378, 13.485565
1, 1063.49585, 770.403137, 7.327591
1, 638.091187, 741.308899, 9.647554
1, 876.612793, 749.80072, 19.781946
1, 731.863037, 82.520126, 0.860659
1, 718.75769, 717.62854, 35.202404
1, 867.297791, 235.807785, 54.397877
1, 970.0401, 725.498718, 20.796087
1, 858.290222, 795.150696, 2.792579
1, 633.082397, 953.028564, -0.362507
1, 622.574707, 693.925171, -81.326157
1, 773.529297, 975.932739, 32.174461
1, 218.938644, 432.266541, -3.524829
1, 785.798401, 625.091919, 8.407645
1, 1037.868286, 657.384583, 37.35659
1, 345.561035, 630.118347, -76.81311
1, 609.441101, 648.274231, -36.642662
1, 810.97467, 786.240967, 5.360714
1, 646.126831, 1000.907532, -1.602753
1, 866.082397, 675.648438, 7.551137
1, 687.252136, 752.799561, 1.098304
1, 581.668701, 721.77179, -0.235616
1, 888.491089, 877.401245, 11.269994
1.1, 1097.141113, 385.306213, -0.265315
1.1, 625.721436, 305.914001, 32.201992
1.1, 944.10144, 601.727051, -1.640755
1.1, 802.318054, 580.285889, -13.775403
1.1, 828.805908, 742.334412, 3.918167
1.1, 603.748291, 418.823151, -5.823096
1.1, 488.601624, 522.419739, 32.733315
1.1, 447.557617, 135.99614, 6.199359
1.1, 806.649536, 354.484619, 14.831707
1.1, 566.309143, 449.99469, 5.992465
1.1, 674.29834, 706.000366, 15.269451
1.1, 945.265808, 551.542542, 29.81921
1.1, 459.066315, 951.090271, -1.850363
1.1, 523.354187, 129.746811, 109.535339
1.1, 959.804688, 190.060211, -17.877602
1.1, 250.833908, 614.231628, 16.409437
1.1, 842.63324, 400.474243, -8.507545
1.1, 789.632507, 96.929932, -5.185353
1.1, 582.595093, 545.521729, 30.948397
1.1, 879.692993, 134.841156, 0.380713
1.1, 641.828064, 612.7052, 20.569433
1.1, 319.325806, 699.52771, 53.574394
1.1, 290.922943, 807.276184, 23.224028
1.1, 986.292297, 576.610596, 3.174035
1.1, 233.122604, 385.72876, -3.553132
1.1, 641.633667, 449.963684, 77.097214
1.1, 1050.474121, 476.359741, -20.052395
1.1, 725.966858, 481.269806, 4.572873
1.1, 766.958069, 221.765472, 25.147377
1.1, 535.143677, 712.622864, -19.751781
1.1, 1003.665588, 482.727905, -2.084218
1.1, 884.401306, 191.963882, -31.789137
1.1, 1078.307495, 343.053436, 1.097893
1.1, 547.932861, 815.603271, 145.535706
1.1, 549.101807, 581.186279, 20.017889
1.1, 813.010315, 437.551697, 4.021151
1.1, 986.17334, 528.695862, 37.204445
1.1, 979.140808, 350.53125, 41.119213
1.1, 688.072205, 92.065811, -16.959673
1.1, 762.579468, 268.825195, -40.669384
1.1, 900.068054, 271.752563, 27.461655
1.1, 571.33429, 497.888489, -13.897569
1.1, 582.90979, 949.091431, 48.245701
1.1, 534.185242, 534.876892, -14.174107
1.1, 826.127014, 263.846649, 50.656223
1.1, 764.392578, 332.654938, -33.148586
1.1, 476.996796, 475.592957, -44.248867
1.1, 818.20105, 535.027039, -14.034497
1.1, 676.646545, 483.264984, -7.829145
1.1, 444.442352, 438.698395, 11.939566
1.1, 572.528809, 901.394409, 5.475791
1.1, 751.465271, 406.581512, 36.434448
1.1, 302.039246, 652.883118, -31.320379
1.1, 806.426697, 307.075195, 5.249642
1.1, 652.079346, 787.013672, 19.715843
1.1, 1077.356079, 517.001709, -7.597147
1.1, 768.873718, 501.596283, -38.211079
1.1, 707.385376, 671.398193, -6.127237
1.1, 377.287964, 546.459839, 88.101898
1.1, 417.075623, 927.028442, 11.746636
1.1, 649.126526, 401.401764, 41.825382
1.1, 380.857178, 660.616089, 28.392263
1.1, 1001.046448, 689.089417, -2.017748
1.1, 654.102356, 525.862732, -13.587167
1.1, 675.642639, 570.206421, -25.765345
1.1, 422.045868, 565.110474, -103.599945
1.1, 1007.076355, 394.633972, 0.525739
1.1, 818.516663, 667.836182, 7.211418
1.1, 877.642822, 434.808105, -33.606102
1.1, 919.945251, 159.200165, 20.727943
1.1, 1039.41687, 429.143555, -21.846178
1.1, 862.908752, 480.712341, -57.402157
1.1, 274.517059, 554.340942, -53.428493
1.1, 553.624268, 629.57196, -38.899822
1.1, 549.408936, 985.51709, -116.204407
1.1, 716.720337, 343.685974, 5.884797
1.1, 269.363678, 736.31604, -4.135846
1.1, 951.522644, 485.927032, -9.610031
1.1, 598.349609, 768.438782, 19.934841
1.1, 597.478271, 995.683594, 4.678632
1.1, 429.914703, 202.369797, -136.596085
1.1, 722.660706, 295.469269, 5.703288
1.1, 523.606201, 486.380066, 0.008201
1.1, 235.411469, 701.189392, 4.342052
1.1, 407.30838, 161.021255, 2.060943
1.1, 516.11731, 381.407593, -12.538269
1.1, 502.171478, 569.080139, -37.161728
1.1, 1120.239868, 479.932037, -1.008186
1.1, 569.072266, 675.100952, 39.59911
1.1, 648.020203, 353.117523, -52.031075
1.1, 712.764099, 902.608215, 55.707226
1.1, 931.887756, 357.570923, 31.250042
1.1, 702.307556, 523.967285, 14.729188
1.1, 969.567383, 884.07373, 5.422852
1.1, 853.879639, 842.785217, 2.910092
1.1, 850.427429, 575.53064, -6.013012
1.1, 690.427917, 625.113831, 5.845243
1.1, 936.654114, 440.428131, 38.275597
1.1, 731.594177, 948.703735, -25.12211
1.1, 1123.402466, 527.055176, -0.241477
1.1, 766.076416, 453.338867, 19.179831
1.1, 720.151062, 586.59729, 11.997456
1.1, 644.576721, 837.926086, 91.731056
1.1, 984.939453, 437.833649, -17.632587
1.1, 220.917679, 654.703613, -39.714928
1.1, 1069.351074, 612.888733, -13.069578
1.1, 1032.089722, 353.697998, 5.702672
1.1, 626.266602, 566.428711, 2.149494
1.1, 695.570251, 386.681946, -29.709799
1.1, 380.138245, 596.549194, -190.975235
1.1, 627.485657, 183.614731, -18.469963
1.1, 834.610229, 621.658325, 1.09839
1.1, 754.096924, 678.241638, 7.314638
1.1, 912.853638, 514.948181, 4.983071
1.1, 852.877625, 301.880127, -35.535061
1.1, 1016.565674, 614.446655, 77.598534
1.1, 834.757568, 113.627884, 0.871201
1.1, 897.287231, 566.012756, -8.250017
1.1, 676.889099, 937.16803, -47.74939
1.1, 563.683105, 391.955597, -20.717453
1.1, 737.82074, 633.492554, 4.929014
1.1, 956.919373, 817.632996, 14.317841
1.1, 923.791443, 736.555786, 6.308864
1.1, 805.815369, 834.190979, 7.922906
1.1, 570.204346, 90.369072, 1.560505
1.1, 592.680237, 602.250916, 1.879469
1.1, 895.702637, 390.024719, -15.456532
1.1, 621.257019, 905.259033, 68.045586
1.1, 867.861816, 529.709351, 3.93344
1.1, 1110.819702, 429.290344, -7.485917
1.1, 1115.19812, 629.868835, -1.012304
1.1, 1027.720459, 552.313049, 11.165911
1.1, 1076.802368, 723.84082, -1.730166
1.1, 320.961395, 844.809509, -27.401976
1.1, 618.946289, 492.986206, 12.52525
1.1, 254.535904, 473.55658, -20.683889
1.1, 729.723267, 774.341675, -67.669838
1.1, 726.614746, 834.763855, 134.601044
1.1, 881.708374, 611.925964, 11.033959
1.1, 747.609863, 545.265869, 2.650526
1.1, 299.361115, 604.344604, -33.529083
1.1, 815.360107, 485.782257, -2.002195
1.1, 766.724304, 806.29248, -33.875061
1.1, 752.56781, 875.572083, -41.634098
1.1, 424.368347, 615.636597, 34.274921
1.1, 935.961548, 691.299927, -15.769076
1.1, 207.863022, 577.599426, 15.166987
1.1, 1122.652222, 576.377075, 0.711757
1.1, 959.145203, 398.597992, 6.222698
1.1, 770.881592, 920.94635, 92.409264
1.1, 1075.018311, 564.701599, 12.858828
1.1, 1101.775146, 681.897095, 6.101617
1.1, 522.494263, 427.645752, 100.790688
1.1, 536.766357, 934.64093, 37.379921
1.1, 655.663147, 660.683411, -61.831982
1.1, 503.526459, 970.104065, 30.80805
1.1, 811.486145, 948.078796, 2.812277
1.1, 913.200256, 648.413391, 13.486705
1.1, 1063.509033, 770.389282, 7.328595
1.1, 638.056763, 741.345886, 9.64283
1.1, 876.680908, 749.782837, 19.785875
1.1, 739.381042, 82.925049, 0.895716
1.1, 718.689148, 717.625916, 35.20969
1.1, 867.229736, 236.594849, 54.405067
1.1, 970.066101, 725.495483, 20.796381
1.1, 858.363281, 795.27832, 2.783123
1.1, 632.065735, 954.606628, -0.25242
1.1, 622.400574, 694.704773, -81.263374
1.1, 773.635071, 975.877869, 32.179565
1.1, 218.969742, 432.287964, -3.524677
1.1, 785.758545, 624.967407, 8.408961
1.1, 1037.911377, 657.44043, 37.361217
1.1, 345.496338, 629.609741, -76.868309
1.1, 609.514404, 648.280762, -36.635555
1.1, 810.943176, 786.151367, 5.358132
1.1, 645.861511, 1000.698975, -1.562072
1.1, 866.013611, 675.666321, 7.545693
1.1, 686.098755, 752.93103, 1.010406
1.1, 581.619263, 721.75769, -0.233449
1.1, 888.452942, 877.324951, 11.275383
1.2, 1097.115356, 385.384003, -0.257877
1.2, 633.635498, 296.907562, 32.118458
1.2, 944.121155, 601.827026, -1.642693
1.2, 802.271667, 580.245667, -13.77259
1.2, 828.821167, 742.128052, 3.926124
1.2, 603.793091, 418.855225, -5.817167
1.2, 488.504578, 522.43457, 32.725018
1.2, 447.55838, 136.039139, 6.201491
1.2, 806.639465, 354.515533, 14.83902
1.2, 566.084839, 449.887543, 5.986134
1.2, 674.244751, 705.958984, 15.26937
1.2, 945.162781, 551.65094, 29.828344
1.2, 459.110596, 951.092957, -1.855226
1.2, 523.17804, 129.554733, 109.548065
1.2, 959.590393, 189.01918, -17.919823
1.2, 247.214249, 615.098267, 16.598034
1.2, 842.629028, 400.42691, -8.505812
1.2, 791.269958, 97.34623, -5.137235
1.2, 582.52356, 545.565918, 30.95541
1.2, 880.593872, 135.088272, 0.301952
1.2, 641.767151, 612.539978, 20.564583
1.2, 311.288971, 702.569214, 53.634998
1.2, 291.155396, 807.518372, 23.208275
1.2, 986.188354, 576.648438, 3.173218
1.2, 233.473633, 386.082275, -3.556309
1.2, 641.57196, 449.9021, 77.095078
1.2, 1050.490356, 476.277191, -20.052113
1.2, 725.881653, 481.216095, 4.584806
1.2, 767.031067, 221.672302, 25.145699
1.2, 535.21936, 712.616638, -19.756035
1.2, 1003.653503, 482.749176, -2.081782
1.2, 886.020447, 193.896011, -31.729609
1.2, 1078.275513, 343.011169, 1.095661
1.2, 555.30304, 807.18689, 145.592789
1.2, 549.177612, 581.090149, 20.017271
1.2, 812.953857, 437.597137, 4.022929
1.2, 986.172424, 528.687683, 37.201118
1.2, 978.879028, 350.697754, 41.10603
1.2, 691.481812, 87.081642, -17.186882
1.2, 762.545044, 269.413574, -40.642128
1.2, 900.4104, 272.348938, 27.473148
1.2, 571.369019, 497.846161, -13.903373
1.2, 582.905823, 949.044556, 48.222042
1.2, 534.582581, 535.973755, -14.207293
1.2, 825.201965, 263.765015, 50.681541
1.2, 764.247559, 332.766754, -33.13781
1.2, 477.047272, 475.580719, -44.25061
1.2, 818.182678, 534.984375, -14.034667
1.2, 676.648132, 483.177734, -7.826257
1.2, 444.380341, 438.688873, 11.941197
1.2, 572.41626, 901.576477, 5.512794
1.2, 751.479797, 406.596954, 36.432369
1.2, 302.178711, 654.898743, -31.421576
1.2, 805.982849, 306.925323, 5.271866
1.2, 652.02771, 786.481018, 19.678753
1.2, 1077.388916, 516.981018, -7.602517
1.2, 768.846252, 501.648346, -38.203293
1.2, 707.471069, 671.274963, -6.133104
1.2, 376.085083, 545.476074, 88.052391
1.2, 417.076233, 927.013855, 11.746903
1.2, 648.727173, 402.109894, 41.826782
1.2, 379.282166, 663.367126, 28.456062
1.2, 1001.05481, 689.018738, -2.017133
1.2, 654.136414, 525.882019, -13.587609
1.2, 675.615295, 570.326233, -25.754971
1.2, 419.034363, 567.635986, -103.324776
1.2, 1007.084961, 394.634247, 0.526379
1.2, 818.49646, 667.766663, 7.205548
1.2, 877.666443, 434.76355, -33.607044
1.2, 920.580627, 159.551956, 20.745005
1.2, 1039.385132, 429.152557, -21.845316
1.2, 862.944153, 480.769562, -57.399323
1.2, 274.506744, 554.341919, -53.430038
1.2, 553.582214, 629.643494, -38.893528
1.2, 550.261841, 986.358704, -116.288307
1.2, 716.856995, 343.853119, 5.887973
1.2, 272.780701, 737.026672, -4.200936
1.2, 951.554016, 485.92627, -9.608663
1.2, 598.248962, 768.214172, 20.022806
1.2, 597.289246, 995.564575, 4.69799
1.2, 436.603729, 197.849442, -136.469391
1.2, 722.217712, 295.173798, 5.659624
1.2, 523.617676, 486.18869, -0.008901
1.2, 236.596054, 703.862305, 4.3491
1.2, 406.863007, 160.818481, 2.046148
1.2, 516.066528, 381.369202, -12.537524
1.2, 501.621155, 568.990845, -37.193665
1.2, 1120.163086, 479.974182, -1.001065
1.2, 569.015503, 675.135254, 39.593777
1.2, 642.504578, 353.515564, -52.220352
1.2, 713.200806, 902.151672, 55.733006
1.2, 931.954346, 357.400299, 31.090128
1.2, 702.252747, 523.894653, 14.725263
1.2, 969.526733, 884.036987, 5.426883
1.2, 853.917786, 842.72168, 2.913014
1.2, 850.46167, 575.575134, -6.007426
1.2, 690.382263, 624.948059, 5.834442
1.2, 936.635681, 440.460602, 38.277596
1.2, 731.595703, 948.735474, -25.118114
1.2, 1123.458252, 527.071289, -0.239479
1.2, 766.136536, 453.330719, 19.181107
1.2, 720.911499, 586.901672, 11.988732
1.2, 637.518921, 836.058167, 91.901443
1.2, 984.967041, 437.854156, -17.63187
1.2, 221.992615, 657.326721, -39.942448
1.2, 1069.394775, 612.917908, -13.069216
1.2, 1031.997925, 353.644196, 5.704919
1.2, 626.237122, 566.382019, 2.146548
1.2, 695.58728, 386.890625, -29.717268
1.2, 378.990417, 595.968933, -190.998032
1.2, 638.398438, 177.555069, -18.741488
1.2, 834.636414, 621.654114, 1.102704
1.2, 754.200928, 678.268372, 7.323219
1.2, 912.854919, 514.903564, 4.981627
1.2, 853.429321, 300.8125, -35.565331
1.2, 1016.528198, 614.499634, 77.597923
1.2, 836.445801, 114.40152, 0.904268
1.2, 897.321411, 566.086182, -8.255113
1.2, 675.985046, 934.221252, -47.92477
1.2, 563.619019, 391.949005, -20.710358
1.2, 737.792542, 633.483093, 4.932431
1.2, 956.844849, 817.653198, 14.31268
1.2, 923.849915, 736.563477, 6.310089
1.2, 805.851013, 834.16626, 7.926558
1.2, 568.624146, 90.703369, 1.451902
1.2, 592.84668, 602.148865, 1.895474
1.2, 895.60614, 390.06485, -15.457741
1.2, 621.294067, 905.292542, 68.05188
1.2, 867.891724, 529.716248, 3.92957
1.2, 1110.97168, 429.372284, -7.493694
1.2, 1115.205688, 629.856201, -1.016401
1.2, 1027.700439, 552.460205, 11.167499
1.2, 1076.833984, 723.841431, -1.733299
1.2, 321.830475, 845.778931, -27.383776
1.2, 618.936707, 492.934998, 12.521168
1.2, 254.529953, 473.55368, -20.683596
1.2, 729.738342, 774.325562, -67.669113
1.2, 726.700806, 834.734985, 134.60701
1.2, 881.780762, 611.958923, 11.027973
1.2, 747.625916, 545.232422, 2.653673
1.2, 295.836395, 606.449402, -33.59288
1.2, 815.347473, 485.719971, -1.996471
1.2, 766.723206, 806.300659, -33.876846
1.2, 752.851868, 875.650696, -41.65794
1.2, 421.559448, 617.693848, 34.178528
1.2, 936.013977, 691.317993, -15.771623
1.2, 207.40657, 571.61554, 15.270203
1.2, 1122.612671, 576.291504, 0.702873
1.2, 959.224182, 398.596893, 6.222596
1.2, 771.006897, 920.939209, 92.39872
1.2, 1075.029907, 564.640503, 12.852769
1.2, 1101.824219, 681.784607, 6.091894
1.2, 523.220886, 427.692688, 100.861641
1.2, 536.619568, 934.422058, 37.372513
1.2, 655.707092, 660.621399, -61.832035
1.2, 503.102539, 970.39624, 30.848976
1.2, 811.785522, 948.100586, 2.81368
1.2, 913.277954, 648.419617, 13.490974
1.2, 1063.422607, 770.359314, 7.320527
1.2, 638.090576, 741.363647, 9.643116
1.2, 876.684021, 749.743774, 19.784458
1.2, 742.749268, 83.312469, 0.959964
1.2, 718.744812, 717.650757, 35.204205
1.2, 867.307739, 237.569061, 54.334686
1.2, 970.121277, 725.485168, 20.800745
1.2, 858.334778, 795.207458, 2.786142
1.2, 631.208923, 954.526794, -0.110881
1.2, 623.01239, 693.9151, -81.311821
1.2, 773.59552, 975.883362, 32.178459
1.2, 218.997971, 432.216034, -3.519475
1.2, 785.860352, 624.965637, 8.417054
1.2, 1037.900513, 657.452454, 37.364136
1.2, 344.410461, 630.093323, -76.797264
1.2, 609.557556, 648.304443, -36.632847
1.2, 810.993713, 786.145203, 5.35845
1.2, 645.738159, 1000.726807, -1.538442
1.2, 866.051514, 675.614746, 7.548583
1.2, 687.124146, 752.759644, 1.079241
1.2, 581.688171, 721.727295, -0.236436
1.2, 888.444336, 877.380493, 11.277801
1.3, 1097.217651, 385.285645, -0.266375
1.3, 644.774109, 290.579712, 32.024837
1.3, 944.174133, 601.819336, -1.646963
1.3, 802.386475, 580.32074, -13.780625
1.3, 828.865662, 741.951965, 3.933642
1.3, 603.759277, 418.881866, -5.808935
1.3, 487.9039, 521.618164, 32.653931
1.3, 447.551636, 136.00293, 6.200576
1.3, 806.676819, 354.978851, 14.823087
1.3, 566.651367, 449.965393, 5.973513
1.3, 674.288757, 706.074341, 15.245015
1.3, 945.195618, 551.607239, 29.822348
1.3, 459.120453, 951.083191, -1.861548
1.3, 522.942017, 129.363159, 109.556892
1.3, 960.930725, 190.180527, -17.874222
1.3, 244.169159, 615.885498, 16.596825
1.3, 842.593384, 400.444519, -8.506471
1.3, 791.957092, 97.628044, -5.070179
1.3, 582.49939, 545.823181, 30.974413
1.3, 880.471069, 135.566833, 0.2734
1.3, 641.863708, 612.576843, 20.571419
1.3, 307.822327, 704.559631, 53.669731
1.3, 291.05899, 807.236816, 23.247152
1.3, 986.256836, 576.640686, 3.171835
1.3, 233.588348, 383.915283, -3.698239
1.3, 641.541931, 449.944183, 77.095413
1.3, 1050.533569, 476.34436, -20.052771
1.3, 725.820374, 481.352142, 4.589091
1.3, 767.156067, 221.319519, 25.153202
1.3, 535.185913, 712.534729, -19.758852
1.3, 1003.673523, 482.732544, -2.081911
1.3, 888.758972, 195.956802, -31.8305
1.3, 1078.222046, 343.026703, 1.091993
1.3, 559.802307, 798.679443, 145.736511
1.3, 549.301636, 581.081116, 20.029947
1.3, 813.041992, 437.624054, 4.014368
1.3, 986.143372, 528.665955, 37.201618
1.3, 979.293884, 350.549927, 41.119244
1.3, 697.33374, 86.162796, -17.295025
1.3, 762.587097, 268.538422, -40.775673
1.3, 900.591187, 272.639252, 27.480669
1.3, 571.43573, 497.92691, -13.911571
1.3, 582.760986, 949.151794, 48.179035
1.3, 534.317566, 534.882996, -14.176065
1.3, 824.099609, 263.491028, 50.781284
1.3, 764.305237, 332.901123, -33.146439
1.3, 477.040161, 475.49411, -44.258579
1.3, 818.190613, 535.082764, -14.031684
1.3, 676.755554, 483.247559, -7.836111
1.3, 444.42569, 438.677856, 11.939017
1.3, 572.920349, 900.253662, 5.588414
1.3, 751.491516, 406.603516, 36.431561
1.3, 302.014862, 656.884705, -31.539782
1.3, 806.54425, 307.074524, 5.233061
1.3, 651.950806, 786.978333, 19.704468
1.3, 1077.32605, 516.997192, -7.595287
1.3, 768.911316, 501.594543, -38.207771
1.3, 707.418762, 671.296631, -6.127466
1.3, 373.719513, 546.055481, 87.90123
1.3, 417.044525, 927.06366, 11.751407
1.3, 648.703125, 402.032288, 41.831638
1.3, 374.644379, 666.902527, 28.408958
1.3, 1001.107117, 689.027466, -2.021366
1.3, 654.145691, 525.916687, -13.585307
1.3, 675.477417, 570.304443, -25.748003
1.3, 416.950348, 568.642761, -103.403236
1.3, 1007.077637, 394.602936, 0.524176
1.3, 818.527466, 667.769226, 7.206734
1.3, 877.628906, 434.799713, -33.60717
1.3, 921.088135, 160.232193, 20.736853
1.3, 1039.470581, 429.118866, -21.844687
1.3, 862.907349, 480.733246, -57.397915
1.3, 274.525085, 554.33313, -53.428097
1.3, 553.633911, 629.584839, -38.899036
1.3, 549.486572, 985.597473, -116.206741
1.3, 716.833801, 343.813751, 5.880173
1.3, 273.559814, 741.866943, -4.056712
1.3, 951.516785, 485.962067, -9.612926
1.3, 598.871765, 768.698547, 20.030519
1.3, 597.288025, 995.580078, 4.701693
1.3, 443.705505, 190.691559, -136.402145
1.3, 722.684509, 295.320953, 5.730092
1.3, 523.565857, 486.331085, 0.004388
1.3, 237.285507, 706.661072, 4.246514
1.3, 407.187622, 161.319153, 2.043423
1.3, 516.102783, 381.08844, -12.55433
1.3, 501.50296, 568.618591, -37.221287
1.3, 1120.238281, 479.968658, -1.00808
1.3, 569.075989, 675.143616, 39.598896
1.3, 633.051392, 355.593506, -52.625652
1.3, 713.976929, 901.463013, 55.683319
1.3, 931.969543, 357.01886, 31.136452
1.3, 702.368469, 523.927002, 14.729325
1.3, 969.575317, 884.008911, 5.422729
1.3, 853.925415, 842.652527, 2.918219
1.3, 850.491272, 575.501282, -6.014106
1.3, 690.351929, 625.012024, 5.843793
1.3, 936.710266, 440.408295, 38.279766
1.3, 731.605774, 948.719238, -25.11722
1.3, 1123.468994, 527.121826, -0.233892
1.3, 766.087769, 453.311096, 19.178419
1.3, 720.947449, 586.83252, 11.98404
1.3, 628.917786, 835.55011, 92.05481
1.3, 985.007996, 437.832611, -17.630932
1.3, 221.937027, 659.792297, -40.039124
1.3, 1069.40686, 612.901123, -13.072262
1.3, 1032.035645, 353.657806, 5.704961
1.3, 626.354797, 566.290649, 2.156552
1.3, 695.416809, 387.18338, -29.747837
1.3, 376.136353, 594.884705, -191.117874
1.3, 650.546875, 173.483383, -18.846104
1.3, 834.65918, 621.681702, 1.103988
1.3, 754.287231, 678.154724, 7.319367
1.3, 912.804138, 514.885864, 4.988012
1.3, 852.209656, 300.030029, -35.671078
1.3, 1016.505066, 614.464355, 77.59996
1.3, 837.288269, 114.801399, 0.909082
1.3, 897.300232, 566.042847, -8.253549
1.3, 673.696838, 930.613159, -48.069611
1.3, 563.701111, 391.874603, -20.716652
1.3, 737.812012, 633.480469, 4.931666
1.3, 956.882935, 817.560913, 14.315011
1.3, 923.828796, 736.536194, 6.307914
1.3, 805.85968, 834.155701, 7.924984
1.3, 568.00061, 91.523262, 1.476461
1.3, 592.715881, 602.163818, 1.882545
1.3, 895.565369, 390.035614, -15.453789
1.3, 621.438232, 905.32196, 68.056175
1.3, 867.789917, 529.691345, 3.937085
1.3, 1111.307251, 430.762207, -7.497641
1.3, 1115.225952, 629.820679, -1.018359
1.3, 1027.70752, 552.31488, 11.165838
1.3, 1076.800415, 723.83905, -1.730879
1.3, 322.270416, 844.541687, -27.421206
1.3, 619.046143, 492.983948, 12.524777
1.3, 254.513947, 473.572479, -20.680105
1.3, 729.811462, 774.317261, -67.664291
1.3, 726.618591, 834.72644, 134.60498
1.3, 881.725342, 611.968872, 11.033551
1.3, 747.618591, 545.23938, 2.649599
1.3, 293.421783, 606.642334, -33.809757
1.3, 815.290649, 485.824677, -1.996931
1.3, 766.802002, 806.181152, -33.87582
1.3, 753.332703, 875.311279, -41.655087
1.3, 417.636993, 618.389832, 33.956139
1.3, 935.978394, 691.295837, -15.772998
1.3, 207.042847, 565.050476, 15.252487
1.3, 1122.594238, 576.437927, 0.714214
1.3, 959.153931, 398.7435, 6.233783
1.3, 771.00824, 920.982178, 92.398804
1.3, 1074.895996, 564.681213, 12.853662
1.3, 1101.832031, 681.759277, 6.09051
1.3, 523.479553, 427.669525, 100.89473
1.3, 536.370605, 934.190369, 37.385708
1.3, 655.682068, 660.644226, -61.829483
1.3, 503.05603, 970.490662, 30.859388
1.3, 811.592041, 948.016357, 2.814215
1.3, 913.372925, 648.268982, 13.489639
1.3, 1063.519897, 770.44165, 7.334059
1.3, 638.149231, 741.464844, 9.631632
1.3, 876.603088, 749.602966, 19.771183
1.3, 744.913696, 83.7873, 0.966719
1.3, 718.877563, 717.704712, 35.196747
1.3, 866.411743, 238.693192, 54.309998
1.3, 970.05957, 725.466431, 20.795509
1.3, 858.303223, 795.191711, 2.784463
1.3, 631.121948, 954.581726, -0.060813
1.3, 622.949524, 693.878662, -81.316299
1.3, 773.564697, 975.86377, 32.175091
1.3, 218.941391, 432.432159, -3.536966
1.3, 785.766541, 624.963806, 8.406214
1.3, 1037.886963, 657.45697, 37.366844
1.3, 343.605286, 630.532593, -76.803238
1.3, 609.622742, 648.250977, -36.629536
1.3, 811.034546, 786.257324, 5.362112
1.3, 645.500122, 1000.677673, -1.497741
1.3, 866.058533, 675.591248, 7.547693
1.3, 687.138733, 752.943237, 1.087489
1.3, 581.627991, 721.658936, -0.236288
1.3, 888.553467, 877.359436, 11.268512
1.4, 1097.19043, 385.309021, -0.262999
1.4, 657.687378, 288.343872, 31.857
1.4, 944.131836, 601.758728, -1.642128
1.4, 802.219788, 580.26062, -13.766723
1.4, 828.941284, 742.041443, 3.922764
1.4, 603.772888, 418.368896, -5.847485
1.4, 487.935913, 521.685486, 32.659443
1.4, 447.019135, 136.318756, 6.230407
1.4, 806.68103, 354.981262, 14.820775
1.4, 566.710449, 450.039673, 5.976892
1.4, 674.350464, 705.98175, 15.252951
1.4, 945.226379, 551.733887, 29.820711
1.4, 459.152191, 951.053528, -1.863778
1.4, 522.764526, 129.377518, 109.556198
1.4, 961.200012, 190.932098, -18.209053
1.4, 240.456192, 616.879822, 16.5156
1.4, 842.615967, 400.401703, -8.50557
1.4, 792.217651, 98.076729, -5.18706
1.4, 582.510071, 545.677002, 30.960434
1.4, 882.530457, 135.920364, 0.292845
1.4, 641.681885, 612.723938, 20.553284
1.4, 300.171936, 707.575928, 53.547894
1.4, 291.007538, 807.170349, 23.333157
1.4, 986.280945, 576.584839, 3.177417
1.4, 234.369675, 382.433807, -3.850924
1.4, 641.711304, 449.891724, 77.109978
1.4, 1050.572876, 476.33255, -20.055004
1.4, 725.971741, 481.345062, 4.57277
1.4, 767.104126, 221.283493, 25.160032
1.4, 535.192627, 712.610474, -19.754597
1.4, 1003.588135, 482.709076, -2.071466
1.4, 890.978577, 198.091858, -31.661863
1.4, 1078.281982, 343.054016, 1.098887
1.4, 556.467529, 793.760803, 145.935196
1.4, 549.247986, 581.044067, 20.024942
1.4, 812.953125, 437.533112, 4.026442
1.4, 986.273499, 528.657227, 37.195381
1.4, 979.236816, 350.655914, 41.120216
1.4, 696.877808, 80.323212, -17.331656
1.4, 762.442749, 267.779114, -40.785694
1.4, 900.770569, 272.735687, 27.483118
1.4, 571.416626, 497.879242, -13.909617
1.4, 582.951355, 948.868286, 48.179573
1.4, 534.346008, 536.199585, -14.228729
1.4, 822.253845, 262.392517, 50.797791
1.4, 764.244751, 332.983429, -33.14558
1.4, 477.074493, 475.562347, -44.252426
1.4, 818.221924, 535.075256, -14.034554
1.4, 676.704773, 483.096588, -7.830177
1.4, 444.380646, 438.726685, 11.944152
1.4, 572.969238, 901.722839, 5.84864
1.4, 751.449036, 406.64856, 36.43766
1.4, 300.850433, 658.479797, -31.527643
1.4, 806.316956, 307.080597, 5.251313
1.4, 652.034058, 786.903076, 19.704988
1.4, 1077.360107, 517.016479, -7.597341
1.4, 768.898743, 501.543518, -38.209774
1.4, 707.427307, 671.404236, -6.115179
1.4, 374.81781, 543.380066, 87.886185
1.4, 416.279297, 926.93396, 11.787533
1.4, 649.158997, 402.070343, 41.789135
1.4, 369.237488, 670.955994, 28.37183
1.4, 1001.063904, 689.04303, -2.018047
1.4, 654.162842, 525.864258, -13.590518
1.4, 675.648193, 570.281799, -25.757912
1.4, 414.609741, 571.222839, -103.668686
1.4, 1007.098938, 394.644409, 0.529409
1.4, 818.499817, 667.751587, 7.203906
1.4, 877.684387, 434.782928, -33.614132
1.4, 922.634644, 161.280487, 20.918848
1.4, 1039.362793, 429.106995, -21.840321
1.4, 862.958191, 480.767548, -57.397778
1.4, 274.462677, 554.355713, -53.433693
1.4, 553.601746, 629.644165, -38.895222
1.4, 549.395996, 985.564514, -116.202164
1.4, 716.912476, 343.808716, 5.872553
1.4, 271.64917, 746.779541, -3.937546
1.4, 951.545593, 485.912628, -9.608663
1.4, 598.619019, 768.24585, 20.003017
1.4, 597.225098, 995.546204, 4.708554
1.4, 447.718445, 184.618057, -136.375046
1.4, 722.864807, 295.388336, 5.756742
1.4, 523.545166, 486.222931, -0.007465
1.4, 238.905167, 710.950317, 4.208257
1.4, 406.917908, 160.742249, 2.060971
1.4, 516.116516, 381.100433, -12.555199
1.4, 501.439331, 568.558838, -37.221256
1.4, 1120.279907, 479.925568, -1.013468
1.4, 569.127563, 675.09906, 39.60358
1.4, 619.63562, 357.040283, -52.698986
1.4, 714.072571, 901.219482, 55.694813
1.4, 932.05011, 357.112915, 31.192181
1.4, 702.270874, 523.748535, 14.729409
1.4, 969.519592, 884.096069, 5.436004
1.4, 853.965271, 842.629944, 2.920333
1.4, 850.46582, 575.518677, -6.01079
1.4, 690.358948, 624.865906, 5.832155
1.4, 936.598755, 440.439117, 38.277199
1.4, 731.643494, 948.664734, -25.122564
1.4, 1123.451294, 527.146667, -0.230006
1.4, 766.061401, 453.251801, 19.171375
1.4, 720.954651, 586.984985, 11.996505
1.4, 621.684448, 840.605835, 92.123444
1.4, 985.042236, 437.722961, -17.63307
1.4, 223.061386, 663.202698, -39.820644
1.4, 1069.420898, 612.885071, -13.072807
1.4, 1031.992432, 353.673981, 5.709362
1.4, 626.411011, 566.437622, 2.153169
1.4, 695.560486, 387.309753, -29.742359
1.4, 371.26886, 592.466248, -191.269852
1.4, 662.257935, 169.479767, -18.825804
1.4, 834.651062, 621.69928, 1.102113
1.4, 754.357605, 678.117004, 7.323203
1.4, 912.854492, 514.876953, 4.982126
1.4, 852.17804, 298.486633, -35.586952
1.4, 1016.548096, 614.513916, 77.599609
1.4, 838.108398, 115.082893, 0.922893
1.4, 897.335754, 566.048889, -8.254992
1.4, 671.617676, 926.277954, -48.163757
1.4, 563.583679, 391.933594, -20.707293
1.4, 737.656067, 633.50116, 4.951017
1.4, 956.89563, 817.72052, 14.316748
1.4, 923.807312, 736.52124, 6.308361
1.4, 805.925476, 834.183594, 7.930628
1.4, 569.44519, 91.115898, 1.215137
1.4, 592.845215, 602.130981, 1.893525
1.4, 895.546265, 389.977722, -15.450928
1.4, 621.653442, 905.389404, 68.056984
1.4, 867.885193, 529.812927, 3.922831
1.4, 1111.229248, 430.843628, -7.490865
1.4, 1115.248413, 629.687317, -1.026086
1.4, 1027.720215, 552.366699, 11.16603
1.4, 1076.837402, 723.897156, -1.734852
1.4, 321.807037, 845.855957, -27.495319
1.4, 618.951111, 493.039459, 12.532618
1.4, 254.478516, 473.603943, -20.678972
1.4, 729.821655, 774.284607, -67.662865
1.4, 726.659363, 834.707764, 134.606522
1.4, 881.657288, 611.944214, 11.042245
1.4, 747.64978, 545.279724, 2.644838
1.4, 290.467987, 607.03894, -33.67815
1.4, 816.203796, 484.816895, -2.032393
1.4, 766.723633, 806.262695, -33.8764
1.4, 753.197815, 874.612549, -41.654152
1.4, 411.439728, 619.107361, 34.185425
1.4, 935.949463, 691.275696, -15.772443
1.4, 206.740936, 559.906372, 15.334296
1.4, 1122.617676, 576.380981, 0.712026
1.4, 959.213928, 398.798828, 6.238251
1.4, 771.034485, 921.012207, 92.396553
1.4, 1074.927124, 564.626099, 12.850105
1.4, 1101.751343, 681.847351, 6.102328
1.4, 523.310303, 427.570374, 100.829018
1.4, 536.730042, 934.062378, 37.372108
1.4, 655.612671, 660.531311, -61.839249
1.4, 503.461395, 970.15625, 30.815014
1.4, 811.808228, 948.103577, 2.806564
1.4, 913.324341, 648.345337, 13.490343
1.4, 1063.487305, 770.397339, 7.331287
1.4, 638.114075, 741.429688, 9.634638
1.4, 876.949829, 749.549622, 19.796064
1.4, 746.091125, 83.866379, 0.908489
1.4, 718.912231, 717.661621, 35.198006
1.4, 865.825989, 238.754395, 54.239262
1.4, 970.079468, 725.477356, 20.795546
1.4, 858.305603, 795.178284, 2.784544
1.4, 631.242249, 954.561829, 0.022138
1.4, 623.027893, 693.903503, -81.310303
1.4, 773.505676, 975.791931, 32.167709
1.4, 218.915466, 432.454559, -3.541255
1.4, 785.821655, 624.957581, 8.40666
1.4, 1037.884277, 657.468262, 37.369736
1.4, 342.34845, 631.459656, -76.819756
1.4, 609.577148, 648.323364, -36.630093
1.4, 810.991394, 786.156067, 5.362816
1.4, 647.892212, 1000.679199, -1.72705
1.4, 866.056519, 675.599731, 7.549095
1.4, 687.080383, 752.81665, 1.075212
1.4, 581.682739, 721.857117, -0.219155
1.4, 888.511292, 877.303284, 11.272602
1.5, 1097.180542, 385.36441, -0.257622
1.5, 666.568481, 285.785706, 31.764538
1.5, 944.11969, 601.829773, -1.641005
1.5, 802.381897, 580.287048, -13.781098
1.5, 828.96405, 742.022461, 3.919009
1.5, 603.842773, 418.237366, -5.851472
1.5, 487.827362, 521.681396, 32.648483
1.5, 447.179474, 136.794205, 6.277685
1.5, 806.665833, 355.044403, 14.824956
1.5, 566.769348, 449.920166, 5.961464
1.5, 674.281799, 706.102539, 15.23621
1.5, 945.279541, 551.520508, 29.815817
1.5, 459.176575, 951.011597, -1.865005
1.5, 522.611206, 129.406052, 109.567047
1.5, 963.460815, 192.261322, -18.138876
1.5, 237.425232, 620.133179, 16.486355
1.5, 842.62561, 400.462769, -8.510962
1.5, 793.077148, 98.200424, -5.272289
1.5, 582.396606, 545.742737, 30.967411
1.5, 882.477722, 136.04216, 0.304966
1.5, 641.790894, 612.697754, 20.565405
1.5, 288.018402, 708.491882, 53.948372
1.5, 291.799469, 807.691589, 23.477522
1.5, 986.259155, 576.686279, 3.168275
1.5, 235.880234, 378.199341, -3.831084
1.5, 641.632568, 449.076813, 77.116112
1.5, 1050.501831, 476.326721, -20.048294
1.5, 725.885803, 481.305206, 4.579782
1.5, 767.291504, 220.632599, 25.137737
1.5, 535.189331, 712.573364, -19.758629
1.5, 1003.637817, 482.750732, -2.077322
1.5, 895.330811, 202.951752, -31.601294
1.5, 1078.239136, 343.01001, 1.09573
1.5, 553.120667, 787.573853, 146.189285
1.5, 549.342407, 581.037476, 20.029743
1.5, 812.930908, 437.575439, 4.02385
1.5, 986.273132, 528.665894, 37.194111
1.5, 979.330688, 350.648895, 41.121456
1.5, 698.517883, 80.286018, -17.308184
1.5, 762.661072, 267.858246, -40.827354
1.5, 900.704712, 272.799133, 27.477762
1.5, 571.460815, 497.904999, -13.913199
1.5, 582.938171, 948.767944, 48.18626
1.5, 534.441223, 534.920471, -14.189154
1.5, 820.728088, 261.587372, 50.881618
1.5, 764.246887, 333.004364, -33.145672
1.5, 477.138702, 475.484619, -44.260628
1.5, 818.193909, 535.0578, -14.031487
1.5, 676.666992, 483.138092, -7.826239
1.5, 444.380585, 438.730133, 11.945668
1.5, 573.120911, 901.528809, 5.811705
1.5, 751.433289, 406.589447, 36.438431
1.5, 302.018341, 660.956604, -31.486086
1.5, 806.048218, 307.038696, 5.268687
1.5, 652.088013, 786.420532, 19.678957
1.5, 1077.387817, 517.062256, -7.59773
1.5, 768.938965, 501.524109, -38.210251
1.5, 707.489807, 671.327148, -6.118482
1.5, 375.888977, 541.687805, 87.98085
1.5, 416.305176, 926.914185, 11.787111
1.5, 649.154785, 402.078674, 41.786983
1.5, 366.982544, 672.163696, 28.311684
1.5, 1001.043457, 689.021484, -2.01742
1.5, 653.99762, 525.801941, -13.575391
1.5, 675.628235, 570.333679, -25.751478
1.5, 414.346375, 571.030945, -103.835579
1.5, 1007.09021, 394.609253, 0.526747
1.5, 818.455017, 667.793701, 7.205159
1.5, 877.592834, 434.789398, -33.607838
1.5, 922.498169, 160.940125, 20.917278
1.5, 1039.407349, 429.124115, -21.843178
1.5, 862.906067, 480.709015, -57.395565
1.5, 274.436646, 554.300537, -53.431839
1.5, 553.615356, 629.618469, -38.896019
1.5, 550.190735, 986.38208, -116.28849
1.5, 716.943115, 343.890625, 5.869604
1.5, 267.17923, 754.358887, -3.991082
1.5, 951.541931, 485.961639, -9.614259
1.5, 598.530029, 768.27655, 20.011938
1.5, 597.068726, 995.572754, 4.725112
1.5, 451.212891, 183.035355, -136.585281
1.5, 723.182983, 295.89563, 5.80053
1.5, 523.595276, 486.303406, 0.001463
1.5, 240.582367, 713.865845, 4.078577
1.5, 406.634186, 160.513123, 2.040673
1.5, 516.021301, 380.948639, -12.561296
1.5, 501.448975, 568.638245, -37.212959
1.5, 1120.208374, 480.009705, -1.003932
1.5, 569.042236, 675.131653, 39.595989
1.5, 607.084961, 361.778412, -52.841549
1.5, 713.98053, 901.124207, 55.705902
1.5, 931.183899, 357.007324, 31.384607
1.5, 702.243713, 523.809753, 14.720984
1.5, 969.491699, 884.134644, 5.444263
1.5, 853.912903, 842.697937, 2.907201
1.5, 850.689087, 575.520874, -6.006897
1.5, 690.33667, 624.74823, 5.825192
1.5, 936.576172, 440.403107, 38.272701
1.5, 732.137756, 948.554932, -25.129684
1.5, 1123.400391, 527.095825, -0.233086
1.5, 766.127747, 453.459351, 19.194277
1.5, 721.054749, 586.936462, 11.990299
1.5, 614.664978, 846.657471, 92.141876
1.5, 985.730469, 437.855957, -17.567993
1.5, 224.178055, 667.535156, -39.789841
1.5, 1069.420288, 612.896667, -13.071476
1.5, 1031.987183, 353.641296, 5.708574
1.5, 626.260437, 566.443726, 2.140056
1.5, 695.578064, 387.377594, -29.745546
1.5, 366.004578, 589.831909, -191.18782
1.5, 673.629333, 166.796555, -18.962248
1.5, 834.615967, 621.580017, 1.096787
1.5, 754.283386, 678.102722, 7.316853
1.5, 912.872314, 514.962646, 4.982959
1.5, 852.281555, 297.556549, -35.755409
1.5, 1016.549133, 614.491516, 77.602699
1.5, 839.247314, 115.413101, 0.948435
1.5, 897.309753, 565.962341, -8.250971
1.5, 669.962036, 923.36322, -48.324394
1.5, 563.669922, 391.89798, -20.713812
1.5, 737.797241, 633.518005, 4.936964
1.5, 956.898438, 817.701965, 14.318606
1.5, 923.762878, 736.51355, 6.308801
1.5, 805.904602, 834.124878, 7.926233
1.5, 569.899231, 90.387016, 1.161446
1.5, 592.849915, 602.226257, 1.890552
1.5, 895.722107, 390.01944, -15.460806
1.5, 621.960327, 905.675903, 68.068451
1.5, 867.806458, 529.803284, 3.928364
1.5, 1110.960938, 429.51889, -7.489898
1.5, 1115.202393, 629.824707, -1.016326
1.5, 1027.765991, 552.342957, 11.164341
1.5, 1076.72876, 723.923645, -1.726097
1.5, 321.462677, 844.861633, -27.472895
1.5, 618.891174, 493.059753, 12.536339
1.5, 254.48027, 473.536499, -20.677353
1.5, 729.826233, 774.222473, -67.664886
1.5, 726.59906, 834.705505, 134.602081
1.5, 881.756104, 611.945007, 11.033376
1.5, 747.614258, 545.186218, 2.651765
1.5, 286.469543, 614.359436, -33.592541
1.5, 815.331421, 485.719421, -1.997673
1.5, 766.733643, 806.233765, -33.87793
1.5, 753.242554, 874.603943, -41.658337
1.5, 405.974609, 619.370789, 34.25135
1.5, 935.958923, 691.309387, -15.777921
1.5, 206.616425, 554.073364, 15.389219
1.5, 1122.628052, 576.446289, 0.71767
1.5, 959.302856, 398.74826, 6.233416
1.5, 771.365723, 921.222412, 92.36451
1.5, 1074.97644, 564.662598, 12.853769
1.5, 1101.833496, 681.89856, 6.107646
1.5, 523.56781, 427.447418, 100.862953
1.5, 536.621338, 934.042114, 37.37661
1.5, 655.755981, 660.670532, -61.821804
1.5, 503.478363, 970.185791, 30.820938
1.5, 811.825623, 948.028931, 2.811147
1.5, 913.3479, 648.32135, 13.490717
1.5, 1063.413574, 770.347351, 7.324529
1.5, 638.214233, 741.377136, 9.636834
1.5, 876.874878, 749.542725, 19.790066
1.5, 747.046997, 84.308502, 0.896815
1.5, 718.866638, 717.649292, 35.200073
1.5, 865.469727, 240.037048, 54.127201
1.5, 970.092651, 725.445496, 20.79565
1.5, 858.307312, 795.166138, 2.781766
1.5, 631.855225, 953.221436, 0.283586
1.5, 623.003113, 693.870667, -81.310677
1.5, 773.572998, 975.857239, 32.178749
1.5, 218.842209, 432.611816, -3.562449
1.5, 785.834717, 625.00293, 8.403354
1.5, 1037.856323, 657.426758, 37.368244
1.5, 342.074554, 631.439026, -76.808052
1.5, 609.52179, 648.186462, -36.640541
1.5, 810.981995, 786.173767, 5.365277
1.5, 647.91864, 1000.762573, -1.732712
1.5, 866.087769, 675.641602, 7.553154
1.5, 687.095642, 752.853271, 1.078855
1.5, 581.753235, 721.737183, -0.230904
1.5, 888.53772, 877.273071, 11.271299
1.6, 1097.177856, 385.323456, -0.259173
1.6, 671.475281, 284.485748, 31.944778
1.6, 944.129578, 601.735413, -1.643139
1.6, 802.223206, 580.215576, -13.769494
1.6, 828.94165, 742.048645, 3.918977
1.6, 603.804138, 418.405853, -5.83595
1.6, 488.692932, 522.368347, 32.741428
1.6, 447.150513, 136.898941, 6.287295
1.6, 806.735168, 355.019775, 14.829091
1.6, 566.851074, 450.038879, 5.966567
1.6, 674.282349, 706.092651, 15.237031
1.6, 945.225647, 551.577576, 29.81885
1.6, 459.187317, 951.000671, -1.862612
1.6, 522.384827, 129.336975, 109.582863
1.6, 966.398987, 194.850662, -17.989424
1.6, 231.992279, 620.539307, 16.443789
1.6, 842.662781, 400.392456, -8.510794
1.6, 794.015015, 99.098969, -5.176931
1.6, 582.430725, 545.885498, 30.975912
1.6, 883.445251, 136.391083, 0.307178
1.6, 641.874573, 612.562073, 20.573553
1.6, 290.110138, 711.904297, 53.929871
1.6, 291.833405, 808.321716, 23.557814
1.6, 986.262573, 576.620544, 3.173481
1.6, 236.95546, 375.343933, -3.859587
1.6, 641.64856, 449.088257, 77.118195
1.6, 1050.425659, 476.369904, -20.041782
1.6, 725.982544, 481.333252, 4.56838
1.6, 767.313782, 220.529114, 25.144516
1.6, 535.224609, 712.580383, -19.759089
1.6, 1003.68335, 482.75769, -2.079965
1.6, 902.462585, 208.463425, -31.633249
1.6, 1078.300049, 343.026917, 1.100028
1.6, 549.967896, 777.765198, 146.351135
1.6, 549.352661, 580.961365, 20.030537
1.6, 812.940308, 437.561432, 4.025982
1.6, 986.236938, 528.743286, 37.203606
1.6, 979.359436, 350.673096, 41.122692
1.6, 699.310425, 80.330208, -17.172112
1.6, 761.442505, 267.590851, -40.938145
1.6, 900.734192, 272.83374, 27.482388
1.6, 571.427368, 497.793182, -13.912942
1.6, 582.461365, 948.933167, 48.247425
1.6, 534.329346, 536.198853, -14.235819
1.6, 818.046631, 259.80658, 50.907104
1.6, 764.3396, 333.05545, -33.151878
1.6, 477.116547, 475.516693, -44.257217
1.6, 818.180542, 535.072571, -14.028207
1.6, 676.570923, 483.125793, -7.81785
1.6, 444.443176, 438.709686, 11.938199
1.6, 572.793762, 901.155457, 5.845829
1.6, 751.459351, 406.589325, 36.436287
1.6, 305.140594, 664.647095, -31.526613
1.6, 805.78717, 307.037689, 5.290936
1.6, 652.111938, 786.419373, 19.681396
1.6, 1077.372925, 517.043213, -7.596848
1.6, 768.907654, 501.580811, -38.200966
1.6, 707.380798, 671.309937, -6.121908
1.6, 377.344849, 537.095642, 88.189842
1.6, 417.049622, 927.111877, 11.757376
1.6, 649.136963, 402.070282, 41.788601
1.6, 360.422668, 675.526245, 28.334381
1.6, 1001.119019, 689.052612, -2.026787
1.6, 654.13501, 525.809265, -13.587512
1.6, 675.615479, 570.309998, -25.751266
1.6, 409.410767, 573.305725, -104.136406
1.6, 1007.118164, 394.551971, 0.525849
1.6, 818.500244, 667.803894, 7.206385
1.6, 877.623474, 434.817841, -33.613747
1.6, 923.525635, 161.3983, 21.062897
1.6, 1039.339355, 429.12088, -21.840425
1.6, 862.946411, 480.712524, -57.398075
1.6, 274.366425, 554.278687, -53.431042
1.6, 553.562134, 629.593384, -38.891422
1.6, 550.08551, 986.330688, -116.280937
1.6, 716.997375, 343.907776, 5.854136
1.6, 265.770172, 757.736755, -4.278112
1.6, 951.516296, 485.862762, -9.604944
1.6, 598.627686, 768.234802, 19.978266
1.6, 599.930359, 995.880127, 4.479422
1.6, 454.185211, 182.546158, -136.484573
1.6, 722.487061, 296.033569, 5.797457
1.6, 523.651306, 486.286713, -0.000814
1.6, 242.056427, 715.983154, 4.10775
1.6, 406.765076, 160.598816, 2.036326
1.6, 515.713379, 380.798157, -12.562176
1.6, 501.523712, 568.586426, -37.214531
1.6, 1120.143433, 480.01178, -0.999275
1.6, 569.185913, 675.17157, 39.605949
1.6, 600.082275, 362.303223, -52.763268
1.6, 714.107483, 901.102966, 55.713463
1.6, 932.145813, 357.37677, 31.251408
1.6, 702.220215, 523.808899, 14.718192
1.6, 969.522705, 884.085815, 5.441122
1.6, 853.951904, 842.640564, 2.913283
1.6, 850.531677, 575.515747, -6.009795
1.6, 690.302246, 625.058105, 5.854134
1.6, 936.569275, 440.43277, 38.274269
1.6, 732.057068, 948.573975, -25.124832
1.6, 1123.431519, 527.315857, -0.215806
1.6, 766.091003, 453.350952, 19.183393
1.6, 721.01062, 586.849487, 11.987255
1.6, 607.431885, 851.268616, 92.342773
1.6, 985.725281, 437.856415, -17.568531
1.6, 224.862167, 668.910217, -40.017529
1.6, 1069.407715, 612.909912, -13.070282
1.6, 1031.995361, 353.593628, 5.701562
1.6, 626.208069, 566.34021, 2.13797
1.6, 695.714844, 387.520264, -29.742924
1.6, 359.990692, 586.364136, -191.422318
1.6, 685.6828, 170.377777, -19.385431
1.6, 834.611755, 621.507568, 1.092242
1.6, 754.329895, 678.074585, 7.320462
1.6, 912.855835, 514.894226, 4.982085
1.6, 851.299622, 292.556885, -35.907673
1.6, 1016.604492, 614.472839, 77.608864
1.6, 839.277527, 115.622078, 0.915766
1.6, 897.322571, 566.078918, -8.256629
1.6, 668.272461, 918.856323, -48.462845
1.6, 563.51416, 392.126129, -20.747766
1.6, 737.808655, 633.487244, 4.937631
1.6, 956.879089, 817.624268, 14.314922
1.6, 923.842102, 736.497375, 6.30675
1.6, 805.880859, 834.098267, 7.920341
1.6, 573.733765, 89.918854, 1.162502
1.6, 592.887451, 602.246094, 1.891686
1.6, 895.648193, 390.050812, -15.462395
1.6, 621.975769, 905.705078, 68.065392
1.6, 867.834778, 529.713501, 3.933547
1.6, 1110.89502, 429.4711, -7.486065
1.6, 1115.217651, 629.894653, -1.015003
1.6, 1027.70105, 552.37616, 11.1704
1.6, 1076.861938, 723.906433, -1.737809
1.6, 321.792999, 845.868652, -27.611721
1.6, 618.995789, 492.950165, 12.527547
1.6, 254.554428, 473.550385, -20.68408
1.6, 729.843933, 774.241577, -67.663086
1.6, 726.558838, 834.759216, 134.596786
1.6, 881.780029, 611.922791, 11.032643
1.6, 747.671326, 545.139282, 2.657696
1.6, 282.728424, 619.715332, -33.541714
1.6, 816.164368, 484.937897, -2.03562
1.6, 766.75061, 806.159302, -33.873798
1.6, 753.766479, 874.561829, -41.648201
1.6, 397.70343, 623.253662, 34.231125
1.6, 935.984863, 691.285767, -15.776877
1.6, 206.706375, 550.378296, 15.455775
1.6, 1122.644897, 576.456909, 0.721306
1.6, 959.164795, 398.589539, 6.219716
1.6, 771.342773, 921.195129, 92.366783
1.6, 1074.939331, 564.691467, 12.856056
1.6, 1101.815063, 681.86676, 6.105442
1.6, 524.099548, 427.348267, 100.688362
1.6, 536.830627, 933.977478, 37.367508
1.6, 655.560364, 660.555725, -61.841042
1.6, 503.599884, 970.178162, 30.815088
1.6, 811.802979, 947.999023, 2.812069
1.6, 913.244629, 648.396851, 13.486256
1.6, 1063.416626, 770.414246, 7.326641
1.6, 638.157227, 741.338867, 9.64367
1.6, 876.887329, 749.510742, 19.788546
1.6, 747.012329, 84.259079, 0.875089
1.6, 718.913269, 717.573792, 35.202984
1.6, 863.783508, 242.264313, 53.937691
1.6, 970.144531, 725.420471, 20.802683
1.6, 858.28064, 795.101013, 2.785408
1.6, 633.35376, 953.169861, 0.494665
1.6, 622.985779, 693.879089, -81.310448
1.6, 773.61438, 975.791931, 32.174786
1.6, 218.796555, 432.669434, -3.570372
1.6, 785.783508, 625.042847, 8.395065
1.6, 1037.907593, 657.386536, 37.364746
1.6, 341.344666, 631.410645, -76.732109
1.6, 609.595581, 648.237244, -36.632721
1.6, 810.973145, 786.102661, 5.36299
1.6, 647.87561, 1000.62207, -1.721916
1.6, 866.097168, 675.643616, 7.552956
1.6, 687.024963, 752.971497, 1.076919
1.6, 581.758301, 721.820435, -0.222073
1.6, 888.599182, 877.228333, 11.267289
1.7, 1097.182251, 385.35614, -0.255373
1.7, 676.273376, 283.133453, 31.900965
1.7, 944.203308, 601.802734, -1.649527
1.7, 802.200989, 580.223877, -13.767613
1.7, 828.861267, 741.967163, 3.928046
1.7, 603.818115, 418.459076, -5.826445
1.7, 488.665955, 522.322876, 32.737091
1.7, 447.618286, 136.992462, 6.300826
1.7, 806.644897, 355.005188, 14.820743
1.7, 566.877869, 450.004639, 5.961639
1.7, 674.366272, 704.83075, 15.345783
1.7, 945.267334, 551.594116, 29.817371
1.7, 459.133148, 950.984802, -1.853941
1.7, 522.229553, 129.323715, 109.584259
1.7, 966.690979, 195.389328, -17.99617
1.7, 228.438431, 619.555237, 16.447563
1.7, 842.616272, 400.398163, -8.510348
1.7, 793.945068, 98.425529, -5.13423
1.7, 582.371765, 545.963074, 30.984701
1.7, 883.234375, 136.645355, 0.339521
1.7, 641.821472, 612.713562, 20.565096
1.7, 288.899109, 715.415222, 54.032234
1.7, 292.885773, 808.407166, 23.473297
1.7, 986.265991, 576.602295, 3.173835
1.7, 238.464096, 371.892487, -3.732916
1.7, 641.641724, 449.07901, 77.117477
1.7, 1050.48645, 476.39859, -20.046656
1.7, 726.011475, 481.228027, 4.567255
1.7, 767.57959, 219.809525, 25.129652
1.7, 535.21875, 712.604919, -19.754259
1.7, 1003.674805, 482.661407, -2.077596
1.7, 910.091125, 212.87114, -31.62343
1.7, 1078.225708, 343.07254, 1.097666
1.7, 547.204346, 767.437988, 146.591614
1.7, 549.386902, 580.905518, 20.029871
1.7, 812.950256, 437.484161, 4.028146
1.7, 986.28363, 528.718872, 37.202133
1.7, 979.429016, 350.657166, 41.122787
1.7, 699.494568, 80.221413, -17.016537
1.7, 762.380493, 266.832092, -40.980606
1.7, 900.88916, 272.970947, 27.488579
1.7, 571.414917, 497.866699, -13.90972
1.7, 582.537598, 948.982056, 48.280186
1.7, 534.412231, 536.103516, -14.233845
1.7, 816.238586, 254.979553, 50.876785
1.7, 764.379883, 332.975769, -33.151077
1.7, 477.139435, 475.498566, -44.256683
1.7, 818.305298, 535.030151, -14.04033
1.7, 676.618835, 483.21524, -7.821219
1.7, 444.408966, 438.662872, 11.936535
1.7, 572.13739, 901.624451, 5.90333
1.7, 751.483459, 406.566803, 36.43372
1.7, 307.197784, 670.552002, -31.649965
1.7, 805.99707, 307.338928, 5.296412
1.7, 652.11438, 786.40863, 19.682167
1.7, 1077.361206, 517.07196, -7.595912
1.7, 768.847107, 501.5755, -38.196388
1.7, 707.436462, 671.397217, -6.107864
1.7, 378.872437, 533.491882, 88.161346
1.7, 417.107117, 927.085449, 11.755546
1.7, 649.159546, 402.009552, 41.788502
1.7, 356.49295, 679.036316, 28.343637
1.7, 1001.006042, 688.940735, -2.012657
1.7, 654.190063, 525.808289, -13.591413
1.7, 675.507751, 570.276855, -25.747501
1.7, 404.844788, 574.867981, -104.420517
1.7, 1007.079834, 394.600983, 0.532874
1.7, 818.513184, 667.764954, 7.207605
1.7, 877.56665, 434.761078, -33.607994
1.7, 923.760864, 161.455704, 21.012642
1.7, 1039.346436, 429.107422, -21.840876
1.7, 862.913391, 480.711609, -57.393665
1.7, 274.282837, 554.300049, -53.434963
1.7, 553.566589, 629.699036, -38.888138
1.7, 549.22821, 985.514954, -116.19722
1.7, 716.823792, 344.732178, 5.902281
1.7, 265.531738, 757.981018, -4.429325
1.7, 951.498596, 485.889191, -9.608967
1.7, 598.762451, 768.306946, 19.911743
1.7, 599.633606, 995.872131, 4.510381
1.7, 458.820496, 181.539795, -136.49736
1.7, 723.763184, 295.924042, 5.861735
1.7, 523.62085, 486.22049, -0.006664
1.7, 241.512054, 716.419739, 4.045342
1.7, 406.670685, 160.620178, 2.026469
1.7, 515.667786, 380.789185, -12.541843
1.7, 501.565643, 568.617859, -37.210239
1.7, 1120.096924, 480.036133, -0.992822
1.7, 569.063782, 675.053772, 39.60107
1.7, 598.991333, 361.620544, -52.77697
1.7, 715.923889, 901.499573, 55.671177
1.7, 931.977722, 357.2966, 30.988565
1.7, 702.424622, 523.758301, 14.738121
1.7, 969.45343, 884.088257, 5.450117
1.7, 853.965027, 842.640137, 2.912527
1.7, 850.617126, 575.581604, -6.001005
1.7, 690.304932, 624.913452, 5.842306
1.7, 936.591003, 440.494965, 38.282608
1.7, 732.145447, 948.434875, -25.136105
1.7, 1123.474731, 527.169739, -0.227862
1.7, 766.115906, 453.277466, 19.178604
1.7, 720.852722, 586.846008, 11.996686
1.7, 602.987183, 854.060181, 92.601898
1.7, 985.070007, 437.721039, -17.631252
1.7, 225.009644, 669.024109, -39.94566
1.7, 1069.414673, 612.897644, -13.069218
1.7, 1031.953003, 353.560608, 5.70199
1.7, 626.966614, 566.264343, 2.195203
1.7, 695.842285, 387.73172, -29.748564
1.7, 349.845581, 583.556091, -191.801849
1.7, 698.135498, 177.199051, -19.635765
1.7, 834.6521, 621.59259, 1.099371
1.7, 754.362732, 677.950012, 7.317423
1.7, 912.793091, 514.841003, 4.986203
1.7, 849.256592, 288.710175, -36.067265
1.7, 1016.568054, 614.444885, 77.609268
1.7, 839.402588, 115.623779, 0.895744
1.7, 897.316711, 566.045715, -8.256069
1.7, 668.523682, 915.998291, -48.597195
1.7, 563.346375, 392.200195, -20.746073
1.7, 737.885864, 633.490845, 4.933921
1.7, 956.898865, 817.683777, 14.318197
1.7, 923.776611, 736.512878, 6.308299
1.7, 805.908203, 834.136169, 7.922163
1.7, 577.468628, 89.024788, 1.325818
1.7, 592.841064, 602.271729, 1.885289
1.7, 895.576111, 389.991943, -15.455633
1.7, 620.899719, 906.067261, 68.155525
1.7, 867.802063, 529.85437, 3.926411
1.7, 1111.247559, 430.864166, -7.490876
1.7, 1115.227051, 629.860901, -1.01565
1.7, 1027.690063, 552.424377, 11.171241
1.7, 1076.799194, 723.875977, -1.731069
1.7, 323.500366, 845.55719, -27.615833
1.7, 618.887207, 492.978424, 12.534267
1.7, 254.49794, 473.543121, -20.679893
1.7, 729.916443, 774.149475, -67.659363
1.7, 726.564331, 834.635864, 134.605972
1.7, 881.74762, 611.848206, 11.036784
1.7, 747.650269, 545.211304, 2.644834
1.7, 280.338165, 619.773499, -33.28587
1.7, 815.440796, 485.78598, -2.010361
1.7, 766.851501, 806.035339, -33.873844
1.7, 754.274414, 874.346558, -41.661903
1.7, 389.211365, 623.670959, 34.269272
1.7, 936.68158, 691.465759, -15.79555
1.7, 206.456573, 548.605286, 15.59037
1.7, 1122.56189, 576.461243, 0.718961
1.7, 959.218262, 398.640686, 6.225626
1.7, 771.449951, 921.170166, 92.357086
1.7, 1075.03894, 564.708313, 12.861423
1.7, 1101.812866, 681.924683, 6.110592
1.7, 523.522095, 426.658569, 100.742287
1.7, 536.522156, 934.196167, 37.379051
1.7, 655.639404, 660.693604, -61.827171
1.7, 503.521362, 970.01062, 30.803215
1.7, 811.844421, 947.963684, 2.810676
1.7, 913.354919, 648.34491, 13.491215
1.7, 1063.34668, 770.364136, 7.320374
1.7, 639.069214, 741.3078, 9.623999
1.7, 876.8927, 749.467712, 19.788815
1.7, 748.174866, 84.081993, 0.671735
1.7, 718.955872, 717.601257, 35.195084
1.7, 862.484009, 241.148163, 53.817051
1.7, 970.135071, 725.421814, 20.79928
1.7, 858.290955, 795.168274, 2.776965
1.7, 635.677429, 952.406067, 0.501908
1.7, 623.031982, 693.869751, -81.304985
1.7, 773.578857, 975.864746, 32.178265
1.7, 218.864761, 432.598389, -3.566014
1.7, 785.868042, 624.890137, 8.407533
1.7, 1037.919067, 657.459412, 37.371357
1.7, 341.387482, 631.359863, -76.776268
1.7, 609.374878, 648.209839, -36.649876
1.7, 811.056152, 786.115112, 5.360991
1.7, 647.891907, 1000.596619, -1.722123
1.7, 866.112305, 675.522522, 7.551554
1.7, 687.004333, 752.960449, 1.074564
1.7, 582.391846, 721.731873, -0.24916
1.7, 888.599304, 877.174255, 11.267241
1.8, 1097.263306, 385.343842, -0.257501
1.8, 682.090393, 278.087799, 31.861897
1.8, 944.141602, 601.817627, -1.644288
1.8, 802.319885, 580.308838, -13.775708
1.8, 828.923096, 742.043396, 3.918897
1.8, 603.804749, 418.463287, -5.821814
1.8, 487.963562, 521.637451, 32.659374
1.8, 448.109558, 136.830139, 6.292716
1.8, 806.644653, 355.001862, 14.821483
1.8, 566.848389, 450.043274, 5.96422
1.8, 674.429077, 704.924927, 15.339726
1.8, 945.187744, 551.52887, 29.824697
1.8, 459.224152, 950.971008, -1.86259
1.8, 522.086914, 129.321701, 109.588554
1.8, 968.24585, 196.751038, -18.206697
1.8, 223.568832, 620.015686, 16.658085
1.8, 842.6026, 400.373657, -8.507681
1.8, 794.140747, 98.570671, -5.114136
1.8, 582.301147, 545.903748, 30.97908
1.8, 883.084106, 136.799973, 0.329945
1.8, 641.68158, 612.624207, 20.554396
1.8, 288.695251, 717.265503, 53.977673
1.8, 293.22995, 809.238281, 23.328041
1.8, 986.217529, 576.567017, 3.177583
1.8, 238.547592, 372.667664, -3.690078
1.8, 641.590576, 449.050781, 77.114624
1.8, 1050.525757, 476.359131, -20.049656
1.8, 725.956787, 481.291992, 4.571764
1.8, 767.76709, 219.450302, 25.139862
1.8, 534.918884, 711.907593, -19.762079
1.8, 1003.667664, 482.665436, -2.074082
1.8, 915.853088, 215.857208, -31.409883
1.8, 1078.240967, 343.069397, 1.098218
1.8, 544.10199, 759.753906, 146.896851
1.8, 549.399841, 580.978638, 20.034863
1.8, 812.916992, 437.502136, 4.030022
1.8, 986.19873, 528.731689, 37.206856
1.8, 979.389648, 350.736511, 41.116982
1.8, 699.567139, 80.168953, -16.915703
1.8, 764.17218, 266.555603, -40.965649
1.8, 900.964172, 272.989319, 27.494579
1.8, 571.421997, 497.901215, -13.91126
1.8, 582.61084, 949.25061, 48.204288
1.8, 534.282593, 535.075439, -14.14665
1.8, 815.072815, 250.34227, 50.825871
1.8, 764.32959, 333.050171, -33.143749
1.8, 477.145294, 475.506805, -44.255856
1.8, 818.171631, 534.920044, -14.029048
1.8, 676.620422, 483.223419, -7.822846
1.8, 444.41391, 438.661713, 11.937153
1.8, 572.418823, 900.98114, 5.870395
1.8, 751.479919, 406.577057, 36.43335
1.8, 307.562622, 671.744141, -31.81642
1.8, 805.551514, 307.240906, 5.328157
1.8, 652.171875, 786.398193, 19.686602
1.8, 1077.394775, 517.012329, -7.602948
1.8, 768.900208, 501.531738, -38.20266
1.8, 707.442688, 671.390747, -6.107907
1.8, 379.209778, 530.429688, 87.913567
1.8, 416.259735, 926.946533, 11.796429
1.8, 649.199951, 402.084381, 41.779926
1.8, 353.99646, 682.27002, 28.569126
1.8, 1001.040161, 688.998474, -2.017343
1.8, 654.100586, 525.912842, -13.577413
1.8, 675.594421, 570.330322, -25.749102
1.8, 401.490173, 573.972473, -104.572189
1.8, 1007.150818, 394.621704, 0.538249
1.8, 818.467102, 667.855164, 7.209124
1.8, 877.499878, 434.784149, -33.605415
1.8, 924.550293, 162.32431, 21.010582
1.8, 1039.343506, 429.145813, -21.84407
1.8, 862.909668, 480.729095, -57.390755
1.8, 274.251434, 554.292847, -53.434055
1.8, 553.578674, 628.924744, -38.912571
1.8, 550.085327, 986.294189, -116.274384
1.8, 717.001587, 344.806671, 5.88559
1.8, 263.493439, 758.138306, -4.506641
1.8, 951.511169, 485.855408, -9.604703
1.8, 598.809387, 768.356201, 19.97369
1.8, 599.862305, 995.774658, 4.497798
1.8, 463.900818, 180.271606, -136.529572
1.8, 726.647888, 296.834839, 5.782471
1.8, 523.652161, 486.277344, -0.000892
1.8, 241.476532, 715.463257, 4.052155
1.8, 406.700531, 160.573135, 2.031902
1.8, 515.67804, 380.50528, -12.552075
1.8, 501.505463, 568.590454, -37.214737
1.8, 1120.102417, 480.086365, -0.990791
1.8, 569.027161, 675.155518, 39.594753
1.8, 598.486267, 361.246613, -52.743225
1.8, 716.3573, 901.603455, 55.703087
1.8, 932.012207, 357.634613, 31.041773
1.8, 702.337646, 523.573425, 14.739809
1.8, 969.526794, 884.062866, 5.445445
1.8, 853.996338, 842.617615, 2.912288
1.8, 850.500854, 575.609192, -6.002172
1.8, 690.326111, 624.813293, 5.835747
1.8, 936.562317, 440.436951, 38.273949
1.8, 732.100525, 948.456604, -25.129051
1.8, 1123.364014, 527.225098, -0.222333
1.8, 766.065613, 453.338837, 19.183689
1.8, 720.940613, 586.88623, 11.99663
1.8, 599.1427, 858.993958, 92.642624
1.8, 985.724976, 437.890625, -17.56819
1.8, 224.834915, 669.158813, -39.881824
1.8, 1069.357178, 612.909607, -13.067141
1.8, 1031.966675, 353.57193, 5.702144
1.8, 626.241638, 566.389038, 2.132585
1.8, 695.964905, 387.840637, -29.753759
1.8, 340.980103, 582.697266, -192.062912
1.8, 706.366394, 184.996841, -19.611618
1.8, 834.619202, 621.539307, 1.095878
1.8, 754.330444, 677.982483, 7.317167
1.8, 912.810852, 514.871216, 4.986818
1.8, 849.473755, 284.735535, -36.204693
1.8, 1016.568237, 614.439209, 77.609764
1.8, 840.248291, 115.859138, 0.924746
1.8, 897.357971, 566.086853, -8.260059
1.8, 668.565735, 913.593994, -48.648636
1.8, 563.312012, 392.32132, -20.754066
1.8, 737.865906, 633.507324, 4.93673
1.8, 956.918091, 817.647461, 14.320498
1.8, 923.794067, 736.530945, 6.311536
1.8, 805.920288, 834.069153, 7.923709
1.8, 580.144592, 88.496155, 1.542901
1.8, 592.915344, 602.164185, 1.894892
1.8, 895.658142, 390.050049, -15.464016
1.8, 620.977356, 906.305298, 68.337196
1.8, 867.83844, 529.838745, 3.923024
1.8, 1110.906738, 429.401825, -7.487763
1.8, 1115.165771, 629.984985, -1.005984
1.8, 1027.749268, 552.368347, 11.164236
1.8, 1076.76123, 723.920227, -1.72818
1.8, 322.811523, 847.003479, -27.671556
1.8, 618.980164, 493.032745, 12.540452
1.8, 254.549576, 473.631927, -20.686691
1.8, 729.946045, 774.101196, -67.657448
1.8, 726.580261, 834.633179, 134.606506
1.8, 881.735229, 611.948181, 11.038383
1.8, 747.577515, 545.174255, 2.64467
1.8, 274.973267, 624.242004, -33.448177
1.8, 816.221924, 484.914795, -2.039627
1.8, 766.774963, 806.20282, -33.881977
1.8, 754.764343, 873.576416, -41.638229
1.8, 386.587341, 620.964661, 34.470707
1.8, 936.654358, 691.493713, -15.797912
1.8, 206.147995, 548.468811, 15.60739
1.8, 1122.613892, 576.385437, 0.714024
1.8, 959.194214, 398.511993, 6.212567
1.8, 771.359131, 921.164673, 92.364273
1.8, 1074.953857, 564.623474, 12.851477
1.8, 1101.734619, 681.828186, 6.099541
1.8, 524.320374, 426.682587, 100.930984
1.8, 536.367737, 934.187012, 37.376999
1.8, 655.576721, 660.569397, -61.837978
1.8, 503.061401, 970.45636, 30.854942
1.8, 811.832092, 947.905579, 2.813186
1.8, 913.33551, 648.313782, 13.489354
1.8, 1063.399536, 770.420898, 7.32677
1.8, 638.253967, 741.320618, 9.641215
1.8, 876.904419, 749.445618, 19.789124
1.8, 748.030579, 84.44297, 0.650094
1.8, 718.998901, 717.56427, 35.195431
1.8, 861.799622, 238.08992, 53.95216
1.8, 970.090332, 725.404663, 20.793999
1.8, 858.317505, 795.145325, 2.779376
1.8, 637.856506, 952.224915, 0.539611
1.8, 623.030884, 693.88147, -81.305161
1.8, 773.593262, 975.787292, 32.171425
1.8, 218.875015, 432.61792, -3.568438
1.8, 785.803772, 624.913391, 8.398093
1.8, 1037.898682, 657.355652, 37.365498
1.8, 339.701721, 632.836975, -76.822411
1.8, 609.529297, 648.373779, -36.631866
1.8, 810.93689, 786.211914, 5.376518
1.8, 647.876099, 1000.723816, -1.719974
1.8, 866.102417, 675.568237, 7.553454
1.8, 686.975464, 752.881287, 1.068518
1.8, 582.566284, 721.755249, -0.245782
1.8, 888.543518, 877.140808, 11.273197
1.9, 1097.198975, 385.365082, -0.253307
1.9, 686.12323, 273.94809, 31.663389
1.9, 944.146606, 601.802612, -1.644631
1.9, 802.30835, 580.277954, -13.775165
1.9, 828.883118, 741.901184, 3.929448
1.9, 603.829529, 418.466492, -5.816649
1.9, 487.978027, 521.637329, 32.663383
1.9, 448.540833, 136.575928, 6.273961
1.9, 806.633423, 355.033936, 14.818193
1.9, 567.033875, 449.966187, 5.954793
1.9, 674.214966, 704.789734, 15.34055
1.9, 945.198792, 551.556152, 29.822163
1.9, 458.289429, 950.132202, -1.748392
1.9, 522.020386, 129.257843, 109.598343
1.9, 968.269958, 196.613693, -18.240704
1.9, 216.132782, 621.520508, 16.757275
1.9, 842.603943, 400.309326, -8.505556
1.9, 794.980042, 98.510147, -5.140344
1.9, 582.301758, 545.916077, 30.979467
1.9, 884.514954, 136.613419, 0.32178
1.9, 641.781616, 612.704712, 20.560627
1.9, 289.642212, 718.506653, 54.003605
1.9, 294.253571, 811.557922, 23.186661
1.9, 986.311035, 576.67395, 3.168797
1.9, 238.77533, 371.483521, -3.63302
1.9, 641.661316, 449.12088, 77.119499
1.9, 1050.599121, 476.333679, -20.052774
1.9, 725.942871, 481.230865, 4.570743
1.9, 767.820312, 219.303055, 25.148052
1.9, 534.783569, 711.455933, -19.764513
1.9, 1003.670288, 482.756836, -2.075551
1.9, 923.13855, 220.140854, -31.340311
1.9, 1078.282959, 343.030396, 1.101229
1.9, 538.47699, 759.651306, 146.968124
1.9, 549.387329, 580.948425, 20.033661
1.9, 812.89209, 437.50116, 4.03089
1.9, 986.218079, 528.718933, 37.203938
1.9, 979.43457, 350.629242, 41.129135
1.9, 699.400879, 80.245613, -17.02416
1.9, 765.091736, 266.502258, -40.898319
1.9, 900.948669, 272.972382, 27.494709
1.9, 571.38501, 498.81488, -13.88808
1.9, 581.934387, 949.094116, 48.042171
1.9, 534.340454, 536.16156, -14.211149
1.9, 813.659363, 245.241013, 50.837654
1.9, 764.329651, 333.052673, -33.139244
1.9, 477.100006, 475.494171, -44.254311
1.9, 818.285828, 534.992798, -14.038995
1.9, 676.598572, 483.237183, -7.82068
1.9, 444.401001, 438.733215, 11.943611
1.9, 572.832825, 901.639587, 5.903075
1.9, 751.428589, 406.576477, 36.44046
1.9, 305.127991, 672.41571, -31.839655
1.9, 805.408752, 307.141968, 5.336319
1.9, 652.226379, 786.320618, 19.683661
1.9, 1077.292358, 517.041443, -7.590894
1.9, 768.892029, 501.469727, -38.203808
1.9, 707.428345, 671.376038, -6.110273
1.9, 380.991241, 525.321228, 87.870171
1.9, 416.258087, 926.910095, 11.795587
1.9, 649.227478, 402.008759, 41.780014
1.9, 352.034332, 684.96936, 28.684385
1.9, 1000.992188, 688.985718, -2.012937
1.9, 654.001343, 525.779846, -13.571736
1.9, 675.608093, 570.25824, -25.754942
1.9, 398.481628, 570.375244, -104.811302
1.9, 1007.070251, 394.619568, 0.534735
1.9, 818.424683, 667.774231, 7.200397
1.9, 877.579773, 434.709564, -33.608971
1.9, 924.687012, 162.139526, 21.030846
1.9, 1039.327148, 429.132019, -21.845072
1.9, 862.889038, 480.677734, -57.392845
1.9, 274.230286, 554.259583, -53.43166
1.9, 553.503174, 628.84021, -38.906956
1.9, 549.31427, 985.56665, -116.200325
1.9, 717.147705, 344.958893, 5.884295
1.9, 263.514496, 759.355286, -4.532051
1.9, 951.49469, 485.885345, -9.607628
1.9, 598.138672, 768.287109, 19.843359
1.9, 599.559326, 995.874451, 4.528113
1.9, 469.908936, 177.531662, -136.539886
1.9, 728.655396, 296.932129, 5.73809
1.9, 523.639587, 486.231445, -0.003994
1.9, 241.203171, 716.066467, 4.05072
1.9, 406.761047, 160.539017, 2.036508
1.9, 515.728088, 380.371552, -12.546503
1.9, 501.536133, 568.577026, -37.214172
1.9, 1120.124023, 479.990082, -0.998592
1.9, 569.003296, 675.098755, 39.593025
1.9, 595.272522, 358.075684, -52.850716
1.9, 718.090149, 902.384338, 55.728386
1.9, 931.757935, 357.492188, 31.221779
1.9, 702.345642, 523.860107, 14.72227
1.9, 969.479736, 884.127686, 5.455923
1.9, 854.021301, 842.646667, 2.907426
1.9, 850.579529, 575.455566, -6.014576
1.9, 691.757324, 624.504395, 5.747831
1.9, 936.539124, 440.404846, 38.272701
1.9, 732.234192, 948.287659, -25.156998
1.9, 1123.443604, 527.193054, -0.224451
1.9, 766.162537, 453.342194, 19.186871
1.9, 720.982056, 586.916138, 11.997071
1.9, 598.661072, 859.326233, 92.631653
1.9, 985.762146, 437.877289, -17.568565
1.9, 224.966064, 670.096191, -39.903061
1.9, 1069.411987, 612.862671, -13.074144
1.9, 1031.973267, 353.569092, 5.702967
1.9, 627.123108, 566.261536, 2.20117
1.9, 696.339722, 387.900848, -29.731279
1.9, 336.118561, 583.056396, -192.247009
1.9, 714.445557, 190.691635, -19.602865
1.9, 834.638428, 621.553467, 1.098289
1.9, 754.373535, 677.819946, 7.314077
1.9, 912.872131, 514.858765, 4.978498
1.9, 847.453308, 280.794342, -36.201572
1.9, 1016.528198, 614.424133, 77.607239
1.9, 840.536926, 116.233322, 0.917268
1.9, 897.300476, 565.99939, -8.254169
1.9, 669.476074, 910.700439, -48.785786
1.9, 563.21637, 392.897522, -20.759031
1.9, 737.865417, 633.439819, 4.937545
1.9, 956.910156, 817.634521, 14.318612
1.9, 923.771545, 736.508362, 6.309274
1.9, 805.823914, 834.087341, 7.911614
1.9, 577.352234, 88.854797, 1.59965
1.9, 592.894165, 602.175171, 1.890777
1.9, 895.748657, 389.977783, -15.463814
1.9, 622.030029, 907.385742, 68.564728
1.9, 867.691101, 529.852478, 3.930477
1.9, 1110.830933, 429.486511, -7.478923
1.9, 1115.258789, 629.832092, -1.021154
1.9, 1027.77478, 552.39679, 11.164084
1.9, 1076.778198, 723.874756, -1.728683
1.9, 324.426056, 849.020935, -27.703825
1.9, 618.973511, 492.998474, 12.53654
1.9, 254.549316, 473.523285, -20.683697
1.9, 729.942871, 774.147156, -67.657967
1.9, 726.554138, 834.646118, 134.603073
1.9, 881.767517, 611.845947, 11.035777
1.9, 747.648254, 545.128601, 2.650634
1.9, 265.892212, 632.625854, -33.891407
1.9, 816.281677, 484.918488, -2.044021
1.9, 766.825073, 806.224609, -33.887959
1.9, 755.665527, 872.740051, -41.6217
1.9, 385.402069, 619.417786, 34.531425
1.9, 936.633301, 691.475403, -15.796689
1.9, 206.222733, 546.594177, 15.727499
1.9, 1122.625732, 576.526245, 0.72421
1.9, 959.214722, 398.669128, 6.228958
1.9, 771.424744, 921.218323, 92.356918
1.9, 1074.929077, 564.652039, 12.854678
1.9, 1101.814331, 681.911133, 6.10919
1.9, 524.370911, 426.499756, 100.952209
1.9, 536.653259, 934.216858, 37.395851
1.9, 655.68103, 660.659912, -61.824368
1.9, 503.489868, 970.143372, 30.813271
1.9, 811.88092, 947.89856, 2.810773
1.9, 913.371765, 648.325928, 13.492607
1.9, 1063.299316, 770.352234, 7.318173
1.9, 639.28479, 741.297302, 9.622276
1.9, 876.90448, 749.452759, 19.790585
1.9, 748.518799, 84.782242, 0.551296
1.9, 719.330627, 717.417664, 35.194027
1.9, 861.507629, 235.468796, 54.093227
1.9, 970.108826, 725.439026, 20.795187
1.9, 858.25769, 795.114746, 2.777365
1.9, 641.074402, 951.441406, 0.552611
1.9, 622.994629, 693.928223, -81.298676
1.9, 773.569458, 975.767761, 32.169632
1.9, 218.883911, 432.589813, -3.566189
1.9, 785.848938, 625.053162, 8.390156
1.9, 1037.930664, 657.409973, 37.3689
1.9, 338.904877, 633.155334, -76.809769
1.9, 609.49353, 648.295898, -36.637558
1.9, 810.973816, 786.255249, 5.377746
1.9, 647.653015, 999.819702, -1.679545
1.9, 866.093872, 675.575073, 7.551497
1.9, 686.890503, 752.81665, 1.059813
1.9, 582.671143, 721.749023, -0.244281
1.9, 888.577271, 877.119202, 11.270453
2, 1097.162354, 385.350311, -0.251767
2, 688.468994, 274.619354, 31.597403
2, 944.168823, 601.816772, -1.646028
2, 802.337952, 580.352722, -13.774531
2, 828.914001, 741.853271, 3.929892
2, 603.842773, 418.359955, -5.821949
2, 488.663208, 522.361267, 32.739849
2, 448.579468, 136.404938, 6.258011
2, 806.735229, 355.03653, 14.829423
2, 567.026001, 449.966339, 5.953436
2, 674.315247, 704.853821, 15.33293
2, 945.211975, 551.575867, 29.819834
2, 458.306213, 950.169006, -1.749062
2, 521.949524, 129.220551, 109.605179
2, 968.169617, 197.158752, -18.265343
2, 213.861633, 621.915405, 16.961151
2, 842.629333, 400.317993, -8.51116
2, 796.174683, 98.945251, -5.084287
2, 582.465393, 545.908691, 30.973059
2, 884.429016, 137.421555, 0.268419
2, 641.847168, 612.628784, 20.568848
2, 289.909149, 720.043152, 53.937752
2, 295.753479, 813.896912, 23.031734
2, 986.267395, 576.594177, 3.176659
2, 237.642807, 373.639862, -3.561292
2, 641.544312, 449.065247, 77.111107
2, 1050.609619, 476.260895, -20.055477
2, 726.029053, 481.325867, 4.562732
2, 767.584839, 218.791397, 25.131941
2, 534.723755, 711.069641, -19.762707
2, 1003.665833, 482.755676, -2.07561
2, 927.897766, 222.233429, -31.500954
2, 1078.256836, 343.012909, 1.097498
2, 533.661377, 759.639221, 146.892776
2, 549.42926, 581.021545, 20.037041
2, 812.911255, 437.466766, 4.032561
2, 986.302246, 528.697815, 37.197941
2, 979.440552, 350.688934, 41.126961
2, 701.268372, 80.494484, -16.918388
2, 766.998108, 266.488098, -40.770489
2, 900.981689, 273.00473, 27.497852
2, 571.421753, 498.759766, -13.892535
2, 582.888977, 948.87323, 48.03508
2, 534.361755, 535.065735, -14.235453
2, 811.856323, 241.64209, 50.741619
2, 764.870422, 333.024353, -33.169857
2, 477.163544, 475.449219, -44.257847
2, 818.597229, 534.369995, -14.074471
2, 676.663025, 483.1203, -7.827801
2, 444.466339, 438.672577, 11.935328
2, 573.010742, 901.811096, 5.755525
2, 751.439087, 406.586426, 36.442089
2, 303.163055, 672.557922, -31.99568
2, 805.368286, 307.157013, 5.342243
2, 652.23053, 786.377258, 19.686409
2, 1077.308838, 516.99115, -7.594512
2, 768.885193, 501.500275, -38.19994
2, 707.368652, 671.345703, -6.111485
2, 385.60257, 521.041138, 87.606247
2, 416.331207, 926.887512, 11.792804
2, 649.200562, 402.076996, 41.778282
2, 347.270508, 690.330505, 28.741711
2, 1000.992737, 688.986145, -2.014144
2, 654.105896, 525.840515, -13.575847
2, 675.595154, 570.245667, -25.751963
2, 396.605011, 568.89447, -104.770462
2, 1007.053833, 394.518127, 0.528373
2, 818.485535, 667.780273, 7.205062
2, 877.591614, 434.791077, -33.616508
2, 924.632996, 163.305084, 21.071407
2, 1039.381104, 429.14563, -21.848173
2, 862.846802, 480.654053, -57.389824
2, 274.149902, 554.280579, -53.435921
2, 553.686951, 629.671265, -38.897842
2, 549.720398, 986.234131, -116.27375
2, 717.301025, 345.068878, 5.878492
2, 263.49295, 760.236694, -4.685626
2, 951.52594, 485.900604, -9.609778
2, 598.81897, 768.195984, 19.928822
2, 599.521057, 995.818726, 4.540401
2, 475.452515, 174.302017, -136.496231
2, 731.206543, 298.273621, 5.693487
2, 523.645142, 486.296753, 0.00404
2, 242.184128, 716.521851, 4.076208
2, 406.750305, 160.474777, 2.03621
2, 515.814636, 380.004333, -12.5606
2, 501.550537, 568.608582, -37.209728
2, 1120.138916, 480.048553, -0.99902
2, 569.112854, 675.239197, 39.598026
2, 590.318115, 354.519775, -52.989239
2, 718.966003, 902.235046, 55.7099
2, 931.771423, 357.568115, 31.374067
2, 702.483582, 523.481995, 14.750187
2, 969.614929, 884.040161, 5.439102
2, 853.965393, 842.672607, 2.903626
2, 850.486206, 575.468872, -6.014441
2, 690.340515, 624.951538, 5.848672
2, 936.520081, 440.46048, 38.276592
2, 732.367065, 948.368225, -25.157803
2, 1123.388184, 527.277588, -0.215217
2, 766.164429, 453.385956, 19.190968
2, 720.894287, 586.943542, 12.006819
2, 598.085449, 859.341919, 92.67215
2, 985.716736, 437.8685, -17.573013
2, 225.104858, 669.884155, -40.087288
2, 1069.400635, 612.870667, -13.071968
2, 1031.958252, 353.600586, 5.70753
2, 627.059387, 566.303284, 2.191443
2, 696.14032, 388.246155, -29.770908
2, 328.059387, 581.952576, -192.355392
2, 724.380249, 198.737564, -19.596373
2, 834.568115, 621.559692, 1.091035
2, 754.406494, 677.880432, 7.321775
2, 912.789917, 514.838318, 4.986761
2, 845.848083, 277.982086, -36.327919
2, 1016.560791, 614.427917, 77.610909
2, 841.251709, 116.463318, 0.922991
2, 897.314941, 565.98877, -8.254449
2, 669.454895, 906.840576, -48.840286
2, 562.131897, 393.243896, -20.705418
2, 737.84552, 633.453735, 4.941898
2, 956.915344, 817.616394, 14.31875
2, 923.867188, 736.473938, 6.307486
2, 805.854919, 834.05011, 7.913469
2, 575.343506, 89.518021, 1.811382
2, 592.943787, 602.125, 1.894438
2, 895.764282, 390.03772, -15.469757
2, 621.030273, 907.432434, 68.818573
2, 867.787354, 529.78656, 3.926493
2, 1110.874023, 429.460754, -7.481946
2, 1115.103271, 629.883301, -1.009446
2, 1027.714111, 552.368713, 11.16965
2, 1076.782959, 723.937805, -1.729634
2, 327.204346, 850.538757, -27.969675
2, 618.94696, 493.004333, 12.540913
2, 254.476852, 473.554901, -20.677967
2, 730.013733, 774.005981, -67.653519
2, 726.600769, 834.617676, 134.6026
2, 881.854614, 611.803406, 11.028259
2, 747.566528, 545.202637, 2.637568
2, 261.584686, 637.311584, -34.449352
2, 816.184265, 484.988983, -2.041151
2, 766.848755, 806.091675, -33.882561
2, 756.154114, 872.682312, -41.62743
2, 384.52533, 618.055603, 34.52953
2, 936.631531, 691.456665, -15.797227
2, 206.314087, 546.565063, 15.763762
2, 1122.64502, 576.391296, 0.717382
2, 959.140442, 398.574097, 6.219244
2, 771.383789, 921.191101, 92.36364
2, 1074.914551, 564.679626, 12.854957
2, 1101.735596, 681.896667, 6.109278
2, 524.621704, 426.338715, 100.986496
2, 537.595703, 934.828064, 37.353889
2, 655.647095, 660.533997, -61.83218
2, 503.492065, 970.019043, 30.803244
2, 811.905029, 947.882141, 2.809327
2, 913.329956, 648.283325, 13.486951
2, 1063.225586, 770.395447, 7.31418
2, 639.03595, 741.36438, 9.619803
2, 876.869751, 749.447937, 19.786551
2, 749.064392, 84.662796, 0.517494
2, 719.401917, 717.394836, 35.189278
2, 860.690552, 232.635269, 54.053967
2, 970.090881, 725.407898, 20.794598
2, 858.341309, 795.125366, 2.779476
2, 649.145996, 950.370544, 0.654133
2, 623.092285, 693.983093, -81.289742
2, 772.940674, 975.213989, 32.087566
2, 218.842209, 432.600677, -3.568305
2, 785.79187, 624.961182, 8.388147
2, 1037.905518, 657.423645, 37.371021
2, 338.703857, 633.334045, -76.826675
2, 609.485596, 648.309265, -36.63718
2, 810.931702, 786.123474, 5.374556
2, 647.596863, 1000.130615, -1.68482
2, 866.045227, 675.605164, 7.547009
2, 686.889038, 752.894348, 1.062364
2, 582.640747, 721.788513, -0.242696
2, 888.624695, 877.065369, 11.267057
2.1, 1097.252075, 385.350494, -0.253569
2.1, 689.41394, 273.165192, 31.748241
2.1, 944.139038, 601.78125, -1.644045
2.1, 802.267151, 580.184387, -13.774995
2.1, 828.901489, 741.900757, 3.927616
2.1, 603.817383, 418.335754, -5.821378
2.1, 488.408722, 521.868713, 32.704472
2.1, 448.848022, 136.336288, 6.259251
2.1, 807.012085, 355.404633, 14.831665
2.1, 567.038635, 449.972107, 5.954815
2.1, 674.180115, 704.83844, 15.330194
2.1, 945.26239, 551.548462, 29.816339
2.1, 458.320618, 950.128723, -1.750167
2.1, 521.723083, 129.132111, 109.605904
2.1, 970.047668, 198.397385, -18.247328
2.1, 213.717606, 620.118774, 17.097588
2.1, 842.63147, 400.326263, -8.513964
2.1, 795.986084, 100.187683, -5.236244
2.1, 582.334473, 545.906433, 30.978203
2.1, 885.311157, 137.601883, 0.323427
2.1, 641.864014, 612.635986, 20.568739
2.1, 289.916687, 720.422424, 53.826389
2.1, 295.561249, 812.690674, 23.051058
2.1, 986.319519, 576.620178, 3.170882
2.1, 237.395828, 374.203735, -3.626797
2.1, 641.295105, 449.730072, 77.091331
2.1, 1050.560059, 476.335815, -20.050776
2.1, 725.938843, 481.171997, 4.573265
2.1, 768.343201, 219.207657, 25.175638
2.1, 534.822815, 710.504272, -19.777462
2.1, 1003.650269, 482.690796, -2.073005
2.1, 930.77533, 229.599304, -31.487705
2.1, 1078.251831, 343.08609, 1.102065
2.1, 529.90741, 758.979065, 146.95636
2.1, 549.356628, 581.001831, 20.030775
2.1, 812.885681, 437.435272, 4.037919
2.1, 986.279114, 528.687012, 37.200417
2.1, 979.402161, 350.695618, 41.12574
2.1, 701.375854, 80.101227, -16.82926
2.1, 766.60968, 266.463745, -40.704391
2.1, 900.959656, 273.002991, 27.496973
2.1, 571.34613, 498.775299, -13.885362
2.1, 583.177246, 949.251831, 48.069866
2.1, 534.445679, 534.990295, -14.24824
2.1, 812.998047, 237.21373, 50.79213
2.1, 764.884705, 333.690369, -33.163834
2.1, 477.196289, 475.459625, -44.255833
2.1, 818.599121, 534.266663, -14.07474
2.1, 676.664551, 483.145325, -7.826751
2.1, 444.497253, 438.672974, 11.936223
2.1, 573.605286, 901.469238, 5.736499
2.1, 751.377625, 406.540955, 36.461903
2.1, 301.191345, 672.879639, -31.964375
2.1, 805.6026, 306.896667, 5.313033
2.1, 652.181824, 786.389954, 19.6868
2.1, 1077.411255, 517.012756, -7.602177
2.1, 768.842102, 501.482483, -38.198551
2.1, 707.441223, 671.35437, -6.107563
2.1, 389.701141, 518.377258, 87.368919
2.1, 417.114075, 927.111206, 11.769718
2.1, 649.235657, 402.047424, 41.77721
2.1, 343.807617, 695.167725, 28.614662
2.1, 1001.02301, 688.921204, -2.01568
2.1, 654.21283, 525.725403, -13.594384
2.1, 675.621399, 570.222229, -25.756586
2.1, 392.756256, 566.730469, -104.877289
2.1, 1007.062927, 394.611359, 0.538318
2.1, 818.454773, 667.812439, 7.205692
2.1, 877.518799, 434.711029, -33.610374
2.1, 925.409302, 163.388077, 21.090952
2.1, 1039.320312, 429.145569, -21.847322
2.1, 862.861328, 480.726898, -57.386536
2.1, 274.069092, 554.281128, -53.43111
2.1, 553.638062, 629.570801, -38.895374
2.1, 549.832214, 986.245239, -116.277817
2.1, 717.310608, 345.124329, 5.867672
2.1, 263.161102, 761.03949, -4.808257
2.1, 951.545898, 485.867859, -9.60471
2.1, 598.821411, 768.238342, 19.998241
2.1, 599.145203, 995.866638, 4.597806
2.1, 480.185272, 170.418137, -136.581757
2.1, 731.116577, 298.207275, 5.679347
2.1, 523.661682, 486.268372, 0.002332
2.1, 242.325241, 718.172546, 3.959288
2.1, 406.788727, 160.515137, 2.032081
2.1, 515.753601, 380.00647, -12.553247
2.1, 501.567078, 568.627563, -37.208199
2.1, 1120.157593, 480.06543, -0.999274
2.1, 568.893127, 675.213379, 39.578377
2.1, 586.270691, 352.207611, -53.201778
2.1, 719.231018, 902.285583, 55.736774
2.1, 931.948547, 357.460907, 31.413015
2.1, 702.354614, 523.586365, 14.731172
2.1, 969.472046, 884.038635, 5.454257
2.1, 853.955261, 842.670288, 2.900343
2.1, 850.481506, 575.535889, -6.006987
2.1, 690.393127, 624.957886, 5.84883
2.1, 936.578552, 440.435303, 38.278973
2.1, 732.378906, 948.444519, -25.161209
2.1, 1123.374023, 527.184448, -0.22097
2.1, 766.080078, 453.331085, 19.182314
2.1, 720.984009, 586.934814, 12.00266
2.1, 594.875427, 857.230713, 92.833321
2.1, 985.824829, 437.833893, -17.562614
2.1, 225.467453, 670.958374, -40.103252
2.1, 1069.362671, 612.896118, -13.068995
2.1, 1031.952515, 353.559174, 5.706077
2.1, 627.090149, 566.184204, 2.197416
2.1, 696.32074, 388.418213, -29.763374
2.1, 320.863586, 579.370789, -192.360077
2.1, 723.560974, 201.583344, -19.727785
2.1, 834.667542, 621.545959, 1.10145
2.1, 754.176697, 677.770813, 7.301544
2.1, 912.785828, 514.87146, 4.98864
2.1, 841.846863, 275.217133, -36.49781
2.1, 1016.52948, 614.425049, 77.606857
2.1, 842.182007, 116.717865, 0.92256
2.1, 897.317078, 565.983032, -8.253953
2.1, 670.608704, 901.170227, -48.846935
2.1, 561.906067, 394.258728, -20.704414
2.1, 737.887878, 633.379761, 4.938947
2.1, 956.903198, 817.669617, 14.319925
2.1, 923.779236, 736.495728, 6.311178
2.1, 805.889709, 834.112671, 7.916705
2.1, 571.942749, 90.077171, 1.805049
2.1, 592.804199, 602.142761, 1.881981
2.1, 895.659485, 389.973785, -15.464327
2.1, 622.01123, 907.476379, 69.043579
2.1, 867.828613, 529.710083, 3.929179
2.1, 1110.902344, 429.425842, -7.485571
2.1, 1115.219116, 629.717957, -1.02333
2.1, 1027.732056, 552.376648, 11.168382
2.1, 1076.647217, 723.932556, -1.718363
2.1, 326.948608, 849.868347, -27.928686
2.1, 618.958557, 492.895538, 12.533788
2.1, 254.468964, 473.542206, -20.676075
2.1, 730.02179, 773.982666, -67.652
2.1, 726.562012, 834.537354, 134.605927
2.1, 881.847656, 611.868774, 11.030393
2.1, 747.615967, 545.135986, 2.648048
2.1, 259.572235, 634.963135, -34.830173
2.1, 816.153259, 484.843048, -2.032834
2.1, 766.85376, 806.149597, -33.888687
2.1, 756.655701, 872.488586, -41.622307
2.1, 383.23938, 616.429016, 34.826256
2.1, 936.67334, 691.366943, -15.786563
2.1, 206.072815, 547.816162, 15.583518
2.1, 1122.647095, 576.371643, 0.717266
2.1, 959.23053, 398.630371, 6.222286
2.1, 771.340637, 921.249146, 92.367271
2.1, 1074.89917, 564.702698, 12.858542
2.1, 1101.754639, 681.922546, 6.112091
2.1, 524.760315, 426.353943, 100.986641
2.1, 537.359741, 934.562744, 37.27177
2.1, 656.465515, 660.428162, -61.778976
2.1, 503.464661, 970.150269, 30.819071
2.1, 811.87854, 947.791504, 2.813965
2.1, 913.337158, 648.348572, 13.493091
2.1, 1063.325806, 770.39447, 7.324401
2.1, 639.052002, 741.267639, 9.627023
2.1, 876.86499, 749.458984, 19.787477
2.1, 750.357483, 84.98494, 0.509702
2.1, 719.356262, 717.299255, 35.198086
2.1, 861.565491, 231.467209, 53.816719
2.1, 970.182312, 725.372009, 20.801062
2.1, 858.307739, 795.109192, 2.777786
2.1, 657.019836, 947.817749, 0.730623
2.1, 623.117615, 693.923157, -81.292892
2.1, 772.875488, 975.127197, 32.07626
2.1, 218.858994, 432.607849, -3.568635
2.1, 785.768433, 624.905579, 8.385679
2.1, 1037.867432, 657.341492, 37.367718
2.1, 338.198059, 633.817017, -76.821709
2.1, 609.452881, 648.275391, -36.642551
2.1, 810.944824, 786.144104, 5.375909
2.1, 647.280396, 1000.888916, -1.63942
2.1, 866.069153, 675.529968, 7.547675
2.1, 686.892944, 752.915771, 1.062118
2.1, 582.64093, 721.810181, -0.239801
2.1, 888.601501, 877.093628, 11.268809
2.2, 1097.230225, 385.417908, -0.245219
2.2, 692.298157, 269.42807, 31.74617
2.2, 944.102173, 601.826416, -1.640666
2.2, 802.316467, 580.145996, -13.779546
2.2, 828.885193, 741.916931, 3.92552
2.2, 603.861511, 418.314941, -5.816683
2.2, 488.616333, 522.375305, 32.733875
2.2, 448.403015, 136.633499, 6.280263
2.2, 807.100159, 355.53299, 14.824736
2.2, 566.964783, 449.985809, 5.957106
2.2, 674.117554, 704.76825, 15.330292
2.2, 945.168274, 550.897034, 29.824987
2.2, 458.316315, 950.180237, -1.74763
2.2, 521.54248, 129.121704, 109.603554
2.2, 970.814209, 199.741058, -18.264322
2.2, 214.07811, 619.640503, 17.06057
2.2, 842.598816, 400.291412, -8.508535
2.2, 798.147095, 99.647804, -5.325666
2.2, 582.300842, 545.966797, 30.984793
2.2, 886.38324, 138.384384, 0.321276
2.2, 641.844849, 612.734436, 20.564892
2.2, 290.65448, 719.048218, 53.652992
2.2, 294.116089, 811.610229, 22.922102
2.2, 986.36792, 576.597534, 3.17396
2.2, 238.150848, 373.50766, -3.619693
2.2, 641.712952, 449.118378, 77.126602
2.2, 1050.539307, 476.34613, -20.045763
2.2, 725.921814, 481.331543, 4.569783
2.2, 768.796997, 218.850845, 25.157314
2.2, 534.819641, 710.425476, -19.765203
2.2, 1003.641602, 482.672119, -2.069597
2.2, 938.929321, 235.513153, -31.417786
2.2, 1078.245483, 343.021057, 1.099494
2.2, 524.386963, 758.299561, 147.088501
2.2, 549.399841, 581.007996, 20.029678
2.2, 812.877869, 437.396149, 4.042339
2.2, 986.282654, 528.7052, 37.201485
2.2, 979.480164, 350.73053, 41.124207
2.2, 702.377625, 80.240326, -16.745337
2.2, 766.700867, 266.360443, -40.693752
2.2, 900.968506, 272.981171, 27.500723
2.2, 571.427734, 498.742493, -13.892329
2.2, 582.135864, 948.81543, 48.131901
2.2, 534.625854, 534.727295, -14.232285
2.2, 815.763855, 230.98378, 50.995232
2.2, 764.946472, 333.786469, -33.149254
2.2, 477.215149, 475.372162, -44.265442
2.2, 818.497681, 534.312073, -14.065486
2.2, 676.610474, 483.151093, -7.821885
2.2, 444.490814, 438.679138, 11.93625
2.2, 575.777344, 901.522644, 5.604177
2.2, 751.415649, 406.561768, 36.443714
2.2, 299.612946, 671.173523, -31.866478
2.2, 805.304932, 307.017731, 5.341085
2.2, 652.29126, 786.448425, 19.696465
2.2, 1077.347778, 516.973694, -7.597318
2.2, 768.849426, 501.436279, -38.202164
2.2, 707.472473, 671.441162, -6.097657
2.2, 395.0849, 516.986511, 87.466377
2.2, 417.09137, 927.063049, 11.769008
2.2, 649.145264, 402.058685, 41.781441
2.2, 339.981201, 697.325317, 28.504278
2.2, 1001.027527, 688.950806, -2.016132
2.2, 654.044983, 525.880249, -13.568118
2.2, 675.629822, 570.220276, -25.757782
2.2, 388.790649, 565.930359, -104.96106
2.2, 1007.084656, 394.56839, 0.535599
2.2, 818.549438, 667.812988, 7.211041
2.2, 877.474609, 434.75885, -33.610645
2.2, 927.377075, 164.207703, 21.145672
2.2, 1039.325562, 429.137268, -21.84621
2.2, 862.976074, 480.691498, -57.397003
2.2, 273.096497, 554.132446, -53.464687
2.2, 553.603638, 629.636169, -38.893105
2.2, 549.800659, 986.05249, -116.250687
2.2, 717.337097, 345.908722, 5.908456
2.2, 263.305054, 761.075562, -4.778416
2.2, 951.519714, 485.928314, -9.611261
2.2, 598.904968, 768.457031, 19.763033
2.2, 598.868347, 995.980164, 4.632512
2.2, 486.075043, 164.148148, -136.831696
2.2, 731.251709, 298.806366, 5.741965
2.2, 523.668335, 486.241913, -0.001808
2.2, 242.16861, 717.959167, 4.041483
2.2, 406.781006, 160.485474, 2.032868
2.2, 515.680481, 379.853119, -12.561725
2.2, 501.493195, 568.639404, -37.209126
2.2, 1120.119751, 480.023834, -1.001007
2.2, 568.934875, 675.262756, 39.580029
2.2, 580.87793, 348.540375, -53.4687
2.2, 719.84314, 901.865601, 55.670246
2.2, 931.912781, 357.557068, 31.460787
2.2, 702.457397, 523.5354, 14.74288
2.2, 969.40802, 884.118347, 5.466071
2.2, 853.998108, 842.659607, 2.902809
2.2, 850.469482, 575.519958, -6.009116
2.2, 690.333008, 624.911743, 5.848833
2.2, 936.462585, 440.469421, 38.275204
2.2, 732.38562, 948.399902, -25.165361
2.2, 1123.416504, 527.180115, -0.222211
2.2, 766.102783, 453.411407, 19.192144
2.2, 721.000122, 586.899414, 11.999524
2.2, 595.182312, 854.939331, 92.931168
2.2, 985.724426, 437.861755, -17.57192
2.2, 225.713226, 671.117004, -40.121765
2.2, 1069.37793, 612.859985, -13.07497
2.2, 1031.917603, 353.570679, 5.707079
2.2, 627.052185, 566.24231, 2.191353
2.2, 696.443665, 388.787537, -29.770031
2.2, 314.341492, 578.526978, -192.435593
2.2, 723.21814, 204.096802, -19.917812
2.2, 834.580994, 621.527222, 1.093564
2.2, 754.164917, 677.808594, 7.303637
2.2, 912.796753, 514.825745, 4.981136
2.2, 841.054443, 271.325378, -36.440548
2.2, 1016.647827, 614.444092, 77.616623
2.2, 843.557556, 117.336998, 0.895951
2.2, 897.418396, 566.04126, -8.264841
2.2, 671.538208, 889.022461, -48.739582
2.2, 561.786804, 394.558563, -20.70064
2.2, 737.799011, 633.509766, 4.951261
2.2, 956.919373, 817.700195, 14.319613
2.2, 923.776978, 736.472168, 6.308513
2.2, 805.822754, 834.134705, 7.908746
2.2, 568.355713, 90.85556, 1.807441
2.2, 592.853149, 602.234192, 1.884011
2.2, 895.69635, 390.005249, -15.47065
2.2, 626.415222, 907.89447, 69.33535
2.2, 867.847778, 529.74884, 3.925267
2.2, 1110.90271, 429.359955, -7.488307
2.2, 1115.206421, 629.863525, -1.016581
2.2, 1027.797607, 552.386597, 11.163865
2.2, 1076.762695, 723.966919, -1.726968
2.2, 325.399841, 848.441772, -27.842583
2.2, 618.916748, 492.88446, 12.532882
2.2, 254.506927, 473.539185, -20.67988
2.2, 730.066162, 774.062927, -67.648308
2.2, 726.53064, 834.495605, 134.6082
2.2, 881.769409, 611.947083, 11.038974
2.2, 747.660889, 545.091675, 2.653624
2.2, 259.279022, 635.220154, -34.893845
2.2, 816.108826, 484.87265, -2.029724
2.2, 766.850098, 806.008179, -33.878517
2.2, 756.85022, 872.394592, -41.610229
2.2, 383.328644, 617.832153, 34.905903
2.2, 936.68335, 691.487305, -15.800344
2.2, 206.024796, 545.946167, 15.625519
2.2, 1122.582397, 576.463989, 0.720989
2.2, 959.148193, 398.597137, 6.220136
2.2, 771.442627, 921.23877, 92.359451
2.2, 1075.039551, 564.624817, 12.854404
2.2, 1101.822021, 681.902161, 6.110123
2.2, 524.602173, 425.912872, 101.028931
2.2, 537.35376, 933.064148, 37.297543
2.2, 656.354614, 660.344666, -61.788811
2.2, 502.865387, 970.567566, 30.882774
2.2, 811.887268, 947.765808, 2.813213
2.2, 913.359741, 648.291626, 13.488864
2.2, 1063.241577, 770.404663, 7.318815
2.2, 639.150146, 741.340332, 9.620769
2.2, 876.839722, 749.396606, 19.782721
2.2, 751.16571, 85.399536, 0.374265
2.2, 719.430359, 717.291199, 35.193642
2.2, 863.947083, 228.159805, 53.636349
2.2, 970.102295, 725.416931, 20.792435
2.2, 858.305054, 795.065918, 2.78016
2.2, 666.753357, 941.416565, 0.787696
2.2, 623.100952, 693.950867, -81.291603
2.2, 772.852783, 975.229797, 32.082539
2.2, 218.820999, 432.599457, -3.568702
2.2, 785.89093, 624.935181, 8.391509
2.2, 1037.901245, 657.378784, 37.371342
2.2, 337.70636, 634.079102, -76.838684
2.2, 609.600708, 648.326355, -36.628933
2.2, 810.923157, 786.126099, 5.377283
2.2, 647.126831, 1000.816895, -1.608987
2.2, 866.10199, 675.598083, 7.552986
2.2, 686.896057, 752.932739, 1.063904
2.2, 582.545044, 721.710266, -0.252816
2.2, 888.626587, 877.025146, 11.26617
2.3, 1097.233887, 385.393738, -0.245763
2.3, 697.095276, 264.46347, 31.753321
2.3, 944.134338, 601.789917, -1.643282
2.3, 802.248413, 580.217834, -13.771049
2.3, 828.88031, 741.880127, 3.928003
2.3, 603.811707, 418.324646, -5.815857
2.3, 487.895996, 521.645142, 32.659016
2.3, 448.530792, 136.815033, 6.292723
2.3, 807.339539, 355.504211, 14.844005
2.3, 567.11853, 450.01059, 5.956527
2.3, 674.322693, 704.925171, 15.320919
2.3, 945.16333, 551.448608, 29.826
2.3, 458.357269, 950.11554, -1.74829
2.3, 519.157776, 123.877869, 109.574707
2.3, 972.5896, 201.671814, -18.201786
2.3, 214.199585, 623.418396, 17.149345
2.3, 842.62677, 400.318542, -8.514155
2.3, 800.804321, 100.919174, -5.33996
2.3, 582.379761, 546.012939, 30.987452
2.3, 889.578003, 140.901672, 0.270159
2.3, 641.748657, 612.793884, 20.556122
2.3, 290.977051, 718.279236, 53.640839
2.3, 291.741577, 808.850159, 23.059587
2.3, 986.325684, 576.647461, 3.167744
2.3, 237.80632, 373.198792, -3.538643
2.3, 641.680725, 449.075409, 77.124168
2.3, 1050.578735, 476.311493, -20.051931
2.3, 726.035828, 481.313385, 4.55973
2.3, 770.029358, 217.46875, 25.144724
2.3, 534.751831, 710.273804, -19.76528
2.3, 1003.650024, 482.731476, -2.077736
2.3, 946.217834, 241.477295, -31.262558
2.3, 1078.237549, 343.069031, 1.103196
2.3, 515.89386, 755.935608, 147.31871
2.3, 549.419373, 581.048218, 20.034113
2.3, 812.948975, 437.489899, 4.025603
2.3, 986.250305, 528.679443, 37.202606
2.3, 979.404419, 350.714569, 41.124249
2.3, 703.196045, 80.332047, -16.719717
2.3, 765.135193, 264.646027, -40.50301
2.3, 900.987549, 273.030731, 27.500443
2.3, 571.371765, 498.877472, -13.882623
2.3, 583.596802, 948.823242, 48.049477
2.3, 534.547729, 535.987366, -14.222448
2.3, 818.487183, 222.677307, 51.058823
2.3, 764.997803, 333.880768, -33.146076
2.3, 477.244019, 475.34256, -44.26572
2.3, 818.530884, 534.36853, -14.06635
2.3, 676.607178, 483.098602, -7.820389
2.3, 444.480957, 438.669983, 11.935677
2.3, 579.171143, 900.523987, 5.599059
2.3, 751.488953, 406.570496, 36.43716
2.3, 299.95871, 670.839966, -31.810059
2.3, 805.2995, 307.051056, 5.344119
2.3, 652.268799, 786.36438, 19.69178
2.3, 1077.38501, 516.987122, -7.6015
2.3, 769.024109, 501.393707, -38.209759
2.3, 707.438354, 671.324829, -6.106469
2.3, 401.976532, 516.63916, 87.700531
2.3, 417.088318, 927.018433, 11.769114
2.3, 649.801636, 401.921539, 41.742424
2.3, 336.323486, 701.545715, 28.418903
2.3, 1001.041565, 688.917664, -2.015079
2.3, 654.068909, 525.908142, -13.569053
2.3, 675.687744, 570.190369, -25.762491
2.3, 382.17337, 562.991272, -105.330055
2.3, 1007.007019, 394.574615, 0.534064
2.3, 818.490356, 667.820435, 7.207045
2.3, 878.025146, 434.089355, -33.618855
2.3, 929.435791, 165.977921, 21.268261
2.3, 1039.395874, 429.091309, -21.842619
2.3, 862.876404, 480.683807, -57.389336
2.3, 272.262756, 553.794128, -53.470463
2.3, 553.664551, 629.585083, -38.8965
2.3, 548.788269, 985.553467, -116.202415
2.3, 717.799194, 345.745239, 5.876122
2.3, 263.16333, 760.427307, -4.687709
2.3, 951.424805, 485.946014, -9.617247
2.3, 598.893738, 768.196472, 19.627285
2.3, 598.530334, 995.962097, 4.682031
2.3, 489.095459, 159.769943, -136.915482
2.3, 731.260925, 298.766205, 5.643707
2.3, 523.666138, 486.202087, -0.004224
2.3, 241.838684, 717.064941, 4.007782
2.3, 406.79895, 160.420578, 2.035465
2.3, 515.712036, 379.780548, -12.550783
2.3, 501.508484, 568.623657, -37.216103
2.3, 1120.082397, 480.045837, -0.994853
2.3, 568.920654, 675.262695, 39.577877
2.3, 572.170776, 341.185333, -53.540245
2.3, 720.004395, 901.797668, 55.656956
2.3, 932.192444, 357.266144, 31.702103
2.3, 702.393433, 523.483398, 14.740134
2.3, 969.432739, 884.130249, 5.46724
2.3, 854.064453, 842.531128, 2.913286
2.3, 850.547668, 575.551086, -6.002811
2.3, 690.292236, 624.959717, 5.854451
2.3, 936.594421, 440.426392, 38.279293
2.3, 732.340698, 948.39978, -25.16308
2.3, 1123.426025, 527.301575, -0.211288
2.3, 766.10498, 453.385742, 19.190922
2.3, 720.911316, 586.962219, 12.010481
2.3, 594.196594, 853.458923, 92.917717
2.3, 985.829529, 437.797577, -17.561432
2.3, 225.145035, 671.440369, -40.237709
2.3, 1069.387207, 612.862671, -13.073387
2.3, 1031.899536, 353.509583, 5.702913
2.3, 627.096741, 566.348083, 2.187076
2.3, 696.450989, 388.773163, -29.772875
2.3, 312.741608, 579.272339, -192.485504
2.3, 723.416626, 206.67691, -20.010956
2.3, 834.600281, 621.591064, 1.098453
2.3, 754.231323, 677.639771, 7.299605
2.3, 912.72644, 514.865295, 4.988229
2.3, 843.119019, 265.250214, -36.626492
2.3, 1016.604919, 614.436523, 77.617058
2.3, 846.243652, 118.494934, 0.898089
2.3, 897.343445, 565.996948, -8.256824
2.3, 675.826477, 877.385254, -48.849545
2.3, 561.702393, 394.964569, -20.703045
2.3, 737.895447, 633.550049, 4.944674
2.3, 956.849792, 817.617676, 14.31385
2.3, 923.842285, 736.537903, 6.315989
2.3, 805.951599, 834.028564, 7.921774
2.3, 565.165527, 91.719978, 1.520178
2.3, 592.878967, 602.167847, 1.887204
2.3, 895.499878, 389.949402, -15.464481
2.3, 635.169434, 905.237976, 69.510353
2.3, 867.835144, 529.674316, 3.929804
2.3, 1110.809937, 429.491943, -7.47833
2.3, 1115.199097, 629.985779, -1.010419
2.3, 1027.723511, 552.431946, 11.169477
2.3, 1076.842041, 723.944885, -1.736575
2.3, 322.75351, 845.614624, -27.631021
2.3, 618.974915, 492.993622, 12.542727
2.3, 254.497086, 473.563904, -20.67947
2.3, 730.052429, 773.94458, -67.648834
2.3, 726.482666, 834.498352, 134.603729
2.3, 881.757385, 611.92749, 11.04059
2.3, 747.678528, 545.155457, 2.645368
2.3, 261.292603, 633.226196, -34.805
2.3, 816.216064, 484.902924, -2.039131
2.3, 766.872009, 806.125305, -33.886421
2.3, 756.866333, 872.311218, -41.605301
2.3, 383.272827, 618.542542, 34.825256
2.3, 936.682068, 691.467102, -15.798337
2.3, 207.099701, 545.468567, 15.553343
2.3, 1122.64563, 576.526428, 0.728622
2.3, 959.156738, 398.733124, 6.233511
2.3, 771.449646, 921.214783, 92.360466
2.3, 1074.96521, 564.633057, 12.853255
2.3, 1101.721802, 681.859558, 6.106854
2.3, 524.782104, 425.660858, 100.987679
2.3, 539.338867, 930.167725, 37.260208
2.3, 656.458984, 660.414429, -61.778618
2.3, 502.950439, 970.34137, 30.868008
2.3, 811.908875, 947.768799, 2.80715
2.3, 913.344849, 648.265076, 13.486898
2.3, 1063.255981, 770.399048, 7.320257
2.3, 639.008911, 741.358032, 9.621654
2.3, 876.84845, 749.358887, 19.782209
2.3, 754.861328, 86.592918, 0.283264
2.3, 719.451477, 717.330566, 35.186245
2.3, 867.644409, 223.837021, 53.536221
2.3, 970.095032, 725.468384, 20.785025
2.3, 858.290161, 795.051147, 2.778943
2.3, 673.434814, 935.424072, 0.615416
2.3, 623.014832, 693.933167, -81.295815
2.3, 772.831177, 975.182983, 32.078548
2.3, 218.834549, 432.589264, -3.568151
2.3, 785.779114, 624.809937, 8.385077
2.3, 1037.818359, 657.388489, 37.375443
2.3, 337.260925, 634.502625, -76.828629
2.3, 609.685852, 648.357483, -36.622631
2.3, 810.939758, 786.054749, 5.374331
2.3, 647.198975, 1000.786865, -1.595562
2.3, 866.101074, 675.580261, 7.552507
2.3, 686.867676, 752.936707, 1.060938
2.3, 582.620728, 721.671021, -0.252537
2.3, 888.606445, 877.048279, 11.268871
2.4, 1097.189331, 385.396606, -0.243666
2.4, 702.040955, 260.155701, 31.66605
2.4, 944.083008, 601.79657, -1.638505
2.4, 802.38147, 580.189636, -13.783826
2.4, 828.859009, 741.866943, 3.930013
2.4, 603.803223, 418.357086, -5.811676
2.4, 487.908295, 521.650879, 32.660625
2.4, 448.457275, 136.752029, 6.286856
2.4, 807.40741, 355.600159, 14.852966
2.4, 567.097961, 449.936707, 5.950271
2.4, 674.214539, 704.914917, 15.315894
2.4, 945.232483, 551.563293, 29.818115
2.4, 458.352631, 950.119507, -1.743714
2.4, 512.710815, 113.947662, 109.68631
2.4, 975.438904, 203.348633, -18.23987
2.4, 214.235931, 623.267883, 17.067642
2.4, 842.582153, 400.314209, -8.511542
2.4, 804.079712, 102.523582, -5.421166
2.4, 582.339111, 545.878601, 30.977123
2.4, 892.614441, 142.181824, 0.269779
2.4, 641.821411, 612.677185, 20.562309
2.4, 289.691681, 718.554321, 53.580025
2.4, 290.12973, 805.608459, 23.099159
2.4, 986.356628, 576.513977, 3.178705
2.4, 237.758072, 373.331268, -3.590326
2.4, 641.685059, 449.11972, 77.124199
2.4, 1050.56958, 476.34082, -20.048923
2.4, 725.973938, 481.172821, 4.568782
2.4, 771.787231, 217.502213, 25.144203
2.4, 534.812012, 710.175842, -19.770409
2.4, 1003.632629, 482.747589, -2.077174
2.4, 952.066162, 246.901337, -31.172565
2.4, 1078.246826, 343.026398, 1.101927
2.4, 504.230438, 752.562378, 147.484879
2.4, 549.426514, 581.072876, 20.037342
2.4, 812.96106, 437.470673, 4.029707
2.4, 986.293518, 528.681946, 37.201164
2.4, 979.39325, 350.780731, 41.11858
2.4, 702.049255, 80.289665, -16.541801
2.4, 764.750061, 264.58313, -40.549686
2.4, 901.038818, 273.089508, 27.503208
2.4, 571.358826, 498.831207, -13.883595
2.4, 583.424683, 948.603699, 48.040291
2.4, 534.259216, 534.763977, -14.160641
2.4, 821.543274, 215.366806, 51.064476
2.4, 764.889954, 334.086884, -33.131542
2.4, 477.210236, 475.454895, -44.254463
2.4, 818.624878, 534.281311, -14.075044
2.4, 676.660156, 483.051239, -7.825693
2.4, 444.43399, 438.720215, 11.942512
2.4, 581.267395, 900.477722, 5.627535
2.4, 751.483704, 406.623077, 36.439724
2.4, 302.549835, 669.359558, -31.774715
2.4, 805.461731, 306.991577, 5.330011
2.4, 652.448364, 786.123047, 19.687059
2.4, 1077.373291, 516.967285, -7.600716
2.4, 768.834351, 501.484009, -38.19434
2.4, 707.421936, 671.299683, -6.108104
2.4, 412.282562, 516.033875, 87.610077
2.4, 417.087982, 926.976929, 11.774046
2.4, 649.235901, 402.180084, 41.768318
2.4, 336.555084, 704.549866, 28.385389
2.4, 1000.975464, 688.939392, -2.014057
2.4, 654.033691, 525.798584, -13.570548
2.4, 675.579163, 570.248047, -25.752586
2.4, 377.525238, 556.994141, -105.4478
2.4, 1007.079895, 394.58905, 0.539549
2.4, 818.514709, 667.793396, 7.209369
2.4, 878.033081, 434.00589, -33.61652
2.4, 932.284729, 168.297928, 21.214563
2.4, 1039.338867, 429.148315, -21.849384
2.4, 862.962952, 480.657867, -57.396069
2.4, 271.818481, 553.926453, -53.489185
2.4, 553.630981, 629.614197, -38.889965
2.4, 548.808411, 985.472046, -116.195778
2.4, 717.974792, 345.819885, 5.856987
2.4, 264.293518, 759.198608, -4.690718
2.4, 951.495422, 485.883331, -9.609437
2.4, 600.095581, 770.282593, 19.730799
2.4, 598.329529, 996.060059, 4.711834
2.4, 490.582306, 158.628387, -137.00856
2.4, 731.369141, 299.069794, 5.602389
2.4, 523.659546, 486.371155, 0.010481
2.4, 241.320953, 715.881958, 3.967865
2.4, 406.833923, 160.417709, 2.039008
2.4, 515.629272, 379.721771, -12.548699
2.4, 501.434204, 568.757629, -37.207088
2.4, 1120.063599, 480.121338, -0.991367
2.4, 569.06842, 675.254883, 39.590061
2.4, 561.55835, 337.206207, -53.633228
2.4, 719.79248, 901.376709, 55.676167
2.4, 932.043274, 357.365784, 31.863735
2.4, 702.936584, 523.591675, 14.772135
2.4, 969.532837, 884.105652, 5.458377
2.4, 854.081787, 842.63446, 2.903758
2.4, 850.551147, 575.48407, -6.006744
2.4, 690.243347, 624.830078, 5.846557
2.4, 936.583557, 440.393158, 38.274075
2.4, 732.502563, 948.414917, -25.163826
2.4, 1123.375732, 527.271912, -0.212577
2.4, 766.155334, 453.385132, 19.193645
2.4, 721.001831, 586.900085, 12.003978
2.4, 592.99115, 852.865295, 92.880226
2.4, 985.787781, 437.818146, -17.563398
2.4, 225.373795, 670.138977, -40.244778
2.4, 1069.404297, 612.874146, -13.072287
2.4, 1031.90564, 353.494385, 5.701954
2.4, 627.099426, 566.249268, 2.191127
2.4, 696.39978, 389.193054, -29.799074
2.4, 312.868103, 578.582703, -192.406784
2.4, 724.100037, 213.694, -19.982407
2.4, 834.622009, 621.556763, 1.098741
2.4, 754.390808, 677.712646, 7.312873
2.4, 912.732056, 514.856079, 4.988311
2.4, 847.565857, 261.574036, -36.82032
2.4, 1016.59198, 614.488403, 77.610168
2.4, 850.34137, 120.281746, 0.85653
2.4, 897.294312, 566.036316, -8.253575
2.4, 683.143005, 869.744751, -49.056713
2.4, 561.830933, 394.862091, -20.705126
2.4, 737.898682, 633.435669, 4.944051
2.4, 956.888916, 817.617554, 14.317972
2.4, 923.83313, 736.448486, 6.311076
2.4, 805.884155, 834.05188, 7.914367
2.4, 562.279602, 92.808258, 1.474059
2.4, 592.831909, 602.183899, 1.882681
2.4, 895.954956, 389.680267, -15.452581
2.4, 641.5578, 902.959778, 69.661613
2.4, 867.953796, 529.804626, 3.913499
2.4, 1110.768799, 429.435822, -7.47509
2.4, 1115.19043, 629.942261, -1.012173
2.4, 1027.701172, 552.344421, 11.1693
2.4, 1076.687744, 723.927429, -1.719082
2.4, 319.947296, 843.249146, -27.470259
2.4, 618.979736, 493.063538, 12.549418
2.4, 254.465958, 473.54361, -20.675518
2.4, 729.996277, 773.980896, -67.652222
2.4, 726.582581, 834.525635, 134.604874
2.4, 881.901428, 611.829529, 11.02901
2.4, 747.696289, 545.162842, 2.644667
2.4, 262.11145, 631.697144, -34.818348
2.4, 816.194458, 484.885681, -2.0369
2.4, 766.645508, 805.562134, -33.838997
2.4, 757.099426, 871.699585, -41.601685
2.4, 383.771973, 620.247986, 34.9062
2.4, 936.007629, 691.28894, -15.783893
2.4, 206.72168, 546.723022, 15.242424
2.4, 1122.533325, 576.483215, 0.721466
2.4, 959.190369, 398.640747, 6.225363
2.4, 771.471008, 921.196472, 92.363037
2.4, 1074.983765, 564.679626, 12.859262
2.4, 1101.784546, 681.910034, 6.111691
2.4, 525.111145, 425.690674, 101.044785
2.4, 540.399292, 928.228638, 37.052696
2.4, 656.485413, 660.486389, -61.773624
2.4, 502.905304, 970.269104, 30.868465
2.4, 811.925537, 947.722534, 2.807962
2.4, 913.281555, 648.350281, 13.486737
2.4, 1063.315796, 770.394104, 7.324132
2.4, 639.139038, 741.312683, 9.621699
2.4, 876.841614, 749.407654, 19.784407
2.4, 757.715393, 87.936096, 0.134766
2.4, 719.474548, 717.277527, 35.18745
2.4, 869.69696, 216.775711, 53.52158
2.4, 970.162415, 725.413696, 20.793116
2.4, 858.330383, 795.042114, 2.780439
2.4, 681.886353, 932.764587, 0.529476
2.4, 623.110168, 693.899536, -81.295166
2.4, 772.904968, 975.077515, 32.076729
2.4, 218.879486, 432.532043, -3.559459
2.4, 785.845154, 624.960205, 8.38237
2.4, 1037.938477, 657.359253, 37.370747
2.4, 336.801147, 634.618347, -76.802643
2.4, 609.401367, 648.235168, -36.64938
2.4, 810.889099, 786.2005, 5.388822
2.4, 647.168701, 1000.896301, -1.578962
2.4, 866.06665, 675.606201, 7.55141
2.4, 686.955017, 752.846069, 1.062897
2.4, 582.396729, 721.393677, -0.274617
2.4, 888.618835, 877.005554, 11.270397
2.5, 1097.28772, 385.355927, -0.248238
2.5, 703.889648, 259.781738, 31.692047
2.5, 944.103088, 601.805237, -1.640702
2.5, 802.310913, 580.196411, -13.776546
2.5, 828.916931, 741.905762, 3.922732
2.5, 603.754089, 418.307892, -5.81686
2.5, 487.903778, 521.609009, 32.653671
2.5, 447.852051, 136.068375, 6.227961
2.5, 807.547058, 355.78891, 14.857523
2.5, 567.11792, 450.011963, 5.956083
2.5, 674.284729, 704.934143, 15.311636
2.5, 945.133057, 550.777344, 29.827057
2.5, 458.277374, 950.050598, -1.73117
2.5, 507.829468, 108.980476, 109.817955
2.5, 977.822693, 206.01651, -18.162556
2.5, 214.001511, 621.356506, 17.187582
2.5, 842.578125, 400.275482, -8.510403
2.5, 807.05835, 103.462151, -5.337976
2.5, 582.338562, 545.99646, 30.98671
2.5, 895.285583, 143.630753, 0.286169
2.5, 641.830994, 612.718506, 20.563354
2.5, 289.487671, 716.578796, 53.742477
2.5, 288.995544, 804.810364, 22.967388
2.5, 986.300659, 576.768494, 3.156117
2.5, 237.757309, 373.949677, -3.626773
2.5, 641.650085, 449.943573, 77.10746
2.5, 1050.547363, 476.32666, -20.047621
2.5, 726.055359, 481.097107, 4.561333
2.5, 772.924927, 217.625946, 25.159452
2.5, 534.815491, 710.127869, -19.76936
2.5, 1003.635742, 482.75238, -2.076594
2.5, 956.626526, 249.533951, -31.344017
2.5, 1078.257446, 343.033813, 1.104557
2.5, 493.998932, 749.270386, 147.405334
2.5, 549.423462, 581.062073, 20.039335
2.5, 812.97052, 437.468323, 4.027477
2.5, 986.333313, 528.762146, 37.207764
2.5, 979.448669, 350.736206, 41.12307
2.5, 700.41925, 80.085869, -16.458849
2.5, 764.57843, 264.394104, -40.481899
2.5, 901.438416, 273.219269, 27.489302
2.5, 571.368042, 498.829407, -13.882751
2.5, 582.963745, 949.02002, 48.11525
2.5, 534.621338, 534.709106, -14.147938
2.5, 821.945374, 210.246567, 51.040157
2.5, 764.957092, 334.683289, -33.132053
2.5, 477.162415, 475.45694, -44.255997
2.5, 818.541931, 534.358154, -14.066201
2.5, 676.597412, 483.186096, -7.816762
2.5, 444.515747, 438.686523, 11.937411
2.5, 586.043762, 900.013123, 5.435216
2.5, 751.360535, 406.5466, 36.465401
2.5, 303.46405, 670.580078, -31.768562
2.5, 805.493591, 306.983154, 5.330661
2.5, 652.446655, 786.126282, 19.68808
2.5, 1077.434204, 516.912659, -7.608559
2.5, 769.002563, 501.469666, -38.201012
2.5, 707.425415, 671.377747, -6.098371
2.5, 419.799164, 526.649536, 87.272308
2.5, 417.050079, 926.979309, 11.78011
2.5, 649.757324, 401.979492, 41.742268
2.5, 336.837585, 704.006531, 28.320738
2.5, 1001.017578, 688.992798, -2.018997
2.5, 654.127319, 525.848999, -13.574838
2.5, 675.670288, 570.184082, -25.760954
2.5, 376.252319, 549.280334, -105.323021
2.5, 1007.032898, 394.510742, 0.534864
2.5, 818.481628, 667.803833, 7.206893
2.5, 878.023193, 434.015472, -33.617729
2.5, 934.849609, 169.987518, 21.168289
2.5, 1039.362915, 429.070587, -21.842752
2.5, 863.170776, 480.144684, -57.43631
2.5, 269.256866, 553.462646, -53.441505
2.5, 553.665833, 629.66217, -38.889633
2.5, 549.047668, 985.416199, -116.182327
2.5, 717.907776, 345.879059, 5.858033
2.5, 264.322266, 759.903076, -4.847164
2.5, 951.450684, 485.846313, -9.607083
2.5, 600.218506, 771.668274, 19.867722
2.5, 600.56366, 996.296143, 4.518497
2.5, 495.719055, 154.723648, -137.063126
2.5, 731.997253, 299.092438, 5.555043
2.5, 523.687134, 486.260376, -0.001619
2.5, 241.115265, 715.394775, 3.989331
2.5, 406.811493, 160.441025, 2.034206
2.5, 515.651306, 379.552795, -12.558927
2.5, 501.386658, 568.713806, -37.209621
2.5, 1120.059937, 480.133911, -0.990374
2.5, 569.020569, 675.258362, 39.585915
2.5, 553.715576, 329.300049, -53.627033
2.5, 720.363464, 901.490112, 55.679226
2.5, 931.995178, 357.486694, 31.914932
2.5, 702.835205, 523.59967, 14.762256
2.5, 969.520325, 884.115784, 5.463612
2.5, 854.011108, 842.640869, 2.902503
2.5, 850.562317, 575.48114, -6.00513
2.5, 690.302124, 624.835266, 5.845128
2.5, 936.500732, 440.370911, 38.266483
2.5, 732.233704, 948.249329, -25.175701
2.5, 1123.401123, 527.372192, -0.203992
2.5, 766.102356, 453.372009, 19.191807
2.5, 721.093689, 586.995789, 12.00726
2.5, 589.798706, 851.52179, 93.188576
2.5, 985.687805, 437.776093, -17.573792
2.5, 225.12619, 669.737305, -40.284081
2.5, 1069.383545, 612.8125, -13.075951
2.5, 1031.871094, 353.500458, 5.7052
2.5, 627.005554, 566.32019, 2.179189
2.5, 696.469177, 389.339752, -29.804491
2.5, 312.279816, 576.731812, -192.413361
2.5, 724.378296, 216.926086, -19.960526
2.5, 834.660828, 621.475342, 1.097148
2.5, 754.269714, 677.611023, 7.29901
2.5, 912.732483, 514.931641, 4.99043
2.5, 856.245117, 257.013641, -36.87785
2.5, 1016.552979, 614.408875, 77.611702
2.5, 852.384827, 121.390434, 0.739993
2.5, 897.212463, 565.93988, -8.242491
2.5, 687.010864, 862.927551, -49.185677
2.5, 561.938904, 394.845032, -20.712481
2.5, 737.860962, 633.549011, 4.952418
2.5, 956.884094, 817.616211, 14.318467
2.5, 923.779968, 736.41748, 6.30661
2.5, 805.922729, 833.968628, 7.917284
2.5, 559.954651, 93.26873, 1.509242
2.5, 593.029419, 601.697388, 1.914338
2.5, 896.065002, 389.669281, -15.458397
2.5, 647.811401, 902.141663, 69.801216
2.5, 867.901001, 529.759216, 3.918162
2.5, 1110.773315, 429.432739, -7.478027
2.5, 1115.235229, 630.029175, -1.011258
2.5, 1027.760376, 552.354675, 11.166241
2.5, 1076.78479, 723.821045, -1.727844
2.5, 319.248749, 842.207275, -27.471754
2.5, 619.046997, 493.05957, 12.550411
2.5, 254.478409, 473.58902, -20.677803
2.5, 729.981567, 774.009277, -67.65387
2.5, 726.469971, 834.671387, 134.577881
2.5, 881.782959, 611.920227, 11.038507
2.5, 747.569275, 545.160889, 2.636497
2.5, 260.713562, 630.624573, -34.844296
2.5, 816.130005, 484.956268, -2.034521
2.5, 766.589966, 805.552246, -33.835293
2.5, 757.029114, 871.739258, -41.612125
2.5, 383.687073, 622.562378, 35.104874
2.5, 936.763733, 691.378601, -15.790343
2.5, 206.380234, 544.949219, 15.440277
2.5, 1122.565308, 576.474854, 0.721287
2.5, 959.236206, 398.737274, 6.233154
2.5, 771.458557, 921.166077, 92.365952
2.5, 1074.956909, 564.652344, 12.856448
2.5, 1101.696533, 681.95636, 6.117583
2.5, 525.057068, 425.84671, 101.071632
2.5, 539.826965, 927.453979, 37.005032
2.5, 656.376953, 660.459839, -61.782482
2.5, 502.842499, 970.233582, 30.87281
2.5, 811.942749, 947.677002, 2.810875
2.5, 913.374817, 648.276245, 13.490087
2.5, 1063.207642, 770.449158, 7.317808
2.5, 639.36145, 741.152832, 9.628361
2.5, 876.850464, 749.354797, 19.78113
2.5, 761.533203, 88.541199, 0.056759
2.5, 719.418396, 717.180908, 35.197239
2.5, 870.557068, 210.404678, 53.74506
2.5, 970.05072, 725.373413, 20.783772
2.5, 858.361267, 795.097534, 2.771975
2.5, 684.740356, 934.821228, 0.637283
2.5, 623.218994, 693.916687, -81.287247
2.5, 772.872437, 975.072632, 32.074722
2.5, 218.896149, 432.592377, -3.566191
2.5, 785.758606, 624.916748, 8.37365
2.5, 1037.90271, 657.368408, 37.373989
2.5, 336.726105, 634.610474, -76.837692
2.5, 609.602356, 648.207214, -36.635098
2.5, 810.886475, 786.089722, 5.385241
2.5, 647.076538, 1000.7995, -1.557522
2.5, 866.111694, 675.587402, 7.553303
2.5, 686.962646, 752.891113, 1.064102
2.5, 582.328308, 721.378906, -0.271697
2.5, 888.6922, 876.93988, 11.264801
2.6, 1097.26001, 385.386078, -0.244603
2.6, 704.863586, 259.054413, 31.56983
2.6, 944.171204, 601.815979, -1.64529
2.6, 802.383057, 580.211548, -13.783971
2.6, 828.860657, 741.731201, 3.930571
2.6, 603.82428, 418.281128, -5.816359
2.6, 488.675507, 522.361145, 32.738808
2.6, 447.807831, 135.986618, 6.218661
2.6, 807.574585, 355.844147, 14.859449
2.6, 567.157837, 450.044891, 5.957656
2.6, 674.303955, 704.754211, 15.324821
2.6, 945.144592, 550.882446, 29.82653
2.6, 458.325104, 949.937622, -1.729539
2.6, 505.442719, 110.393753, 109.885742
2.6, 979.508545, 207.773972, -18.039066
2.6, 214.209763, 622.774109, 17.073608
2.6, 842.578186, 400.305939, -8.514447
2.6, 811.05481, 104.371933, -5.216557
2.6, 582.289307, 546.0401, 30.993111
2.6, 898.373413, 145.770111, 0.242674
2.6, 641.890808, 612.678406, 20.568037
2.6, 290.498413, 719.335815, 53.814148
2.6, 289.639893, 805.313171, 23.081347
2.6, 986.288086, 576.630249, 3.168086
2.6, 238.227112, 373.281738, -3.693198
2.6, 641.729431, 449.124573, 77.129105
2.6, 1050.492432, 476.382111, -20.04328
2.6, 725.971619, 481.173462, 4.569271
2.6, 773.400452, 217.351913, 25.147779
2.6, 534.856873, 710.114807, -19.772221
2.6, 1003.685242, 482.688843, -2.080111
2.6, 961.212585, 256.777557, -31.313726
2.6, 1078.233398, 343.039368, 1.106132
2.6, 480.511963, 742.005676, 147.340454
2.6, 549.445129, 581.038147, 20.038164
2.6, 812.905823, 437.444153, 4.033365
2.6, 986.23053, 528.691406, 37.204792
2.6, 979.431519, 350.739014, 41.124424
2.6, 697.318481, 80.230728, -16.68771
2.6, 763.109558, 263.482635, -40.448444
2.6, 901.612427, 273.197174, 27.513838
2.6, 571.4375, 498.778076, -13.890023
2.6, 583.472229, 948.971436, 48.062336
2.6, 534.414062, 535.955627, -14.191641
2.6, 824.206421, 201.87088, 50.938141
2.6, 764.913452, 334.866333, -33.122906
2.6, 477.237183, 475.408264, -44.263603
2.6, 818.615479, 534.277954, -14.073379
2.6, 676.674683, 482.579651, -7.824516
2.6, 444.456787, 438.752014, 11.943824
2.6, 593.010498, 901.320435, 5.376874
2.6, 751.358765, 406.542389, 36.465317
2.6, 302.236084, 671.657227, -31.649933
2.6, 805.529297, 306.999573, 5.325977
2.6, 652.444641, 786.150269, 19.689896
2.6, 1077.42981, 517.048584, -7.604806
2.6, 768.918396, 501.426788, -38.20013
2.6, 707.424622, 671.470093, -6.086788
2.6, 426.857391, 536.016846, 87.339561
2.6, 417.138763, 926.998535, 11.781325
2.6, 649.888306, 401.980377, 41.732246
2.6, 337.438171, 703.406799, 28.195807
2.6, 1001.015686, 688.888489, -2.014067
2.6, 654.082397, 525.801575, -13.571143
2.6, 675.615295, 570.196533, -25.757097
2.6, 374.921204, 538.929749, -105.467697
2.6, 1007.084656, 394.595428, 0.544527
2.6, 818.525208, 667.827332, 7.210507
2.6, 878.027405, 434.01004, -33.618855
2.6, 937.943237, 173.218369, 21.183558
2.6, 1039.333496, 429.082092, -21.843803
2.6, 863.291077, 480.124725, -57.445145
2.6, 260.952698, 552.877686, -53.268253
2.6, 553.704468, 629.654419, -38.891964
2.6, 549.660095, 986.103149, -116.254402
2.6, 718.121338, 346.123596, 5.836542
2.6, 264.512115, 759.552612, -5.114016
2.6, 951.461182, 485.901459, -9.612098
2.6, 601.702454, 771.927979, 20.089773
2.6, 600.507446, 996.341858, 4.536894
2.6, 500.36795, 157.247864, -137.264847
2.6, 732.09314, 299.102692, 5.576372
2.6, 523.629089, 486.183533, -0.00829
2.6, 241.76355, 715.744995, 3.874267
2.6, 406.869415, 160.430878, 2.039883
2.6, 515.548279, 379.531128, -12.548938
2.6, 501.510681, 568.603455, -37.208832
2.6, 1120.018066, 480.095825, -0.98982
2.6, 568.939941, 675.19812, 39.578869
2.6, 541.555664, 322.896545, -53.694584
2.6, 720.444946, 901.528687, 55.688034
2.6, 932.061707, 356.764008, 31.898569
2.6, 702.930725, 523.504578, 14.773787
2.6, 969.136414, 884.323608, 5.515899
2.6, 854.021851, 842.688293, 2.896883
2.6, 850.50824, 575.583008, -5.995868
2.6, 690.299561, 624.840027, 5.847788
2.6, 936.556396, 440.422913, 38.276558
2.6, 732.12793, 948.344971, -25.172642
2.6, 1123.467163, 527.286499, -0.210004
2.6, 766.113708, 453.323334, 19.18959
2.6, 721.010193, 586.94043, 12.009289
2.6, 590.808044, 852.665588, 93.361931
2.6, 985.756042, 437.889984, -17.56193
2.6, 225.596878, 669.18158, -40.294502
2.6, 1069.390015, 612.806458, -13.077971
2.6, 1031.875122, 353.436737, 5.700475
2.6, 627.085693, 566.301514, 2.185985
2.6, 696.623352, 389.656128, -29.804756
2.6, 306.375549, 571.545837, -192.684082
2.6, 726.25708, 216.549957, -19.925497
2.6, 834.630432, 621.430664, 1.092424
2.6, 754.251587, 677.623413, 7.296943
2.6, 912.848572, 514.867126, 4.975154
2.6, 857.617065, 254.51268, -36.728062
2.6, 1016.556213, 614.484924, 77.606171
2.6, 856.398193, 123.387146, 0.699273
2.6, 897.353455, 566.016174, -8.258388
2.6, 684.923279, 859.463867, -49.334591
2.6, 561.991821, 394.283508, -20.714489
2.6, 737.834717, 633.410767, 4.951455
2.6, 956.853149, 817.685364, 14.314613
2.6, 923.776062, 736.39856, 6.306331
2.6, 805.891663, 833.681763, 7.912984
2.6, 558.892395, 94.143799, 1.412009
2.6, 592.833496, 602.161804, 1.879944
2.6, 895.905518, 389.735931, -15.462456
2.6, 654.47345, 897.78418, 70.278732
2.6, 867.746765, 529.832092, 3.925356
2.6, 1110.81311, 429.4888, -7.477966
2.6, 1115.190796, 629.887634, -1.014038
2.6, 1027.747925, 552.342651, 11.166379
2.6, 1077.1521, 722.872192, -1.745589
2.6, 319.873688, 843.678894, -27.590826
2.6, 618.962524, 492.988678, 12.544094
2.6, 254.52861, 473.564301, -20.682703
2.6, 730.04126, 773.969788, -67.649498
2.6, 726.397339, 834.668457, 134.572327
2.6, 881.846497, 611.82782, 11.034142
2.6, 747.618164, 545.09314, 2.64555
2.6, 261.489258, 630.267883, -34.977394
2.6, 816.08551, 484.914551, -2.028443
2.6, 766.588745, 805.486816, -33.838203
2.6, 757.026245, 871.699097, -41.622189
2.6, 384.408356, 626.006531, 35.165749
2.6, 936.713501, 691.446411, -15.799563
2.6, 206.427048, 540.99939, 15.724539
2.6, 1122.599365, 576.578552, 0.732401
2.6, 959.13208, 398.85675, 6.245251
2.6, 771.546265, 921.138916, 92.363663
2.6, 1075.061035, 564.676147, 12.859408
2.6, 1101.730225, 682.030823, 6.126094
2.6, 525.060547, 425.398834, 101.278656
2.6, 539.40332, 928.648865, 37.0061
2.6, 656.423462, 660.500183, -61.776421
2.6, 502.867065, 970.19043, 30.869394
2.6, 811.963379, 947.654053, 2.807559
2.6, 913.381042, 648.334351, 13.495529
2.6, 1063.219727, 770.358093, 7.314603
2.6, 639.120239, 741.355591, 9.615337
2.6, 876.874634, 749.337463, 19.782717
2.6, 765.376465, 90.957619, 0.061292
2.6, 719.399475, 717.249817, 35.190311
2.6, 871.282166, 209.17926, 53.734184
2.6, 970.125305, 725.394409, 20.787712
2.6, 858.480225, 795.072083, 2.778699
2.6, 685.24646, 935.07135, 0.677916
2.6, 623.204895, 693.776672, -81.30024
2.6, 772.861755, 975.070618, 32.074604
2.6, 218.885437, 432.639252, -3.567041
2.6, 785.797424, 624.871521, 8.375137
2.6, 1037.857666, 657.317688, 37.371883
2.6, 336.782898, 634.253662, -76.869179
2.6, 609.579285, 648.444885, -36.62582
2.6, 810.997864, 786.123962, 5.392009
2.6, 647.021423, 1000.829773, -1.540082
2.6, 866.048462, 675.467407, 7.542625
2.6, 686.949707, 752.891663, 1.064014
2.6, 582.403381, 721.414856, -0.274412
2.6, 888.638062, 876.973267, 11.271096
2.7, 1097.21875, 385.35257, -0.24362
2.7, 705.569519, 259.18399, 31.406225
2.7, 944.169006, 601.771973, -1.64645
2.7, 802.205566, 580.17926, -13.768945
2.7, 828.831299, 741.687683, 3.932493
2.7, 603.876648, 418.234039, -5.820667
2.7, 488.703064, 522.265503, 32.738823
2.7, 447.812744, 136.007217, 6.221362
2.7, 807.776611, 356.182617, 14.85635
2.7, 567.194031, 450.074707, 5.961058
2.7, 674.279602, 704.794434, 15.316873
2.7, 945.177429, 550.858215, 29.821861
2.7, 458.413361, 949.969543, -1.734336
2.7, 498.142975, 113.279198, 110.028793
2.7, 978.435608, 206.000122, -17.866941
2.7, 214.347214, 623.790771, 17.171011
2.7, 842.55542, 400.278351, -8.513663
2.7, 814.826538, 106.25061, -5.159314
2.7, 582.32196, 546.094482, 30.996893
2.7, 902.428772, 147.476318, 0.259786
2.7, 641.831299, 612.751038, 20.561838
2.7, 290.15509, 717.996826, 54.066936
2.7, 289.618958, 804.047729, 23.307964
2.7, 986.261719, 576.566284, 3.171226
2.7, 238.550476, 371.199829, -3.692361
2.7, 641.679932, 449.17627, 77.123497
2.7, 1050.569702, 476.29599, -20.053215
2.7, 726.058838, 481.319519, 4.55727
2.7, 775.501282, 216.481079, 25.116331
2.7, 534.914062, 710.061768, -19.775179
2.7, 1003.713806, 482.706909, -2.084703
2.7, 970.248474, 260.818695, -31.254459
2.7, 1078.262085, 343.006134, 1.105713
2.7, 469.140045, 735.636353, 147.443298
2.7, 549.414612, 580.978943, 20.035435
2.7, 812.906494, 437.486145, 4.029981
2.7, 986.299438, 528.618652, 37.199589
2.7, 979.607849, 350.748322, 41.123116
2.7, 698.877441, 80.019539, -16.858841
2.7, 762.66925, 262.903473, -40.464363
2.7, 901.607971, 273.096069, 27.516249
2.7, 571.52948, 498.729706, -13.897807
2.7, 583.025208, 948.982178, 48.141506
2.7, 534.448059, 535.96637, -14.205362
2.7, 826.159485, 194.423996, 51.058819
2.7, 764.94928, 335.113586, -33.118725
2.7, 477.232422, 475.403259, -44.265869
2.7, 818.486633, 534.309814, -14.061376
2.7, 676.702271, 482.650879, -7.826231
2.7, 444.713013, 438.993591, 11.949081
2.7, 597.630737, 902.936951, 5.247324
2.7, 751.400452, 406.572723, 36.462601
2.7, 303.200195, 671.768066, -31.672802
2.7, 805.587708, 307.034088, 5.323527
2.7, 652.31012, 786.346191, 19.697151
2.7, 1077.339844, 517.043762, -7.594837
2.7, 768.840698, 501.386597, -38.19857
2.7, 707.443054, 671.483215, -6.081702
2.7, 427.960449, 545.750427, 87.377243
2.7, 417.132355, 926.930786, 11.782364
2.7, 649.864563, 401.935272, 41.734539
2.7, 337.195984, 704.607422, 28.296967
2.7, 1000.978149, 688.872559, -2.011493
2.7, 654.078918, 525.740784, -13.571227
2.7, 675.666626, 570.258545, -25.754427
2.7, 372.329437, 528.422974, -105.412437
2.7, 1007.065002, 394.556396, 0.542205
2.7, 818.457092, 667.824585, 7.206308
2.7, 878, 434.005066, -33.618034
2.7, 942.120728, 174.570374, 21.19595
2.7, 1039.352295, 429.076904, -21.845407
2.7, 863.217163, 480.056946, -57.441856
2.7, 252.484375, 553.959106, -53.434933
2.7, 553.722351, 629.594788, -38.895473
2.7, 548.903015, 985.343079, -116.164635
2.7, 717.818787, 346.667206, 5.879942
2.7, 264.609222, 759.168396, -5.415205
2.7, 951.562317, 485.824768, -9.604047
2.7, 602.17981, 772.207886, 20.047482
2.7, 600.429443, 996.372864, 4.550479
2.7, 506.819916, 159.557114, -137.250336
2.7, 732.027039, 299.963257, 5.611806
2.7, 523.674072, 486.25824, 0.000305
2.7, 242.397018, 717.255127, 3.672055
2.7, 406.849152, 160.462372, 2.037518
2.7, 515.521667, 379.368927, -12.551886
2.7, 501.512543, 568.552917, -37.211372
2.7, 1120.131348, 480.208649, -0.993992
2.7, 569.015747, 675.158997, 39.587276
2.7, 530.78009, 318.057373, -53.760494
2.7, 720.562378, 901.459106, 55.68932
2.7, 932.134583, 357.482391, 32.012379
2.7, 702.962769, 523.601501, 14.768493
2.7, 969.135803, 884.35083, 5.522072
2.7, 854.039551, 842.681641, 2.897035
2.7, 850.613708, 574.390991, -6.095895
2.7, 690.386047, 624.869385, 5.848583
2.7, 936.483826, 440.465149, 38.277355
2.7, 732.428589, 948.360535, -25.170469
2.7, 1123.415527, 527.388306, -0.199696
2.7, 766.118713, 453.304504, 19.189678
2.7, 721.081055, 586.996399, 12.010663
2.7, 590.590271, 854.796936, 93.462997
2.7, 985.677612, 437.834015, -17.569201
2.7, 225.345642, 671.00708, -40.115105
2.7, 1069.404663, 612.806519, -13.077673
2.7, 1031.927002, 353.536072, 5.706647
2.7, 627.197754, 566.311218, 2.191082
2.7, 696.721191, 389.754364, -29.804817
2.7, 301.38324, 563.311279, -192.683441
2.7, 728.123352, 217.374268, -20.082033
2.7, 834.573547, 621.41748, 1.086296
2.7, 754.304382, 677.549255, 7.297277
2.7, 912.621521, 514.713135, 4.994014
2.7, 859.511841, 251.571838, -36.413845
2.7, 1016.617737, 614.39325, 77.618126
2.7, 860.389587, 125.160255, 0.722416
2.7, 897.276611, 565.876831, -8.247939
2.7, 682.785278, 855.595642, -49.548321
2.7, 562.337769, 394.348053, -20.732378
2.7, 737.775146, 633.517822, 4.962505
2.7, 956.868652, 817.645264, 14.315184
2.7, 923.789246, 736.397766, 6.307298
2.7, 805.919556, 833.94458, 7.913184
2.7, 559.835083, 92.960793, 1.213478
2.7, 593.13501, 601.607117, 1.92401
2.7, 896.000671, 389.608002, -15.457529
2.7, 653.985779, 894.753296, 70.594604
2.7, 867.880127, 529.843567, 3.913747
2.7, 1110.871338, 429.524384, -7.479368
2.7, 1115.186157, 629.874023, -1.012071
2.7, 1027.724731, 552.363586, 11.169518
2.7, 1076.731201, 723.856995, -1.719892
2.7, 319.080292, 842.616577, -27.623558
2.7, 618.954712, 492.966949, 12.545406
2.7, 254.530106, 473.573669, -20.68338
2.7, 730.051331, 773.958069, -67.650063
2.7, 726.408325, 834.442261, 134.57692
2.7, 881.829468, 611.833679, 11.036954
2.7, 748.047485, 545.010742, 2.665742
2.7, 261.581818, 630.879517, -35.124069
2.7, 816.102478, 484.970001, -2.032636
2.7, 766.69574, 805.435486, -33.845371
2.7, 757.284912, 871.649902, -41.613636
2.7, 384.413452, 631.572021, 35.529556
2.7, 936.74469, 691.431396, -15.7979
2.7, 206.344711, 538.229553, 15.809533
2.7, 1122.585083, 576.597961, 0.732047
2.7, 959.109802, 398.762604, 6.236285
2.7, 771.61084, 921.096313, 92.359421
2.7, 1074.935303, 564.631775, 12.853655
2.7, 1101.785522, 681.854248, 6.110878
2.7, 524.991211, 425.42218, 101.323578
2.7, 538.488403, 930.309021, 37.195396
2.7, 656.419617, 660.424683, -61.777744
2.7, 503.682922, 970.641846, 30.870401
2.7, 811.945923, 947.645325, 2.802238
2.7, 913.3927, 648.277832, 13.490954
2.7, 1063.11438, 770.369141, 7.309462
2.7, 638.994324, 741.39386, 9.611663
2.7, 876.81311, 749.265503, 19.774788
2.7, 769.471558, 91.304504, -0.026205
2.7, 719.395996, 717.226624, 35.18977
2.7, 872.624878, 206.159821, 53.719227
2.7, 970.135071, 725.386108, 20.789886
2.7, 858.522522, 795.07666, 2.775825
2.7, 683.971802, 934.357422, 0.505562
2.7, 623.179932, 693.859436, -81.292084
2.7, 772.865662, 975.113586, 32.077499
2.7, 218.813477, 432.639252, -3.570708
2.7, 785.764648, 624.827576, 8.371236
2.7, 1037.943848, 657.336731, 37.372227
2.7, 336.045197, 634.823547, -76.866417
2.7, 609.535095, 648.357727, -36.631092
2.7, 810.994141, 786.110901, 5.402045
2.7, 648.422119, 1000.723389, -1.67463
2.7, 866.054382, 675.612427, 7.548495
2.7, 686.939331, 752.894226, 1.063928
2.7, 582.384216, 721.445129, -0.270738
2.7, 888.696594, 876.820129, 11.266646
2.8, 1097.29126, 385.400665, -0.23982
2.8, 704.996216, 260.272217, 31.368097
2.8, 944.059814, 601.796631, -1.63616
2.8, 802.361145, 580.24115, -13.78122
2.8, 828.887024, 741.701965, 3.925567
2.8, 603.829041, 418.319824, -5.816263
2.8, 487.929352, 521.63324, 32.654682
2.8, 448.479523, 135.694855, 6.186065
2.8, 808.012817, 356.554657, 14.842817
2.8, 567.197693, 450.035645, 5.956879
2.8, 674.2276, 704.76886, 15.316615
2.8, 945.108154, 550.939697, 29.828241
2.8, 458.345886, 949.93811, -1.720969
2.8, 491.291229, 115.338455, 110.124115
2.8, 980.571411, 208.154465, -17.836941
2.8, 215.759659, 622.196838, 17.355158
2.8, 842.616882, 400.267761, -8.519345
2.8, 817.048767, 106.992882, -5.139311
2.8, 582.276794, 546.028259, 30.992893
2.8, 904.366821, 148.613312, 0.272048
2.8, 641.838928, 612.750366, 20.562654
2.8, 290.454742, 718.145386, 54.040752
2.8, 289.657898, 805.300537, 23.585035
2.8, 986.31781, 576.677551, 3.161432
2.8, 238.511108, 371.624542, -3.753409
2.8, 641.683533, 449.907745, 77.112778
2.8, 1050.578979, 476.272339, -20.053167
2.8, 726.052002, 481.245453, 4.560379
2.8, 781.120056, 216.840088, 25.060345
2.8, 535.188293, 710.003052, -19.793287
2.8, 1003.730469, 482.687683, -2.086511
2.8, 976.100098, 261.795044, -31.010883
2.8, 1078.196045, 342.982788, 1.102061
2.8, 455.875092, 732.241516, 147.546494
2.8, 549.344482, 580.982788, 20.03121
2.8, 812.981384, 437.45929, 4.02503
2.8, 986.33728, 528.704529, 37.204285
2.8, 979.646179, 350.697754, 41.12682
2.8, 703.117188, 80.478561, -17.120378
2.8, 758.944946, 260.399414, -40.499092
2.8, 901.889099, 273.238464, 27.522621
2.8, 571.536377, 498.745361, -13.896131
2.8, 583.566223, 949.010376, 48.11401
2.8, 534.660095, 534.65802, -14.170788
2.8, 824.878662, 185.433197, 50.979393
2.8, 764.875549, 335.343445, -33.09837
2.8, 477.301666, 475.374847, -44.268723
2.8, 818.620972, 534.248291, -14.072001
2.8, 676.802185, 482.582062, -7.836414
2.8, 444.457489, 438.73877, 11.947397
2.8, 600.808777, 903.862305, 5.281172
2.8, 751.371399, 406.53537, 36.465046
2.8, 303.438477, 670.690308, -31.673431
2.8, 805.683655, 307.026062, 5.317252
2.8, 652.480225, 786.201538, 19.692877
2.8, 1077.376099, 516.966431, -7.601309
2.8, 768.855164, 501.469086, -38.191452
2.8, 707.415771, 671.433228, -6.086108
2.8, 432.011505, 557.434021, 87.455872
2.8, 417.160065, 926.895386, 11.777277
2.8, 649.860901, 401.884918, 41.739975
2.8, 337.033051, 704.517212, 28.322472
2.8, 1000.990417, 688.822266, -2.012435
2.8, 654.155029, 525.829651, -13.572017
2.8, 675.651672, 570.381348, -25.745384
2.8, 368.470917, 520.042053, -105.342293
2.8, 1007.074097, 394.526031, 0.539878
2.8, 818.415039, 667.84021, 7.204174
2.8, 877.943359, 434.099365, -33.620037
2.8, 942.814331, 176.619949, 21.107391
2.8, 1039.29126, 429.140289, -21.852446
2.8, 863.322327, 480.090424, -57.447155
2.8, 249.611847, 555.254639, -53.651356
2.8, 553.681274, 629.567749, -38.892914
2.8, 548.768921, 985.338806, -116.167442
2.8, 717.862061, 346.729431, 5.88016
2.8, 264.98172, 759.961914, -5.31427
2.8, 951.560059, 485.917419, -9.612701
2.8, 601.083496, 770.810486, 19.956139
2.8, 600.29834, 996.38562, 4.570885
2.8, 515.050415, 158.376343, -137.368454
2.8, 732.218994, 299.87973, 5.677351
2.8, 523.657288, 486.342712, 0.007829
2.8, 242.648682, 718.278931, 3.703911
2.8, 406.01178, 160.950882, 2.014768
2.8, 515.55481, 379.031219, -12.566351
2.8, 501.484375, 568.705139, -37.20031
2.8, 1120.027588, 480.077698, -0.991675
2.8, 568.986572, 675.261475, 39.580685
2.8, 520.918701, 315.528046, -53.972118
2.8, 720.601318, 901.436218, 55.699085
2.8, 932.156311, 356.033447, 32.001217
2.8, 702.997559, 523.51123, 14.774449
2.8, 969.048828, 884.224487, 5.52358
2.8, 854.048035, 842.611328, 2.901063
2.8, 850.382385, 574.400513, -6.097382
2.8, 690.272949, 624.702454, 5.840141
2.8, 936.49585, 440.371552, 38.270214
2.8, 732.463684, 948.386597, -25.165073
2.8, 1123.364868, 527.451721, -0.192845
2.8, 766.06604, 453.433472, 19.202637
2.8, 721.064941, 586.989685, 12.011541
2.8, 590.407776, 856.642212, 93.665886
2.8, 985.736633, 437.785645, -17.564203
2.8, 225.675018, 671.049927, -39.913612
2.8, 1069.419678, 612.794434, -13.079763
2.8, 1031.899048, 353.492462, 5.705263
2.8, 627.118713, 566.39325, 2.180087
2.8, 696.792725, 389.769348, -29.809919
2.8, 299.708954, 555.530579, -192.74147
2.8, 733.233276, 220.155289, -20.175734
2.8, 834.587341, 621.380188, 1.086395
2.8, 754.297729, 677.611145, 7.298073
2.8, 912.723877, 514.810364, 4.983489
2.8, 858.240417, 248.579224, -36.354908
2.8, 1016.584167, 614.435669, 77.612411
2.8, 861.555054, 125.501144, 0.656858
2.8, 897.256165, 565.945984, -8.248992
2.8, 680.984314, 850.165894, -49.614376
2.8, 562.437012, 394.235901, -20.74169
2.8, 737.895813, 633.49707, 4.954394
2.8, 956.870544, 817.691956, 14.314756
2.8, 923.801697, 736.430176, 6.313701
2.8, 805.919189, 833.632568, 7.915049
2.8, 563.646179, 94.137016, 1.048076
2.8, 592.996033, 601.675049, 1.91055
2.8, 895.755981, 389.693787, -15.462767
2.8, 650.759216, 888.932678, 70.597198
2.8, 867.826294, 529.782776, 3.921625
2.8, 1110.848022, 429.510376, -7.480815
2.8, 1115.27002, 629.856079, -1.019619
2.8, 1027.685059, 552.336731, 11.172252
2.8, 1076.805054, 723.897827, -1.727047
2.8, 319.231537, 843.011353, -27.701187
2.8, 619.026672, 492.946747, 12.542299
2.8, 254.511871, 473.559326, -20.682499
2.8, 730.016174, 773.86084, -67.653481
2.8, 726.844604, 834.072937, 134.617874
2.8, 881.787231, 611.846008, 11.039878
2.8, 747.036987, 545.056091, 2.618136
2.8, 264.395416, 627.936157, -35.32415
2.8, 816.22229, 484.860657, -2.038062
2.8, 766.757324, 805.47821, -33.854668
2.8, 757.33728, 871.549988, -41.617428
2.8, 384.398895, 641.182617, 35.593925
2.8, 935.978821, 691.192749, -15.779691
2.8, 206.345825, 532.78717, 15.835017
2.8, 1122.490234, 576.583801, 0.727574
2.8, 959.32251, 398.871094, 6.245992
2.8, 771.31604, 920.909973, 92.395691
2.8, 1074.933838, 564.677185, 12.860862
2.8, 1101.716797, 681.979187, 6.124815
2.8, 525.318909, 425.31543, 101.421829
2.8, 538.027832, 933.509338, 37.328159
2.8, 656.518616, 660.430481, -61.771755
2.8, 504.121277, 970.606934, 30.848829
2.8, 811.955688, 947.530701, 2.81019
2.8, 913.39032, 648.289001, 13.491109
2.8, 1063.181274, 770.357056, 7.315471
2.8, 639.120728, 741.380188, 9.6121
2.8, 876.802917, 749.283264, 19.775112
2.8, 771.559998, 91.527863, -0.029204
2.8, 719.511169, 717.237366, 35.181435
2.8, 870.793945, 202.872849, 53.624039
2.8, 970.067017, 725.355591, 20.782576
2.8, 858.492126, 795.044373, 2.774624
2.8, 684.046509, 934.009766, 0.471658
2.8, 623.137146, 693.889038, -81.288734
2.8, 772.876282, 975.101318, 32.078865
2.8, 218.78833, 432.641754, -3.573335
2.8, 785.822449, 624.860352, 8.374847
2.8, 1037.928467, 657.341675, 37.375244
2.8, 336.307739, 634.780701, -76.860489
2.8, 609.564026, 648.30719, -36.632778
2.8, 811.628967, 785.860535, 5.351469
2.8, 648.442078, 1000.804626, -1.658652
2.8, 866.061279, 675.6073, 7.549597
2.8, 686.961975, 752.869202, 1.063262
2.8, 582.410583, 721.439087, -0.274426
2.8, 888.682739, 876.894165, 11.270481
2.9, 1097.262695, 385.381866, -0.238213
2.9, 707.686462, 258.861938, 31.43384
2.9, 944.066589, 601.823547, -1.636912
2.9, 802.330444, 580.280701, -13.775727
2.9, 828.922974, 741.575684, 3.928199
2.9, 603.931519, 418.338715, -5.813399
2.9, 488.299805, 521.801025, 32.68959
2.9, 448.036774, 136.266586, 6.188851
2.9, 808.153992, 356.653748, 14.848513
2.9, 567.084656, 449.971436, 5.955509
2.9, 674.173828, 704.867798, 15.302858
2.9, 945.147278, 550.92865, 29.823904
2.9, 458.359375, 950.002991, -1.724951
2.9, 490.713409, 115.652809, 110.415924
2.9, 982.200928, 209.254959, -17.908796
2.9, 214.816635, 624.196106, 17.557945
2.9, 842.591919, 400.273956, -8.518427
2.9, 818.896912, 107.295654, -5.250144
2.9, 582.304077, 545.915894, 30.984913
2.9, 906.505066, 150.209274, 0.219751
2.9, 641.848755, 612.672729, 20.56094
2.9, 290.658722, 718.061035, 54.18882
2.9, 291.151703, 807.357788, 23.621246
2.9, 986.456543, 576.593506, 3.167544
2.9, 239.601883, 368.281281, -3.804835
2.9, 641.618591, 449.939362, 77.106163
2.9, 1050.439087, 476.332031, -20.039965
2.9, 725.985718, 481.364746, 4.562819
2.9, 787.606567, 220.387695, 25.097689
2.9, 535.16272, 709.995544, -19.789181
2.9, 1003.712891, 482.61496, -2.081328
2.9, 980.895447, 264.361298, -30.736521
2.9, 1078.210693, 342.959137, 1.103989
2.9, 439.877319, 729.251709, 147.560226
2.9, 549.361572, 580.932861, 20.036264
2.9, 812.90686, 437.387451, 4.037354
2.9, 986.259644, 528.706421, 37.209076
2.9, 979.638916, 350.764771, 41.114594
2.9, 707.623291, 80.451225, -17.303978
2.9, 759.467651, 260.74292, -40.5364
2.9, 901.939819, 273.18811, 27.531101
2.9, 571.438293, 498.783417, -13.885161
2.9, 583.694092, 949.044495, 48.111042
2.9, 534.335754, 535.035217, -14.137352
2.9, 827.204346, 174.095139, 50.880085
2.9, 764.936462, 335.663788, -33.092102
2.9, 477.285858, 475.358917, -44.268501
2.9, 818.471741, 534.307739, -14.057263
2.9, 676.770569, 482.573242, -7.832731
2.9, 444.467529, 438.685669, 11.942066
2.9, 601.030945, 904.028381, 5.282958
2.9, 751.390747, 406.552887, 36.462414
2.9, 303.693726, 671.499268, -31.884953
2.9, 805.685364, 306.986145, 5.315409
2.9, 652.545898, 786.221741, 19.699898
2.9, 1077.410278, 516.973206, -7.60534
2.9, 768.868896, 501.447845, -38.191193
2.9, 707.434814, 671.427002, -6.085392
2.9, 436.495575, 566.981995, 87.527794
2.9, 417.150635, 926.950195, 11.7813
2.9, 649.893982, 401.916077, 41.735901
2.9, 337.191528, 704.223633, 28.433226
2.9, 1000.966187, 688.88092, -2.011657
2.9, 654.057251, 525.69873, -13.570424
2.9, 675.61969, 570.265381, -25.752869
2.9, 363.033417, 511.104736, -105.527885
2.9, 1007.122498, 394.507416, 0.545642
2.9, 818.451782, 667.750122, 7.199975
2.9, 877.983398, 434.034515, -33.619919
2.9, 945.111206, 178.933731, 21.21785
2.9, 1039.252686, 429.138153, -21.852446
2.9, 863.217529, 480.099976, -57.438377
2.9, 245.508774, 556.38623, -53.845043
2.9, 553.691589, 629.629395, -38.890625
2.9, 548.667725, 985.253113, -116.155533
2.9, 717.957825, 346.729492, 5.867363
2.9, 266.390747, 760.350037, -5.270743
2.9, 951.465942, 485.859528, -9.609129
2.9, 600.483215, 770.125183, 19.948269
2.9, 600.213989, 996.329224, 4.585631
2.9, 525.655945, 154.315491, -137.299591
2.9, 732.370422, 299.822266, 5.643332
2.9, 523.656555, 486.257965, 0.001949
2.9, 242.064941, 717.721802, 3.702878
2.9, 406.249023, 160.694931, 2.03368
2.9, 515.55603, 378.861176, -12.571552
2.9, 501.592194, 568.596802, -37.204323
2.9, 1120.144531, 480.18634, -0.99651
2.9, 569.019043, 675.261902, 39.586586
2.9, 514.321716, 309.046356, -54.012558
2.9, 720.554077, 901.39624, 55.704018
2.9, 932.350647, 357.349823, 31.966
2.9, 703.015442, 523.479675, 14.775865
2.9, 969.372009, 884.163025, 5.491003
2.9, 854.056091, 842.58429, 2.90196
2.9, 850.461487, 574.443909, -6.090173
2.9, 690.254822, 624.940918, 5.861264
2.9, 936.545166, 440.339294, 38.268066
2.9, 732.466675, 948.424622, -25.162033
2.9, 1123.392334, 527.242554, -0.209283
2.9, 766.115295, 453.334229, 19.194502
2.9, 721.13147, 586.849487, 11.999994
2.9, 593.038879, 854.672974, 93.714745
2.9, 985.726196, 437.799103, -17.56459
2.9, 225.980118, 672.303894, -39.89888
2.9, 1069.378906, 612.823792, -13.073994
2.9, 1031.874512, 353.496429, 5.707603
2.9, 627.09613, 566.241516, 2.18337
2.9, 696.77063, 389.909454, -29.818159
2.9, 295.573212, 547.106689, -192.775574
2.9, 734.31311, 219.788162, -20.814367
2.9, 834.598938, 621.425781, 1.089511
2.9, 754.289246, 677.577698, 7.294977
2.9, 912.76001, 514.841553, 4.980797
2.9, 856.664734, 246.722229, -36.284065
2.9, 1016.575806, 614.397461, 77.615372
2.9, 864.635925, 127.14743, 0.782481
2.9, 897.281372, 565.885437, -8.249996
2.9, 679.170105, 844.427856, -49.710464
2.9, 562.584778, 394.145752, -20.750378
2.9, 737.820374, 633.541016, 4.964024
2.9, 956.831787, 817.601135, 14.3109
2.9, 923.786621, 736.437195, 6.3133
2.9, 805.876038, 833.680298, 7.909382
2.9, 568.553101, 91.422974, 1.16676
2.9, 593.022278, 601.560547, 1.916254
2.9, 895.902527, 389.656158, -15.46533
2.9, 648.067688, 882.746643, 70.616043
2.9, 868.389709, 528.786743, 3.943176
2.9, 1110.840454, 429.497437, -7.479025
2.9, 1115.249878, 629.900818, -1.01752
2.9, 1027.778198, 552.321106, 11.162678
2.9, 1077.069336, 722.817505, -1.733514
2.9, 321.291046, 844.655884, -27.746723
2.9, 618.982605, 492.911133, 12.540592
2.9, 254.53566, 473.583344, -20.684431
2.9, 730.062073, 773.883789, -67.651947
2.9, 726.84375, 833.873474, 134.630951
2.9, 881.836731, 611.908813, 11.036711
2.9, 748.020508, 545.025513, 2.660118
2.9, 263.1763, 621.709473, -35.53661
2.9, 816.08783, 484.985077, -2.032574
2.9, 766.744812, 805.404785, -33.851765
2.9, 757.393982, 871.509705, -41.609127
2.9, 383.361694, 648.953247, 35.693089
2.9, 935.988831, 691.168274, -15.777856
2.9, 207.366928, 526.801819, 15.895643
2.9, 1122.571655, 576.553467, 0.729939
2.9, 959.132996, 398.680145, 6.230837
2.9, 771.365662, 920.851746, 92.393997
2.9, 1075.046997, 564.645264, 12.861611
2.9, 1101.710449, 681.944214, 6.121739
2.9, 525.26123, 424.916046, 101.331749
2.9, 537.923462, 933.705688, 37.322903
2.9, 656.489624, 660.35022, -61.776459
2.9, 504.139801, 970.601562, 30.851406
2.9, 811.992615, 947.486206, 2.813055
2.9, 913.475586, 648.205627, 13.494331
2.9, 1063.128418, 770.479126, 7.317719
2.9, 639.065308, 741.368225, 9.611076
2.9, 876.854248, 749.325439, 19.782213
2.9, 773.788696, 92.819984, 0.132247
2.9, 719.514465, 717.196106, 35.184475
2.9, 869.923218, 200.046173, 53.496075
2.9, 970.097778, 725.306946, 20.786747
2.9, 858.484497, 795.033386, 2.771693
2.9, 684.109802, 934.010742, 0.475635
2.9, 623.173279, 693.921082, -81.283531
2.9, 772.920532, 975.093201, 32.08263
2.9, 218.83934, 432.544189, -3.563689
2.9, 785.820068, 624.757629, 8.378008
2.9, 1037.906616, 657.361206, 37.381195
2.9, 336.703796, 634.774292, -76.884544
2.9, 609.546326, 648.33844, -36.632256
2.9, 811.557129, 785.794495, 5.35674
2.9, 648.401367, 1000.713684, -1.644554
2.9, 866.066406, 675.507324, 7.546625
2.9, 686.891968, 752.829346, 1.055392
2.9, 582.424438, 721.453552, -0.272406
2.9, 888.715332, 876.787354, 11.266947
3, 1097.238159, 385.42746, -0.234578
3, 708.692627, 258.750122, 31.53577
3, 944.101685, 601.807739, -1.640668
3, 802.362915, 580.160706, -13.783315
3, 828.834351, 741.584473, 3.931324
3, 603.905945, 418.302307, -5.821279
3, 488.347504, 521.868652, 32.693722
3, 447.934418, 136.318359, 6.186612
3, 808.404846, 356.791901, 14.864753
3, 567.206299, 450.011108, 5.957457
3, 674.303711, 704.898376, 15.30411
3, 945.082092, 550.939819, 29.830349
3, 458.345825, 949.911743, -1.721665
3, 490.680511, 116.254677, 110.484108
3, 984.562866, 211.684509, -18.018339
3, 214.96814, 624.498901, 17.563293
3, 842.547119, 400.228516, -8.51443
3, 822.109009, 108.499916, -5.190748
3, 582.363708, 545.96344, 30.985859
3, 909.673523, 151.974258, 0.255151
3, 641.851013, 612.707397, 20.560869
3, 291.534241, 719.414185, 54.287685
3, 292.798615, 808.850098, 23.554838
3, 986.330383, 576.620239, 3.165818
3, 241.672729, 365.517517, -3.676864
3, 641.692749, 449.162231, 77.124306
3, 1050.53186, 476.394745, -20.044306
3, 726.047424, 481.325562, 4.557066
3, 795.073975, 221.681488, 25.016146
3, 535.291992, 710.006348, -19.79637
3, 1003.709412, 482.625641, -2.081495
3, 985.973572, 263.300079, -30.757915
3, 1078.224731, 342.954376, 1.105498
3, 425.972076, 726.517578, 147.850143
3, 549.481628, 581.032593, 20.050211
3, 812.970886, 437.393036, 4.03055
3, 986.214722, 528.6875, 37.209923
3, 979.63623, 350.723969, 41.119759
3, 712.773315, 81.121773, -17.398409
3, 758.076721, 260.024323, -40.584835
3, 901.896118, 273.173126, 27.530878
3, 571.5224, 497.840027, -13.912658
3, 583.703796, 949.092957, 48.106586
3, 534.413208, 535.953979, -14.180426
3, 830.003784, 167.315613, 50.985058
3, 765.582031, 336.455841, -33.136089
3, 477.294983, 475.318512, -44.270435
3, 818.465881, 534.277222, -14.056649
3, 676.662964, 482.654297, -7.821583
3, 444.474426, 438.678009, 11.944244
3, 601.234985, 903.974854, 5.266552
3, 751.49762, 406.570587, 36.438114
3, 304.976196, 672.852661, -31.850552
3, 805.70343, 306.951111, 5.313857
3, 652.509033, 786.216248, 19.699087
3, 1077.380859, 517.004517, -7.599019
3, 768.99823, 501.380798, -38.202904
3, 707.500793, 671.366028, -6.087104
3, 440.066437, 573.196167, 87.697357
3, 417.1315, 926.933289, 11.784601
3, 649.908875, 401.940063, 41.731693
3, 338.094421, 707.013123, 28.358265
3, 1001.014526, 688.806274, -2.012098
3, 654.174072, 525.721375, -13.575721
3, 675.689758, 570.242371, -25.75771
3, 362.239441, 500.661926, -105.717049
3, 1007.126282, 394.525848, 0.548196
3, 818.445374, 667.749146, 7.200557
3, 877.961548, 434.034912, -33.621536
3, 947.782959, 179.644043, 21.264029
3, 1039.296753, 429.088593, -21.853453
3, 863.237976, 480.05603, -57.441483
3, 241.531906, 555.8349, -53.859032
3, 553.693359, 629.665222, -38.88982
3, 548.63623, 985.309692, -116.169098
3, 717.985107, 346.730713, 5.854012
3, 266.908508, 762.092712, -5.39348
3, 951.472046, 485.960114, -9.620818
3, 600.478149, 770.270081, 19.826263
3, 600.182678, 996.345642, 4.596408
3, 534.984985, 147.225952, -137.158066
3, 732.996521, 299.949432, 5.567593
3, 523.733826, 486.251495, 0.004332
3, 243.247528, 719.509277, 3.70022
3, 406.072083, 160.836746, 2.038396
3, 515.581116, 378.927094, -12.565442
3, 501.590607, 568.587524, -37.205559
3, 1120.121094, 480.189392, -0.992875
3, 569.000244, 675.258057, 39.585072
3, 506.172668, 302.843201, -54.132156
3, 720.613647, 901.454407, 55.707302
3, 932.199219, 357.216187, 31.980932
3, 702.856384, 523.450928, 14.759612
3, 969.043762, 884.366699, 5.541354
3, 854.103943, 842.523438, 2.906955
3, 850.468323, 574.394653, -6.09268
3, 690.358826, 624.879333, 5.853768
3, 936.544983, 440.444824, 38.279873
3, 732.500916, 948.38092, -25.163286
3, 1123.376953, 527.375671, -0.198798
3, 766.085083, 453.363007, 19.198086
3, 721.172058, 586.944397, 12.006304
3, 598.815247, 855.230835, 93.73719
3, 985.745789, 437.825775, -17.56456
3, 225.802979, 673.49176, -39.853256
3, 1069.425171, 612.773315, -13.078741
3, 1031.884033, 353.472137, 5.706193
3, 627.112061, 566.275269, 2.18226
3, 696.710205, 390.373596, -29.837008
3, 294.542236, 539.991699, -193.158173
3, 734.762085, 218.4561, -20.976761
3, 834.673157, 621.502869, 1.098487
3, 754.38446, 677.620728, 7.305885
3, 912.785339, 514.817078, 4.9782
3, 854.387024, 243.375259, -36.319973
3, 1016.586426, 614.380432, 77.615891
3, 866.481262, 128.43956, 0.697195
3, 897.317749, 565.933777, -8.254751
3, 678.085266, 837.001282, -49.747704
3, 562.680603, 394.052551, -20.756275
3, 737.874207, 633.369385, 4.959228
3, 956.869141, 817.670105, 14.316348
3, 923.753723, 736.358948, 6.306579
3, 805.885315, 833.74115, 7.909801
3, 569.104553, 90.924484, 1.064598
3, 592.900757, 601.619385, 1.902731
3, 895.946045, 389.615814, -15.466202
3, 647.151001, 874.842407, 70.660995
3, 868.36554, 528.602783, 3.955364
3, 1110.844116, 429.544586, -7.47719
3, 1115.230591, 629.894165, -1.016735
3, 1027.725464, 552.325684, 11.17041
3, 1077.181885, 722.858276, -1.745493
3, 322.252197, 845.833618, -27.500858
3, 619.090271, 493.038483, 12.552649
3, 254.481689, 473.577942, -20.679688
3, 730.104309, 773.876892, -67.649246
3, 726.85675, 833.747925, 134.640289
3, 881.777039, 611.760742, 11.042814
3, 747.01825, 545.094055, 2.610916
3, 263.025177, 616.910339, -35.458164
3, 816.20874, 484.988678, -2.042831
3, 766.778381, 805.505249, -33.860973
3, 757.341125, 871.511719, -41.616699
3, 379.870819, 657.810486, 35.809212
3, 936.009033, 691.248718, -15.787984
3, 206.827988, 521.769226, 16.002048
3, 1122.52771, 576.64386, 0.7346
3, 959.206482, 398.664856, 6.228571
3, 771.359863, 920.814636, 92.396782
3, 1074.933228, 564.625671, 12.857901
3, 1101.75647, 681.978333, 6.1268
3, 525.25116, 424.860565, 101.422012
3, 537.527466, 933.791565, 37.359852
3, 656.466614, 660.329651, -61.779076
3, 504.234985, 970.496643, 30.839602
3, 812.001221, 947.439819, 2.811268
3, 913.368958, 648.220276, 13.487248
3, 1063.060425, 770.451965, 7.310289
3, 639.074036, 741.33844, 9.615148
3, 876.897095, 749.335449, 19.786091
3, 776.959961, 92.603661, 0.128852
3, 719.444458, 717.132751, 35.190357
3, 867.924133, 196.692535, 53.441002
3, 970.137329, 725.331787, 20.788973
3, 858.503357, 795.078369, 2.76501
3, 684.129028, 933.960327, 0.476556
3, 623.225098, 693.868469, -81.284645
3, 772.901794, 975.045776, 32.079773
3, 218.860168, 432.590271, -3.567941
3, 785.832642, 624.867065, 8.371149
3, 1037.961182, 657.313782, 37.375889
3, 336.531494, 634.733887, -76.862518
3, 609.654968, 648.272461, -36.62812
3, 811.649536, 785.778015, 5.355431
3, 648.335205, 1000.669434, -1.627756
3, 866.047791, 675.484314, 7.546306
3, 686.894714, 752.928955, 1.061995
3, 582.489868, 721.390076, -0.27981
3, 888.7453, 876.80603, 11.267566
3.1, 1097.175415, 385.401978, -0.233354
3.1, 710.997253, 257.088989, 31.541286
3.1, 944.098938, 601.723145, -1.640857
3.1, 802.251587, 580.142517, -13.775262
3.1, 828.917969, 741.469116, 3.927761
3.1, 603.955811, 418.314819, -5.819508
3.1, 488.325409, 521.831116, 32.690102
3.1, 447.784058, 136.11969, 6.1889
3.1, 808.518494, 356.823853, 14.871967
3.1, 567.188599, 450.005859, 5.95817
3.1, 675.346619, 704.883362, 15.341428
3.1, 945.148315, 550.815918, 29.82406
3.1, 458.344055, 949.971436, -1.721938
3.1, 491.587738, 118.578865, 110.60907
3.1, 985.776489, 213.234085, -17.976021
3.1, 216.015579, 627.20282, 17.745687
3.1, 842.58728, 400.197021, -8.517299
3.1, 822.535278, 108.766251, -5.201985
3.1, 582.318298, 545.907104, 30.984938
3.1, 910.291504, 152.641907, 0.256991
3.1, 641.86554, 612.643433, 20.562553
3.1, 292.676819, 720.376648, 54.257706
3.1, 294.80896, 808.092651, 23.459423
3.1, 986.338684, 576.693665, 3.160089
3.1, 241.316376, 364.878662, -3.637554
3.1, 641.622253, 449.941559, 77.105438
3.1, 1050.519287, 476.296997, -20.046181
3.1, 725.983215, 481.288452, 4.564604
3.1, 802.32959, 225.415741, 25.055101
3.1, 535.288452, 710.176331, -19.791451
3.1, 1003.698792, 482.610077, -2.080955
3.1, 990.551086, 263.081848, -30.722403
3.1, 1078.226196, 342.975464, 1.107934
3.1, 416.842285, 725.475342, 148.029938
3.1, 549.361633, 580.974487, 20.038897
3.1, 812.93103, 437.49765, 4.026984
3.1, 986.173279, 528.766235, 37.219574
3.1, 979.625, 350.728546, 41.120678
3.1, 717.645142, 81.656517, -17.530313
3.1, 757.85144, 259.174103, -40.597084
3.1, 901.832581, 273.144073, 27.532532
3.1, 571.583374, 497.796326, -13.919152
3.1, 583.850708, 949.046936, 48.103851
3.1, 534.47113, 535.878479, -14.17168
3.1, 831.315918, 160.532089, 51.186398
3.1, 764.916504, 336.259399, -33.069828
3.1, 477.359497, 475.316711, -44.271912
3.1, 818.55011, 534.291626, -14.064527
3.1, 676.650879, 482.636353, -7.820852
3.1, 444.490845, 438.729523, 11.947318
3.1, 601.253235, 903.901611, 5.269693
3.1, 751.452698, 406.505096, 36.454693
3.1, 306.602814, 673.65625, -31.715549
3.1, 805.733948, 306.924561, 5.311038
3.1, 652.590698, 786.259338, 19.709517
3.1, 1077.375977, 517.015076, -7.596112
3.1, 768.991272, 501.309509, -38.206097
3.1, 707.466431, 671.540649, -6.071579
3.1, 445.116486, 578.944946, 87.79818
3.1, 417.173523, 926.897522, 11.78009
3.1, 649.879883, 401.94986, 41.733898
3.1, 338.989868, 708.348022, 28.273342
3.1, 1000.967896, 688.798584, -2.010198
3.1, 654.179199, 525.824219, -13.571853
3.1, 675.697449, 570.297668, -25.753363
3.1, 363.371155, 491.123962, -105.945259
3.1, 1007.060852, 394.495728, 0.544814
3.1, 818.408813, 667.755371, 7.196018
3.1, 877.91864, 434.043457, -33.619045
3.1, 949.072327, 180.310516, 21.327471
3.1, 1039.264771, 429.127441, -21.856398
3.1, 863.221741, 480.129272, -57.434521
3.1, 238.835358, 556.410828, -53.860352
3.1, 553.70166, 629.707581, -38.888874
3.1, 548.744141, 985.336914, -116.17421
3.1, 718.143433, 346.962769, 5.853619
3.1, 267.796356, 764.759277, -5.359958
3.1, 951.484131, 485.921204, -9.616209
3.1, 601.022827, 770.498474, 19.887661
3.1, 600.06134, 996.462036, 4.613091
3.1, 539.937988, 139.623825, -137.33461
3.1, 732.982422, 300.923676, 5.589227
3.1, 523.68811, 486.151276, -0.005343
3.1, 244.059097, 721.73407, 3.706717
3.1, 406.011383, 160.894867, 2.045533
3.1, 515.599182, 378.853271, -12.56582
3.1, 501.539978, 568.537659, -37.211784
3.1, 1120.023438, 480.200378, -0.98391
3.1, 568.948608, 675.223938, 39.582603
3.1, 495.940308, 291.07431, -54.222618
3.1, 720.678528, 901.446045, 55.705521
3.1, 932.170044, 356.789795, 32.048626
3.1, 702.935791, 523.562744, 14.758224
3.1, 969.136597, 884.286438, 5.530982
3.1, 854.097717, 842.5672, 2.901153
3.1, 850.510986, 574.529724, -6.07891
3.1, 690.263428, 624.894714, 5.859179
3.1, 936.579651, 440.384766, 38.277538
3.1, 732.483704, 948.4151, -25.157516
3.1, 1123.407837, 527.422791, -0.193057
3.1, 766.077759, 453.335297, 19.196629
3.1, 721.136047, 586.965332, 12.010451
3.1, 600.214294, 855.481934, 93.759506
3.1, 985.720032, 437.80072, -17.566359
3.1, 228.997696, 673.893066, -39.850323
3.1, 1069.41394, 612.780273, -13.074881
3.1, 1031.890259, 353.403778, 5.698535
3.1, 627.044312, 566.260742, 2.17745
3.1, 696.761047, 390.436279, -29.840939
3.1, 291.30896, 532.456177, -193.419479
3.1, 734.752991, 216.655304, -20.762064
3.1, 834.592712, 621.408936, 1.087828
3.1, 754.337097, 677.554321, 7.298697
3.1, 912.76416, 514.887268, 4.982748
3.1, 851.625061, 239.323532, -36.315094
3.1, 1016.585327, 614.443909, 77.615707
3.1, 868.268433, 129.631241, 0.74241
3.1, 897.214661, 565.92511, -8.249191
3.1, 678.092896, 831.464783, -49.66106
3.1, 562.78479, 393.897491, -20.758329
3.1, 737.659668, 632.472412, 4.957396
3.1, 956.84082, 817.644226, 14.313187
3.1, 923.764709, 736.351929, 6.306684
3.1, 806.000549, 833.690857, 7.919849
3.1, 570.27594, 90.562294, 1.155096
3.1, 593.016296, 601.594727, 1.912936
3.1, 895.847595, 389.579071, -15.461617
3.1, 646.83551, 869.640808, 70.552849
3.1, 868.429199, 528.731873, 3.942415
3.1, 1110.807495, 429.516907, -7.476638
3.1, 1115.231567, 629.918884, -1.015071
3.1, 1027.717041, 552.329529, 11.1691
3.1, 1077.072754, 722.86377, -1.738
3.1, 323.170563, 846.606995, -27.482191
3.1, 618.920715, 492.976837, 12.547365
3.1, 254.50148, 473.569366, -20.680901
3.1, 730.499878, 774.159851, -67.623611
3.1, 726.997375, 833.76416, 134.646378
3.1, 881.824219, 611.814636, 11.037766
3.1, 748.198853, 544.984253, 2.671824
3.1, 263.920746, 608.817871, -35.395554
3.1, 816.100769, 484.915833, -2.031897
3.1, 766.771118, 805.552368, -33.866096
3.1, 757.442017, 871.420227, -41.605827
3.1, 376.130646, 669.771973, 35.852825
3.1, 936.702271, 691.423645, -15.806022
3.1, 207.043625, 519.891235, 16.186314
3.1, 1122.554688, 576.529053, 0.727755
3.1, 959.166138, 398.742645, 6.23367
3.1, 771.314941, 920.853455, 92.401817
3.1, 1074.975952, 564.601501, 12.858154
3.1, 1101.690796, 681.995239, 6.130981
3.1, 525.232117, 424.742523, 101.530869
3.1, 538.528503, 931.965698, 37.33036
3.1, 656.423645, 660.432617, -61.777161
3.1, 503.851868, 970.555359, 30.869371
3.1, 812.020325, 947.483398, 2.805062
3.1, 913.423767, 648.296326, 13.495617
3.1, 1063.040649, 770.485901, 7.312221
3.1, 639.063354, 741.414978, 9.60708
3.1, 876.889038, 749.280457, 19.783314
3.1, 777.70459, 93.838615, 0.076568
3.1, 719.483398, 717.130493, 35.187038
3.1, 866.080688, 193.210617, 53.396172
3.1, 970.131897, 725.24646, 20.787968
3.1, 858.442078, 795.11377, 2.757028
3.1, 684.157288, 933.877075, 0.470977
3.1, 623.136353, 693.886353, -81.287239
3.1, 772.929077, 974.993896, 32.077763
3.1, 218.829483, 432.662445, -3.571183
3.1, 785.849365, 624.767456, 8.374701
3.1, 1037.937012, 657.292419, 37.375271
3.1, 336.747955, 634.356689, -76.862457
3.1, 609.441406, 648.314087, -36.643044
3.1, 811.452087, 785.807922, 5.374058
3.1, 648.232727, 1000.716858, -1.609856
3.1, 866.056763, 675.546936, 7.546723
3.1, 686.987244, 752.908142, 1.068364
3.1, 582.438354, 721.450623, -0.271626
3.1, 888.772034, 876.75647, 11.265186
3.2, 1097.2052, 385.410278, -0.232873
3.2, 712.006226, 258.005432, 31.567598
3.2, 944.092285, 601.78717, -1.639245
3.2, 802.302612, 580.259094, -13.773927
3.2, 828.843384, 741.439026, 3.931606
3.2, 603.967407, 418.332275, -5.81673
3.2, 488.406555, 521.858276, 32.697182
3.2, 447.213074, 136.818207, 6.222373
3.2, 808.616089, 356.930389, 14.871844
3.2, 567.209045, 450.001617, 5.955626
3.2, 674.304321, 704.846497, 15.303156
3.2, 945.180176, 550.867859, 29.820917
3.2, 458.363556, 949.955505, -1.724488
3.2, 494.016083, 124.310608, 110.539177
3.2, 987.041382, 214.724396, -18.146551
3.2, 218.596298, 627.988647, 17.776649
3.2, 842.593018, 400.260437, -8.522824
3.2, 823.009949, 109.923203, -5.189611
3.2, 582.396606, 545.848145, 30.979212
3.2, 911.554565, 153.91153, 0.22409
3.2, 642.614624, 612.559875, 20.62981
3.2, 292.791443, 721.588806, 54.169945
3.2, 293.53421, 810.9245, 23.245415
3.2, 986.36554, 576.610596, 3.164876
3.2, 241.338623, 365.116547, -3.5862
3.2, 641.637451, 449.086792, 77.119492
3.2, 1050.588013, 476.314575, -20.051865
3.2, 725.924011, 481.20459, 4.571507
3.2, 805.354309, 229.12616, 25.220497
3.2, 535.317261, 710.182434, -19.787874
3.2, 1003.721069, 482.660095, -2.083727
3.2, 995.795044, 261.702271, -30.692795
3.2, 1078.277222, 343.02832, 1.114533
3.2, 416.753357, 725.539001, 148.019638
3.2, 549.290527, 581.019775, 20.040184
3.2, 813.006897, 437.477875, 4.023512
3.2, 986.277588, 528.779724, 37.217152
3.2, 979.744446, 350.719666, 41.116814
3.2, 722.820068, 82.803528, -17.533804
3.2, 758.739624, 260.050415, -40.640247
3.2, 901.824524, 273.071442, 27.538971
3.2, 571.371948, 498.747955, -13.880939
3.2, 583.8396, 949.0979, 48.107658
3.2, 534.447449, 536.059082, -14.242455
3.2, 828.366272, 157.140076, 51.22123
3.2, 765.71106, 336.981995, -33.135887
3.2, 477.365326, 475.178467, -44.283989
3.2, 818.384216, 534.312622, -14.050847
3.2, 676.813843, 482.630615, -7.83432
3.2, 444.489075, 438.681641, 11.944395
3.2, 601.435547, 903.983582, 5.271069
3.2, 751.438477, 406.559326, 36.459766
3.2, 308.913116, 676.652832, -31.978714
3.2, 805.736389, 306.925995, 5.311233
3.2, 652.857605, 786.55072, 19.757368
3.2, 1077.26062, 517.005432, -7.587807
3.2, 768.93512, 501.354767, -38.198189
3.2, 707.414856, 671.36084, -6.08712
3.2, 448.605988, 582.120056, 87.622704
3.2, 417.15741, 926.881592, 11.780535
3.2, 649.848999, 401.897522, 41.739223
3.2, 340.164337, 712.786621, 28.257126
3.2, 1000.981445, 688.803772, -2.011796
3.2, 654.157776, 525.875732, -13.565845
3.2, 675.597839, 570.318237, -25.747232
3.2, 364.096497, 484.60672, -106.236588
3.2, 1007.069336, 394.49823, 0.546292
3.2, 818.485291, 667.784729, 7.205961
3.2, 877.893982, 434.072693, -33.621132
3.2, 950.319885, 182.335693, 21.396248
3.2, 1039.313354, 429.118927, -21.858501
3.2, 863.198608, 480.063171, -57.436001
3.2, 234.20372, 557.547791, -53.936504
3.2, 553.720032, 629.631775, -38.8923
3.2, 548.606934, 985.235229, -116.165993
3.2, 718.183472, 346.976288, 5.831221
3.2, 272.020874, 766.528931, -5.310314
3.2, 951.536072, 485.883484, -9.613342
3.2, 599.848145, 769.9953, 19.604919
3.2, 599.947876, 996.404907, 4.631162
3.2, 542.152405, 137.86557, -137.374115
3.2, 732.911743, 300.813477, 5.499526
3.2, 523.740051, 486.167542, -0.002127
3.2, 243.803207, 722.035522, 3.755666
3.2, 405.775421, 161.137405, 2.031496
3.2, 515.612549, 378.626617, -12.564711
3.2, 501.496887, 568.593933, -37.208492
3.2, 1120.03064, 480.217926, -0.985129
3.2, 569.013245, 675.297974, 39.585957
3.2, 493.582733, 277.181427, -54.490612
3.2, 720.604858, 901.444153, 55.713722
3.2, 932.231445, 357.042725, 32.087311
3.2, 703.001038, 523.559387, 14.760769
3.2, 968.987061, 884.213928, 5.539753
3.2, 854.115112, 842.520081, 2.90431
3.2, 850.466675, 574.486023, -6.081828
3.2, 690.229675, 624.890198, 5.860841
3.2, 936.458862, 440.394409, 38.268551
3.2, 732.574036, 948.311584, -25.165108
3.2, 1123.428711, 527.51178, -0.185371
3.2, 766.130127, 453.333344, 19.199652
3.2, 721.177917, 586.959656, 12.009243
3.2, 600.050232, 855.316528, 93.867065
3.2, 985.845764, 437.728394, -17.558105
3.2, 226.868393, 676.39386, -39.910957
3.2, 1069.420532, 612.764282, -13.078392
3.2, 1031.878296, 353.382629, 5.699805
3.2, 627.10022, 566.189575, 2.183403
3.2, 696.823303, 390.600555, -29.842979
3.2, 290.688538, 523.310059, -193.500992
3.2, 736.981689, 217.985062, -20.821411
3.2, 834.618347, 621.460754, 1.09255
3.2, 754.387817, 677.534973, 7.304307
3.2, 912.680359, 514.804871, 4.987679
3.2, 853.817688, 237.663635, -36.309803
3.2, 1016.584534, 614.379517, 77.621193
3.2, 869.278503, 129.668564, 0.722212
3.2, 897.298035, 565.901001, -8.256292
3.2, 678.772217, 827.967529, -49.698292
3.2, 562.846863, 393.940125, -20.765741
3.2, 737.661865, 632.54425, 4.960588
3.2, 956.850098, 817.634705, 14.314511
3.2, 923.789185, 736.368652, 6.311738
3.2, 805.868225, 833.677551, 7.903891
3.2, 574.802002, 89.876518, 1.315614
3.2, 593.000183, 601.64209, 1.909262
3.2, 895.961121, 389.689331, -15.475964
3.2, 647.550659, 865.771851, 70.538544
3.2, 868.300293, 528.731812, 3.952488
3.2, 1110.782349, 429.468933, -7.477136
3.2, 1115.198608, 629.893433, -1.013371
3.2, 1027.723267, 552.384888, 11.171835
3.2, 1077.076538, 722.8797, -1.739808
3.2, 324.425354, 848.703918, -27.647066
3.2, 618.989502, 492.925964, 12.543895
3.2, 254.506409, 473.589691, -20.682636
3.2, 730.068604, 773.821167, -67.653732
3.2, 727.216858, 834.110352, 134.644104
3.2, 881.860229, 611.868164, 11.034884
3.2, 747.610779, 545.076599, 2.639525
3.2, 260.686157, 598.6828, -35.476803
3.2, 816.186768, 484.964966, -2.039623
3.2, 766.814392, 805.359253, -33.854111
3.2, 757.330139, 871.406555, -41.616352
3.2, 376.287781, 680.786987, 35.913303
3.2, 936.016357, 691.196472, -15.786592
3.2, 206.917953, 517.241821, 16.325619
3.2, 1122.59082, 576.649048, 0.739255
3.2, 959.141907, 398.678864, 6.229284
3.2, 771.409668, 920.783386, 92.391937
3.2, 1075.035522, 564.69751, 12.867945
3.2, 1101.738159, 681.942871, 6.12756
3.2, 525.277771, 424.522491, 101.524139
3.2, 538.119385, 933.76593, 37.385242
3.2, 656.493896, 660.267883, -61.777462
3.2, 504.096832, 970.516296, 30.856869
3.2, 812.033203, 947.435059, 2.806236
3.2, 913.425903, 648.184204, 13.489965
3.2, 1063.03833, 770.474915, 7.310343
3.2, 639.255554, 741.295776, 9.610312
3.2, 876.797852, 749.175537, 19.772482
3.2, 778.342712, 93.454002, 0.145223
3.2, 719.461365, 717.17511, 35.185566
3.2, 864.314575, 189.756042, 53.429478
3.2, 970.133057, 725.294739, 20.78653
3.2, 858.526917, 795.044861, 2.761508
3.2, 684.127075, 933.885986, 0.473109
3.2, 623.094299, 693.764526, -81.2939
3.2, 772.960632, 974.983459, 32.080067
3.2, 218.865005, 432.602753, -3.568696
3.2, 785.86377, 624.91748, 8.368705
3.2, 1037.913452, 657.314453, 37.378681
3.2, 337.94165, 635.146851, -76.937859
3.2, 609.533264, 646.978149, -36.696861
3.2, 811.657288, 785.703125, 5.361797
3.2, 648.250671, 1000.787292, -1.607744
3.2, 866.027039, 675.60022, 7.546905
3.2, 686.850281, 752.860596, 1.054819
3.2, 582.505981, 721.406006, -0.279223
3.2, 888.749573, 876.74707, 11.269244
3.3, 1097.25354, 385.440704, -0.228344
3.3, 710.356995, 258.833557, 31.634235
3.3, 944.183777, 601.867004, -1.64702
3.3, 802.259338, 580.226013, -13.771953
3.3, 828.880493, 741.327026, 3.931386
3.3, 603.971802, 418.322998, -5.819592
3.3, 488.42572, 521.873596, 32.697159
3.3, 447.2323, 136.774338, 6.213978
3.3, 808.691345, 356.960144, 14.879563
3.3, 567.179932, 449.963165, 5.955834
3.3, 674.373657, 704.914001, 15.292948
3.3, 945.138977, 550.796509, 29.822561
3.3, 458.30545, 949.921082, -1.716727
3.3, 495.092316, 132.889069, 110.398529
3.3, 987.689819, 214.764618, -18.206625
3.3, 219.809402, 628.147278, 17.762791
3.3, 842.616028, 400.229614, -8.524303
3.3, 823.793213, 110.004799, -5.20743
3.3, 582.361389, 545.82782, 30.981581
3.3, 911.488342, 154.491486, 0.109695
3.3, 641.908508, 612.660889, 20.56444
3.3, 293.792419, 723.176941, 54.077412
3.3, 295.527374, 812.899536, 23.271542
3.3, 986.351624, 576.708679, 3.157582
3.3, 240.577682, 367.108246, -3.525119
3.3, 641.610901, 449.159515, 77.115654
3.3, 1050.580811, 476.259369, -20.04759
3.3, 726.049622, 481.377747, 4.556427
3.3, 809.076416, 230.299393, 25.037825
3.3, 535.40271, 710.204468, -19.789516
3.3, 1003.678711, 482.726044, -2.083927
3.3, 1000.466064, 261.862518, -30.717152
3.3, 1078.258545, 342.932892, 1.109147
3.3, 416.72345, 725.460999, 148.034897
3.3, 549.357788, 581.077759, 20.047998
3.3, 812.947693, 437.400665, 4.032623
3.3, 986.205505, 528.686707, 37.211994
3.3, 979.740784, 350.695496, 41.124207
3.3, 730.465576, 82.189751, -17.507664
3.3, 759.143127, 260.816803, -40.821228
3.3, 901.817322, 273.095062, 27.537592
3.3, 571.466675, 497.857513, -13.907302
3.3, 583.95166, 949.091064, 48.111912
3.3, 534.330994, 535.056519, -14.157476
3.3, 827.460571, 157.591827, 51.149635
3.3, 765.645569, 337.205597, -33.120693
3.3, 477.33902, 475.272064, -44.276546
3.3, 818.563477, 534.271423, -14.066991
3.3, 676.784546, 482.560211, -7.831295
3.3, 444.523438, 438.684296, 11.942765
3.3, 601.518005, 903.892944, 5.262339
3.3, 751.378662, 406.582306, 36.465588
3.3, 312.284546, 677.237488, -32.048885
3.3, 805.778992, 306.933105, 5.308218
3.3, 652.790283, 786.530396, 19.754122
3.3, 1077.347168, 516.971252, -7.596837
3.3, 768.967773, 501.408691, -38.1954
3.3, 707.511658, 671.510681, -6.068253
3.3, 454.162537, 587.559082, 87.72628
3.3, 417.147888, 926.906494, 11.783738
3.3, 649.869324, 401.925995, 41.73719
3.3, 341.428467, 714.948547, 28.150246
3.3, 1000.96814, 688.797791, -2.012164
3.3, 654.094666, 525.784729, -13.561946
3.3, 675.600586, 570.359314, -25.745972
3.3, 368.948517, 479.895569, -106.218773
3.3, 1007.055908, 394.44693, 0.54453
3.3, 818.40448, 667.7901, 7.199878
3.3, 877.88269, 434.053253, -33.619415
3.3, 950.619507, 181.599045, 21.426996
3.3, 1039.373047, 429.047485, -21.852072
3.3, 863.203308, 479.999298, -57.438519
3.3, 227.179413, 557.006165, -54.056629
3.3, 553.639893, 629.721252, -38.882084
3.3, 548.527954, 985.338867, -116.17894
3.3, 718.183289, 347.014801, 5.823767
3.3, 273.993774, 767.951111, -5.33533
3.3, 951.470276, 485.870453, -9.612915
3.3, 599.484497, 769.091187, 19.4545
3.3, 599.852295, 996.407471, 4.645681
3.3, 542.571533, 137.934067, -137.397873
3.3, 733.203918, 300.92099, 5.494507
3.3, 523.756042, 486.155853, -0.000905
3.3, 244.059082, 723.34668, 3.78142
3.3, 405.2005, 161.426208, 2.011788
3.3, 515.583618, 378.527039, -12.572124
3.3, 501.464142, 568.558899, -37.211651
3.3, 1120.015747, 480.252899, -0.97855
3.3, 569.022888, 675.225281, 39.589798
3.3, 491.626465, 264.377655, -54.615696
3.3, 720.609253, 901.374939, 55.715603
3.3, 932.326416, 357.009918, 32.168652
3.3, 703.041382, 523.532959, 14.762419
3.3, 969.056396, 884.248352, 5.540006
3.3, 854.118164, 842.547485, 2.899405
3.3, 850.472534, 574.380859, -6.089683
3.3, 690.255371, 624.767334, 5.852041
3.3, 936.431213, 440.403687, 38.267986
3.3, 732.520935, 948.384033, -25.157581
3.3, 1123.375977, 527.398682, -0.193512
3.3, 766.092773, 453.215546, 19.19017
3.3, 721.168945, 586.983032, 12.012324
3.3, 601.206543, 855.587463, 94.205826
3.3, 985.755859, 437.738678, -17.566189
3.3, 227.310394, 676.945801, -39.751068
3.3, 1069.369263, 612.76886, -13.074009
3.3, 1031.814941, 353.392487, 5.703039
3.3, 627.048645, 566.251282, 2.176088
3.3, 696.897095, 390.688934, -29.844416
3.3, 292.041687, 514.076477, -193.668396
3.3, 736.084717, 218.769775, -21.011898
3.3, 834.62854, 621.41449, 1.09077
3.3, 754.360413, 677.435669, 7.298969
3.3, 912.818359, 514.742249, 4.970676
3.3, 856.114746, 236.445007, -36.535198
3.3, 1016.489319, 614.365784, 77.614319
3.3, 870.472656, 130.304062, 0.816425
3.3, 897.328369, 565.841797, -8.258198
3.3, 678.909729, 827.96936, -49.702892
3.3, 562.925781, 393.791382, -20.765129
3.3, 737.707947, 632.519409, 4.958684
3.3, 956.925415, 817.641235, 14.321303
3.3, 923.743408, 736.304321, 6.304711
3.3, 805.8703, 833.700745, 7.902347
3.3, 580.075928, 88.544205, 1.318169
3.3, 593.102051, 601.61084, 1.919221
3.3, 895.906738, 389.652344, -15.471874
3.3, 648.300781, 866.048706, 70.704567
3.3, 867.7323, 529.735107, 3.925719
3.3, 1110.841553, 429.481628, -7.479902
3.3, 1115.262085, 629.848511, -1.017891
3.3, 1027.78833, 552.450195, 11.165921
3.3, 1077.036377, 722.884033, -1.735511
3.3, 325.95816, 850.131409, -27.741318
3.3, 619.043396, 492.927612, 12.546052
3.3, 254.438705, 473.628448, -20.675938
3.3, 730.504395, 774.085205, -67.62471
3.3, 727.188965, 834.317749, 134.634476
3.3, 881.798218, 611.777161, 11.043806
3.3, 747.051697, 545.006104, 2.617697
3.3, 258.348724, 596.627869, -35.46748
3.3, 816.197327, 484.919861, -2.037876
3.3, 766.891357, 805.446106, -33.864075
3.3, 757.627136, 871.417725, -41.614384
3.3, 380.885742, 686.804382, 35.66127
3.3, 936.677551, 691.403381, -15.806731
3.3, 207.638901, 513.086731, 16.341379
3.3, 1122.525513, 576.741272, 0.743086
3.3, 959.258789, 398.61026, 6.222168
3.3, 771.364319, 920.694519, 92.397499
3.3, 1074.996704, 564.643799, 12.861672
3.3, 1101.74646, 681.948914, 6.131152
3.3, 525.528625, 424.660736, 101.736336
3.3, 537.937927, 934.415344, 37.276966
3.3, 656.401733, 660.344421, -61.778652
3.3, 504.144562, 970.490112, 30.838497
3.3, 812.065063, 947.411621, 2.804824
3.3, 913.420959, 648.251221, 13.493361
3.3, 1062.999512, 770.50293, 7.307654
3.3, 639.2099, 741.358887, 9.602783
3.3, 876.84436, 749.258789, 19.779776
3.3, 779.148804, 94.240173, 0.084076
3.3, 719.479492, 717.022156, 35.194954
3.3, 863.054321, 189.860367, 53.582855
3.3, 970.168579, 725.32373, 20.78581
3.3, 858.522156, 795.047119, 2.755989
3.3, 684.154663, 933.835388, 0.471688
3.3, 623.13446, 693.888855, -81.278267
3.3, 772.981689, 974.94635, 32.080982
3.3, 218.876251, 432.587097, -3.569285
3.3, 785.785217, 624.822815, 8.363168
3.3, 1037.943726, 657.28949, 37.379154
3.3, 337.871826, 635.283264, -76.929764
3.3, 609.612549, 647.036621, -36.687817
3.3, 811.60553, 785.681335, 5.372614
3.3, 648.2099, 1000.748779, -1.592318
3.3, 866.104919, 675.540527, 7.55222
3.3, 686.905823, 752.842102, 1.059626
3.3, 582.602478, 721.583679, -0.270859
3.3, 888.816406, 876.685608, 11.26447
3.4, 1097.243286, 385.441559, -0.226363
3.4, 709.607727, 259.48941, 31.653526
3.4, 944.086487, 601.826599, -1.640247
3.4, 802.367371, 580.195862, -13.782517
3.4, 828.822754, 741.399109, 3.926313
3.4, 603.879944, 418.290344, -5.82431
3.4, 488.283356, 521.855835, 32.689064
3.4, 447.079956, 136.90303, 6.206713
3.4, 809.026917, 357.428467, 14.872285
3.4, 567.191956, 450.033844, 5.962306
3.4, 674.323975, 704.935425, 15.284966
3.4, 945.158447, 550.664124, 29.821953
3.4, 458.292938, 949.958801, -1.716215
3.4, 494.722015, 140.076385, 110.376091
3.4, 987.810425, 215.232819, -18.224497
3.4, 219.754913, 627.986328, 17.771404
3.4, 842.529846, 400.096497, -8.510508
3.4, 827.077881, 111.322479, -5.171986
3.4, 582.356689, 545.880249, 30.98987
3.4, 913.570984, 155.114914, 0.129558
3.4, 641.895203, 612.773804, 20.562784
3.4, 294.315155, 722.132568, 54.066322
3.4, 295.612305, 813.656799, 23.248348
3.4, 986.321655, 576.628967, 3.162934
3.4, 240.181152, 367.471375, -3.514141
3.4, 641.69519, 449.111206, 77.124573
3.4, 1050.541016, 476.399567, -20.040819
3.4, 726.032898, 481.271271, 4.559889
3.4, 811.174377, 231.65976, 24.957895
3.4, 535.388916, 710.176941, -19.788168
3.4, 1003.677124, 482.592712, -2.078019
3.4, 1006.499756, 261.390442, -30.765133
3.4, 1078.235352, 342.989716, 1.110487
3.4, 416.599518, 726.34198, 148.05719
3.4, 549.338562, 580.978149, 20.04166
3.4, 812.90155, 437.39978, 4.035707
3.4, 986.323975, 528.670776, 37.206909
3.4, 979.776123, 350.680267, 41.12767
3.4, 735.10675, 82.649643, -17.414156
3.4, 757.096069, 259.666473, -40.906586
3.4, 901.744263, 273.062317, 27.538969
3.4, 571.568237, 497.803619, -13.917806
3.4, 583.906982, 949.066895, 48.124168
3.4, 534.403931, 535.028381, -14.151516
3.4, 827.957336, 158.610596, 51.091045
3.4, 765.69342, 337.398865, -33.116024
3.4, 477.383423, 475.249847, -44.277752
3.4, 818.483826, 534.239014, -14.059478
3.4, 676.721863, 482.582458, -7.823447
3.4, 444.488983, 438.651428, 11.941506
3.4, 601.62854, 903.92865, 5.262127
3.4, 751.438416, 406.491699, 36.457359
3.4, 316.291412, 679.422546, -32.057545
3.4, 805.795532, 306.857056, 5.305294
3.4, 652.772095, 786.515747, 19.753399
3.4, 1077.350952, 516.957336, -7.59677
3.4, 768.962341, 501.420288, -38.190769
3.4, 707.757202, 670.426147, -6.158678
3.4, 459.036774, 594.149719, 87.785942
3.4, 417.091278, 926.906982, 11.789631
3.4, 649.864258, 401.958923, 41.733921
3.4, 342.172363, 718.094299, 28.138235
3.4, 1000.972412, 688.773376, -2.013279
3.4, 654.139771, 525.784241, -13.564281
3.4, 675.661438, 570.305298, -25.749826
3.4, 373.141693, 475.425507, -106.196991
3.4, 1007.075623, 394.467346, 0.548105
3.4, 818.393799, 667.81958, 7.200901
3.4, 877.9021, 433.981232, -33.617859
3.4, 952.043091, 183.526627, 21.370642
3.4, 1039.320557, 429.040192, -21.852598
3.4, 863.155273, 480.111328, -57.426811
3.4, 221.792908, 558.378662, -54.142742
3.4, 553.72406, 629.589539, -38.892933
3.4, 548.347229, 985.184692, -116.160942
3.4, 717.915649, 347.640747, 5.878622
3.4, 275.085449, 766.865295, -5.298925
3.4, 951.473145, 485.895447, -9.615829
3.4, 601.145447, 770.850647, 19.582024
3.4, 599.666626, 996.409912, 4.667003
3.4, 543.187561, 138.000961, -137.38797
3.4, 733.221497, 300.94104, 5.431164
3.4, 523.746582, 486.200073, 0.006853
3.4, 245.03302, 724.921387, 3.794255
3.4, 405.629181, 164.008438, 1.854459
3.4, 515.625977, 378.178131, -12.570086
3.4, 502.067139, 568.606323, -37.180714
3.4, 1120.04187, 480.198151, -0.986054
3.4, 569.047363, 675.225525, 39.590538
3.4, 487.092346, 250.692535, -54.635113
3.4, 720.673401, 901.420715, 55.719688
3.4, 932.426453, 356.447418, 32.310272
3.4, 702.995117, 523.490723, 14.756139
3.4, 968.932434, 884.282898, 5.555909
3.4, 854.036499, 842.571289, 2.8932
3.4, 850.544434, 574.333435, -6.092929
3.4, 690.289062, 624.767151, 5.854068
3.4, 936.526733, 440.387085, 38.276234
3.4, 732.502502, 948.345398, -25.15909
3.4, 1123.40979, 527.39209, -0.193746
3.4, 766.053772, 453.191254, 19.186335
3.4, 721.069641, 587.193481, 12.036274
3.4, 601.423828, 855.343628, 94.373062
3.4, 985.805725, 437.863617, -17.561354
3.4, 228.159027, 679.902771, -39.817379
3.4, 1069.37439, 612.796143, -13.072144
3.4, 1031.842651, 353.431976, 5.706586
3.4, 627.14209, 566.2677, 2.177497
3.4, 696.93866, 390.772278, -29.849546
3.4, 295.439178, 503.82428, -193.795471
3.4, 733.796875, 217.824295, -20.863054
3.4, 834.653442, 621.513245, 1.095478
3.4, 754.474792, 677.407471, 7.30646
3.4, 912.793701, 514.768616, 4.973937
3.4, 859.764404, 239.602295, -36.610725
3.4, 1016.536255, 614.460388, 77.614403
3.4, 871.604065, 130.690979, 0.702953
3.4, 897.241821, 565.813782, -8.249581
3.4, 678.889832, 827.953979, -49.716984
3.4, 562.915222, 393.837311, -20.765932
3.4, 737.541321, 632.393555, 4.973676
3.4, 956.872559, 817.627869, 14.316855
3.4, 923.786072, 736.344482, 6.310705
3.4, 805.930542, 833.637756, 7.907616
3.4, 584.747192, 87.653427, 1.602446
3.4, 592.96637, 601.56897, 1.907532
3.4, 895.720947, 389.718567, -15.476545
3.4, 648.356018, 866.296875, 70.861755
3.4, 868.309998, 528.738037, 3.947367
3.4, 1110.752563, 429.501465, -7.474545
3.4, 1115.24585, 629.860291, -1.015188
3.4, 1027.777222, 552.301086, 11.164854
3.4, 1077.040649, 722.821777, -1.737053
3.4, 326.544342, 851.165222, -27.781235
3.4, 619.083252, 493.026123, 12.556665
3.4, 254.50293, 473.615723, -20.681803
3.4, 730.591492, 774.082153, -67.622108
3.4, 727.255676, 834.246887, 134.643661
3.4, 881.818115, 611.793884, 11.041306
3.4, 748.103149, 544.894714, 2.672884
3.4, 257.488251, 593.304504, -35.629799
3.4, 816.198059, 484.971863, -2.03861
3.4, 766.829102, 805.388245, -33.858166
3.4, 757.750488, 871.387146, -41.610386
3.4, 383.142365, 691.354858, 35.500233
3.4, 936.72522, 691.317017, -15.798606
3.4, 207.336258, 512.603699, 16.32933
3.4, 1122.560303, 576.674561, 0.740081
3.4, 959.240662, 398.851685, 6.244799
3.4, 771.401917, 920.639648, 92.396835
3.4, 1075.016968, 564.657715, 12.867215
3.4, 1101.737793, 681.96405, 6.134642
3.4, 525.526489, 424.434998, 101.628433
3.4, 537.97998, 935.289001, 37.356815
3.4, 656.369568, 660.42572, -61.77763
3.4, 504.422119, 970.5, 30.802315
3.4, 812.050232, 947.379028, 2.803201
3.4, 913.456238, 648.163208, 13.489904
3.4, 1062.977783, 770.392761, 7.301692
3.4, 638.995667, 740.535767, 9.676534
3.4, 876.847778, 749.153809, 19.776485
3.4, 781.345093, 94.237488, -0.024233
3.4, 719.459534, 717.024597, 35.196152
3.4, 863.240479, 191.397064, 53.711063
3.4, 970.168457, 725.311218, 20.788115
3.4, 858.566284, 795.091248, 2.749212
3.4, 684.117371, 933.796936, 0.468507
3.4, 623.137512, 693.842285, -81.281952
3.4, 772.889282, 974.973206, 32.078861
3.4, 218.856964, 432.640106, -3.570516
3.4, 785.90448, 624.796265, 8.373143
3.4, 1037.865723, 657.006165, 37.360622
3.4, 338.394135, 634.757263, -76.93351
3.4, 609.625427, 646.870544, -36.694855
3.4, 811.75647, 784.961853, 5.330338
3.4, 648.209839, 1000.767883, -1.583805
3.4, 866.108337, 675.531372, 7.551582
3.4, 686.882446, 752.752319, 1.055038
3.4, 582.763916, 721.776062, -0.256709
3.4, 888.759338, 876.702515, 11.271949
3.5, 1097.176636, 385.387634, -0.227542
3.5, 709.06842, 260.299316, 31.734528
3.5, 944.1203, 601.790833, -1.641826
3.5, 802.204956, 580.177246, -13.768352
3.5, 829.061401, 741.11322, 3.923812
3.5, 603.904968, 418.282898, -5.824288
3.5, 488.411713, 521.832397, 32.697304
3.5, 446.807922, 137.014954, 6.207281
3.5, 809.222107, 357.56012, 14.884083
3.5, 567.256531, 450.062195, 5.965103
3.5, 675.16687, 704.910889, 15.314441
3.5, 945.170715, 550.802917, 29.81889
3.5, 458.330078, 949.928284, -1.71855
3.5, 492.15274, 150.077316, 110.139679
3.5, 990.053772, 217.468506, -18.314379
3.5, 219.84848, 628.098572, 17.777313
3.5, 842.52655, 400.162384, -8.515671
3.5, 829.071594, 112.232666, -5.208157
3.5, 582.43866, 545.888611, 30.989584
3.5, 915.331055, 156.7845, 0.175382
3.5, 642.765259, 612.477417, 20.641222
3.5, 294.006805, 723.084839, 54.076321
3.5, 295.550323, 813.302979, 23.189507
3.5, 986.422424, 576.634583, 3.162998
3.5, 240.252792, 367.532776, -3.415797
3.5, 641.574036, 449.15094, 77.114456
3.5, 1050.487549, 476.305634, -20.040152
3.5, 726.02533, 481.21817, 4.561068
3.5, 814.29541, 232.733719, 24.73143
3.5, 535.427063, 710.163147, -19.790867
3.5, 1003.734558, 482.637329, -2.086358
3.5, 1013.12561, 260.866882, -30.7059
3.5, 1078.237305, 343.018768, 1.111967
3.5, 416.095825, 726.520264, 148.057922
3.5, 549.241577, 581.078552, 20.040655
3.5, 812.978271, 437.368805, 4.029931
3.5, 986.334839, 528.667786, 37.20488
3.5, 979.738953, 350.786621, 41.124565
3.5, 737.617126, 83.474564, -17.383804
3.5, 756.361572, 258.769623, -40.821384
3.5, 901.697327, 273.02356, 27.539362
3.5, 571.499817, 497.782501, -13.912185
3.5, 584.009766, 949.041138, 48.125484
3.5, 534.377563, 535.024597, -14.173788
3.5, 826.323608, 159.464279, 50.994194
3.5, 765.684814, 337.939972, -33.099743
3.5, 477.324738, 475.281067, -44.274242
3.5, 818.515442, 534.30603, -14.06116
3.5, 676.781067, 482.532104, -7.82861
3.5, 444.698914, 438.874115, 11.944715
3.5, 601.695129, 904.046631, 5.274174
3.5, 751.557068, 406.58844, 36.431866
3.5, 319.470154, 681.425598, -32.138206
3.5, 805.832214, 306.869934, 5.305002
3.5, 652.868103, 786.51532, 19.767366
3.5, 1077.342163, 516.976379, -7.5965
3.5, 768.975037, 501.323639, -38.198658
3.5, 707.42865, 671.361511, -6.078034
3.5, 464.226501, 600.518555, 87.868965
3.5, 417.188538, 926.880066, 11.78235
3.5, 649.860168, 401.980621, 41.73241
3.5, 342.575195, 722.29541, 28.066866
3.5, 1000.985962, 688.749695, -2.015078
3.5, 654.011047, 525.874573, -13.540774
3.5, 675.636658, 570.331543, -25.747244
3.5, 378.707825, 469.349792, -106.255928
3.5, 1007.095215, 394.462006, 0.548618
3.5, 818.454285, 667.825623, 7.206746
3.5, 877.902161, 433.962708, -33.616837
3.5, 954.127441, 184.783493, 21.421663
3.5, 1039.349487, 429.083557, -21.860069
3.5, 863.169067, 479.985016, -57.433487
3.5, 214.055252, 559.695251, -54.297077
3.5, 553.735168, 629.641418, -38.889412
3.5, 548.401184, 985.342163, -116.184074
3.5, 717.927734, 347.669647, 5.872543
3.5, 275.594574, 767.569275, -5.297377
3.5, 951.497986, 485.839691, -9.61064
3.5, 602.405396, 772.300537, 19.689375
3.5, 599.5979, 996.39978, 4.679403
3.5, 543.339905, 137.903839, -137.387283
3.5, 733.942871, 301.063477, 5.358604
3.5, 523.744446, 486.16922, 0.005148
3.5, 245.889755, 726.44873, 3.743759
3.5, 404.041016, 164.674835, 1.524674
3.5, 515.657532, 377.915588, -12.587329
3.5, 502.029663, 568.699646, -37.178459
3.5, 1120.036743, 480.241821, -0.983684
3.5, 569.109985, 675.181335, 39.595406
3.5, 483.853546, 235.347824, -54.807182
3.5, 720.830933, 901.051758, 55.690159
3.5, 932.232727, 355.236755, 32.281609
3.5, 703.109924, 523.400574, 14.767569
3.5, 969.075684, 884.259399, 5.546162
3.5, 854.201233, 842.521057, 2.901032
3.5, 850.510437, 574.404419, -6.084883
3.5, 690.268982, 624.732605, 5.851892
3.5, 936.472046, 440.466614, 38.279415
3.5, 732.523376, 948.322815, -25.15967
3.5, 1123.387573, 527.501404, -0.183406
3.5, 766.195007, 453.227448, 19.197271
3.5, 721.180176, 587.190613, 12.032398
3.5, 602.432434, 854.518433, 94.340767
3.5, 985.762634, 437.830017, -17.563324
3.5, 228.750259, 681.498047, -40.020691
3.5, 1069.423706, 612.822327, -13.071854
3.5, 1031.872559, 353.38385, 5.700363
3.5, 627.06842, 566.248779, 2.168386
3.5, 696.971863, 390.749603, -29.851479
3.5, 297.644562, 495.189697, -194.16748
3.5, 731.597656, 218.031616, -20.760073
3.5, 834.544617, 621.446167, 1.083008
3.5, 754.446533, 677.417786, 7.302152
3.5, 912.741638, 514.752197, 4.978524
3.5, 862.283142, 239.196289, -36.566597
3.5, 1016.562866, 614.410706, 77.618652
3.5, 874.27533, 132.250534, 0.680084
3.5, 897.288513, 565.912292, -8.258186
3.5, 678.931641, 827.76178, -49.722073
3.5, 563.063171, 393.521576, -20.770172
3.5, 737.68689, 632.38501, 4.962791
3.5, 956.89801, 817.661011, 14.31916
3.5, 923.740112, 736.286499, 6.306779
3.5, 805.806152, 833.735718, 7.891113
3.5, 588.161072, 87.100243, 1.933511
3.5, 593.019409, 601.622375, 1.909236
3.5, 895.632935, 389.676727, -15.472397
3.5, 648.864441, 866.306946, 70.978203
3.5, 868.29718, 528.756836, 3.945858
3.5, 1111.127197, 431.001678, -7.472326
3.5, 1115.226807, 629.971863, -1.010284
3.5, 1027.765015, 552.296692, 11.164658
3.5, 1077.011108, 722.856689, -1.734476
3.5, 326.11908, 850.8703, -27.833397
3.5, 618.998657, 492.904755, 12.545558
3.5, 254.883102, 473.87085, -20.723778
3.5, 729.860352, 773.690552, -67.676872
3.5, 727.276978, 834.332886, 134.642593
3.5, 881.847961, 611.814026, 11.03931
3.5, 748.200867, 544.898743, 2.676127
3.5, 258.12796, 589.182922, -35.532158
3.5, 816.068237, 484.824219, -2.022101
3.5, 766.904785, 805.431152, -33.865826
3.5, 757.890442, 871.518433, -41.617054
3.5, 381.065216, 693.21698, 35.388325
3.5, 936.508911, 690.789307, -15.750873
3.5, 207.137054, 512.538086, 16.281977
3.5, 1122.596558, 576.625305, 0.740634
3.5, 959.280457, 399.070221, 6.264614
3.5, 771.448669, 920.588013, 92.391846
3.5, 1075.032349, 564.682617, 12.869928
3.5, 1101.745483, 682.034058, 6.143456
3.5, 524.834045, 425.075317, 101.598572
3.5, 537.972839, 934.950195, 37.472271
3.5, 656.426453, 660.388977, -61.77459
3.5, 502.839844, 970.347778, 30.866224
3.5, 812.065918, 947.327332, 2.805136
3.5, 913.417114, 648.226257, 13.491884
3.5, 1062.840332, 770.432678, 7.291035
3.5, 638.988892, 740.559692, 9.668872
3.5, 876.823853, 749.163879, 19.776146
3.5, 784.14917, 95.592018, -0.202178
3.5, 719.531555, 717.089478, 35.184906
3.5, 863.02002, 191.238342, 53.604012
3.5, 970.184204, 725.302856, 20.788315
3.5, 858.63739, 795.064453, 2.751439
3.5, 684.123291, 933.794067, 0.472037
3.5, 623.217407, 693.758118, -81.28183
3.5, 772.943237, 974.952515, 32.082603
3.5, 218.883972, 432.613037, -3.566901
3.5, 785.827881, 624.751221, 8.366808
3.5, 1037.909302, 657.296692, 37.381557
3.5, 338.548767, 634.650757, -76.943314
3.5, 609.618591, 646.98175, -36.69112
3.5, 811.731384, 784.938416, 5.339264
3.5, 648.21405, 1000.77533, -1.575235
3.5, 866.040222, 675.552612, 7.545253
3.5, 686.780518, 752.765991, 1.048028
3.5, 582.679321, 721.772644, -0.252315
3.5, 888.789612, 876.672913, 11.272107
3.6, 1097.270874, 385.40863, -0.228442
3.6, 708.471436, 260.182434, 31.846142
3.6, 944.125793, 601.86377, -1.642073
3.6, 802.301025, 580.243713, -13.773664
3.6, 828.957275, 741.054626, 3.931709
3.6, 603.865723, 418.253204, -5.828917
3.6, 488.362518, 521.864319, 32.69236
3.6, 446.142212, 138.225082, 6.271099
3.6, 809.275024, 357.680054, 14.881977
3.6, 567.450439, 450.119598, 5.963868
3.6, 674.312622, 704.900208, 15.280402
3.6, 945.110352, 550.699585, 29.825949
3.6, 458.357849, 949.981567, -1.719476
3.6, 488.47583, 159.004776, 110.11158
3.6, 992.732361, 220.590454, -18.101816
3.6, 219.978027, 628.190857, 17.776325
3.6, 842.602539, 400.16156, -8.522918
3.6, 832.783203, 114.376358, -5.09096
3.6, 582.39978, 545.837891, 30.990993
3.6, 919.592468, 158.442917, 0.24365
3.6, 642.781677, 612.429932, 20.640621
3.6, 295.410339, 721.440247, 53.945011
3.6, 296.793671, 812.401184, 23.208065
3.6, 986.333496, 576.691833, 3.156907
3.6, 239.597763, 370.322693, -3.38026
3.6, 641.695007, 449.107666, 77.126534
3.6, 1050.518677, 476.29422, -20.04262
3.6, 726.059937, 481.374817, 4.554665
3.6, 815.391968, 236.333038, 24.822935
3.6, 535.447937, 710.144165, -19.789837
3.6, 1003.670471, 482.647614, -2.08342
3.6, 1016.82019, 265.253662, -30.974571
3.6, 1078.219604, 343.045593, 1.111939
3.6, 416.203156, 726.545471, 148.059814
3.6, 549.283569, 581.043701, 20.04982
3.6, 812.934937, 437.385773, 4.034065
3.6, 986.233643, 528.7547, 37.218941
3.6, 980.188477, 350.66803, 41.134754
3.6, 741.355896, 83.330971, -17.407187
3.6, 755.963562, 258.714996, -40.917049
3.6, 901.628601, 273.031921, 27.537844
3.6, 571.610107, 497.747986, -13.920995
3.6, 584.615356, 949.015625, 48.099377
3.6, 534.43103, 535.187988, -14.184086
3.6, 823.945557, 160.470398, 50.754585
3.6, 765.624573, 338.161682, -33.090363
3.6, 477.38739, 475.274902, -44.276707
3.6, 818.41449, 534.267151, -14.051839
3.6, 676.741882, 482.480591, -7.823087
3.6, 444.484985, 438.662445, 11.94259
3.6, 601.717834, 904.013, 5.279678
3.6, 751.456482, 406.573761, 36.442638
3.6, 325.853546, 683.446289, -32.280849
3.6, 805.822083, 306.865723, 5.306082
3.6, 652.729431, 786.1922, 19.736511
3.6, 1077.313354, 516.965759, -7.593697
3.6, 768.961426, 501.419189, -38.188438
3.6, 707.609253, 670.279663, -6.17011
3.6, 469.794281, 607.531067, 87.973969
3.6, 417.201385, 926.873169, 11.784505
3.6, 649.851685, 401.912048, 41.734978
3.6, 342.424591, 728.113403, 28.1968
3.6, 1000.971436, 688.782471, -2.012566
3.6, 654.09198, 525.768921, -13.550199
3.6, 675.630005, 570.194153, -25.754553
3.6, 386.993591, 466.656342, -106.637245
3.6, 1007.076965, 394.467041, 0.550705
3.6, 818.452087, 667.744263, 7.199217
3.6, 877.993958, 434.040863, -33.628696
3.6, 956.084839, 188.452103, 21.253223
3.6, 1039.301025, 429.109802, -21.861542
3.6, 863.246094, 479.990204, -57.437672
3.6, 207.2052, 559.718323, -54.312988
3.6, 553.764709, 629.724426, -38.888603
3.6, 548.458984, 985.406677, -116.198776
3.6, 718.027039, 347.751068, 5.867732
3.6, 276.248077, 766.917969, -5.412063
3.6, 951.452881, 485.881592, -9.615308
3.6, 605.733093, 775.778992, 19.960953
3.6, 599.594299, 996.354736, 4.68388
3.6, 543.368286, 137.904831, -137.386368
3.6, 734.18512, 301.210785, 5.301719
3.6, 523.743103, 486.144623, 0.005117
3.6, 245.878143, 726.300659, 3.819406
3.6, 404.811951, 162.287048, 1.63909
3.6, 515.620056, 377.885406, -12.575438
3.6, 502.182037, 568.683594, -37.165817
3.6, 1119.97937, 480.186829, -0.982412
3.6, 569.068787, 675.212097, 39.589207
3.6, 482.141235, 221.792648, -54.917416
3.6, 720.618225, 901.261597, 55.722645
3.6, 932.369568, 355.297241, 32.227249
3.6, 703.070374, 523.425171, 14.756742
3.6, 969.071045, 884.27771, 5.550292
3.6, 854.181946, 842.497559, 2.900889
3.6, 850.483154, 574.345154, -6.090499
3.6, 690.247864, 624.81134, 5.860451
3.6, 936.453125, 440.424835, 38.273907
3.6, 732.534302, 948.322998, -25.156311
3.6, 1123.310669, 527.44812, -0.187064
3.6, 766.065491, 453.264435, 19.19615
3.6, 721.033325, 587.134705, 12.034612
3.6, 603.25, 854.285217, 94.333817
3.6, 985.793213, 437.75592, -17.561893
3.6, 228.126862, 681.447388, -40.266125
3.6, 1069.415771, 612.780457, -13.074751
3.6, 1031.870605, 353.408417, 5.702329
3.6, 627.05835, 566.27417, 2.162722
3.6, 697.044128, 390.901215, -29.854387
3.6, 303.694458, 488.801453, -194.37059
3.6, 731.07373, 218.312637, -20.769768
3.6, 834.70874, 621.16571, 1.086529
3.6, 754.462158, 677.440002, 7.303172
3.6, 912.696777, 514.779114, 4.983567
3.6, 862.447937, 239.777634, -36.618698
3.6, 1016.460266, 614.434753, 77.608994
3.6, 877.353821, 133.594849, 0.623365
3.6, 897.311401, 565.841675, -8.256223
3.6, 679.086975, 827.609802, -49.660934
3.6, 562.987854, 393.741638, -20.769718
3.6, 737.597473, 632.397583, 4.972649
3.6, 956.849121, 817.663086, 14.31416
3.6, 923.757263, 736.252869, 6.304732
3.6, 805.875427, 833.74585, 7.89779
3.6, 587.354858, 87.494431, 2.247195
3.6, 592.962402, 601.593628, 1.90395
3.6, 895.594727, 389.643921, -15.469309
3.6, 649.831726, 866.952209, 71.039536
3.6, 868.282471, 528.785889, 3.944622
3.6, 1110.910767, 429.545288, -7.48499
3.6, 1115.267822, 629.831726, -1.018793
3.6, 1027.761719, 552.29657, 11.168224
3.6, 1077.085083, 722.884888, -1.741217
3.6, 326.126129, 850.596802, -27.990635
3.6, 619.022888, 492.891876, 12.545989
3.6, 254.464005, 473.5896, -20.680431
3.6, 730.564209, 773.994446, -67.624313
3.6, 728.065247, 834.298767, 134.671005
3.6, 882.382202, 611.893677, 10.99274
3.6, 747.219177, 545.041992, 2.617769
3.6, 254.715118, 585.57196, -35.460232
3.6, 816.240601, 484.912659, -2.039299
3.6, 766.920898, 805.376831, -33.863544
3.6, 757.995728, 871.541687, -41.617477
3.6, 378.690338, 695.884521, 35.537258
3.6, 936.702759, 690.797852, -15.751605
3.6, 207.669312, 511.314056, 16.256077
3.6, 1122.512451, 576.746643, 0.746117
3.6, 959.271912, 398.958099, 6.254464
3.6, 771.416809, 920.555542, 92.396545
3.6, 1074.913452, 564.669922, 12.864894
3.6, 1101.716919, 682.114075, 6.15204
3.6, 524.95282, 423.844666, 101.813049
3.6, 538.949158, 932.06311, 37.624195
3.6, 656.486572, 660.267151, -61.77441
3.6, 504.343353, 970.888306, 30.834675
3.6, 812.097473, 947.243042, 2.810141
3.6, 913.416809, 648.249329, 13.493307
3.6, 1062.995117, 770.373047, 7.301838
3.6, 639.338501, 740.578369, 9.650818
3.6, 876.799316, 749.120239, 19.773527
3.6, 786.395752, 100.178368, -0.112253
3.6, 719.550232, 717.084717, 35.181957
3.6, 861.666443, 191.814285, 53.72327
3.6, 970.146545, 725.185669, 20.789045
3.6, 858.547852, 795.126404, 2.740332
3.6, 684.162659, 933.741028, 0.472056
3.6, 623.139893, 693.830566, -81.271957
3.6, 772.983154, 974.935425, 32.085491
3.6, 218.832947, 432.583893, -3.56672
3.6, 785.973083, 624.773132, 8.373108
3.6, 1037.942261, 657.313477, 37.382198
3.6, 338.537933, 634.663086, -76.937965
3.6, 609.56488, 647.003357, -36.691322
3.6, 811.83136, 784.910522, 5.335206
3.6, 648.156372, 1000.709839, -1.56377
3.6, 866.034546, 675.510986, 7.543614
3.6, 686.865356, 752.814819, 1.057798
3.6, 582.470093, 721.43927, -0.275623
3.6, 888.80011, 876.649536, 11.274227
3.7, 1097.261597, 385.470306, -0.220983
3.7, 707.773315, 261.334595, 31.795099
3.7, 944.088196, 601.846008, -1.640305
3.7, 802.277039, 580.192139, -13.774283
3.7, 828.987122, 741.001526, 3.930937
3.7, 603.929504, 418.418091, -5.813357
3.7, 488.373779, 521.855957, 32.690418
3.7, 445.946136, 138.231979, 6.27527
3.7, 809.371399, 357.701904, 14.890924
3.7, 567.262695, 450.022491, 5.96232
3.7, 675.291504, 704.926147, 15.312995
3.7, 945.098816, 550.734924, 29.826694
3.7, 458.311249, 949.896912, -1.716039
3.7, 484.52536, 165.332687, 110.309059
3.7, 995.762146, 223.020538, -18.106632
3.7, 219.992767, 628.184448, 17.777033
3.7, 842.532593, 400.178223, -8.519834
3.7, 835.350769, 115.268211, -5.170948
3.7, 582.402283, 545.882446, 30.995302
3.7, 922.485962, 160.514648, 0.233731
3.7, 642.723999, 612.461487, 20.632397
3.7, 294.452545, 718.582825, 53.912838
3.7, 294.354187, 811.942932, 23.196547
3.7, 986.319458, 576.583679, 3.165663
3.7, 238.258911, 373.023529, -3.336011
3.7, 641.562805, 449.034241, 77.116112
3.7, 1050.565796, 476.315063, -20.046827
3.7, 725.970093, 481.189819, 4.565433
3.7, 815.892944, 242.772095, 24.9667
3.7, 535.429443, 710.11908, -19.785471
3.7, 1003.742859, 482.682343, -2.090065
3.7, 1023.288635, 267.412018, -31.137486
3.7, 1078.272461, 343.020355, 1.116051
3.7, 416.809753, 727.802002, 148.063644
3.7, 549.292786, 581.035217, 20.050968
3.7, 812.926025, 437.368713, 4.035661
3.7, 986.314758, 528.666321, 37.208469
3.7, 980.30072, 350.82016, 41.144402
3.7, 745.393921, 83.921173, -17.22982
3.7, 755.349976, 258.624176, -41.200729
3.7, 901.50592, 272.950195, 27.535366
3.7, 571.603943, 497.759033, -13.92109
3.7, 584.647705, 949.032227, 48.103981
3.7, 534.409607, 536.14856, -14.21903
3.7, 823.662964, 160.594284, 50.650536
3.7, 765.663086, 338.315216, -33.086472
3.7, 477.35495, 475.244263, -44.278763
3.7, 818.455078, 534.29425, -14.053988
3.7, 676.819153, 482.524872, -7.829253
3.7, 444.456207, 438.607697, 11.939715
3.7, 601.730042, 903.942932, 5.277941
3.7, 751.419495, 406.547913, 36.461452
3.7, 329.414825, 685.802185, -32.290051
3.7, 805.876038, 306.81192, 5.299091
3.7, 652.954041, 786.416748, 19.769243
3.7, 1077.34021, 517.01532, -7.594146
3.7, 768.96344, 501.38147, -38.190292
3.7, 707.705933, 670.367615, -6.15731
3.7, 477.972961, 611.733826, 88.155098
3.7, 417.207703, 926.915466, 11.785273
3.7, 649.865662, 402.011719, 41.72739
3.7, 339.290833, 732.929749, 28.107285
3.7, 1000.976379, 688.701904, -2.010831
3.7, 655.116577, 525.921448, -13.637992
3.7, 675.653625, 570.380737, -25.7418
3.7, 397.037811, 462.681976, -106.818054
3.7, 1007.088745, 394.429169, 0.5481
3.7, 818.441528, 667.825989, 7.204784
3.7, 877.922424, 433.924683, -33.619095
3.7, 960.166687, 190.371613, 21.271803
3.7, 1039.359741, 428.988739, -21.849901
3.7, 863.209595, 479.994995, -57.431347
3.7, 208.15715, 557.513916, -54.388634
3.7, 553.800842, 629.620239, -38.893112
3.7, 548.54718, 985.394165, -116.200043
3.7, 718.044495, 347.797333, 5.859699
3.7, 277.943329, 765.277283, -5.281859
3.7, 951.52356, 485.874695, -9.614967
3.7, 604.341187, 774.302368, 19.828802
3.7, 599.57373, 996.431213, 4.689529
3.7, 543.367676, 137.874283, -137.391098
3.7, 733.999451, 301.928619, 5.364948
3.7, 523.789001, 486.082794, 0.000179
3.7, 245.276886, 726.42627, 3.783328
3.7, 404.984619, 161.567398, 1.613081
3.7, 515.658875, 377.725952, -12.580825
3.7, 502.289154, 568.773743, -37.150501
3.7, 1120.016846, 480.334259, -0.977644
3.7, 569.055908, 675.27124, 39.588196
3.7, 483.176178, 214.712479, -55.068817
3.7, 721.115479, 900.820862, 55.668026
3.7, 932.348694, 353.377075, 32.062996
3.7, 703.144165, 523.430359, 14.761378
3.7, 969.039734, 884.303101, 5.558411
3.7, 854.184753, 842.489624, 2.899142
3.7, 850.40155, 574.399536, -6.084959
3.7, 690.193665, 624.803284, 5.864976
3.7, 936.50885, 440.428894, 38.279682
3.7, 732.546021, 948.279175, -25.159431
3.7, 1123.405762, 527.488464, -0.184704
3.7, 766.09198, 453.318085, 19.203407
3.7, 721.266113, 587.141479, 12.026499
3.7, 603.042908, 855.612427, 94.336487
3.7, 985.755615, 437.726349, -17.564859
3.7, 227.654327, 679.06897, -40.473431
3.7, 1069.391602, 612.72345, -13.077763
3.7, 1031.836182, 353.360779, 5.699808
3.7, 627.098083, 566.238647, 2.166554
3.7, 696.926025, 391.247223, -29.870014
3.7, 311.071289, 483.49292, -194.813034
3.7, 730.55896, 218.455276, -20.483118
3.7, 834.769104, 621.134094, 1.089272
3.7, 754.4422, 677.387695, 7.297663
3.7, 912.74176, 514.695251, 4.975298
3.7, 863.559937, 240.970337, -36.571533
3.7, 1016.623718, 614.441345, 77.61985
3.7, 881.517273, 135.867386, 0.647808
3.7, 897.212891, 565.790039, -8.245781
3.7, 679.750183, 827.503052, -49.667332
3.7, 562.893738, 393.306213, -20.755415
3.7, 737.526062, 632.395813, 4.980493
3.7, 956.918518, 817.657227, 14.32147
3.7, 923.790222, 736.363892, 6.316344
3.7, 805.981689, 833.637695, 7.907995
3.7, 579.201599, 88.942871, 2.199053
3.7, 592.959778, 601.512878, 1.904774
3.7, 895.485535, 389.618713, -15.465014
3.7, 649.710876, 866.540649, 71.103348
3.7, 868.180542, 528.806763, 3.94751
3.7, 1110.855957, 429.541534, -7.48145
3.7, 1115.221191, 629.936707, -1.009518
3.7, 1027.697998, 552.362732, 11.175123
3.7, 1076.957764, 722.874268, -1.729992
3.7, 325.321899, 848.956299, -28.039085
3.7, 619.126465, 492.868866, 12.545783
3.7, 254.445877, 473.57135, -20.676168
3.7, 730.637878, 773.93396, -67.61644
3.7, 728.032166, 834.307739, 134.673126
3.7, 882.42572, 611.835815, 10.98979
3.7, 748.189941, 544.874023, 2.674607
3.7, 249.910034, 581.571533, -35.523434
3.7, 816.151489, 484.857727, -2.028793
3.7, 766.917664, 805.323059, -33.861958
3.7, 757.944031, 871.625061, -41.631832
3.7, 375.856262, 700.29718, 35.618378
3.7, 936.62793, 690.870911, -15.763501
3.7, 207.656082, 508.016632, 16.143888
3.7, 1122.541504, 576.684753, 0.742926
3.7, 959.28064, 399.03186, 6.262182
3.7, 771.466492, 920.529114, 92.393074
3.7, 1074.962769, 564.637329, 12.863392
3.7, 1101.710327, 681.99115, 6.142947
3.7, 525.428101, 423.750702, 101.735359
3.7, 539.516174, 930.726318, 37.513046
3.7, 655.599548, 659.621033, -61.868771
3.7, 503.711517, 970.619446, 30.862581
3.7, 812.129822, 947.300293, 2.801064
3.7, 913.46759, 648.216248, 13.494195
3.7, 1062.895996, 770.488647, 7.300264
3.7, 639.119934, 740.588318, 9.656594
3.7, 876.82959, 749.103516, 19.775166
3.7, 790.188599, 101.59697, -0.247014
3.7, 719.437866, 717.03717, 35.190094
3.7, 860.420471, 192.812378, 53.829723
3.7, 970.11145, 725.193237, 20.781103
3.7, 859.165466, 794.472168, 2.813722
3.7, 684.185669, 933.697632, 0.471302
3.7, 623.171265, 693.799377, -81.270782
3.7, 772.97876, 974.875183, 32.081982
3.7, 218.858078, 432.624054, -3.570156
3.7, 785.942993, 624.800232, 8.36684
3.7, 1037.928955, 656.948914, 37.359528
3.7, 338.568604, 634.722351, -76.94062
3.7, 609.666748, 647.027405, -36.686161
3.7, 811.751404, 784.833862, 5.341707
3.7, 648.164734, 1000.692993, -1.562199
3.7, 866.052246, 675.544189, 7.546924
3.7, 686.792175, 752.721863, 1.047734
3.7, 582.709595, 721.742432, -0.254928
3.7, 888.865356, 876.553833, 11.266145
3.8, 1097.161621, 385.503357, -0.212907
3.8, 708.838806, 261.278381, 31.759813
3.8, 944.116089, 601.828857, -1.642647
3.8, 802.102661, 580.220581, -13.756181
3.8, 828.996094, 740.910583, 3.93321
3.8, 603.945801, 418.447754, -5.808094
3.8, 488.380188, 521.872437, 32.689026
3.8, 446.105621, 138.26236, 6.27748
3.8, 809.483276, 357.77655, 14.896114
3.8, 567.294861, 450.04007, 5.966582
3.8, 674.303589, 704.906616, 15.273166
3.8, 945.127563, 550.944275, 29.82398
3.8, 458.357239, 949.990845, -1.721339
3.8, 483.66095, 166.241516, 110.599457
3.8, 997.927368, 225.433289, -18.114157
3.8, 220.086624, 628.344421, 17.776424
3.8, 842.469177, 400.118225, -8.512554
3.8, 839.585388, 116.970673, -4.858799
3.8, 582.43689, 545.898682, 30.998476
3.8, 925.498718, 162.634399, 0.143413
3.8, 642.805359, 612.474915, 20.638653
3.8, 293.423309, 714.250732, 54.119247
3.8, 292.873169, 809.624329, 23.20499
3.8, 986.140686, 575.591064, 3.252303
3.8, 236.284866, 377.153564, -3.37528
3.8, 641.611816, 449.06723, 77.11972
3.8, 1050.557007, 476.284119, -20.046797
3.8, 725.992737, 481.292053, 4.564661
3.8, 816.965393, 247.1259, 25.013435
3.8, 535.46875, 710.073547, -19.78714
3.8, 1003.706177, 482.63324, -2.085903
3.8, 1031.974487, 270.472321, -31.186636
3.8, 1078.193115, 343.048584, 1.113104
3.8, 416.183746, 737.021851, 148.154846
3.8, 549.173157, 581.081543, 20.044941
3.8, 812.920837, 437.360199, 4.03628
3.8, 987.067688, 528.630676, 37.174095
3.8, 980.521667, 350.851562, 41.14558
3.8, 747.496948, 84.527512, -17.341133
3.8, 756.072998, 258.751251, -41.398499
3.8, 901.410339, 272.926422, 27.534821
3.8, 571.513611, 497.735657, -13.91459
3.8, 584.786499, 948.984192, 48.10746
3.8, 534.500671, 535.277405, -14.197075
3.8, 823.521179, 161.958496, 50.558117
3.8, 765.813354, 338.761414, -33.092163
3.8, 477.346466, 475.256714, -44.276344
3.8, 818.364075, 534.19635, -14.044776
3.8, 676.775085, 482.474609, -7.823353
3.8, 444.992065, 438.483154, 11.988701
3.8, 601.811218, 903.995361, 5.288115
3.8, 751.488586, 406.506287, 36.454758
3.8, 332.921082, 685.976562, -32.328602
3.8, 805.844177, 306.804504, 5.302468
3.8, 652.985657, 786.49646, 19.782103
3.8, 1077.389893, 517.024963, -7.598636
3.8, 768.890381, 501.393188, -38.185432
3.8, 707.657227, 670.348145, -6.157307
3.8, 485.602081, 614.655701, 88.489609
3.8, 417.158173, 926.880432, 11.785928
3.8, 649.884094, 401.921387, 41.731918
3.8, 336.398407, 734.367188, 27.910391
3.8, 1000.989136, 688.633484, -2.011559
3.8, 655.053101, 525.929321, -13.62716
3.8, 675.644287, 570.28479, -25.748472
3.8, 402.632233, 461.237183, -107.119774
3.8, 1007.138245, 394.454132, 0.554232
3.8, 818.432251, 667.763306, 7.201313
3.8, 877.891785, 433.963135, -33.621849
3.8, 962.951416, 191.691086, 21.422518
3.8, 1039.279785, 429.118195, -21.864161
3.8, 863.168213, 479.990051, -57.428112
3.8, 206.505829, 553.412842, -54.519615
3.8, 553.817017, 629.598633, -38.891144
3.8, 548.497681, 985.338257, -116.19722
3.8, 718.058289, 347.84906, 5.855636
3.8, 280.655029, 760.582458, -5.334129
3.8, 951.481567, 485.886688, -9.614491
3.8, 603.332947, 773.00116, 19.866344
3.8, 599.3479, 996.384766, 4.714923
3.8, 543.426025, 137.897461, -137.389175
3.8, 734.222534, 301.990692, 5.406175
3.8, 523.709656, 486.122467, 0.00466
3.8, 246.272751, 727.574463, 3.655436
3.8, 404.88443, 161.706238, 1.613362
3.8, 515.631836, 377.613342, -12.578307
3.8, 502.437927, 569.066223, -37.112915
3.8, 1120.01123, 480.30603, -0.977631
3.8, 569.123108, 675.247253, 39.594757
3.8, 489.208405, 214.562836, -55.162888
3.8, 721.119446, 900.730286, 55.668606
3.8, 932.290894, 354.112457, 31.920654
3.8, 703.067078, 523.387207, 14.752601
3.8, 969.00769, 884.245667, 5.557907
3.8, 854.17865, 842.493408, 2.897542
3.8, 850.511963, 574.392517, -6.080106
3.8, 690.348755, 624.756287, 5.85588
3.8, 936.466736, 440.388031, 38.271717
3.8, 732.564331, 948.271729, -25.157486
3.8, 1123.371826, 527.461609, -0.187131
3.8, 766.041992, 453.143921, 19.187159
3.8, 721.158325, 587.159729, 12.03193
3.8, 602.193909, 854.070007, 94.393921
3.8, 985.733887, 437.778687, -17.565836
3.8, 226.621246, 676.730835, -40.520275
3.8, 1069.427612, 612.852905, -13.067722
3.8, 1031.779053, 353.316284, 5.700261
3.8, 627.165344, 566.237488, 2.167492
3.8, 697.392212, 390.969482, -29.834579
3.8, 319.360168, 484.634064, -195.017593
3.8, 730.085266, 218.950989, -20.186899
3.8, 834.836426, 621.256287, 1.102174
3.8, 754.530823, 677.295837, 7.305207
3.8, 912.702087, 514.679138, 4.98098
3.8, 864.527405, 242.092667, -36.542374
3.8, 1016.59021, 614.416443, 77.6185
3.8, 884.668457, 137.263123, 0.636052
3.8, 897.251526, 565.842285, -8.252719
3.8, 679.782532, 827.079285, -49.70787
3.8, 562.929626, 393.283173, -20.757242
3.8, 737.655518, 632.313782, 4.969903
3.8, 956.882385, 817.603638, 14.316326
3.8, 923.760193, 736.278931, 6.308202
3.8, 805.918884, 833.713379, 7.898611
3.8, 572.055115, 89.985443, 1.885449
3.8, 592.882996, 601.473572, 1.899894
3.8, 895.566833, 389.593994, -15.464281
3.8, 649.235352, 865.437561, 71.154366
3.8, 868.185181, 528.778564, 3.949579
3.8, 1110.788818, 429.554108, -7.475674
3.8, 1115.227783, 629.887268, -1.011548
3.8, 1027.800049, 552.331116, 11.16578
3.8, 1076.990234, 722.8479, -1.731318
3.8, 323.63916, 846.387634, -28.101954
3.8, 619.014771, 492.981659, 12.555613
3.8, 254.447647, 473.552063, -20.672453
3.8, 729.857666, 773.640564, -67.676353
3.8, 728.041626, 834.549927, 134.659241
3.8, 882.444702, 611.894348, 10.990633
3.8, 748.114075, 544.912842, 2.664723
3.8, 248.620728, 581.628296, -35.521755
3.8, 816.196777, 484.874939, -2.031934
3.8, 766.939209, 805.264648, -33.860615
3.8, 758.068726, 871.703308, -41.635269
3.8, 376.701752, 706.939819, 35.464085
3.8, 936.569275, 690.772034, -15.75451
3.8, 207.638199, 504.069489, 16.18115
3.8, 1122.576904, 576.657959, 0.743521
3.8, 959.301575, 399.056061, 6.263323
3.8, 771.515259, 920.436829, 92.388443
3.8, 1074.87561, 564.639465, 12.862936
3.8, 1101.722168, 682.111389, 6.154741
3.8, 525.37323, 423.643494, 101.805191
3.8, 541.159119, 928.20813, 37.55373
3.8, 656.367371, 660.335632, -61.780029
3.8, 503.640228, 970.705566, 30.874144
3.8, 812.122925, 947.233032, 2.804683
3.8, 913.564331, 648.124695, 13.496109
3.8, 1062.938721, 770.395569, 7.298674
3.8, 639.126953, 740.505127, 9.658424
3.8, 876.742249, 749.055847, 19.766474
3.8, 793.200623, 104.378021, -0.358908
3.8, 719.551147, 717.055786, 35.178288
3.8, 858.922852, 194.23436, 54.065472
3.8, 970.173279, 725.262146, 20.784805
3.8, 859.440674, 794.440186, 2.82031
3.8, 684.193481, 933.741089, 0.479011
3.8, 623.142883, 693.731079, -81.274651
3.8, 773.016357, 974.916016, 32.086643
3.8, 218.835938, 432.599274, -3.567339
3.8, 785.890015, 624.739014, 8.363686
3.8, 1037.961304, 656.907227, 37.356213
3.8, 338.564453, 634.734375, -76.938171
3.8, 609.580322, 647.013794, -36.691257
3.8, 811.763794, 784.882141, 5.349814
3.8, 648.119141, 1000.691772, -1.553481
3.8, 866.04834, 675.499146, 7.544293
3.8, 687.12146, 752.045288, 1.046117
3.8, 582.492493, 721.470886, -0.271121
3.8, 888.879822, 876.554016, 11.268227
3.9, 1097.235962, 385.489105, -0.21541
3.9, 709.947021, 260.845154, 31.912409
3.9, 944.040405, 601.798706, -1.635813
3.9, 802.244629, 580.111877, -13.773568
3.9, 829.005127, 740.871399, 3.934335
3.9, 603.918762, 418.280212, -5.823864
3.9, 488.410339, 521.804443, 32.68737
3.9, 446.086884, 137.281097, 6.2302
3.9, 809.711914, 357.898407, 14.904106
3.9, 567.3703, 450.077789, 5.968592
3.9, 675.270508, 704.852112, 15.307923
3.9, 945.144409, 550.851562, 29.821152
3.9, 458.335938, 949.924011, -1.716777
3.9, 481.157806, 170.980911, 110.914528
3.9, 1000.730347, 228.371643, -18.184322
3.9, 220.186081, 628.486084, 17.773071
3.9, 842.542236, 400.149109, -8.521707
3.9, 841.676208, 118.361069, -4.747765
3.9, 582.478027, 545.6922, 30.983889
3.9, 927.745361, 164.533585, 0.075998
3.9, 642.712463, 612.517639, 20.627979
3.9, 291.909607, 708.828674, 54.177937
3.9, 291.137054, 806.243164, 23.276386
3.9, 986.119934, 575.543213, 3.256139
3.9, 234.705627, 381.597961, -3.602111
3.9, 641.61731, 449.004364, 77.120888
3.9, 1050.602173, 476.406464, -20.047695
3.9, 726.069641, 481.294922, 4.5573
3.9, 816.419617, 250.113388, 24.891924
3.9, 535.473206, 710.044189, -19.786655
3.9, 1003.713074, 482.624115, -2.086554
3.9, 1037.943604, 274.115265, -31.111937
3.9, 1078.269775, 343.051575, 1.118534
3.9, 411.985443, 749.356384, 148.260452
3.9, 549.150696, 581.082397, 20.044973
3.9, 812.946594, 437.375214, 4.032826
3.9, 986.301636, 528.747986, 37.216881
3.9, 980.562073, 350.76651, 41.144096
3.9, 752.121948, 85.555046, -17.589809
3.9, 756.743958, 259.054657, -41.425201
3.9, 901.541443, 273.101624, 27.541904
3.9, 571.529602, 497.83078, -13.91278
3.9, 584.913879, 949.018616, 48.098042
3.9, 534.459839, 535.259827, -14.191267
3.9, 824.431702, 161.769073, 50.467815
3.9, 765.729004, 339.004089, -33.064945
3.9, 477.366058, 475.272247, -44.276131
3.9, 818.443481, 534.251038, -14.051801
3.9, 676.867065, 482.476868, -7.830939
3.9, 445.470398, 438.287445, 11.987495
3.9, 601.866028, 903.971436, 5.289519
3.9, 751.394653, 406.501343, 36.462402
3.9, 336.344971, 686.86676, -32.406788
3.9, 805.80957, 306.821838, 5.306612
3.9, 652.841492, 786.490845, 19.777176
3.9, 1077.37207, 516.992981, -7.59671
3.9, 768.937256, 501.438416, -38.182426
3.9, 707.620117, 670.230286, -6.167014
3.9, 490.034912, 616.220459, 88.834824
3.9, 417.139252, 926.920715, 11.79462
3.9, 649.854553, 401.887756, 41.734413
3.9, 332.523438, 734.432312, 27.708775
3.9, 1000.960754, 688.692566, -2.009917
3.9, 655.04541, 525.963684, -13.621306
3.9, 675.588928, 570.432129, -25.735229
3.9, 405.359406, 465.120605, -107.105171
3.9, 1007.112793, 394.51236, 0.558667
3.9, 818.437195, 667.788452, 7.202753
3.9, 877.868774, 434.007019, -33.622829
3.9, 965.253845, 194.095306, 21.512098
3.9, 1039.3125, 429.155121, -21.86935
3.9, 863.268677, 479.981903, -57.432777
3.9, 207.224167, 548.785767, -54.421227
3.9, 553.92041, 629.654358, -38.894478
3.9, 548.411316, 985.313049, -116.194626
3.9, 718.151611, 347.888367, 5.851425
3.9, 286.340546, 757.153625, -5.128631
3.9, 951.553589, 485.819916, -9.607332
3.9, 603.499695, 773.048889, 19.783749
3.9, 599.439941, 996.519287, 4.710792
3.9, 543.500244, 137.863831, -137.389984
3.9, 735.149353, 302.172791, 5.368515
3.9, 523.677917, 486.037079, -0.001525
3.9, 245.191681, 725.965881, 3.717439
3.9, 405.009766, 161.967697, 1.670054
3.9, 515.686462, 377.720612, -12.56861
3.9, 502.558472, 568.978821, -37.11385
3.9, 1120.111084, 480.315491, -0.986581
3.9, 569.143677, 675.302002, 39.593971
3.9, 495.543579, 216.464417, -55.23698
3.9, 721.074219, 900.673523, 55.673439
3.9, 932.863098, 355.905701, 32.046761
3.9, 703.239075, 523.366455, 14.763483
3.9, 968.977417, 884.246277, 5.562689
3.9, 854.222595, 842.464539, 2.899473
3.9, 850.597839, 574.475403, -6.071846
3.9, 690.200745, 624.739868, 5.860574
3.9, 936.485046, 440.361786, 38.27335
3.9, 732.566528, 948.324768, -25.150219
3.9, 1123.368164, 527.485352, -0.184249
3.9, 766.161499, 453.271545, 19.205252
3.9, 721.239868, 587.085815, 12.025373
3.9, 601.96344, 853.713013, 94.35965
3.9, 985.731812, 437.787964, -17.563496
3.9, 226.926117, 676.686462, -40.567142
3.9, 1069.37915, 612.811035, -13.07024
3.9, 1031.798584, 353.371338, 5.706179
3.9, 627.07666, 566.259644, 2.157685
3.9, 697.203674, 391.209869, -29.858881
3.9, 330.65033, 486.413849, -195.137253
3.9, 731.981384, 218.96814, -20.358976
3.9, 834.743164, 621.192139, 1.08674
3.9, 754.529663, 677.227356, 7.302037
3.9, 912.74823, 514.673889, 4.975327
3.9, 864.163147, 243.069611, -36.653465
3.9, 1016.578735, 614.436768, 77.61734
3.9, 886.237305, 138.40567, 0.636775
3.9, 897.263977, 565.8927, -8.256939
3.9, 679.951538, 827.177124, -49.769379
3.9, 562.912292, 393.202698, -20.759386
3.9, 737.713013, 632.288879, 4.966418
3.9, 956.877502, 817.59613, 14.314878
3.9, 923.73114, 736.268982, 6.311788
3.9, 805.881165, 833.738464, 7.893343
3.9, 566.891479, 91.56382, 1.527085
3.9, 592.954163, 601.442627, 1.905245
3.9, 895.759583, 389.662506, -15.477758
3.9, 649.528809, 865.618958, 71.141777
3.9, 868.275452, 528.717529, 3.943701
3.9, 1110.79126, 429.490784, -7.477034
3.9, 1115.202148, 629.989929, -1.004493
3.9, 1027.696411, 552.298584, 11.173288
3.9, 1077.01001, 722.840088, -1.733337
3.9, 321.966644, 843.603943, -28.330492
3.9, 619.063232, 492.900574, 12.54732
3.9, 254.400864, 473.543854, -20.667061
3.9, 729.90686, 773.62262, -67.672653
3.9, 728.042053, 834.521179, 134.670609
3.9, 882.363403, 611.81134, 10.999707
3.9, 748.176819, 544.962463, 2.662871
3.9, 247.964355, 577.202026, -35.749996
3.9, 816.170044, 484.920258, -2.031107
3.9, 766.778931, 804.742126, -33.818962
3.9, 758.118713, 871.789062, -41.644318
3.9, 376.565186, 715.549255, 35.210899
3.9, 936.579285, 690.797974, -15.757413
3.9, 208.735596, 500.254456, 16.233721
3.9, 1122.554688, 576.735718, 0.748846
3.9, 959.207947, 398.898285, 6.249749
3.9, 771.462219, 920.382751, 92.393303
3.9, 1074.988403, 564.684875, 12.867844
3.9, 1101.727905, 682.12738, 6.15704
3.9, 525.538391, 423.528809, 101.856071
3.9, 544.170044, 922.870728, 37.477379
3.9, 655.409729, 660.480408, -61.837673
3.9, 503.622681, 970.598145, 30.870422
3.9, 812.135864, 947.176208, 2.807835
3.9, 913.473511, 648.171021, 13.490933
3.9, 1062.758179, 770.546936, 7.29196
3.9, 638.976685, 740.485352, 9.661713
3.9, 876.789062, 749.029907, 19.771931
3.9, 795.292419, 108.110222, -0.552113
3.9, 719.481873, 716.948364, 35.187725
3.9, 858.492798, 194.323471, 54.295185
3.9, 970.143005, 725.262207, 20.780367
3.9, 859.43042, 794.468811, 2.812944
3.9, 684.232727, 933.597046, 0.470623
3.9, 623.107239, 693.759094, -81.26931
3.9, 772.964783, 974.924316, 32.085228
3.9, 218.849503, 432.652557, -3.567533
3.9, 786.596619, 624.695862, 8.420773
3.9, 1037.970337, 656.971436, 37.361187
3.9, 338.649841, 634.687622, -76.947235
3.9, 609.612732, 647.070984, -36.686195
3.9, 811.773254, 784.854553, 5.355823
3.9, 648.08374, 1000.769165, -1.545578
3.9, 865.997986, 675.546082, 7.541767
3.9, 687.138, 752.091187, 1.04828
3.9, 582.536377, 721.470398, -0.271278
3.9, 888.689087, 876.413147, 11.288494
4, 1097.257446, 385.433868, -0.216836
4, 710.543518, 258.720337, 32.022629
4, 944.045776, 601.83551, -1.635496
4, 802.221985, 580.172119, -13.770061
4, 829.028503, 740.800598, 3.933656
4, 603.933655, 418.246338, -5.826888
4, 488.55603, 521.804199, 32.700832
4, 446.586853, 136.853485, 6.193882
4, 809.974548, 358.184845, 14.900203
4, 567.494995, 450.166473, 5.977432
4, 675.368774, 704.878967, 15.30724
4, 945.081238, 550.769287, 29.827555
4, 458.355316, 949.881531, -1.71603
4, 475.200104, 176.85228, 111.246376
4, 1001.631592, 231.006088, -18.148033
4, 220.399475, 628.37915, 17.764732
4, 842.549072, 400.121399, -8.523535
4, 844.713318, 119.683159, -4.579988
4, 582.453247, 545.785583, 30.995489
4, 929.517883, 166.679871, 0.102522
4, 642.770752, 612.466064, 20.630922
4, 288.990417, 704.419312, 54.417332
4, 288.938934, 804.262268, 23.287619
4, 986.167053, 575.634949, 3.2462
4, 233.332138, 386.22934, -3.605514
4, 641.595947, 449.022766, 77.11734
4, 1050.527954, 476.361542, -20.040112
4, 726.08136, 481.299469, 4.556846
4, 818.230469, 255.660721, 24.927111
4, 535.520874, 710.060242, -19.787691
4, 1003.747253, 482.598145, -2.088518
4, 1040.044678, 276.4021, -31.338938
4, 1078.267334, 343.064087, 1.119136
4, 405.459564, 760.281921, 148.580063
4, 549.071777, 581.140137, 20.042685
4, 812.913635, 437.31427, 4.039151
4, 986.211853, 528.717102, 37.217106
4, 980.566406, 350.719604, 41.143055
4, 756.533569, 86.575478, -17.534302
4, 758.195984, 256.913452, -41.380997
4, 901.871765, 273.634277, 27.564266
4, 571.547058, 497.7995, -13.911872
4, 585.070312, 948.882568, 48.097519
4, 534.453674, 535.12561, -14.192188
4, 824.449097, 162.002914, 50.472618
4, 765.622314, 339.283691, -33.045109
4, 477.404694, 475.25119, -44.280369
4, 818.400818, 534.293274, -14.048455
4, 676.829163, 482.468903, -7.828044
4, 445.575226, 437.938995, 11.987928
4, 602.031128, 903.100098, 5.240822
4, 751.552673, 406.588684, 36.435009
4, 335.296204, 685.462341, -32.312557
4, 805.88269, 306.80481, 5.299745
4, 652.929932, 786.423157, 19.783512
4, 1077.408203, 516.919373, -7.602352
4, 768.968323, 501.318878, -38.189766
4, 707.588379, 670.358154, -6.154316
4, 494.889801, 617.380127, 89.080879
4, 417.198883, 926.895386, 11.788145
4, 649.954163, 401.954346, 41.722351
4, 329.673004, 733.001099, 27.479397
4, 1000.993835, 688.719849, -2.013809
4, 655.007874, 525.961853, -13.612031
4, 675.588623, 570.37677, -25.740103
4, 409.91449, 470.234985, -107.125557
4, 1007.051331, 394.393707, 0.547755
4, 818.423218, 667.889709, 7.207419
4, 877.820923, 434.025787, -33.621758
4, 965.935242, 197.391434, 21.461546
4, 1039.223389, 429.095245, -21.862417
4, 863.182312, 479.918213, -57.427807
4, 206.941559, 544.470337, -54.519058
4, 553.911926, 629.642944, -38.890701
4, 548.418579, 985.33551, -116.204262
4, 718.073181, 348.052155, 5.870228
4, 285.040009, 753.526001, -5.003846
4, 951.541443, 485.869385, -9.614585
4, 603.545044, 773.525452, 19.905066
4, 599.256714, 996.389099, 4.735769
4, 543.499146, 137.832169, -137.394409
4, 735.686707, 302.05835, 5.499599
4, 523.777466, 486.081268, 0.00203
4, 245.436417, 726.081848, 3.71261
4, 404.652252, 161.63858, 1.567429
4, 515.546997, 377.405457, -12.579776
4, 502.571869, 568.762085, -37.125713
4, 1120.038574, 480.34021, -0.978196
4, 569.122437, 675.250122, 39.592846
4, 504.713287, 215.883041, -55.216064
4, 721.156067, 900.629089, 55.668472
4, 933.157288, 356.243896, 31.925196
4, 703.145203, 523.379944, 14.75115
4, 969.116699, 884.269409, 5.557543
4, 854.155579, 842.562012, 2.888003
4, 850.547546, 574.487549, -6.070379
4, 690.269226, 624.836182, 5.869821
4, 936.476074, 440.42981, 38.279449
4, 732.560364, 948.212341, -25.158821
4, 1123.374634, 527.492676, -0.181601
4, 766.124512, 453.258881, 19.20178
4, 721.186401, 587.117432, 12.032189
4, 602.546692, 854.939209, 94.310715
4, 985.732849, 437.77243, -17.56456
4, 227.445557, 676.849854, -40.589294
4, 1069.392456, 612.776428, -13.073423
4, 1031.780518, 353.37149, 5.70672
4, 627.090576, 566.255676, 2.155886
4, 697.154297, 391.164948, -29.867199
4, 339.174316, 487.464996, -195.284805
4, 732.815796, 217.102371, -20.593834
4, 834.76886, 621.049988, 1.080898
4, 754.834167, 677.428772, 7.335439
4, 912.814331, 514.749268, 4.9698
4, 864.956238, 243.343246, -36.668377
4, 1016.607971, 614.385803, 77.62236
4, 889.194031, 140.454529, 0.560272
4, 897.302124, 565.820007, -8.256909
4, 680.06781, 826.859558, -49.708218
4, 563.067017, 393.115936, -20.769587
4, 737.765076, 632.430481, 4.967499
4, 956.905823, 817.721802, 14.318533
4, 923.764221, 736.285156, 6.314389
4, 805.84729, 833.711731, 7.886618
4, 567.568359, 91.038933, 1.335888
4, 592.977051, 601.477905, 1.906069
4, 895.763489, 389.608337, -15.4758
4, 649.601135, 865.206726, 71.199303
4, 868.311401, 528.698425, 3.943277
4, 1110.872192, 429.606689, -7.47954
4, 1115.225098, 629.943604, -1.009293
4, 1027.794067, 552.279907, 11.165749
4, 1076.925659, 722.826355, -1.725649
4, 318.925415, 842.122131, -28.545706
4, 619.665222, 492.885559, 12.546335
4, 254.471359, 473.530426, -20.669544
4, 730.242798, 773.885559, -67.647049
4, 728.052673, 834.51886, 134.672699
4, 882.335571, 611.804626, 11.003078
4, 747.054626, 544.871277, 2.618642
4, 245.686829, 573.825439, -36.105049
4, 816.202698, 484.836639, -2.028639
4, 766.812805, 804.794128, -33.827816
4, 758.555359, 871.814209, -41.632843
4, 376.466003, 717.795288, 35.076355
4, 936.668518, 690.773926, -15.758044
4, 208.515121, 495.857208, 16.333385
4, 1122.538574, 576.82428, 0.756473
4, 959.165283, 398.75824, 6.237807
4, 771.463684, 920.337097, 92.396278
4, 1074.987671, 564.634521, 12.865514
4, 1101.749756, 682.172302, 6.166487
4, 525.007874, 423.616791, 102.020912
4, 547.059692, 919.05072, 37.482403
4, 655.477112, 660.553162, -61.831558
4, 503.727692, 970.624084, 30.871349
4, 812.197815, 947.19812, 2.803359
4, 913.581909, 648.06781, 13.492389
4, 1062.802002, 770.619873, 7.299432
4, 639.159241, 740.400757, 9.661845
4, 876.805786, 749.108826, 19.777863
4, 797.416931, 116.091019, -0.589855
4, 719.539368, 716.643738, 35.204948
4, 858.738586, 195.207565, 54.244183
4, 970.133362, 725.240173, 20.779036
4, 859.47644, 794.437256, 2.814407
4, 684.167786, 933.600159, 0.469623
4, 623.131287, 693.765808, -81.264229
4, 772.992432, 974.853577, 32.086143
4, 219.011017, 432.197723, -3.523531
4, 786.596436, 624.666138, 8.416836
4, 1037.951416, 657.045166, 37.371204
4, 338.63562, 634.72113, -76.942497
4, 609.517212, 647.022217, -36.696255
4, 811.778503, 784.77478, 5.358112
4, 648.178406, 1000.809509, -1.543843
4, 866.052917, 675.604553, 7.548354
4, 687.142334, 752.023987, 1.047774
4, 582.501709, 721.422668, -0.273952
4, 888.691833, 876.369385, 11.289577
4.1, 1097.264038, 385.411469, -0.217676
4.1, 710.274719, 258.227173, 32.024578
4.1, 944.12677, 601.806702, -1.642956
4.1, 802.174805, 580.223145, -13.764026
4.1, 828.924561, 740.816406, 3.940695
4.1, 603.968628, 418.277161, -5.822432
4.1, 488.584869, 521.80304, 32.703407
4.1, 446.158997, 136.931137, 6.202595
4.1, 810.053894, 358.216705, 14.909013
4.1, 567.538025, 450.073151, 5.969328
4.1, 675.362244, 705.013367, 15.292997
4.1, 945.106384, 550.755432, 29.827824
4.1, 458.383545, 949.993042, -1.720195
4.1, 471.523743, 186.677322, 111.333687
4.1, 1003.407104, 231.145966, -18.074572
4.1, 220.444778, 628.335693, 17.758478
4.1, 842.486023, 400.093445, -8.519424
4.1, 844.569153, 119.149971, -4.418704
4.1, 582.424438, 545.828247, 31.001856
4.1, 930.213135, 167.912872, 0.097949
4.1, 642.75177, 612.49939, 20.62722
4.1, 289.767426, 704.665527, 54.16703
4.1, 288.625183, 803.430847, 23.196764
4.1, 986.100159, 575.576843, 3.252861
4.1, 234.666962, 385.31955, -3.500379
4.1, 641.635986, 449.03418, 77.119743
4.1, 1050.577515, 476.353943, -20.04492
4.1, 726.10907, 481.277527, 4.555034
4.1, 820.220703, 258.631042, 25.113701
4.1, 535.516541, 709.973022, -19.790604
4.1, 1003.707947, 482.61554, -2.085941
4.1, 1043.328735, 281.225372, -31.395332
4.1, 1078.254639, 343.01355, 1.11644
4.1, 397.490051, 770.103821, 148.478485
4.1, 549.175293, 581.17688, 20.05368
4.1, 812.824524, 437.355804, 4.043985
4.1, 986.312866, 528.723206, 37.215591
4.1, 980.687317, 350.812012, 41.134369
4.1, 761.315674, 87.987495, -17.409771
4.1, 757.700256, 256.172241, -41.359493
4.1, 902.832153, 274.636719, 27.58675
4.1, 571.535156, 497.829773, -13.910895
4.1, 585.129272, 948.774719, 48.103516
4.1, 534.546631, 535.191711, -14.201828
4.1, 824.353943, 162.549637, 50.448666
4.1, 765.869263, 339.687286, -33.063454
4.1, 477.390991, 475.223114, -44.28162
4.1, 818.453735, 534.280457, -14.050933
4.1, 676.854187, 482.498444, -7.830224
4.1, 445.746368, 437.957062, 11.981105
4.1, 602.03717, 903.086548, 5.243119
4.1, 751.414795, 406.532135, 36.461815
4.1, 337.034851, 684.270081, -32.294197
4.1, 805.855835, 306.749481, 5.298585
4.1, 652.830627, 786.469727, 19.780872
4.1, 1077.343384, 516.969177, -7.595039
4.1, 768.931519, 501.473175, -38.173058
4.1, 707.558411, 670.23114, -6.163702
4.1, 499.466156, 617.403381, 89.003395
4.1, 417.155975, 926.8974, 11.786773
4.1, 649.921509, 401.984558, 41.724129
4.1, 328.571533, 731.288452, 27.593555
4.1, 1001.004822, 688.726501, -2.015316
4.1, 655.007629, 525.904968, -13.613706
4.1, 675.701355, 570.283936, -25.751343
4.1, 415.353027, 475.625854, -107.319214
4.1, 1007.067932, 394.440216, 0.552459
4.1, 818.443665, 667.850098, 7.205652
4.1, 877.862244, 433.927246, -33.620377
4.1, 965.20929, 200.409027, 21.48105
4.1, 1039.233887, 429.07901, -21.86216
4.1, 863.251648, 480.022614, -57.42627
4.1, 207.659775, 540.462036, -54.400967
4.1, 553.929565, 629.573853, -38.891869
4.1, 548.38678, 985.417297, -116.216568
4.1, 718.142273, 348.040436, 5.866159
4.1, 283.918335, 753.709229, -5.078679
4.1, 951.504822, 485.800049, -9.609206
4.1, 602.929443, 772.596863, 19.990681
4.1, 601.028076, 996.71283, 4.579582
4.1, 543.506287, 137.858536, -137.395218
4.1, 735.187744, 302.372467, 5.59329
4.1, 523.756714, 486.174774, 0.011006
4.1, 245.239075, 725.535889, 3.726384
4.1, 405.199677, 161.296448, 1.673349
4.1, 515.654053, 377.117615, -12.582166
4.1, 502.244049, 568.759705, -37.139706
4.1, 1120.097778, 480.289459, -0.984719
4.1, 569.128601, 675.225037, 39.59399
4.1, 514.097778, 209.076462, -55.481659
4.1, 721.169739, 900.643066, 55.675991
4.1, 933.103699, 356.199249, 31.890631
4.1, 703.138794, 523.324463, 14.752615
4.1, 968.991333, 884.286255, 5.568853
4.1, 854.22168, 842.418335, 2.900881
4.1, 850.476562, 574.466858, -6.070595
4.1, 690.254883, 624.898315, 5.87789
4.1, 936.472656, 440.33551, 38.268627
4.1, 732.547424, 948.201294, -25.154921
4.1, 1123.407837, 527.492798, -0.182183
4.1, 766.132935, 453.219177, 19.202164
4.1, 721.224121, 587.283508, 12.045834
4.1, 600.722168, 854.957642, 94.471344
4.1, 985.735229, 437.795959, -17.563482
4.1, 226.977524, 677.649841, -40.679626
4.1, 1069.430664, 612.824158, -13.071402
4.1, 1031.78186, 353.298431, 5.700655
4.1, 627.049255, 566.275024, 2.149241
4.1, 697.138794, 391.202209, -29.870064
4.1, 349.963348, 489.676392, -195.617783
4.1, 729.997986, 215.583298, -20.849478
4.1, 834.901855, 621.215088, 1.097662
4.1, 754.889343, 677.339478, 7.337241
4.1, 912.824646, 514.748657, 4.9694
4.1, 867.179932, 242.997513, -36.625198
4.1, 1016.621033, 614.378479, 77.62413
4.1, 890.399353, 140.687912, 0.580127
4.1, 897.319824, 565.779602, -8.258572
4.1, 680.021545, 826.819458, -49.770054
4.1, 563.105713, 393.134857, -20.771381
4.1, 737.641479, 632.341675, 4.979312
4.1, 956.886597, 817.632202, 14.313794
4.1, 923.796448, 736.278259, 6.315467
4.1, 805.887268, 833.67749, 7.890961
4.1, 566.41394, 91.491142, 1.252288
4.1, 592.940125, 601.441956, 1.903668
4.1, 895.683594, 389.595551, -15.473295
4.1, 648.521118, 864.091858, 71.244858
4.1, 868.371399, 528.593811, 3.943245
4.1, 1110.778687, 429.591156, -7.474284
4.1, 1115.239624, 629.897339, -1.011235
4.1, 1027.789185, 552.388367, 11.167715
4.1, 1076.985107, 722.815247, -1.731127
4.1, 321.409302, 839.170288, -28.578228
4.1, 619.023865, 492.878113, 12.547583
4.1, 254.666748, 473.656647, -20.654209
4.1, 729.863586, 773.486755, -67.675377
4.1, 728.172974, 834.589294, 134.683563
4.1, 882.464111, 611.825806, 10.993687
4.1, 748.102234, 544.81958, 2.666717
4.1, 245.918579, 570.238281, -36.505638
4.1, 816.129333, 484.948883, -2.02693
4.1, 766.884583, 804.77594, -33.83189
4.1, 758.594666, 871.799255, -41.638252
4.1, 374.558441, 718.520203, 35.128098
4.1, 936.657532, 690.80011, -15.76451
4.1, 209.317917, 491.252625, 16.378456
4.1, 1122.522095, 574.650024, 0.600645
4.1, 959.248779, 398.77887, 6.238054
4.1, 771.49585, 920.259399, 92.393127
4.1, 1075.003174, 564.641907, 12.868294
4.1, 1101.926758, 681.020142, 6.058907
4.1, 525.368286, 423.492737, 102.05584
4.1, 550.154724, 916.055359, 37.48357
4.1, 655.631836, 659.544189, -61.865124
4.1, 503.683319, 970.597168, 30.876373
4.1, 812.124634, 947.188416, 2.796644
4.1, 913.579407, 648.076294, 13.493309
4.1, 1062.826538, 770.432251, 7.29273
4.1, 639.230042, 740.476807, 9.649458
4.1, 876.749084, 749.011353, 19.770241
4.1, 796.947998, 121.952499, -0.532043
4.1, 719.535889, 716.669006, 35.201973
4.1, 859.403687, 194.912369, 54.255386
4.1, 970.217651, 725.206055, 20.78664
4.1, 859.483276, 794.443726, 2.810812
4.1, 684.191101, 933.631714, 0.474269
4.1, 623.137695, 693.801392, -81.256508
4.1, 773.075989, 974.874023, 32.09314
4.1, 218.919525, 432.414337, -3.535022
4.1, 786.524841, 624.63562, 8.409965
4.1, 1038.003784, 656.976257, 37.365269
4.1, 338.620636, 634.732666, -76.93914
4.1, 609.597717, 646.999512, -36.689999
4.1, 811.814758, 784.837708, 5.363138
4.1, 649.412598, 1000.758057, -1.657667
4.1, 866.101929, 675.511658, 7.550323
4.1, 687.103027, 751.997498, 1.044353
4.1, 582.532959, 721.392883, -0.276811
4.1, 888.730347, 876.377869, 11.286562
4.2, 1097.322632, 385.475464, -0.21148
4.2, 709.169006, 258.212585, 32.158699
4.2, 944.055969, 601.80249, -1.636265
4.2, 802.166504, 580.134583, -13.76562
4.2, 829.026672, 740.806824, 3.93176
4.2, 603.914124, 418.322327, -5.821718
4.2, 488.456329, 521.766663, 32.693607
4.2, 446.405823, 136.740479, 6.192664
4.2, 810.055664, 358.213593, 14.910522
4.2, 567.550781, 450.108673, 5.975943
4.2, 675.508484, 705.089844, 15.289971
4.2, 945.11853, 550.787964, 29.822844
4.2, 458.375122, 949.908752, -1.716725
4.2, 467.172485, 201.336823, 111.4785
4.2, 1004.060364, 232.532333, -18.028051
4.2, 220.559448, 628.456787, 17.750454
4.2, 842.529114, 400.07373, -8.523372
4.2, 844.550171, 119.255432, -4.463327
4.2, 582.555359, 545.743225, 30.991787
4.2, 930.454346, 167.613571, -0.010381
4.2, 642.747498, 612.589783, 20.621975
4.2, 286.891266, 700.454529, 54.281765
4.2, 288.166718, 803.144592, 23.175175
4.2, 986.217468, 575.586548, 3.253171
4.2, 233.314972, 385.253815, -3.295063
4.2, 641.620972, 449.036835, 77.118958
4.2, 1050.609619, 476.349335, -20.043934
4.2, 726.039856, 481.225128, 4.561653
4.2, 821.931885, 262.233551, 25.186413
4.2, 535.535278, 710.004211, -19.791842
4.2, 1003.67627, 482.629852, -2.08342
4.2, 1045.755981, 286.125641, -31.61784
4.2, 1078.26062, 343.02594, 1.117928
4.2, 389.086517, 777.778381, 148.717041
4.2, 549.102478, 581.13031, 20.049177
4.2, 812.903137, 437.408844, 4.033856
4.2, 987.057007, 528.632385, 37.174572
4.2, 980.722839, 350.834747, 41.129902
4.2, 764.274658, 88.903038, -17.450739
4.2, 756.55542, 255.896317, -41.470848
4.2, 903.28949, 275.075195, 27.583349
4.2, 571.633972, 497.771576, -13.919061
4.2, 585.348267, 948.976013, 48.076328
4.2, 534.481445, 535.164429, -14.19627
4.2, 826.499878, 162.423752, 50.421345
4.2, 765.941528, 339.754425, -33.064232
4.2, 477.128876, 474.903534, -44.294525
4.2, 818.519958, 534.246887, -14.057485
4.2, 676.716858, 482.513275, -7.815042
4.2, 445.729156, 437.967346, 11.983363
4.2, 602.420227, 903.06366, 5.264344
4.2, 751.553833, 406.446625, 36.428642
4.2, 339.41272, 683.645569, -32.505146
4.2, 806.00293, 306.479523, 5.274456
4.2, 652.869995, 786.473145, 19.788246
4.2, 1077.459717, 517.076233, -7.602688
4.2, 768.972961, 501.366608, -38.181923
4.2, 707.601624, 670.293335, -6.155915
4.2, 503.941467, 617.421204, 88.670357
4.2, 417.14032, 926.933716, 11.793709
4.2, 649.890869, 401.908203, 41.729733
4.2, 326.548096, 729.840027, 27.60532
4.2, 1000.973083, 688.652405, -2.01057
4.2, 654.959229, 525.948364, -13.604983
4.2, 675.569275, 570.298889, -25.743204
4.2, 420.883209, 479.098206, -107.265251
4.2, 1007.080933, 394.436676, 0.554243
4.2, 818.407898, 667.850525, 7.203214
4.2, 877.832825, 433.940063, -33.620251
4.2, 963.514282, 202.576675, 21.530977
4.2, 1039.267578, 429.076355, -21.864281
4.2, 863.26355, 480.032288, -57.424168
4.2, 207.073669, 539.243103, -54.437485
4.2, 553.919067, 629.57605, -38.88913
4.2, 548.289429, 985.316406, -116.209
4.2, 718.085571, 347.883087, 5.85696
4.2, 282.84552, 753.458069, -5.127495
4.2, 951.5, 485.846985, -9.611876
4.2, 602.222595, 771.692444, 19.864481
4.2, 600.956055, 996.760437, 4.592099
4.2, 543.53418, 137.851151, -137.394028
4.2, 735.068909, 302.50827, 5.551717
4.2, 523.712097, 486.229492, 0.015504
4.2, 244.382126, 723.771912, 3.853541
4.2, 405.425629, 161.326324, 1.626758
4.2, 515.602722, 376.985321, -12.580674
4.2, 502.06778, 568.705872, -37.148823
4.2, 1120.119629, 480.276581, -0.987934
4.2, 569.107849, 675.21051, 39.591228
4.2, 523.988708, 204.838043, -55.599033
4.2, 721.141357, 900.581055, 55.678177
4.2, 933.227417, 355.327301, 31.911575
4.2, 703.165649, 523.233215, 14.757314
4.2, 968.980469, 884.319275, 5.574154
4.2, 854.069885, 841.932068, 2.937973
4.2, 850.469971, 574.421448, -6.074534
4.2, 690.218384, 624.864441, 5.878145
4.2, 936.430176, 440.448578, 38.274742
4.2, 732.631714, 948.238953, -25.150558
4.2, 1123.362061, 527.59259, -0.172789
4.2, 766.121887, 453.25647, 19.204197
4.2, 721.079651, 587.117432, 12.04113
4.2, 598.488647, 855.432739, 94.727402
4.2, 985.679932, 437.708466, -17.574085
4.2, 226.840714, 677.416382, -40.732857
4.2, 1069.409424, 612.815125, -13.072121
4.2, 1031.754883, 353.321655, 5.705564
4.2, 627.084412, 566.119141, 2.157527
4.2, 697.220764, 391.257385, -29.863708
4.2, 359.895355, 494.952667, -195.686615
4.2, 729.492249, 215.829071, -20.947607
4.2, 834.778931, 621.137085, 1.084417
4.2, 754.897156, 677.238159, 7.334897
4.2, 912.7995, 514.752258, 4.972071
4.2, 868.017395, 242.444687, -36.666409
4.2, 1016.606201, 614.326355, 77.626228
4.2, 890.463867, 140.982666, 0.446827
4.2, 897.301697, 565.86322, -8.261664
4.2, 680.625854, 826.696228, -49.765724
4.2, 563.143311, 393.046112, -20.772793
4.2, 737.669617, 632.469299, 4.981366
4.2, 956.867554, 817.61261, 14.31408
4.2, 923.719971, 736.204773, 6.309433
4.2, 805.884216, 833.650574, 7.891789
4.2, 567.007019, 91.36367, 1.16399
4.2, 592.842468, 601.472839, 1.895467
4.2, 895.591125, 389.570221, -15.470255
4.2, 646.504761, 861.910645, 71.203064
4.2, 868.15741, 528.708618, 3.948624
4.2, 1110.845581, 429.586426, -7.480692
4.2, 1115.171509, 629.87915, -1.00741
4.2, 1027.708374, 552.442017, 11.175287
4.2, 1076.892944, 722.824097, -1.723512
4.2, 321.483185, 837.599548, -28.596231
4.2, 619.586792, 493.030579, 12.56179
4.2, 256.040253, 473.548248, -20.708363
4.2, 729.887146, 773.519653, -67.672081
4.2, 728.394714, 834.814392, 134.686722
4.2, 882.356873, 611.750488, 11.005741
4.2, 748.068359, 544.856628, 2.657573
4.2, 249.45076, 566.075806, -36.360962
4.2, 816.059937, 484.945251, -2.020544
4.2, 766.805298, 804.697144, -33.822624
4.2, 759.068787, 872.393982, -41.659199
4.2, 373.866852, 718.732483, 35.051979
4.2, 936.618958, 690.799805, -15.765721
4.2, 209.046753, 490.958252, 16.266405
4.2, 1122.599365, 576.677551, 0.754671
4.2, 959.336548, 398.924408, 6.252247
4.2, 771.508057, 920.247375, 92.391792
4.2, 1074.948975, 564.598816, 12.86181
4.2, 1101.911377, 680.943481, 6.05449
4.2, 524.859009, 422.811646, 102.179092
4.2, 554.5896, 910.764709, 37.527977
4.2, 655.581116, 659.595581, -61.864326
4.2, 503.623047, 970.475281, 30.874094
4.2, 812.197449, 947.127075, 2.800956
4.2, 913.645203, 648.056274, 13.495329
4.2, 1062.769043, 770.604858, 7.296978
4.2, 639.08313, 740.514954, 9.649808
4.2, 876.802979, 749.001404, 19.773384
4.2, 797.472168, 124.80442, -0.65855
4.2, 719.477539, 716.723083, 35.199089
4.2, 862.355225, 194.237915, 54.197216
4.2, 970.115723, 725.189209, 20.778595
4.2, 859.50238, 794.427002, 2.809684
4.2, 684.23291, 933.682861, 0.479868
4.2, 623.101929, 693.744629, -81.260864
4.2, 773.028076, 974.823364, 32.088642
4.2, 218.977219, 432.32077, -3.527787
4.2, 786.556702, 624.701477, 8.406488
4.2, 1038.070068, 656.998474, 37.363667
4.2, 338.622894, 634.683899, -76.931435
4.2, 609.549866, 647.089844, -36.68816
4.2, 811.795227, 784.785706, 5.366265
4.2, 649.399719, 1000.721802, -1.649421
4.2, 866.106995, 675.542175, 7.551243
4.2, 687.202637, 752.185974, 1.063564
4.2, 582.520081, 721.437439, -0.271881
4.2, 888.74939, 876.346558, 11.288229
4.3, 1097.24353, 385.387054, -0.21863
4.3, 709.022278, 260.491699, 32.42794
4.3, 944.001221, 601.858582, -1.630652
4.3, 802.264893, 580.196289, -13.773219
4.3, 828.971741, 740.655273, 3.946619
4.3, 603.999634, 418.22287, -5.824807
4.3, 488.602905, 521.809692, 32.709778
4.3, 446.661713, 136.622055, 6.187598
4.3, 810.05426, 358.332733, 14.910412
4.3, 567.574402, 450.168091, 5.983279
4.3, 675.435242, 704.990723, 15.294322
4.3, 945.134399, 550.717224, 29.821655
4.3, 458.362854, 949.964539, -1.713988
4.3, 466.214447, 215.179718, 111.478165
4.3, 1004.876282, 233.311966, -17.94487
4.3, 220.676788, 628.286499, 17.742849
4.3, 842.502808, 400.078918, -8.522519
4.3, 843.238892, 118.097038, -4.550107
4.3, 582.520325, 545.739624, 30.992748
4.3, 933.270447, 168.626846, 0.007294
4.3, 642.866882, 612.469421, 20.632494
4.3, 286.57901, 698.505981, 54.324673
4.3, 288.603546, 803.21344, 23.302393
4.3, 986.252136, 575.513123, 3.258908
4.3, 233.099716, 386.104034, -3.354091
4.3, 641.700928, 448.999298, 77.125351
4.3, 1050.608521, 476.34201, -20.044222
4.3, 726.046326, 481.449982, 4.558854
4.3, 824.94519, 263.345428, 25.206087
4.3, 535.583984, 710.029541, -19.790436
4.3, 1003.763367, 482.656555, -2.092407
4.3, 1047.719482, 292.161896, -31.803867
4.3, 1078.297607, 343.054901, 1.123071
4.3, 384.082642, 789.760132, 148.927216
4.3, 549.066162, 581.090698, 20.045294
4.3, 812.913025, 437.370697, 4.03346
4.3, 986.263672, 528.725037, 37.216721
4.3, 980.774536, 350.792236, 41.132587
4.3, 766.808899, 89.397018, -17.482906
4.3, 756.508545, 253.728546, -41.623974
4.3, 904.095093, 275.982544, 27.577927
4.3, 571.534607, 497.755188, -13.909205
4.3, 585.174988, 948.859436, 48.091976
4.3, 534.531372, 535.063782, -14.20224
4.3, 829.224426, 163.496567, 50.616241
4.3, 765.801147, 339.896667, -33.048508
4.3, 476.698883, 475.325104, -44.243664
4.3, 818.354675, 534.350891, -14.041095
4.3, 676.771973, 482.419098, -7.820119
4.3, 445.998718, 437.810425, 11.97564
4.3, 606.599487, 906.050232, 5.240211
4.3, 751.467896, 406.521637, 36.456219
4.3, 342.693329, 683.727905, -32.574142
4.3, 806.095337, 306.49054, 5.266539
4.3, 652.865906, 786.504395, 19.799318
4.3, 1077.443726, 516.957581, -7.604973
4.3, 768.991943, 501.252716, -38.188129
4.3, 707.631836, 670.230286, -6.159485
4.3, 505.609344, 617.37439, 88.677406
4.3, 417.220673, 926.955872, 11.790711
4.3, 649.907898, 401.826477, 41.73262
4.3, 326.214874, 728.519714, 27.819267
4.3, 1001.312744, 688.53125, -2.037713
4.3, 654.938293, 525.906921, -13.60249
4.3, 675.714111, 570.182251, -25.760429
4.3, 429.400482, 483.765472, -107.622856
4.3, 1007.025696, 394.414551, 0.552474
4.3, 818.420044, 667.838318, 7.204259
4.3, 877.898804, 434.000977, -33.632683
4.3, 963.421326, 205.714569, 21.575281
4.3, 1039.240723, 429.052795, -21.861828
4.3, 863.226807, 479.999786, -57.42149
4.3, 207.318054, 541.518188, -54.416962
4.3, 554.049927, 628.743286, -38.91235
4.3, 548.396179, 985.382019, -116.2239
4.3, 718.175293, 347.972443, 5.85896
4.3, 283.599304, 753.471497, -5.159243
4.3, 951.492249, 485.868835, -9.614617
4.3, 600.350769, 769.592285, 19.80867
4.3, 601.153748, 996.776672, 4.577684
4.3, 543.536438, 137.873169, -137.392868
4.3, 735.725586, 302.531738, 5.386287
4.3, 523.748474, 486.08075, 0.003195
4.3, 244.975632, 724.093384, 3.825338
4.3, 405.645325, 161.218735, 1.50283
4.3, 515.634888, 376.766937, -12.587399
4.3, 502.042633, 568.588135, -37.156784
4.3, 1120.022827, 480.285217, -0.979247
4.3, 569.219727, 675.262146, 39.596268
4.3, 533.10437, 199.470245, -55.711067
4.3, 721.140076, 900.589111, 55.685135
4.3, 933.357422, 356.156952, 31.854805
4.3, 703.103455, 523.388855, 14.738642
4.3, 969.038208, 884.260498, 5.568479
4.3, 854.110779, 841.905457, 2.938824
4.3, 850.632996, 574.505249, -6.061786
4.3, 690.297363, 624.749695, 5.869356
4.3, 936.447083, 440.395264, 38.271431
4.3, 732.692505, 948.141663, -25.158453
4.3, 1123.383789, 527.511292, -0.178467
4.3, 766.087219, 453.21582, 19.202993
4.3, 721.219482, 587.062561, 12.032874
4.3, 596.739502, 855.118103, 94.898415
4.3, 985.730774, 437.726288, -17.570147
4.3, 226.900894, 677.37616, -40.926617
4.3, 1069.415405, 612.859558, -13.06811
4.3, 1031.802124, 353.295776, 5.699625
4.3, 627.106323, 566.250671, 2.150288
4.3, 697.259827, 391.338074, -29.865593
4.3, 363.975006, 500.072693, -195.768494
4.3, 726.783508, 216.832504, -21.038839
4.3, 834.813354, 621.162415, 1.085936
4.3, 754.933533, 677.249756, 7.339995
4.3, 912.750427, 514.747314, 4.97592
4.3, 869.436279, 243.187134, -36.594212
4.3, 1016.506226, 614.34845, 77.620552
4.3, 892.911072, 142.572235, 0.49785
4.3, 897.280762, 565.817322, -8.259324
4.3, 680.86615, 826.278015, -49.874523
4.3, 563.161255, 393.027222, -20.773211
4.3, 737.644043, 632.484192, 4.985206
4.3, 956.824402, 817.62616, 14.310256
4.3, 923.75708, 736.170105, 6.307804
4.3, 805.840698, 833.663208, 7.888313
4.3, 568.96936, 90.781387, 1.274858
4.3, 592.914001, 601.369385, 1.902293
4.3, 895.643738, 389.599457, -15.476568
4.3, 645.441895, 859.943909, 71.203964
4.3, 868.165771, 528.637634, 3.952334
4.3, 1110.822266, 429.572083, -7.476675
4.3, 1115.20813, 629.942078, -1.006621
4.3, 1027.775635, 552.409607, 11.167472
4.3, 1076.896484, 722.865906, -1.723662
4.3, 321.132599, 838.679565, -28.628283
4.3, 619.585876, 492.959167, 12.556348
4.3, 255.229691, 476.166443, -20.897087
4.3, 729.921021, 773.469299, -67.668777
4.3, 729.085938, 835.071533, 134.715347
4.3, 882.403992, 611.886047, 11.004687
4.3, 748.074158, 544.900879, 2.650282
4.3, 251.970673, 561.119568, -36.337765
4.3, 816.211792, 484.912018, -2.029029
4.3, 766.801208, 804.703552, -33.825615
4.3, 759.252808, 872.530457, -41.665672
4.3, 373.902924, 721.005554, 35.059277
4.3, 936.637695, 690.711365, -15.7569
4.3, 209.16037, 491.099396, 16.328754
4.3, 1122.54895, 574.720337, 0.611699
4.3, 959.276978, 398.713348, 6.233331
4.3, 771.502014, 920.131836, 92.392883
4.3, 1074.99231, 564.680786, 12.870859
4.3, 1101.931641, 681.118591, 6.071929
4.3, 524.871094, 422.79303, 102.416031
4.3, 556.516357, 910.326782, 37.507183
4.3, 656.421204, 659.353088, -61.81562
4.3, 503.625244, 970.544495, 30.885157
4.3, 812.185974, 947.099304, 2.799899
4.3, 913.710266, 647.959534, 13.495478
4.3, 1062.845215, 770.576599, 7.301208
4.3, 639.155579, 740.444397, 9.648816
4.3, 876.835938, 748.990845, 19.776615
4.3, 796.454163, 129.088623, -0.653455
4.3, 719.564453, 716.610107, 35.199909
4.3, 866.182739, 193.988708, 54.043713
4.3, 970.158203, 725.165222, 20.779873
4.3, 859.495911, 794.37616, 2.809346
4.3, 684.245605, 933.721985, 0.484267
4.3, 623.169189, 693.809814, -81.249847
4.3, 772.983215, 974.762878, 32.083584
4.3, 218.974976, 432.339294, -3.515271
4.3, 786.615051, 624.655701, 8.408776
4.3, 1037.980713, 656.987488, 37.366245
4.3, 338.651245, 634.641174, -76.931335
4.3, 609.562927, 647.12146, -36.684814
4.3, 811.797119, 784.736084, 5.366474
4.3, 649.358398, 1000.742981, -1.638696
4.3, 866.104248, 675.531006, 7.549985
4.3, 687.108826, 752.132507, 1.05216
4.3, 582.733643, 721.457092, -0.275175
4.3, 888.722046, 876.344177, 11.292102
4.4, 1097.266968, 385.454834, -0.210249
4.4, 709.388611, 261.811951, 32.325027
4.4, 944.156067, 601.816711, -1.646247
4.4, 802.171753, 580.129517, -13.766446
4.4, 828.976318, 740.673584, 3.942106
4.4, 603.939575, 418.286774, -5.823949
4.4, 488.608154, 521.738159, 32.708565
4.4, 446.843201, 136.450607, 6.208759
4.4, 810.384216, 358.499969, 14.926971
4.4, 567.612488, 450.237122, 5.991727
4.4, 675.409241, 705.070435, 15.282921
4.4, 945.125854, 550.811035, 29.822912
4.4, 458.367737, 949.978455, -1.715253
4.4, 465.774414, 227.342026, 111.373093
4.4, 1004.49231, 232.419983, -18.245737
4.4, 220.705734, 628.17041, 17.737242
4.4, 842.497253, 400.122559, -8.524845
4.4, 839.371704, 117.061508, -4.642196
4.4, 582.440186, 545.721741, 30.998652
4.4, 934.586731, 169.55838, 0.013777
4.4, 642.693176, 612.54718, 20.615223
4.4, 285.680389, 698.099243, 54.308273
4.4, 288.904907, 804.091675, 23.311771
4.4, 986.252014, 575.547546, 3.25628
4.4, 233.313873, 386.140289, -3.366422
4.4, 641.749695, 448.974457, 77.128708
4.4, 1050.578613, 476.305969, -20.042841
4.4, 726.118835, 481.283569, 4.554872
4.4, 827.931824, 264.064911, 25.150049
4.4, 535.539734, 710.000732, -19.788286
4.4, 1003.727783, 482.646271, -2.090545
4.4, 1051.45459, 298.240204, -31.957474
4.4, 1078.244507, 342.944305, 1.113679
4.4, 380.730103, 797.790405, 149.135025
4.4, 549.16333, 581.070068, 20.054138
4.4, 812.859253, 437.296326, 4.043519
4.4, 986.229553, 528.78772, 37.222534
4.4, 980.830078, 350.825775, 41.127773
4.4, 769.900391, 90.492172, -17.414154
4.4, 756.166138, 251.119507, -41.616306
4.4, 904.207214, 276.06308, 27.587175
4.4, 571.656677, 497.81601, -13.915885
4.4, 585.315613, 948.908569, 48.074348
4.4, 534.472534, 535.128784, -14.198019
4.4, 833.026733, 163.340927, 50.94009
4.4, 765.82843, 340.230896, -33.0387
4.4, 476.989563, 474.972717, -44.274921
4.4, 818.45636, 534.249207, -14.050206
4.4, 676.828735, 482.449951, -7.824847
4.4, 445.927887, 437.594788, 11.962972
4.4, 614.362732, 910.612061, 5.01885
4.4, 751.457764, 406.451385, 36.457523
4.4, 345.165741, 682.51709, -32.589897
4.4, 806.138184, 306.798859, 5.271409
4.4, 652.930481, 786.507385, 19.808195
4.4, 1077.306274, 516.978149, -7.590948
4.4, 768.990906, 501.305756, -38.179798
4.4, 707.700562, 670.35144, -6.144391
4.4, 505.939575, 617.293091, 88.829895
4.4, 417.208069, 926.961426, 11.790738
4.4, 649.918396, 401.926544, 41.726688
4.4, 323.83252, 726.023926, 27.722027
4.4, 1001.276611, 688.491028, -2.033201
4.4, 654.965454, 525.991455, -13.596442
4.4, 675.691101, 570.329285, -25.74575
4.4, 430.326599, 489.551056, -107.86422
4.4, 1007.062683, 394.385773, 0.552995
4.4, 818.413147, 667.858704, 7.20366
4.4, 877.841248, 433.879547, -33.623116
4.4, 962.206665, 207.654007, 21.489956
4.4, 1039.192871, 429.056213, -21.864201
4.4, 863.209778, 479.94165, -57.420933
4.4, 206.567093, 541.141663, -54.521469
4.4, 554.049316, 628.638123, -38.917328
4.4, 548.43866, 985.180298, -116.201454
4.4, 718.052063, 348.180206, 5.883221
4.4, 284.255981, 755.060852, -4.986626
4.4, 951.524292, 485.764709, -9.605721
4.4, 599.487122, 768.144287, 20.074072
4.4, 600.956909, 996.803345, 4.60088
4.4, 543.604309, 137.918137, -137.388046
4.4, 736.592957, 301.367004, 5.393242
4.4, 523.78009, 486.148071, 0.008831
4.4, 245.054077, 724.50769, 3.857458
4.4, 406.266296, 160.853561, 1.497999
4.4, 515.54718, 376.508209, -12.587001
4.4, 501.939575, 568.687866, -37.150063
4.4, 1120.145996, 480.277557, -0.990254
4.4, 569.169128, 675.223633, 39.59108
4.4, 540.572266, 192.064697, -55.874496
4.4, 721.048279, 900.594299, 55.69574
4.4, 933.380249, 356.454803, 31.97928
4.4, 703.095825, 523.16925, 14.748583
4.4, 968.955933, 884.284485, 5.578367
4.4, 854.087524, 841.88678, 2.937567
4.4, 850.481812, 574.360901, -6.076648
4.4, 690.237122, 624.907104, 5.887207
4.4, 936.455017, 440.400665, 38.273922
4.4, 732.705505, 948.127808, -25.156286
4.4, 1123.367798, 527.489746, -0.178206
4.4, 766.111633, 453.218964, 19.207731
4.4, 721.136536, 587.13031, 12.045016
4.4, 596.025208, 853.41626, 94.968803
4.4, 985.836304, 437.738312, -17.558899
4.4, 228.014252, 679.401184, -41.177528
4.4, 1069.449219, 612.797791, -13.074839
4.4, 1031.793823, 353.269043, 5.698392
4.4, 627.163574, 566.352417, 2.145796
4.4, 697.287659, 391.243408, -29.864492
4.4, 369.800446, 507.575958, -195.849976
4.4, 722.127991, 216.680115, -21.058693
4.4, 834.877563, 621.189209, 1.092574
4.4, 754.93634, 677.179016, 7.33628
4.4, 912.734619, 514.679504, 4.976209
4.4, 871.274963, 241.024643, -36.489986
4.4, 1016.533203, 614.425232, 77.617172
4.4, 893.609192, 143.303864, 0.538864
4.4, 897.288818, 565.830688, -8.260879
4.4, 681.007263, 825.993896, -49.900959
4.4, 563.353455, 392.758911, -20.780441
4.4, 737.596069, 632.413391, 4.989823
4.4, 956.933716, 817.640076, 14.321918
4.4, 923.794922, 736.193298, 6.311274
4.4, 805.838196, 833.579285, 7.886668
4.4, 570.085266, 90.913406, 1.138021
4.4, 592.995605, 601.477783, 1.905149
4.4, 895.654602, 389.466583, -15.464226
4.4, 644.244873, 858.026855, 71.328354
4.4, 868.114075, 528.66571, 3.953322
4.4, 1110.815918, 429.626343, -7.473464
4.4, 1115.18103, 629.960083, -1.004293
4.4, 1027.750488, 552.286743, 11.168635
4.4, 1076.887451, 722.784912, -1.723084
4.4, 323.692108, 837.851562, -28.487669
4.4, 619.700684, 492.959045, 12.55735
4.4, 255.893524, 479.805511, -21.022755
4.4, 730.287109, 773.767151, -67.64399
4.4, 729.037598, 835.128235, 134.718842
4.4, 882.504883, 611.725403, 10.996765
4.4, 748.158447, 544.885437, 2.653886
4.4, 254.639206, 554.965515, -36.189129
4.4, 816.211426, 484.932495, -2.03193
4.4, 767.666199, 804.337524, -33.848759
4.4, 759.393921, 872.644531, -41.672009
4.4, 373.51413, 722.711548, 35.013317
4.4, 936.708435, 690.758606, -15.764012
4.4, 208.896591, 493.312897, 16.320814
4.4, 1122.55127, 574.641235, 0.606292
4.4, 959.166443, 398.608307, 6.223194
4.4, 771.458801, 920.043884, 92.396217
4.4, 1074.95752, 564.678833, 12.870057
4.4, 1101.915161, 680.993042, 6.061581
4.4, 523.748718, 422.776764, 102.386505
4.4, 561.603577, 906.922729, 37.581631
4.4, 656.396484, 659.303955, -61.820873
4.4, 503.608856, 970.486206, 30.886337
4.4, 812.200134, 947.062744, 2.800534
4.4, 913.741638, 648.007568, 13.495545
4.4, 1062.743774, 770.584412, 7.293766
4.4, 639.202942, 740.307007, 9.655554
4.4, 876.782837, 748.974854, 19.772717
4.4, 794.796448, 134.100708, -0.663376
4.4, 719.547668, 716.609802, 35.199875
4.4, 871.156189, 192.434784, 53.756466
4.4, 970.179016, 725.176392, 20.780447
4.4, 859.404968, 794.360962, 2.805925
4.4, 684.22876, 933.676575, 0.481782
4.4, 623.111755, 693.786621, -81.249878
4.4, 772.967468, 974.800049, 32.087933
4.4, 218.909454, 432.463989, -3.514184
4.4, 786.606079, 624.601074, 8.408852
4.4, 1038.012451, 656.96875, 37.367901
4.4, 338.319153, 633.764099, -76.940933
4.4, 609.637817, 647.075562, -36.680416
4.4, 811.801697, 784.765808, 5.371452
4.4, 649.389709, 1000.717468, -1.638968
4.4, 866.090515, 675.432068, 7.545278
4.4, 687.088562, 751.973877, 1.044089
4.4, 582.848206, 721.839539, -0.243359
4.4, 888.853455, 876.318054, 11.283497
4.5, 1097.23291, 385.395142, -0.222426
4.5, 709.212769, 263.024719, 32.246655
4.5, 944.103699, 601.830322, -1.641052
4.5, 802.259338, 580.177856, -13.772187
4.5, 828.931396, 740.708374, 3.939242
4.5, 603.948853, 418.308807, -5.821714
4.5, 488.588348, 521.732056, 32.70739
4.5, 447.154541, 136.467407, 6.179755
4.5, 810.577698, 358.603577, 14.938879
4.5, 567.59198, 450.27832, 5.998455
4.5, 675.479736, 705.040222, 15.285208
4.5, 945.156677, 550.724915, 29.819616
4.5, 458.339539, 949.976196, -1.709515
4.5, 462.221466, 239.083054, 111.349754
4.5, 1005.462219, 233.436356, -18.150459
4.5, 220.85878, 628.080566, 17.74605
4.5, 842.450439, 400.035858, -8.518045
4.5, 836.508484, 115.070145, -4.794766
4.5, 582.436584, 545.72937, 31.000687
4.5, 935.483704, 170.599991, -0.089309
4.5, 642.909668, 612.555054, 20.630245
4.5, 283.970337, 695.193909, 54.472324
4.5, 289.449463, 804.798279, 23.243877
4.5, 986.162476, 575.522705, 3.258275
4.5, 233.191833, 385.785034, -3.343816
4.5, 641.674316, 448.975739, 77.122459
4.5, 1050.573364, 476.336792, -20.040501
4.5, 726.096924, 481.328735, 4.555367
4.5, 832.00531, 265.80011, 25.204401
4.5, 535.648071, 710.024353, -19.793425
4.5, 1003.686707, 482.630829, -2.089397
4.5, 1053.699341, 300.239532, -32.066357
4.5, 1078.088135, 342.639587, 1.086967
4.5, 381.741058, 806.185852, 149.260559
4.5, 549.141418, 581.251343, 20.059389
4.5, 812.806396, 437.352722, 4.042972
4.5, 986.298645, 528.615295, 37.209568
4.5, 981.311401, 350.702576, 41.13662
4.5, 775.263123, 92.852928, -17.573219
4.5, 754.719177, 248.505112, -41.506351
4.5, 904.239319, 276.052124, 27.591351
4.5, 571.479248, 497.715881, -13.901973
4.5, 585.152954, 949.144287, 48.077309
4.5, 534.462463, 535.097168, -14.197586
4.5, 834.792297, 162.422546, 51.083397
4.5, 766.706116, 340.82254, -33.100105
4.5, 477.094116, 474.85733, -44.285828
4.5, 818.293701, 534.27594, -14.035651
4.5, 676.768799, 482.488953, -7.817212
4.5, 445.927551, 437.581238, 11.963736
4.5, 620.131348, 915.085205, 5.208827
4.5, 751.457031, 406.379791, 36.454128
4.5, 347.172943, 682.218872, -32.70364
4.5, 806.148804, 306.907104, 5.275634
4.5, 652.882446, 786.470276, 19.803772
4.5, 1077.362915, 516.931152, -7.596527
4.5, 768.996643, 501.256042, -38.181263
4.5, 707.517761, 670.324463, -6.147544
4.5, 506.092041, 617.362488, 88.770332
4.5, 417.162476, 927.003906, 11.7977
4.5, 649.872253, 401.963104, 41.728924
4.5, 321.972046, 723.124939, 27.657389
4.5, 1001.018738, 688.654236, -2.014705
4.5, 655.030151, 525.809509, -13.613015
4.5, 675.681641, 570.259583, -25.752438
4.5, 433.439575, 501.971558, -108.08139
4.5, 1007.002991, 394.372406, 0.548762
4.5, 818.405334, 667.835449, 7.201965
4.5, 877.837463, 433.893677, -33.623543
4.5, 959.989258, 211.307678, 21.354099
4.5, 1039.234619, 429.044952, -21.863422
4.5, 863.228638, 479.938568, -57.422722
4.5, 207.119186, 540.475525, -54.495235
4.5, 554.081787, 628.679504, -38.918179
4.5, 548.411072, 985.236816, -116.212013
4.5, 718.045349, 348.158783, 5.882688
4.5, 284.817322, 755.967529, -5.000756
4.5, 951.547974, 485.851715, -9.612446
4.5, 599.779846, 768.167664, 20.036081
4.5, 600.876343, 996.775085, 4.612489
4.5, 543.533936, 137.843796, -137.397003
4.5, 737.376831, 301.462219, 5.473009
4.5, 523.778503, 486.087769, 0.004793
4.5, 246.19487, 726.447754, 3.951468
4.5, 406.20105, 160.658981, 1.649859
4.5, 515.598511, 376.150452, -12.590053
4.5, 502.055786, 568.660156, -37.142166
4.5, 1120.05188, 480.211334, -0.986903
4.5, 569.255859, 675.316406, 39.59465
4.5, 552.527466, 190.455048, -55.973717
4.5, 721.097412, 900.542969, 55.68964
4.5, 933.489075, 356.41214, 31.964272
4.5, 703.132568, 523.193665, 14.74757
4.5, 969.047607, 884.17511, 5.564979
4.5, 854.160034, 841.84845, 2.940075
4.5, 850.502319, 574.508545, -6.063408
4.5, 690.200134, 624.924561, 5.891078
4.5, 936.532532, 440.399902, 38.278732
4.5, 732.734924, 948.19458, -25.149652
4.5, 1123.401367, 527.339661, -0.195227
4.5, 766.197937, 453.209229, 19.21159
4.5, 721.251892, 587.135803, 12.041356
4.5, 593.099609, 848.707581, 94.867798
4.5, 985.807556, 437.746552, -17.563185
4.5, 226.782974, 676.851135, -41.399727
4.5, 1069.380859, 612.824158, -13.06946
4.5, 1031.241943, 353.405853, 5.730915
4.5, 627.131042, 566.230652, 2.147392
4.5, 697.224487, 391.257446, -29.870291
4.5, 376.655975, 517.081299, -196.210892
4.5, 719.987427, 215.810394, -20.958055
4.5, 834.853333, 621.199341, 1.089944
4.5, 754.946045, 677.245422, 7.339996
4.5, 912.762512, 514.69751, 4.974975
4.5, 873.126404, 239.014847, -36.388783
4.5, 1016.552795, 614.394836, 77.621338
4.5, 895.673584, 144.159958, 0.59313
4.5, 897.253784, 565.841125, -8.258824
4.5, 681.173401, 825.776245, -49.932724
4.5, 563.58606, 392.833893, -20.79215
4.5, 737.717285, 632.336121, 4.977628
4.5, 956.891296, 817.681152, 14.316566
4.5, 923.716309, 736.134949, 6.30753
4.5, 805.77771, 833.600891, 7.877068
4.5, 572.937683, 90.185104, 1.12712
4.5, 592.940369, 601.371399, 1.902986
4.5, 895.681091, 389.503998, -15.470209
4.5, 641.387878, 854.290527, 71.483887
4.5, 868.276978, 528.73175, 3.937219
4.5, 1110.759644, 429.540833, -7.471478
4.5, 1115.164185, 629.919922, -1.004416
4.5, 1027.763794, 552.336792, 11.169879
4.5, 1076.854492, 722.851685, -1.722178
4.5, 327.452362, 837.947449, -28.540155
4.5, 619.635742, 492.931305, 12.555027
4.5, 256.215057, 480.186218, -20.858791
4.5, 730.255615, 773.845154, -67.645828
4.5, 729.009583, 835.200684, 134.719162
4.5, 882.353699, 611.822266, 11.014185
4.5, 748.194275, 544.936707, 2.648443
4.5, 254.784424, 551.633118, -36.253815
4.5, 816.133179, 484.878326, -2.020391
4.5, 767.708984, 804.370483, -33.856842
4.5, 759.746887, 872.76709, -41.672104
4.5, 370.269379, 727.766296, 34.793251
4.5, 936.748352, 690.688416, -15.758481
4.5, 209.133438, 492.584564, 16.336016
4.5, 1122.563354, 576.746094, 0.746578
4.5, 959.207947, 398.640411, 6.225512
4.5, 771.481995, 919.987488, 92.394859
4.5, 1074.98291, 564.611511, 12.864845
4.5, 1101.85144, 680.994812, 6.065422
4.5, 521.234497, 422.816071, 102.203766
4.5, 567.259705, 904.32843, 37.615791
4.5, 655.529297, 659.579651, -61.868534
4.5, 503.659882, 970.433716, 30.880272
4.5, 812.252136, 947.008118, 2.80334
4.5, 913.687744, 647.996399, 13.491314
4.5, 1062.736572, 770.699402, 7.298434
4.5, 639.095093, 740.380981, 9.647383
4.5, 876.773621, 748.984009, 19.775839
4.5, 792.212097, 138.650131, -0.602206
4.5, 719.570923, 716.549133, 35.20224
4.5, 874.424561, 190.764008, 53.46487
4.5, 970.166443, 725.218933, 20.777435
4.5, 859.524353, 794.380371, 2.804624
4.5, 684.268005, 933.639954, 0.478903
4.5, 623.112854, 693.758667, -81.252052
4.5, 773.095093, 974.68457, 32.086029
4.5, 218.891068, 432.690186, -3.520853
4.5, 786.533081, 624.536499, 8.402277
4.5, 1038.098511, 656.956848, 37.36652
4.5, 338.278259, 633.429993, -76.94944
4.5, 609.533997, 647.022339, -36.690796
4.5, 811.815857, 784.683044, 5.371356
4.5, 649.490479, 1000.705811, -1.648086
4.5, 866.098328, 675.545471, 7.548952
4.5, 687.120972, 752.010864, 1.047953
4.5, 582.890137, 721.762878, -0.252076
4.5, 888.775574, 876.235718, 11.288568
4.6, 1097.254395, 385.381805, -0.220591
4.6, 709.771912, 263.589722, 32.288029
4.6, 944.097107, 601.806946, -1.640648
4.6, 802.255798, 580.180847, -13.772481
4.6, 828.914124, 740.595093, 3.9476
4.6, 603.922668, 418.280121, -5.825343
4.6, 488.541138, 521.772522, 32.704391
4.6, 447.19632, 136.13063, 6.184135
4.6, 810.994995, 358.972778, 14.943142
4.6, 567.589355, 450.267487, 5.999763
4.6, 675.25354, 705.027039, 15.276596
4.6, 945.151489, 550.933167, 29.818491
4.6, 458.334015, 949.981934, -1.708208
4.6, 457.787384, 251.882156, 111.696075
4.6, 1004.083923, 232.241791, -18.355223
4.6, 220.979218, 628.177063, 17.754341
4.6, 842.512146, 400.061646, -8.524923
4.6, 832.17981, 113.185814, -4.842637
4.6, 582.428162, 545.672363, 30.998304
4.6, 935.617188, 170.62764, -0.127936
4.6, 642.866577, 612.476135, 20.626595
4.6, 279.908417, 691.683411, 54.558426
4.6, 290.945404, 806.140808, 23.300415
4.6, 986.104614, 575.63446, 3.248892
4.6, 232.856491, 386.910431, -3.375556
4.6, 641.635437, 449.027863, 77.117126
4.6, 1050.536621, 476.377655, -20.033342
4.6, 726.818176, 480.669678, 4.5032
4.6, 835.830933, 266.385132, 25.169088
4.6, 535.655823, 710.010498, -19.793215
4.6, 1003.728882, 482.534637, -2.087352
4.6, 1052.649048, 300.932587, -32.143024
4.6, 1078.10083, 342.608795, 1.086433
4.6, 385.242493, 815.700623, 149.293152
4.6, 549.003174, 581.246094, 20.048431
4.6, 812.900696, 437.345276, 4.038341
4.6, 986.375916, 528.690186, 37.21246
4.6, 981.521912, 350.720062, 41.132961
4.6, 780.617737, 93.845406, -17.593225
4.6, 753.598083, 244.672638, -41.371353
4.6, 904.174377, 276.036133, 27.591658
4.6, 571.513123, 497.729706, -13.903634
4.6, 585.322083, 949.021667, 48.066521
4.6, 534.496033, 535.044189, -14.202824
4.6, 836.525818, 160.415848, 51.230194
4.6, 766.630676, 341.84845, -33.082291
4.6, 477.146484, 474.831421, -44.28894
4.6, 818.501526, 534.248291, -14.05514
4.6, 676.76947, 482.378967, -7.81775
4.6, 445.891327, 437.63092, 11.972146
4.6, 624.630676, 921.573669, 5.280802
4.6, 751.475098, 406.425629, 36.453693
4.6, 352.245605, 682.38092, -32.986809
4.6, 806.055969, 307.087585, 5.292055
4.6, 652.934021, 786.488098, 19.811142
4.6, 1077.373413, 517.092163, -7.595039
4.6, 769.092712, 501.236847, -38.188293
4.6, 707.596497, 670.341492, -6.143911
4.6, 505.878601, 617.35437, 88.854614
4.6, 417.196716, 926.925049, 11.790359
4.6, 649.923889, 401.894745, 41.729912
4.6, 319.768097, 720.387695, 27.749296
4.6, 1001.289001, 688.419312, -2.028028
4.6, 655.035522, 525.809753, -13.611501
4.6, 675.719543, 570.211609, -25.756321
4.6, 434.095337, 504.805176, -108.087822
4.6, 1007.047974, 394.465393, 0.558954
4.6, 818.421509, 667.857544, 7.203996
4.6, 877.822266, 433.912933, -33.627556
4.6, 956.554077, 213.999817, 21.176149
4.6, 1039.221191, 429.05188, -21.86503
4.6, 863.214478, 479.871918, -57.423607
4.6, 206.543427, 540.069946, -54.466423
4.6, 554.062317, 628.768311, -38.913132
4.6, 548.430969, 985.221558, -116.21199
4.6, 718.255798, 348.0271, 5.860999
4.6, 283.957489, 755.997131, -5.100262
4.6, 951.541565, 485.83606, -9.610649
4.6, 600.02832, 768.358948, 20.296034
4.6, 600.865295, 996.773376, 4.616698
4.6, 543.607422, 137.821487, -137.393311
4.6, 737.162659, 303.435577, 5.558239
4.6, 523.695679, 486.069794, 0.00459
4.6, 246.189636, 726.415222, 4.079532
4.6, 405.992401, 160.841476, 1.632218
4.6, 515.562622, 375.842682, -12.596677
4.6, 502.512451, 568.638794, -37.122974
4.6, 1120.015503, 480.280884, -0.980484
4.6, 569.215637, 675.231445, 39.590885
4.6, 561.879578, 189.331146, -56.005405
4.6, 720.984497, 900.515015, 55.701523
4.6, 933.955566, 356.302155, 32.170948
4.6, 703.106201, 523.177795, 14.742975
4.6, 968.919739, 884.224121, 5.580598
4.6, 854.12323, 841.8255, 2.941534
4.6, 850.49884, 574.538513, -6.059439
4.6, 691.770386, 624.35437, 5.781839
4.6, 936.430481, 440.380249, 38.270142
4.6, 732.719604, 948.212463, -25.146574
4.6, 1123.372314, 527.427429, -0.187599
4.6, 766.150879, 453.188904, 19.209427
4.6, 721.073303, 587.139832, 12.052484
4.6, 591.041626, 845.10907, 94.92395
4.6, 985.888672, 437.7565, -17.556614
4.6, 226.621918, 676.119507, -41.402653
4.6, 1069.361816, 612.790405, -13.071533
4.6, 1031.129028, 353.395569, 5.736462
4.6, 626.990845, 566.183594, 2.136106
4.6, 697.292236, 391.248657, -29.863806
4.6, 381.315338, 525.178833, -196.715012
4.6, 714.757935, 216.374863, -21.192976
4.6, 834.670715, 621.354919, 1.07814
4.6, 754.952576, 677.242615, 7.339052
4.6, 912.712585, 514.627991, 4.976631
4.6, 875.264404, 237.175034, -36.342915
4.6, 1016.650696, 614.334534, 77.633957
4.6, 895.436462, 144.531387, 0.64285
4.6, 897.284973, 565.824524, -8.259996
4.6, 681.944458, 825.780884, -49.887905
4.6, 563.393066, 392.642578, -20.778429
4.6, 737.6828, 632.396973, 4.984635
4.6, 956.928528, 817.656799, 14.320441
4.6, 923.744568, 736.139832, 6.30845
4.6, 805.907166, 833.566956, 7.889048
4.6, 575.024292, 89.792336, 1.236562
4.6, 592.981873, 601.407104, 1.904535
4.6, 895.676697, 389.45694, -15.467232
4.6, 638.831421, 850.817688, 71.36911
4.6, 868.203796, 528.795532, 3.936574
4.6, 1110.882446, 429.641663, -7.479114
4.6, 1115.253174, 630.008179, -1.006702
4.6, 1027.758667, 552.253967, 11.168906
4.6, 1076.834595, 722.879761, -1.720016
4.6, 330.234253, 834.068909, -28.643667
4.6, 619.579651, 492.879211, 12.550181
4.6, 256.964355, 482.805786, -20.839424
4.6, 730.362305, 773.683472, -67.639397
4.6, 728.986877, 835.197449, 134.727112
4.6, 882.362732, 611.802673, 11.014823
4.6, 748.138977, 544.82489, 2.655862
4.6, 256.417572, 543.098755, -36.14352
4.6, 816.253113, 484.837799, -2.027046
4.6, 767.693481, 804.421326, -33.859394
4.6, 759.895569, 872.746277, -41.667091
4.6, 367.031189, 731.420349, 35.001179
4.6, 936.741882, 690.702148, -15.761031
4.6, 209.03244, 492.198364, 16.319674
4.6, 1122.570312, 576.58667, 0.740187
4.6, 959.213379, 398.661652, 6.228086
4.6, 771.50946, 919.974121, 92.39196
4.6, 1074.938232, 564.688293, 12.869804
4.6, 1101.9104, 681.105103, 6.076618
4.6, 522.211121, 422.554993, 102.328979
4.6, 576.726685, 901.666443, 37.558758
4.6, 656.418518, 659.448242, -61.810516
4.6, 503.593048, 970.376526, 30.88069
4.6, 812.278687, 946.987854, 2.802804
4.6, 913.728638, 647.961609, 13.488117
4.6, 1062.70459, 770.566162, 7.292965
4.6, 639.17749, 740.336121, 9.647196
4.6, 876.708557, 748.907837, 19.768122
4.6, 792.155334, 144.254196, -0.672961
4.6, 719.640869, 716.543945, 35.196362
4.6, 877.881165, 188.556091, 53.49794
4.6, 970.182434, 725.193787, 20.77928
4.6, 859.466919, 794.302917, 2.806857
4.6, 684.223511, 933.707275, 0.482865
4.6, 623.13446, 693.735535, -81.251282
4.6, 773.043518, 974.748901, 32.088562
4.6, 218.99234, 432.521698, -3.488849
4.6, 786.604797, 624.662903, 8.398685
4.6, 1038.059448, 656.926331, 37.367523
4.6, 338.408722, 633.318542, -76.960136
4.6, 609.579163, 647.043518, -36.68642
4.6, 811.832886, 784.67865, 5.372106
4.6, 649.33551, 1000.646667, -1.631768
4.6, 866.080383, 675.487061, 7.545201
4.6, 687.019226, 751.967712, 1.040051
4.6, 582.768494, 721.668518, -0.2604
4.6, 888.810059, 876.243408, 11.288939
4.7, 1097.249023, 385.393433, -0.218846
4.7, 711.220398, 263.792572, 32.300388
4.7, 944.078735, 601.790527, -1.637075
4.7, 802.1922, 580.146973, -13.766284
4.7, 828.935181, 740.513306, 3.947423
4.7, 603.942017, 418.281616, -5.8221
4.7, 488.579956, 521.713989, 32.707981
4.7, 447.334534, 136.11499, 6.189066
4.7, 811.389038, 359.235931, 14.955851
4.7, 567.576538, 450.263397, 6.003356
4.7, 675.257935, 705.097229, 15.267247
4.7, 945.170471, 550.675537, 29.817215
4.7, 458.287659, 949.918762, -1.700383
4.7, 459.877289, 266.59436, 111.936424
4.7, 1005.438721, 233.961288, -18.455482
4.7, 221.048111, 627.744934, 17.745617
4.7, 842.484375, 400.018616, -8.521534
4.7, 829.770142, 112.210587, -4.854941
4.7, 582.472412, 545.646545, 30.997671
4.7, 936.162964, 170.742462, -0.147265
4.7, 642.839294, 612.473206, 20.619322
4.7, 275.884308, 689.063049, 54.706734
4.7, 290.5513, 805.953674, 23.333038
4.7, 986.157166, 575.701721, 3.242131
4.7, 232.836136, 387.285736, -3.287736
4.7, 641.727905, 448.925598, 77.126762
4.7, 1050.599854, 476.343048, -20.039991
4.7, 726.072632, 481.244476, 4.560868
4.7, 837.605347, 266.195709, 25.254259
4.7, 535.875854, 710.197266, -19.797516
4.7, 1003.743408, 482.598877, -2.093017
4.7, 1050.118408, 303.002075, -32.212326
4.7, 1078.015137, 342.608917, 1.081592
4.7, 385.950592, 830.814026, 149.24678
4.7, 549.152893, 581.251404, 20.064049
4.7, 812.835205, 437.286682, 4.045322
4.7, 986.366638, 528.792725, 37.221989
4.7, 981.557007, 350.869324, 41.128117
4.7, 783.929199, 94.989983, -17.441092
4.7, 752.158752, 239.28334, -41.387707
4.7, 904.399902, 276.419281, 27.607824
4.7, 571.630005, 497.675385, -13.911607
4.7, 584.569763, 949.932312, 48.040287
4.7, 534.595581, 535.112427, -14.212917
4.7, 839.763245, 158.597626, 51.375526
4.7, 766.801208, 343.404999, -33.069733
4.7, 477.144653, 474.756134, -44.293663
4.7, 818.321838, 534.233521, -14.039517
4.7, 676.777222, 482.374481, -7.817001
4.7, 445.936737, 437.569122, 11.966857
4.7, 629.352112, 930.693115, 5.362452
4.7, 751.455322, 406.44632, 36.457031
4.7, 354.269135, 688.688354, -33.400543
4.7, 806.008667, 307.054443, 5.294064
4.7, 652.895386, 786.445129, 19.805902
4.7, 1077.408691, 516.941589, -7.602139
4.7, 768.967529, 501.218689, -38.179695
4.7, 707.674622, 670.315002, -6.142709
4.7, 505.952209, 616.826111, 88.898094
4.7, 417.202484, 927.003845, 11.793655
4.7, 649.874695, 401.902069, 41.728813
4.7, 314.528595, 716.744385, 27.780521
4.7, 1001.225708, 688.412537, -2.023765
4.7, 654.921326, 525.824951, -13.593816
4.7, 675.809021, 570.163452, -25.760626
4.7, 434.148376, 504.800171, -108.088516
4.7, 1007.088318, 394.360474, 0.553734
4.7, 818.420227, 667.79303, 7.200933
4.7, 877.811157, 433.931366, -33.628441
4.7, 955.011597, 215.167542, 21.232246
4.7, 1039.183472, 429.138824, -21.875919
4.7, 863.199646, 479.908783, -57.418663
4.7, 206.530014, 540.557373, -54.464973
4.7, 553.578674, 628.644165, -38.891331
4.7, 548.605103, 985.209717, -116.215233
4.7, 718.090759, 348.040314, 5.865467
4.7, 284.615479, 756.891052, -5.22693
4.7, 951.539429, 485.863983, -9.615097
4.7, 599.942871, 768.310059, 20.512903
4.7, 600.805481, 996.810974, 4.627888
4.7, 543.648987, 137.849655, -137.390274
4.7, 738.387512, 303.511658, 5.522837
4.7, 523.658875, 486.130249, 0.012213
4.7, 246.483795, 727.939209, 4.064746
4.7, 406.347198, 160.58989, 1.507376
4.7, 515.557739, 375.547791, -12.593587
4.7, 502.107635, 568.667297, -37.132324
4.7, 1120.133179, 480.181427, -0.99408
4.7, 569.164734, 675.275635, 39.585209
4.7, 573.850098, 187.606979, -55.8027
4.7, 720.993774, 900.445007, 55.702312
4.7, 934.097534, 356.163239, 32.198204
4.7, 703.187378, 523.184998, 14.745431
4.7, 968.905334, 884.261597, 5.585722
4.7, 854.116455, 841.87738, 2.933756
4.7, 850.482117, 574.348999, -6.077626
4.7, 691.695374, 624.269775, 5.780665
4.7, 936.415894, 440.32547, 38.264427
4.7, 732.715881, 948.209045, -25.143444
4.7, 1123.358154, 527.474487, -0.186691
4.7, 766.152588, 453.214203, 19.214846
4.7, 721.135864, 587.297668, 12.061663
4.7, 587.622681, 843.62384, 95.190002
4.7, 985.798462, 437.710754, -17.565388
4.7, 226.893295, 676.08667, -41.448807
4.7, 1069.38855, 612.789124, -13.071884
4.7, 1031.130127, 353.331665, 5.730755
4.7, 627.111694, 566.267273, 2.140176
4.7, 697.257141, 391.236877, -29.86969
4.7, 380.619904, 532.560059, -197.113464
4.7, 709.976624, 216.251221, -21.335255
4.7, 834.832214, 621.101929, 1.079795
4.7, 754.986084, 677.104797, 7.337893
4.7, 912.740784, 514.684326, 4.975698
4.7, 876.040039, 238.06955, -36.369141
4.7, 1016.602722, 614.317078, 77.630913
4.7, 895.609619, 144.62291, 0.576921
4.7, 897.370361, 565.172974, -8.244841
4.7, 682.003723, 825.915771, -50.020264
4.7, 563.411499, 392.646942, -20.781597
4.7, 737.622864, 632.360229, 4.992314
4.7, 956.889038, 817.655151, 14.316953
4.7, 923.750793, 736.171692, 6.312223
4.7, 805.912659, 833.586853, 7.887912
4.7, 576.000305, 89.570969, 0.940346
4.7, 592.846375, 601.350159, 1.893879
4.7, 895.605713, 389.448151, -15.467241
4.7, 636.283813, 844.464722, 71.36235
4.7, 868.171448, 528.606628, 3.949472
4.7, 1110.715942, 429.54129, -7.470707
4.7, 1115.261597, 630.05719, -1.004907
4.7, 1027.737427, 552.225952, 11.170325
4.7, 1076.852173, 722.85968, -1.725472
4.7, 333.202423, 829.682434, -28.533739
4.7, 619.681458, 492.8284, 12.547081
4.7, 256.998688, 482.664612, -20.83927
4.7, 730.374573, 773.687927, -67.639137
4.7, 729.051819, 835.232117, 134.735733
4.7, 882.402283, 611.822449, 11.015244
4.7, 748.209595, 544.854309, 2.653517
4.7, 258.225403, 533.475708, -36.116089
4.7, 816.113159, 484.840485, -2.017732
4.7, 767.702026, 804.359558, -33.856815
4.7, 759.91748, 872.843567, -41.680004
4.7, 360.582764, 738.362732, 35.021549
4.7, 936.708984, 690.723633, -15.76403
4.7, 209.038513, 492.164764, 16.348078
4.7, 1122.557251, 576.635986, 0.741537
4.7, 959.211914, 398.646759, 6.226671
4.7, 771.475952, 919.951111, 92.395966
4.7, 1074.917358, 564.652283, 12.867843
4.7, 1101.903809, 681.030151, 6.071045
4.7, 522.215698, 421.831787, 102.274048
4.7, 584.946045, 900.578857, 37.576736
4.7, 656.467224, 659.431458, -61.806923
4.7, 503.668884, 970.386353, 30.882639
4.7, 812.210266, 946.924805, 2.80119
4.7, 913.849976, 647.973816, 13.497532
4.7, 1064.135376, 768.483643, 7.309832
4.7, 639.237183, 740.287903, 9.648303
4.7, 876.806213, 748.927185, 19.776831
4.7, 792.483154, 148.899979, -0.474041
4.7, 719.662903, 716.571167, 35.19249
4.7, 878.001099, 188.702515, 53.6525
4.7, 970.211304, 725.198975, 20.780119
4.7, 859.545288, 794.333435, 2.803202
4.7, 684.228271, 933.6521, 0.477495
4.7, 623.142212, 693.762878, -81.243927
4.7, 773.004333, 974.673828, 32.082699
4.7, 218.884262, 432.627411, -3.487924
4.7, 786.526428, 624.692078, 8.387037
4.7, 1038.024658, 656.953674, 37.373089
4.7, 338.424591, 633.24176, -76.960625
4.7, 609.469421, 646.990479, -36.698616
4.7, 811.812927, 784.690491, 5.377408
4.7, 649.316162, 1000.704346, -1.627903
4.7, 866.083496, 675.406189, 7.542252
4.7, 686.960449, 752.036682, 1.037798
4.7, 582.776917, 721.632019, -0.266283
4.7, 888.837891, 876.134399, 11.286548
4.8, 1097.263428, 385.424683, -0.219754
4.8, 712.196838, 263.668854, 32.565781
4.8, 944.092773, 601.741333, -1.638871
4.8, 802.373291, 580.230225, -13.781672
4.8, 828.976013, 740.539978, 3.939297
4.8, 603.993469, 418.261078, -5.822893
4.8, 488.625214, 521.648621, 32.710602
4.8, 447.469269, 136.027527, 6.181063
4.8, 811.40094, 359.34256, 14.950996
4.8, 567.594238, 450.205322, 6.000269
4.8, 675.324524, 705.119934, 15.268724
4.8, 945.075684, 550.771729, 29.826487
4.8, 458.391479, 949.864624, -1.707537
4.8, 464.131653, 278.081635, 112.030151
4.8, 1008.029053, 236.679504, -18.637421
4.8, 221.225693, 627.28064, 17.748398
4.8, 842.465881, 400.0755, -8.522706
4.8, 828.853455, 111.773682, -4.942942
4.8, 582.534668, 545.761414, 31.007027
4.8, 936.089661, 170.957504, -0.187712
4.8, 642.880615, 612.40802, 20.624125
4.8, 274.064087, 688.343994, 54.758556
4.8, 291.894775, 808.050659, 23.336599
4.8, 986.25592, 575.582581, 3.251837
4.8, 232.527603, 387.316559, -3.125919
4.8, 641.575562, 449.026001, 77.111916
4.8, 1050.581787, 476.368408, -20.037806
4.8, 726.789917, 480.687775, 4.503572
4.8, 836.952332, 268.166748, 25.092405
4.8, 535.710571, 710.187683, -19.786514
4.8, 1003.650574, 481.896729, -2.055069
4.8, 1045.617188, 306.909912, -32.291969
4.8, 1077.892334, 342.616882, 1.072093
4.8, 386.363281, 840.724426, 149.210281
4.8, 549.075134, 581.105408, 20.053549
4.8, 812.844788, 437.272491, 4.046155
4.8, 987.095093, 528.579163, 37.172592
4.8, 981.71759, 351.057648, 41.108387
4.8, 784.187622, 94.67276, -17.187002
4.8, 747.593384, 231.316345, -41.286171
4.8, 904.477295, 276.607422, 27.615223
4.8, 571.501953, 497.732941, -13.899629
4.8, 584.431091, 950.128479, 48.042248
4.8, 534.566406, 534.984802, -14.209547
4.8, 840.841675, 157.887497, 51.435112
4.8, 766.865417, 343.640686, -33.064487
4.8, 477.172333, 474.72168, -44.293621
4.8, 818.390564, 534.250305, -14.043443
4.8, 676.725281, 482.427521, -7.810008
4.8, 445.893341, 437.597015, 11.970637
4.8, 635.220886, 934.905396, 5.622864
4.8, 751.460083, 406.386322, 36.454731
4.8, 355.726135, 689.729614, -33.58902
4.8, 806.09137, 307.041565, 5.288867
4.8, 653.017822, 786.539246, 19.826382
4.8, 1077.360107, 517.003723, -7.596274
4.8, 768.949829, 501.262604, -38.171207
4.8, 707.606018, 670.340149, -6.140297
4.8, 506.157501, 616.7276, 88.952263
4.8, 417.214996, 927.028625, 11.79734
4.8, 649.937744, 401.950684, 41.719719
4.8, 313.96991, 714.950073, 27.873106
4.8, 1001.303345, 688.41156, -2.03142
4.8, 655.004517, 525.81311, -13.598403
4.8, 675.746948, 570.172058, -25.755251
4.8, 434.174988, 504.816895, -108.086777
4.8, 1007.114441, 394.40036, 0.560564
4.8, 818.464172, 667.880737, 7.209715
4.8, 877.718384, 433.851624, -33.61961
4.8, 954.337158, 215.568939, 21.251627
4.8, 1039.174561, 429.05899, -21.868979
4.8, 863.142029, 479.939331, -57.410835
4.8, 206.66655, 540.247803, -54.540337
4.8, 554.103699, 628.676331, -38.920456
4.8, 548.549805, 985.244324, -116.216301
4.8, 718.092163, 348.194214, 5.880832
4.8, 288.934082, 757.560486, -5.352397
4.8, 951.526184, 485.845947, -9.612789
4.8, 599.745911, 769.002258, 20.430279
4.8, 601.035339, 996.758545, 4.608904
4.8, 543.604797, 137.825607, -137.397812
4.8, 739.393311, 303.451935, 5.47611
4.8, 523.803711, 486.154114, 0.013877
4.8, 247.834183, 731.337463, 4.084641
4.8, 406.382202, 160.524414, 1.499114
4.8, 515.643127, 375.173889, -12.596354
4.8, 502.61795, 568.842041, -37.092896
4.8, 1120.023071, 480.313446, -0.982738
4.8, 569.180603, 675.059753, 39.587013
4.8, 587.086609, 181.8965, -56.028458
4.8, 721.078918, 900.461182, 55.704685
4.8, 934.1521, 356.27948, 32.268375
4.8, 703.238525, 523.034363, 14.752908
4.8, 968.929382, 884.247559, 5.58567
4.8, 854.195923, 841.861023, 2.935505
4.8, 850.409729, 574.429749, -6.0703
4.8, 691.61554, 624.361328, 5.794456
4.8, 936.483337, 440.363708, 38.272232
4.8, 732.651306, 948.1922, -25.144533
4.8, 1123.442627, 527.401428, -0.1925
4.8, 766.117981, 453.143127, 19.210325
4.8, 721.03064, 587.148865, 12.056483
4.8, 585.001831, 839.640259, 95.484238
4.8, 985.810425, 437.693298, -17.565233
4.8, 226.884293, 675.721252, -41.435783
4.8, 1069.362549, 612.746887, -13.074585
4.8, 1031.336426, 352.841248, 5.677563
4.8, 627.165527, 566.323792, 2.14034
4.8, 697.255066, 391.247742, -29.869598
4.8, 378.011505, 539.781006, -197.598602
4.8, 701.951843, 216.427597, -21.450602
4.8, 834.871399, 621.045105, 1.079924
4.8, 754.966614, 677.11615, 7.33637
4.8, 912.833618, 514.62793, 4.964086
4.8, 875.90094, 237.932648, -36.394344
4.8, 1016.578552, 614.341675, 77.62542
4.8, 896.272827, 145.129929, 0.570814
4.8, 897.307556, 565.203064, -8.240619
4.8, 681.862366, 825.782776, -49.881554
4.8, 563.305603, 392.699066, -20.774252
4.8, 737.655334, 632.563599, 4.996507
4.8, 956.893677, 817.672485, 14.318316
4.8, 923.784119, 736.182922, 6.31392
4.8, 805.869263, 833.633606, 7.881931
4.8, 577.570312, 90.727165, 0.458587
4.8, 592.807129, 601.419434, 1.886836
4.8, 895.554138, 389.507416, -15.473278
4.8, 633.78894, 835.874207, 71.300056
4.8, 868.08783, 528.655884, 3.951543
4.8, 1110.80188, 429.539703, -7.47582
4.8, 1115.25769, 629.922119, -1.011063
4.8, 1027.752686, 552.359863, 11.170307
4.8, 1076.850098, 722.80304, -1.727699
4.8, 336.402893, 826.115662, -28.389545
4.8, 619.660461, 492.880219, 12.554137
4.8, 256.430237, 480.401215, -20.963902
4.8, 730.269592, 773.612671, -67.648018
4.8, 729.151855, 835.212646, 134.744766
4.8, 882.514343, 611.161743, 11.005672
4.8, 748.019226, 544.808533, 2.645727
4.8, 260.308563, 528.32312, -36.129768
4.8, 816.235718, 484.857574, -2.026028
4.8, 767.73407, 804.399841, -33.862671
4.8, 760.043274, 872.7901, -41.680656
4.8, 351.730652, 746.82489, 35.187302
4.8, 936.757751, 690.682007, -15.762465
4.8, 209.213593, 490.522583, 16.39768
4.8, 1122.547607, 576.65448, 0.746747
4.8, 959.221069, 398.623535, 6.22537
4.8, 771.527039, 919.924927, 92.397308
4.8, 1074.898804, 564.623596, 12.863958
4.8, 1101.807617, 681.088989, 6.078363
4.8, 522.329773, 421.648132, 102.160362
4.8, 592.751953, 900.488953, 37.446663
4.8, 656.530823, 659.335083, -61.806023
4.8, 503.654633, 970.319702, 30.880476
4.8, 812.217407, 946.916016, 2.797262
4.8, 913.837158, 647.90387, 13.493405
4.8, 1064.13562, 768.433472, 7.307538
4.8, 639.288147, 740.232788, 9.64838
4.8, 876.813721, 748.981018, 19.782192
4.8, 793.029846, 152.741516, -0.275305
4.8, 719.686829, 716.518921, 35.190716
4.8, 878.468994, 189.573944, 53.614899
4.8, 970.1745, 725.219543, 20.775612
4.8, 859.534119, 794.329773, 2.802386
4.8, 684.586182, 933.504395, 0.460855
4.8, 623.232239, 693.794983, -81.234421
4.8, 773.06897, 974.694275, 32.089165
4.8, 218.802307, 433.183868, -3.511081
4.8, 786.610596, 624.722229, 8.391465
4.8, 1038.03064, 656.896729, 37.369778
4.8, 338.460144, 633.280823, -76.964081
4.8, 609.557861, 647.05658, -36.688091
4.8, 811.841064, 784.650208, 5.377236
4.8, 649.296143, 1000.698242, -1.625772
4.8, 866.083923, 675.419556, 7.54508
4.8, 686.987244, 751.974731, 1.036798
4.8, 583.420471, 722.392456, -0.266338
4.8, 888.822632, 876.187439, 11.288843
4.9, 1097.261963, 385.418182, -0.216535
4.9, 711.941772, 260.848572, 32.828239
4.9, 944.112061, 601.742981, -1.6408
4.9, 802.242126, 580.155579, -13.772172
4.9, 828.922852, 740.506165, 3.941605
4.9, 603.959412, 418.204895, -5.828664
4.9, 488.535248, 521.698669, 32.705032
4.9, 447.683289, 136.027451, 6.184384
4.9, 811.461182, 359.411377, 14.951404
4.9, 567.597412, 450.17569, 5.998822
4.9, 675.305908, 705.079956, 15.268506
4.9, 945.155212, 550.75708, 29.819855
4.9, 458.361572, 949.914978, -1.702711
4.9, 471.497437, 289.708466, 112.223396
4.9, 1013.922607, 243.658157, -18.85334
4.9, 221.416016, 626.13562, 17.783455
4.9, 842.454529, 400.018768, -8.519025
4.9, 826.840088, 110.933945, -4.905155
4.9, 582.459351, 545.636414, 31.003197
4.9, 937.355652, 171.702484, -0.208508
4.9, 642.927917, 612.401672, 20.626291
4.9, 272.673737, 692.456909, 54.590183
4.9, 292.935638, 809.046631, 23.405472
4.9, 986.207336, 575.507629, 3.258936
4.9, 232.680939, 387.620453, -2.981105
4.9, 641.629333, 449.036011, 77.114822
4.9, 1050.594238, 476.323517, -20.041056
4.9, 726.848389, 480.513, 4.502865
4.9, 840.75946, 272.806793, 25.135107
4.9, 535.716736, 710.254089, -19.785278
4.9, 1003.774475, 482.63559, -2.098328
4.9, 1045.509277, 306.936096, -32.324047
4.9, 1077.898926, 342.638153, 1.073748
4.9, 388.341736, 848.354065, 149.435684
4.9, 548.417175, 580.791199, 19.994127
4.9, 812.860535, 437.350311, 4.038007
4.9, 987.115662, 528.629211, 37.175774
4.9, 981.758728, 351.005096, 41.111168
4.9, 781.521484, 93.499252, -17.165182
4.9, 742.470215, 222.624008, -41.283493
4.9, 904.643677, 276.878326, 27.617052
4.9, 572.162354, 498.041321, -13.940902
4.9, 584.980408, 949.476624, 48.038998
4.9, 534.569763, 535.066162, -14.210886
4.9, 842.560913, 155.892059, 51.463764
4.9, 766.79071, 343.744415, -33.051971
4.9, 477.168793, 474.751526, -44.28923
4.9, 818.214905, 534.213623, -14.027211
4.9, 676.767151, 482.426788, -7.811051
4.9, 445.946259, 437.514709, 11.965153
4.9, 636.846313, 941.485229, 5.762524
4.9, 751.497559, 406.35968, 36.448128
4.9, 355.568024, 690.318298, -33.753204
4.9, 806.238464, 306.906616, 5.271825
4.9, 652.810608, 785.690063, 19.759861
4.9, 1077.331665, 516.93866, -7.593616
4.9, 769.050659, 501.25238, -38.171669
4.9, 707.653503, 670.276245, -6.144329
4.9, 506.317749, 616.589355, 88.951027
4.9, 417.135498, 926.910034, 11.797851
4.9, 649.941101, 401.899506, 41.721283
4.9, 313.744904, 715.729492, 28.020433
4.9, 1001.233826, 688.37915, -2.024095
4.9, 654.814392, 525.786072, -13.576747
4.9, 675.760254, 570.308655, -25.745098
4.9, 434.229034, 504.79361, -108.087082
4.9, 1007.066223, 394.328369, 0.553436
4.9, 818.489929, 667.819824, 7.207802
4.9, 877.776489, 433.890076, -33.626999
4.9, 955.211121, 216.230499, 21.319664
4.9, 1039.199097, 429.037872, -21.867331
4.9, 863.29657, 479.836151, -57.426651
4.9, 206.512741, 538.463501, -54.505043
4.9, 554.348511, 629.762329, -38.902996
4.9, 548.544861, 985.170471, -116.209518
4.9, 718.206665, 348.0961, 5.869748
4.9, 292.413971, 759.851196, -5.334404
4.9, 951.546143, 485.805511, -9.60856
4.9, 600.12854, 768.428833, 20.272964
4.9, 600.8797, 996.80481, 4.626351
4.9, 543.682861, 137.863449, -137.390594
4.9, 738.837646, 304.280884, 5.459328
4.9, 523.757385, 486.055756, 0.005308
4.9, 249.24649, 734.723694, 4.145823
4.9, 406.71109, 160.403839, 1.50796
4.9, 515.676086, 374.880676, -12.591958
4.9, 502.133606, 568.665649, -37.126461
4.9, 1120.0625, 480.295288, -0.985399
4.9, 569.311279, 675.221741, 39.58709
4.9, 599.083008, 180.360199, -56.181652
4.9, 721.1474, 900.406006, 55.712688
4.9, 934.228394, 355.072052, 32.320705
4.9, 703.207764, 523.029358, 14.744529
4.9, 968.935852, 884.200378, 5.582095
4.9, 854.185425, 841.772461, 2.941625
4.9, 850.453918, 574.489868, -6.064294
4.9, 691.673523, 624.36554, 5.795081
4.9, 936.471558, 440.393738, 38.272457
4.9, 732.551941, 948.185364, -25.14246
4.9, 1123.385376, 527.545044, -0.179034
4.9, 766.253845, 453.17926, 19.219978
4.9, 721.156982, 587.178467, 12.055541
4.9, 583.997498, 834.575928, 95.588837
4.9, 985.732483, 437.813446, -17.565886
4.9, 226.196762, 673.984558, -41.511776
4.9, 1069.429688, 612.814575, -13.072323
4.9, 1031.281006, 352.924225, 5.683029
4.9, 627.158325, 566.254028, 2.139955
4.9, 697.315674, 391.236603, -29.864244
4.9, 371.835663, 540.450989, -197.922058
4.9, 693.375, 217.161713, -21.753893
4.9, 834.890198, 621.07135, 1.082293
4.9, 754.981262, 677.108948, 7.338411
4.9, 912.78479, 514.596863, 4.968373
4.9, 874.756409, 238.005234, -36.325504
4.9, 1016.643738, 614.378174, 77.627151
4.9, 897.15332, 145.209854, 0.568993
4.9, 897.2995, 565.171997, -8.24142
4.9, 681.913208, 826.024231, -49.788986
4.9, 563.308472, 392.782379, -20.77738
4.9, 737.744995, 632.411438, 4.985691
4.9, 956.887329, 817.609009, 14.316027
4.9, 923.718506, 736.109924, 6.30922
4.9, 805.883728, 833.531006, 7.883207
4.9, 582.989136, 87.847038, 0.152337
4.9, 592.826294, 601.290894, 1.889727
4.9, 895.532349, 389.381287, -15.462124
4.9, 632.663086, 830.940613, 71.450134
4.9, 868.236206, 528.665771, 3.939687
4.9, 1110.850586, 429.57486, -7.478129
4.9, 1115.171143, 629.964355, -1.003212
4.9, 1027.772827, 552.30249, 11.168093
4.9, 1076.890625, 722.808105, -1.731004
4.9, 339.586273, 821.788696, -28.232704
4.9, 619.652954, 492.943451, 12.560046
4.9, 256.450165, 479.127563, -21.198627
4.9, 730.351135, 773.705139, -67.64016
4.9, 729.238159, 835.19696, 134.750366
4.9, 882.444885, 611.206604, 11.014861
4.9, 748.100769, 544.853455, 2.642814
4.9, 261.346832, 527.613586, -35.817074
4.9, 816.256409, 484.848694, -2.025661
4.9, 767.70575, 804.513428, -33.870514
4.9, 760.089355, 872.757568, -41.681511
4.9, 343.644104, 755.164734, 35.339096
4.9, 936.718689, 690.671753, -15.762361
4.9, 209.205811, 490.488647, 16.485558
4.9, 1122.520752, 576.741211, 0.752136
4.9, 959.26593, 398.860382, 6.247613
4.9, 771.506714, 919.926514, 92.398628
4.9, 1074.95459, 564.676941, 12.870663
4.9, 1102.290649, 681.082275, 6.069211
4.9, 522.588074, 421.599701, 102.054756
4.9, 599.87561, 903.845337, 37.291454
4.9, 656.490112, 659.334045, -61.811943
4.9, 503.674225, 970.318909, 30.881565
4.9, 812.280945, 946.914368, 2.796201
4.9, 913.865295, 647.82312, 13.489511
4.9, 1064.114746, 768.513428, 7.313973
4.9, 639.257751, 740.2948, 9.641905
4.9, 876.763611, 748.867676, 19.77318
4.9, 795.373901, 157.981445, -0.180223
4.9, 719.620117, 716.555908, 35.19183
4.9, 877.966125, 189.460037, 53.595005
4.9, 970.211548, 725.19812, 20.779289
4.9, 859.555847, 794.283325, 2.804618
4.9, 685.033386, 933.794006, 0.494778
4.9, 623.15271, 693.653076, -81.246902
4.9, 773.087952, 974.692444, 32.090313
4.9, 218.751022, 433.414062, -3.501905
4.9, 786.619019, 624.716919, 8.389527
4.9, 1038.003418, 656.87207, 37.367371
4.9, 338.444061, 633.288391, -76.957779
4.9, 609.536499, 647.073853, -36.686966
4.9, 811.867371, 784.713257, 5.381464
4.9, 649.322998, 1000.681519, -1.625714
4.9, 866.129517, 675.412598, 7.550315
4.9, 686.989746, 751.902649, 1.034538
4.9, 583.455994, 722.456543, -0.245353
4.9, 888.850952, 876.108582, 11.287041
5, 1097.280884, 385.390717, -0.219616
5, 713.702698, 256.81424, 32.971954
5, 944.121826, 601.742371, -1.641526
5, 802.219727, 580.241516, -13.76654
5, 828.951416, 740.367676, 3.948352
5, 604.009705, 418.307831, -5.817274
5, 488.527283, 521.677185, 32.706337
5, 447.860779, 135.961227, 6.179285
5, 811.470703, 359.377838, 14.956449
5, 567.641541, 450.181763, 6.00296
5, 675.432495, 705.162231, 15.260822
5, 945.086243, 550.675476, 29.824017
5, 458.353271, 949.901306, -1.696952
5, 482.985474, 296.982849, 112.616539
5, 1019.403259, 249.724274, -18.729473
5, 224.988602, 622.271118, 17.789827
5, 842.40625, 399.966522, -8.514253
5, 822.959045, 109.534393, -4.849869
5, 582.478577, 545.601013, 31.001678
5, 939.216614, 172.958374, -0.341919
5, 642.855103, 612.567139, 20.61418
5, 269.862396, 694.091614, 54.513157
5, 294.868866, 810.919373, 23.465611
5, 986.246399, 575.623657, 3.245541
5, 233.105087, 388.308716, -2.861699
5, 641.654968, 448.966644, 77.118164
5, 1050.593384, 476.324493, -20.041853
5, 726.023438, 481.19989, 4.567363
5, 846.344421, 277.240234, 25.165674
5, 535.672363, 710.244873, -19.779966
5, 1003.776245, 481.944672, -2.069239
5, 1045.08313, 306.767944, -32.306355
5, 1077.994751, 342.808594, 1.087216
5, 395.631622, 857.780151, 149.80127
5, 549.011108, 581.085938, 20.051964
5, 812.834229, 437.298859, 4.044446
5, 986.344666, 528.6922, 37.217857
5, 981.920288, 351.127258, 41.109203
5, 776.539246, 93.455978, -17.256659
5, 737.322083, 214.620972, -41.37006
5, 904.704956, 277.044159, 27.616394
5, 571.541748, 497.816864, -13.897878
5, 584.724731, 949.60968, 48.049404
5, 534.540222, 535.115601, -14.210653
5, 845.38385, 151.357605, 51.465435
5, 766.731323, 343.911469, -33.038284
5, 477.25943, 474.677277, -44.296173
5, 818.339722, 534.179138, -14.036368
5, 676.767578, 482.39444, -7.809406
5, 445.927399, 437.491119, 11.964721
5, 639.0495, 949.687073, 5.793234
5, 751.4953, 406.352509, 36.450069
5, 354.459412, 691.233215, -33.87162
5, 806.174622, 307.052917, 5.285638
5, 653.011475, 785.701599, 19.769865
5, 1077.387085, 516.92865, -7.600354
5, 769.027161, 501.14975, -38.175892
5, 707.469971, 670.405457, -6.132643
5, 506.062531, 616.631897, 88.893127
5, 417.181915, 926.994202, 11.798958
5, 649.88739, 401.873505, 41.726917
5, 312.477478, 715.637085, 28.260563
5, 1001.26001, 688.376465, -2.028612
5, 654.820679, 525.757812, -13.576364
5, 675.618591, 570.260864, -25.738008
5, 434.40387, 504.773163, -108.102913
5, 1007.094666, 394.34082, 0.5546
5, 818.43103, 667.775818, 7.199973
5, 877.825256, 433.845032, -33.630341
5, 951.551575, 219.730316, 21.315832
5, 1039.169556, 429.106445, -21.873295
5, 863.211426, 479.867035, -57.418179
5, 206.318573, 536.959717, -54.621746
5, 554.385315, 629.679016, -38.905945
5, 548.477966, 985.27063, -116.226028
5, 718.197876, 348.128998, 5.874269
5, 295.615112, 761.876953, -5.330011
5, 951.52771, 485.820068, -9.609907
5, 599.969604, 769.533875, 20.184454
5, 600.983398, 996.757996, 4.619574
5, 543.646301, 137.789932, -137.396805
5, 739.566467, 304.501221, 5.417144
5, 523.828247, 486.0896, 0.008411
5, 252.279266, 740.356323, 4.269958
5, 407.080536, 160.708725, 1.504288
5, 515.599731, 374.621124, -12.594037
5, 502.598297, 568.80188, -37.089672
5, 1120.076172, 480.286926, -0.985404
5, 569.302856, 675.114624, 39.584732
5, 609.595032, 179.988968, -56.278595
5, 721.122375, 900.289734, 55.716789
5, 934.270996, 354.391998, 32.182476
5, 703.250183, 523.003296, 14.747293
5, 968.995178, 884.254089, 5.582919
5, 854.1427, 841.873169, 2.929897
5, 850.488403, 574.351196, -6.073484
5, 691.683044, 624.57019, 5.815722
5, 936.434814, 440.368439, 38.269173
5, 732.601562, 948.113464, -25.146177
5, 1123.487305, 527.448364, -0.187709
5, 766.223755, 453.171112, 19.221884
5, 721.231323, 586.153748, 11.98239
5, 580.407593, 826.710999, 95.630669
5, 985.7724, 437.772156, -17.558989
5, 225.888062, 671.216553, -41.593506
5, 1069.421387, 612.787781, -13.07616
5, 1031.300415, 352.794983, 5.671766
5, 627.121582, 566.205627, 2.136098
5, 697.227356, 391.264893, -29.873482
5, 361.876617, 542.047852, -198.137787
5, 682.335693, 219.167587, -21.825222
5, 834.80127, 621.027832, 1.072058
5, 755.047607, 677.087952, 7.341734
5, 912.772461, 514.668701, 4.971599
5, 874.325439, 239.033218, -36.32412
5, 1016.621399, 614.301758, 77.630409
5, 899.070557, 147.118576, 0.527357
5, 897.339417, 565.21991, -8.245509
5, 682.173218, 825.58728, -49.784584
5, 563.323975, 392.757721, -20.778074
5, 737.642456, 632.444824, 4.999127
5, 956.829895, 817.608826, 14.310372
5, 923.73291, 736.037292, 6.303659
5, 805.901428, 833.439636, 7.88537
5, 594.159851, 88.182343, 0.306584
5, 592.900024, 601.296448, 1.894001
5, 895.513062, 389.356903, -15.461899
5, 629.952881, 829.873413, 71.432465
5, 868.099487, 528.534607, 3.954532
5, 1110.866211, 429.592438, -7.479495
5, 1115.182251, 630.040161, -0.9984
5, 1027.757935, 552.343384, 11.170384
5, 1076.824829, 722.796936, -1.723527
5, 342.635406, 817.000427, -28.259933
5, 619.812378, 492.593323, 12.530527
5, 255.450851, 473.773804, -21.109945
5, 730.418152, 773.566162, -67.635307
5, 729.161499, 835.321289, 134.737579
5, 882.47168, 611.200012, 11.013643
5, 748.150635, 544.803162, 2.645668
5, 263.860931, 524.195129, -35.869591
5, 816.249817, 484.888763, -2.028111
5, 767.722656, 804.411438, -33.865265
5, 760.092712, 872.788574, -41.68742
5, 344.197296, 759.894714, 35.183182
5, 936.695374, 690.679749, -15.767823
5, 209.95282, 489.486664, 16.531591
5, 1122.503174, 576.659119, 0.745606
5, 959.252686, 398.900085, 6.250916
5, 771.533508, 919.978821, 92.392685
5, 1074.883545, 564.609192, 12.862459
5, 1101.869385, 681.167053, 6.087944
5, 522.523132, 421.311523, 102.012558
5, 608.432434, 906.552002, 37.234016
5, 656.394653, 659.352844, -61.816475
5, 503.612854, 970.282898, 30.883305
5, 812.298706, 946.853455, 2.798278
5, 913.864746, 647.840576, 13.487999
5, 1064.019165, 768.452698, 7.302524
5, 639.418579, 740.201843, 9.64888
5, 876.78125, 748.851257, 19.774426
5, 799.397461, 163.61795, -0.150186
5, 719.647583, 716.54657, 35.19022
5, 876.914124, 189.777893, 53.540649
5, 970.194641, 725.122498, 20.780172
5, 859.503662, 794.289124, 2.80008
5, 685.208191, 933.855408, 0.506367
5, 623.253113, 693.751343, -81.22863
5, 773.023254, 974.718445, 32.086716
5, 218.709686, 433.75531, -3.503619
5, 786.567444, 624.698364, 8.381726
5, 1038.051147, 656.918945, 37.37355
5, 338.457703, 633.272583, -76.956665
5, 609.555115, 647.19281, -36.679218
5, 811.903381, 784.758606, 5.383425
5, 649.282715, 1000.513855, -1.622065
5, 866.081116, 675.359558, 7.545928
5, 686.970886, 752.081909, 1.042142
5, 583.974976, 722.941223, -0.280613
5, 888.911987, 876.080322, 11.283318
5.1, 1097.256958, 385.497223, -0.209019
5.1, 716.342346, 253.566696, 33.066582
5.1, 944.043335, 601.817322, -1.633425
5.1, 802.243408, 580.149719, -13.772744
5.1, 828.886536, 740.322815, 3.951363
5.1, 603.943848, 418.19101, -5.825698
5.1, 488.635864, 521.594849, 32.713154
5.1, 447.923431, 135.862686, 6.176751
5.1, 811.536743, 359.386902, 14.96271
5.1, 567.642761, 450.159973, 6.002409
5.1, 675.226929, 703.83075, 15.363148
5.1, 945.140625, 550.56958, 29.820644
5.1, 458.330139, 949.949707, -1.696361
5.1, 494.143494, 306.235443, 112.975883
5.1, 1023.584106, 255.187164, -18.899183
5.1, 231.992401, 618.131287, 17.575987
5.1, 842.435181, 400.022949, -8.520893
5.1, 819.845032, 107.861015, -4.901705
5.1, 582.515198, 545.585266, 31.002226
5.1, 942.115601, 175.858521, -0.468117
5.1, 642.831177, 612.442078, 20.612736
5.1, 263.675903, 696.963806, 54.414867
5.1, 295.73587, 812.765381, 23.402752
5.1, 986.17041, 575.556274, 3.250847
5.1, 232.534348, 388.47345, -2.891279
5.1, 641.615784, 449.050323, 77.113129
5.1, 1050.464111, 475.55365, -20.050186
5.1, 726.735107, 480.515472, 4.515892
5.1, 850.930176, 278.994415, 25.159
5.1, 535.649719, 710.344788, -19.773623
5.1, 1003.70343, 481.934052, -2.062652
5.1, 1046.205078, 306.623016, -32.356609
5.1, 1077.971069, 342.606079, 1.078166
5.1, 401.297272, 867.499756, 150.129639
5.1, 548.998108, 581.004883, 20.047945
5.1, 812.827637, 437.306946, 4.042233
5.1, 986.289307, 528.753662, 37.226074
5.1, 982.388, 350.799164, 41.125263
5.1, 774.098328, 91.957108, -17.436169
5.1, 732.599548, 206.767914, -41.492016
5.1, 904.715881, 277.107819, 27.615965
5.1, 572.227661, 498.078857, -13.941913
5.1, 584.42157, 949.864319, 48.050301
5.1, 534.520508, 535.014404, -14.207827
5.1, 849.401978, 146.422913, 51.639732
5.1, 766.757202, 344.144562, -33.0373
5.1, 477.309784, 474.664612, -44.295319
5.1, 818.266968, 534.121704, -14.029929
5.1, 676.894165, 482.381195, -7.819686
5.1, 445.881134, 437.479828, 11.966702
5.1, 639.606567, 952.106384, 5.815402
5.1, 751.440613, 406.314636, 36.455566
5.1, 352.472504, 693.575989, -34.219746
5.1, 806.103821, 307.172638, 5.297037
5.1, 653.036011, 785.67804, 19.767374
5.1, 1077.406006, 516.896912, -7.604164
5.1, 769.057739, 501.242554, -38.166161
5.1, 707.684998, 670.275818, -6.138415
5.1, 506.460724, 616.550171, 88.840981
5.1, 417.174469, 926.974304, 11.801978
5.1, 649.917297, 401.847076, 41.724747
5.1, 308.390839, 714.586853, 28.344606
5.1, 1001.283325, 688.39209, -2.032451
5.1, 655.012939, 525.796753, -13.588126
5.1, 675.743835, 570.155762, -25.750942
5.1, 434.426086, 504.874237, -108.100624
5.1, 1007.091125, 394.396362, 0.559995
5.1, 818.447021, 667.820862, 7.203952
5.1, 877.761902, 433.914856, -33.630951
5.1, 949.759583, 222.293167, 21.375605
5.1, 1039.202637, 429.015167, -21.86483
5.1, 863.258606, 479.929382, -57.41539
5.1, 206.5672, 537.297546, -54.477524
5.1, 554.279236, 629.799011, -38.886879
5.1, 548.387817, 985.172974, -116.213036
5.1, 718.207947, 348.119019, 5.873368
5.1, 298.797943, 762.940674, -5.366689
5.1, 951.50293, 485.790741, -9.607663
5.1, 602.635315, 771.241272, 20.243511
5.1, 600.851318, 996.73822, 4.63341
5.1, 543.682983, 137.82814, -137.393646
5.1, 739.59668, 304.421173, 5.274923
5.1, 523.832947, 486.138214, 0.01258
5.1, 254.099869, 743.938904, 4.217148
5.1, 407.077942, 160.24646, 1.486012
5.1, 515.644165, 374.504395, -12.594956
5.1, 502.648621, 568.691956, -37.095127
5.1, 1120.066406, 480.283844, -0.986891
5.1, 569.020752, 675.454285, 39.543144
5.1, 618.286865, 179.371765, -56.409657
5.1, 721.226685, 900.33551, 55.718349
5.1, 934.20697, 350.993042, 32.196827
5.1, 703.341431, 523.09259, 14.74738
5.1, 968.878723, 884.274658, 5.59428
5.1, 854.243713, 841.81781, 2.934776
5.1, 850.481384, 574.266602, -6.079159
5.1, 691.641724, 624.308105, 5.800132
5.1, 936.56665, 440.423889, 38.283867
5.1, 732.575195, 948.211975, -25.135916
5.1, 1123.417236, 527.581543, -0.176767
5.1, 766.23761, 453.105591, 19.217499
5.1, 721.309082, 586.089966, 11.977851
5.1, 577.458008, 819.657715, 95.784706
5.1, 985.746582, 437.765594, -17.561165
5.1, 224.702713, 666.068726, -41.732212
5.1, 1069.343262, 612.736755, -13.075039
5.1, 1031.254395, 353.07373, 5.69534
5.1, 627.112244, 566.268188, 2.129365
5.1, 697.291931, 391.305298, -29.868845
5.1, 350.692078, 542.262634, -198.54483
5.1, 673.938171, 223.27002, -21.756622
5.1, 834.947815, 621.083557, 1.086588
5.1, 755.027832, 677.038696, 7.33756
5.1, 912.75061, 514.645569, 4.97457
5.1, 874.51532, 236.665375, -36.210392
5.1, 1016.546692, 614.404785, 77.617409
5.1, 902.262329, 148.856689, 0.4065
5.1, 897.368286, 565.273865, -8.251187
5.1, 682.154358, 825.540955, -49.831791
5.1, 563.203613, 392.897461, -20.770967
5.1, 737.658569, 632.479004, 5.001717
5.1, 956.90033, 817.687439, 14.317837
5.1, 923.786377, 736.026917, 6.303532
5.1, 805.936096, 833.49231, 7.887435
5.1, 603.664124, 87.26078, 0.10097
5.1, 592.922058, 601.327148, 1.892501
5.1, 895.476318, 389.349365, -15.461645
5.1, 625.48938, 827.326355, 71.464302
5.1, 868.18042, 528.570312, 3.946187
5.1, 1110.824707, 429.524109, -7.47738
5.1, 1115.158203, 630.025391, -0.997881
5.1, 1027.7229, 552.36615, 11.172832
5.1, 1076.790039, 722.829468, -1.722281
5.1, 345.313934, 817.002747, -28.035648
5.1, 619.797058, 492.573822, 12.531574
5.1, 254.558212, 469.921112, -21.099066
5.1, 730.429749, 773.542603, -67.634644
5.1, 729.155884, 835.282043, 134.739365
5.1, 882.483032, 611.164917, 11.014103
5.1, 748.063599, 544.871033, 2.632596
5.1, 263.948151, 520.905762, -36.28772
5.1, 816.204651, 484.826263, -2.019253
5.1, 767.747131, 804.385376, -33.866894
5.1, 760.070862, 872.785095, -41.694099
5.1, 347.199799, 766.602478, 35.203823
5.1, 936.664368, 690.735474, -15.774575
5.1, 209.108917, 489.399384, 16.476845
5.1, 1122.63501, 576.748535, 0.76186
5.1, 959.288635, 399.156647, 6.27434
5.1, 771.579041, 919.947327, 92.390755
5.1, 1074.873535, 564.658752, 12.867096
5.1, 1101.810059, 681.188171, 6.090011
5.1, 523.275635, 420.731232, 102.210121
5.1, 616.292603, 909.254333, 37.220337
5.1, 656.434082, 659.425537, -61.809589
5.1, 503.668091, 970.282104, 30.885889
5.1, 812.242126, 946.846008, 2.793309
5.1, 913.866272, 647.870178, 13.490053
5.1, 1064.047852, 768.480164, 7.309091
5.1, 639.058167, 740.495056, 9.628703
5.1, 876.723999, 748.88562, 19.772873
5.1, 805.595337, 165.898529, -0.200674
5.1, 719.712952, 716.469177, 35.190804
5.1, 873.57843, 187.794388, 53.744957
5.1, 970.149109, 725.152405, 20.775093
5.1, 859.562866, 794.371948, 2.793865
5.1, 685.332458, 933.765076, 0.506884
5.1, 623.431702, 693.585144, -81.232018
5.1, 773.047058, 974.666687, 32.084949
5.1, 218.704163, 434.491547, -3.519709
5.1, 786.602417, 624.726624, 8.383177
5.1, 1038.008667, 656.879822, 37.370495
5.1, 338.451935, 633.308472, -76.954262
5.1, 609.616272, 647.179016, -36.673122
5.1, 811.845032, 784.685242, 5.38869
5.1, 649.596802, 1000.634338, -1.653851
5.1, 866.099915, 675.297119, 7.546583
5.1, 686.96106, 751.963928, 1.035961
5.1, 585.160339, 725.575256, -0.251123
5.1, 888.898743, 876.057495, 11.285024
5.2, 1097.234863, 385.445312, -0.214239
5.2, 716.662964, 245.070847, 33.249115
5.2, 944.150757, 601.794189, -1.644029
5.2, 802.213379, 580.216614, -13.766786
5.2, 828.878723, 740.421875, 3.942329
5.2, 603.96698, 418.176208, -5.826851
5.2, 488.718811, 521.654663, 32.722157
5.2, 448.073853, 135.771408, 6.169974
5.2, 812.18689, 359.571838, 14.992639
5.2, 567.639404, 450.224365, 6.008954
5.2, 675.359009, 703.866455, 15.358805
5.2, 945.163086, 550.729004, 29.817112
5.2, 458.407104, 949.900574, -1.701671
5.2, 506.549164, 307.783478, 113.000778
5.2, 1028.396729, 261.878174, -18.714962
5.2, 240.972839, 614.870422, 17.255451
5.2, 842.430908, 399.932892, -8.518551
5.2, 818.847778, 107.509483, -4.847828
5.2, 582.548279, 545.634094, 31.005026
5.2, 946.243347, 178.28653, -0.627569
5.2, 642.829407, 612.491028, 20.610815
5.2, 256.297852, 698.63208, 54.563129
5.2, 296.12381, 814.253723, 23.201834
5.2, 986.325195, 575.557983, 3.24805
5.2, 232.448807, 388.417633, -2.853777
5.2, 641.616089, 448.975677, 77.113876
5.2, 1050.599243, 476.335571, -20.043242
5.2, 726.876099, 480.510712, 4.502845
5.2, 857.074219, 279.791473, 25.113415
5.2, 535.755798, 710.218811, -19.783119
5.2, 1003.79364, 481.898041, -2.070098
5.2, 1045.73877, 307.22406, -32.185322
5.2, 1077.898682, 342.579803, 1.070269
5.2, 409.639435, 877.192566, 150.178482
5.2, 549.069519, 580.940674, 20.05022
5.2, 812.832214, 437.384735, 4.035725
5.2, 986.294922, 528.746887, 37.225956
5.2, 982.011108, 351.140503, 41.108315
5.2, 773.363098, 91.759392, -17.41695
5.2, 724.983887, 197.622467, -41.555443
5.2, 904.362, 277.03125, 27.601437
5.2, 571.556152, 497.741608, -13.899854
5.2, 584.470703, 949.875, 48.055279
5.2, 534.550293, 535.033447, -14.20986
5.2, 856.031311, 138.135712, 51.839977
5.2, 766.888245, 344.467346, -33.048031
5.2, 477.304657, 474.636902, -44.297195
5.2, 818.397827, 534.120239, -14.042275
5.2, 676.878174, 482.325562, -7.819588
5.2, 445.899963, 437.525665, 11.968016
5.2, 640.054016, 951.938477, 5.741013
5.2, 751.483521, 406.319092, 36.449753
5.2, 346.794983, 691.342773, -34.405304
5.2, 806.129883, 307.144104, 5.294554
5.2, 653.223755, 785.599304, 19.76853
5.2, 1077.339478, 516.964355, -7.596642
5.2, 768.933594, 501.203247, -38.157825
5.2, 707.538269, 670.291077, -6.134141
5.2, 505.748474, 617.253845, 88.92054
5.2, 417.268799, 926.619202, 11.776334
5.2, 649.860657, 401.822754, 41.729847
5.2, 301.667053, 712.906311, 28.131893
5.2, 1001.198242, 688.283325, -2.020008
5.2, 654.937866, 525.76355, -13.581008
5.2, 675.717651, 570.189697, -25.744432
5.2, 434.484436, 504.896912, -108.104568
5.2, 1007.036499, 394.336884, 0.553112
5.2, 818.373596, 667.87793, 7.205271
5.2, 877.726746, 433.907928, -33.631504
5.2, 945.246277, 225.686264, 21.440907
5.2, 1039.086182, 429.044006, -21.867626
5.2, 863.320312, 479.857056, -57.421173
5.2, 207.148605, 539.127014, -54.415966
5.2, 554.447144, 629.743713, -38.900433
5.2, 549.612488, 984.592834, -116.15065
5.2, 718.28833, 348.182434, 5.874904
5.2, 303.06897, 761.913086, -5.287984
5.2, 951.491455, 485.863861, -9.617922
5.2, 603.491699, 773.423279, 20.195763
5.2, 600.967407, 996.791626, 4.622469
5.2, 543.699463, 137.849564, -137.392319
5.2, 739.536804, 304.575378, 5.29177
5.2, 523.76886, 486.100708, 0.010185
5.2, 255.872711, 748.001221, 4.159586
5.2, 407.111603, 160.108551, 1.593281
5.2, 515.753967, 373.971527, -12.597497
5.2, 502.477295, 568.618958, -37.110771
5.2, 1120.017944, 480.202759, -0.987428
5.2, 569.110901, 675.413574, 39.551388
5.2, 627.476379, 183.742874, -56.594986
5.2, 721.336853, 900.287659, 55.729721
5.2, 934.333496, 348.256042, 32.237625
5.2, 703.197449, 523.114868, 14.729099
5.2, 968.905212, 884.180786, 5.5855
5.2, 854.177917, 841.858093, 2.927724
5.2, 850.39386, 574.338379, -6.074842
5.2, 691.598328, 624.368896, 5.811553
5.2, 936.509216, 440.361389, 38.275116
5.2, 732.596558, 948.178467, -25.139027
5.2, 1123.435547, 527.482727, -0.187538
5.2, 766.16925, 453.13858, 19.224091
5.2, 721.2099, 586.043335, 11.981124
5.2, 573.415649, 813.02594, 96.006813
5.2, 985.761658, 437.740326, -17.557058
5.2, 222.788239, 661.810669, -41.860798
5.2, 1069.365601, 612.857727, -13.065094
5.2, 1031.198242, 352.784698, 5.673739
5.2, 627.168579, 566.324707, 2.12998
5.2, 697.303467, 391.31955, -29.870676
5.2, 341.037048, 537.699036, -198.904114
5.2, 670.071289, 225.275192, -21.891344
5.2, 834.857361, 621.023193, 1.073944
5.2, 755.080017, 676.955017, 7.33898
5.2, 912.764099, 514.413635, 4.965186
5.2, 872.614197, 233.449432, -36.019428
5.2, 1016.649536, 614.309631, 77.62989
5.2, 905.268616, 151.501129, 0.101923
5.2, 897.298584, 565.156677, -8.240466
5.2, 682.18042, 825.539673, -49.924187
5.2, 563.188965, 392.901001, -20.770321
5.2, 737.724121, 632.466736, 4.999336
5.2, 956.863647, 817.674927, 14.315468
5.2, 923.74176, 736.094604, 6.311477
5.2, 806.526428, 833.472778, 7.942968
5.2, 613.980286, 84.477226, -0.022084
5.2, 592.846802, 601.336731, 1.885198
5.2, 895.459351, 389.399384, -15.471493
5.2, 621.729065, 823.965881, 71.437309
5.2, 868.188232, 528.573486, 3.943611
5.2, 1110.877563, 429.564911, -7.478314
5.2, 1115.214478, 629.90979, -1.009456
5.2, 1027.771851, 552.350708, 11.168536
5.2, 1076.826172, 722.770264, -1.724551
5.2, 344.914703, 819.964783, -27.964708
5.2, 619.734192, 492.550598, 12.531225
5.2, 253.898483, 469.151428, -20.969923
5.2, 730.362244, 773.645752, -67.638542
5.2, 729.834045, 835.411133, 134.748749
5.2, 882.364075, 611.168457, 11.02955
5.2, 748.148376, 544.654297, 2.652596
5.2, 263.644226, 516.874573, -36.895378
5.2, 816.197021, 484.868652, -2.018558
5.2, 767.793091, 804.264404, -33.863388
5.2, 760.106445, 872.822388, -41.700275
5.2, 350.361694, 771.060547, 35.097542
5.2, 936.737427, 690.675598, -15.769235
5.2, 209.07692, 490.296631, 16.507565
5.2, 1122.563599, 576.63623, 0.746001
5.2, 959.289856, 399.146851, 6.275774
5.2, 771.551208, 919.930054, 92.395424
5.2, 1074.987061, 564.647949, 12.869692
5.2, 1101.794189, 681.219421, 6.096765
5.2, 523.030029, 420.493866, 102.151939
5.2, 624.136475, 906.051941, 36.957012
5.2, 656.372314, 659.355774, -61.816082
5.2, 503.613861, 970.221497, 30.886002
5.2, 812.259033, 946.831177, 2.792716
5.2, 913.923279, 647.771057, 13.48638
5.2, 1063.928101, 768.577332, 7.306095
5.2, 639.262695, 740.477356, 9.626702
5.2, 876.689819, 748.896301, 19.773474
5.2, 816.499817, 171.073471, -0.186418
5.2, 719.67334, 716.496704, 35.190212
5.2, 867.381775, 185.77652, 53.724972
5.2, 970.170898, 725.174622, 20.775459
5.2, 859.529419, 794.29364, 2.797564
5.2, 685.436218, 933.758362, 0.509234
5.2, 623.237305, 693.721802, -81.227486
5.2, 773.091858, 974.617004, 32.083744
5.2, 218.934769, 434.728333, -3.53034
5.2, 786.604736, 624.674622, 8.379543
5.2, 1038.031738, 656.904968, 37.374847
5.2, 338.481049, 633.252075, -76.956619
5.2, 609.529297, 647.166748, -36.681335
5.2, 811.86554, 784.711487, 5.3907
5.2, 649.513672, 1000.728027, -1.647012
5.2, 866.125244, 675.348511, 7.548338
5.2, 686.863647, 751.899109, 1.023957
5.2, 587.211792, 726.974365, -0.267022
5.2, 888.913025, 876.019348, 11.285707
5.3, 1097.218018, 385.417694, -0.215986
5.3, 715.583862, 236.5746, 33.217125
5.3, 944.070679, 601.756165, -1.638295
5.3, 802.255554, 580.106201, -13.775016
5.3, 829.087769, 740.096375, 3.944243
5.3, 603.951599, 418.179474, -5.826591
5.3, 488.645203, 521.645081, 32.713821
5.3, 448.245483, 135.763443, 6.170055
5.3, 812.115845, 359.681702, 14.981102
5.3, 567.668274, 450.181885, 6.007179
5.3, 675.254211, 703.87439, 15.34534
5.3, 945.163269, 550.657898, 29.819262
5.3, 459.913971, 950.998474, -1.860092
5.3, 517.731567, 308.215363, 113.237015
5.3, 1028.366333, 261.214783, -18.698734
5.3, 244.497726, 615.721191, 17.167213
5.3, 842.416626, 399.960358, -8.519971
5.3, 819.027222, 107.696312, -4.65049
5.3, 582.604553, 545.646362, 31.006601
5.3, 950.653992, 181.936539, -0.916709
5.3, 642.809265, 612.576294, 20.605701
5.3, 247.312119, 704.19873, 54.817738
5.3, 295.320038, 812.721802, 23.067898
5.3, 986.21521, 575.61792, 3.245814
5.3, 232.377777, 388.655365, -2.793266
5.3, 641.610107, 448.955536, 77.114334
5.3, 1050.562134, 476.295746, -20.040751
5.3, 726.775391, 480.522675, 4.511776
5.3, 857.410706, 281.620605, 25.162937
5.3, 535.741333, 710.164307, -19.78508
5.3, 1003.733032, 481.93808, -2.069187
5.3, 1046.177124, 306.029175, -32.301651
5.3, 1077.910522, 342.601379, 1.071131
5.3, 413.247101, 878.439087, 150.307007
5.3, 549.005005, 580.908264, 20.044811
5.3, 812.816589, 437.359619, 4.03853
5.3, 986.358765, 528.771667, 37.225216
5.3, 982.791504, 350.958649, 41.1287
5.3, 772.793579, 91.355446, -17.494198
5.3, 720.772522, 188.945648, -41.596382
5.3, 904.93927, 277.066223, 27.605135
5.3, 571.559631, 497.768677, -13.899625
5.3, 584.525146, 949.84259, 48.053764
5.3, 534.516235, 535.001038, -14.205189
5.3, 862.404907, 126.843956, 51.95031
5.3, 766.894287, 344.601593, -33.039928
5.3, 477.270691, 474.574249, -44.299809
5.3, 818.353394, 534.174683, -14.036746
5.3, 676.868408, 482.282349, -7.817876
5.3, 445.898132, 437.5, 11.965672
5.3, 640.45813, 951.970337, 5.719799
5.3, 751.53302, 406.261322, 36.444843
5.3, 338.31015, 687.553772, -34.560535
5.3, 806.128235, 307.165619, 5.295454
5.3, 652.859924, 785.264587, 19.727095
5.3, 1077.348267, 517.021545, -7.594202
5.3, 769.077637, 501.172546, -38.164978
5.3, 707.736755, 670.376831, -6.121037
5.3, 506.138611, 616.641479, 88.954208
5.3, 417.298126, 927.393799, 11.778565
5.3, 649.872009, 401.775085, 41.731262
5.3, 294.487122, 711.170105, 28.384005
5.3, 1001.271484, 688.351013, -2.030797
5.3, 654.914429, 525.766907, -13.576812
5.3, 675.806458, 570.166687, -25.749805
5.3, 434.551025, 504.920715, -108.107254
5.3, 1006.986633, 394.309845, 0.551544
5.3, 818.337341, 667.845276, 7.198157
5.3, 877.701599, 433.900787, -33.630951
5.3, 938.525818, 228.817474, 21.37417
5.3, 1039.12085, 429.075775, -21.873768
5.3, 863.28241, 479.935547, -57.411919
5.3, 206.850494, 541.277039, -54.294952
5.3, 554.397156, 629.725525, -38.894997
5.3, 549.575684, 984.588745, -116.141365
5.3, 718.142578, 348.126068, 5.875684
5.3, 306.61792, 759.03894, -5.043238
5.3, 951.46521, 485.83017, -9.611812
5.3, 605.932007, 775.093201, 20.157751
5.3, 600.80188, 996.82666, 4.640875
5.3, 543.757996, 137.854538, -137.387604
5.3, 739.690063, 304.539612, 5.325729
5.3, 523.801331, 486.083099, 0.009209
5.3, 258.018829, 752.491638, 4.070927
5.3, 407.28299, 160.113876, 1.46731
5.3, 515.802429, 373.849365, -12.587613
5.3, 502.611084, 568.813721, -37.088554
5.3, 1120.085205, 480.246552, -0.991422
5.3, 569.417725, 675.322693, 39.568878
5.3, 635.706604, 189.232269, -56.544922
5.3, 721.446655, 900.244934, 55.732689
5.3, 934.201599, 349.965851, 32.045242
5.3, 703.337769, 522.958252, 14.747172
5.3, 968.946655, 884.157532, 5.58196
5.3, 854.252808, 841.79071, 2.933224
5.3, 850.403137, 574.419067, -6.068692
5.3, 691.553467, 624.34491, 5.814255
5.3, 936.471497, 440.334412, 38.267708
5.3, 732.526184, 948.117493, -25.143005
5.3, 1123.370728, 527.458374, -0.189416
5.3, 766.107178, 453.126312, 19.222721
5.3, 721.190125, 586.125793, 11.989106
5.3, 569.291321, 808.404968, 95.911087
5.3, 985.768005, 437.654816, -17.558023
5.3, 222.181915, 659.3703, -41.630898
5.3, 1069.349121, 612.795044, -13.069822
5.3, 1031.141113, 353.04776, 5.699647
5.3, 627.102234, 566.223022, 2.12946
5.3, 697.333801, 391.24762, -29.867931
5.3, 338.176208, 532.079834, -199.319107
5.3, 667.921387, 230.574554, -22.030275
5.3, 834.782715, 620.981689, 1.063968
5.3, 755.041504, 677.001465, 7.337564
5.3, 912.828674, 514.495605, 4.96209
5.3, 874.107056, 230.271881, -36.108818
5.3, 1016.633972, 614.296448, 77.628029
5.3, 911.172913, 154.06517, -0.08176
5.3, 897.333984, 565.196228, -8.243875
5.3, 682.21283, 825.57959, -49.964603
5.3, 563.282898, 392.780762, -20.772812
5.3, 737.719238, 632.320374, 4.99697
5.3, 956.86676, 817.593933, 14.312942
5.3, 923.746094, 736.021545, 6.304896
5.3, 806.520691, 833.408569, 7.941917
5.3, 621.995483, 82.690834, -0.037275
5.3, 592.797791, 601.217957, 1.88391
5.3, 895.404907, 389.300507, -15.459511
5.3, 616.584106, 823.028198, 71.444786
5.3, 868.169678, 528.595337, 3.941059
5.3, 1110.867065, 429.567596, -7.480181
5.3, 1115.198486, 630.074158, -0.998447
5.3, 1027.781006, 552.366882, 11.166673
5.3, 1076.811768, 722.807861, -1.723421
5.3, 342.758453, 822.782898, -27.850916
5.3, 619.785095, 492.561768, 12.532723
5.3, 253.493378, 470.380768, -20.985939
5.3, 730.390259, 773.5401, -67.636833
5.3, 729.860596, 835.442566, 134.750565
5.3, 882.498657, 611.119263, 11.018877
5.3, 748.106384, 544.706543, 2.64369
5.3, 271.775909, 515.460144, -36.861198
5.3, 816.187927, 484.883209, -2.021054
5.3, 767.797974, 804.365417, -33.87146
5.3, 760.179138, 872.78656, -41.699306
5.3, 352.302277, 775.075989, 34.966938
5.3, 936.796265, 690.613159, -15.764686
5.3, 208.794662, 493.389954, 16.531202
5.3, 1122.618286, 576.754089, 0.76255
5.3, 959.25885, 399.176788, 6.277658
5.3, 771.604736, 919.960876, 92.389534
5.3, 1074.896851, 564.602356, 12.862755
5.3, 1102.334473, 681.05481, 6.070454
5.3, 522.812073, 420.410675, 102.235146
5.3, 631.049561, 904.517578, 36.783882
5.3, 656.385193, 659.473328, -61.807716
5.3, 503.645142, 970.280762, 30.894558
5.3, 812.287109, 946.77179, 2.795336
5.3, 913.894592, 647.774658, 13.483486
5.3, 1064.009888, 768.617676, 7.315525
5.3, 639.271301, 740.472595, 9.624221
5.3, 876.729919, 748.865234, 19.774012
5.3, 815.324585, 173.616486, -0.232795
5.3, 719.632812, 716.493408, 35.190342
5.3, 864.032715, 183.574799, 53.826031
5.3, 970.112671, 725.063477, 20.771599
5.3, 859.560669, 794.297302, 2.792702
5.3, 685.966614, 933.43988, 0.502775
5.3, 623.380188, 693.79657, -81.210846
5.3, 773.071838, 974.640747, 32.088032
5.3, 218.68309, 434.905853, -3.515843
5.3, 786.573914, 624.664612, 8.374187
5.3, 1038.088379, 656.942566, 37.378761
5.3, 338.468994, 633.239075, -76.956963
5.3, 609.675171, 647.191162, -36.669281
5.3, 811.889282, 784.796387, 5.398437
5.3, 649.352051, 1000.663757, -1.626671
5.3, 866.050232, 675.246216, 7.53919
5.3, 686.860535, 752.022156, 1.030337
5.3, 588.637329, 728.409424, -0.314354
5.3, 888.87854, 876.040588, 11.291057
5.4, 1097.188721, 385.412598, -0.219358
5.4, 717.274475, 230.278595, 33.385704
5.4, 944.096069, 601.771973, -1.63882
5.4, 802.318542, 580.190308, -13.775405
5.4, 829.071777, 740.123291, 3.937271
5.4, 603.950928, 418.270386, -5.817092
5.4, 488.661926, 521.644958, 32.715076
5.4, 448.538788, 135.591324, 6.161875
5.4, 812.114136, 359.646057, 14.985044
5.4, 567.641968, 450.082703, 6.000282
5.4, 675.253845, 703.848938, 15.343075
5.4, 945.107422, 550.712036, 29.823286
5.4, 459.938721, 950.975586, -1.860538
5.4, 531.580322, 308.464661, 113.460052
5.4, 1028.387085, 261.142761, -18.774876
5.4, 246.948669, 616.486938, 17.173622
5.4, 842.492371, 400.014496, -8.53188
5.4, 820.298828, 108.139603, -4.312104
5.4, 582.559082, 545.548096, 31.002903
5.4, 956.798828, 187.863327, -1.114004
5.4, 642.893921, 612.401428, 20.614752
5.4, 239.030396, 709.782837, 55.171951
5.4, 293.983612, 811.300537, 23.154573
5.4, 986.314819, 575.573914, 3.24624
5.4, 232.14563, 389.579529, -2.877
5.4, 641.68634, 448.970978, 77.119728
5.4, 1050.509277, 475.542358, -20.053503
5.4, 726.78186, 480.712555, 4.508638
5.4, 857.405457, 281.253143, 25.13994
5.4, 535.752502, 710.152283, -19.78623
5.4, 1003.749023, 482.007324, -2.073197
5.4, 1045.197632, 306.377258, -32.349327
5.4, 1077.901123, 342.651764, 1.073095
5.4, 423.115417, 878.153442, 150.367233
5.4, 549.014648, 581.047852, 20.049269
5.4, 812.858276, 437.281189, 4.039769
5.4, 986.362915, 528.669006, 37.218506
5.4, 982.772583, 351.314117, 41.106342
5.4, 774.477905, 92.300179, -17.677982
5.4, 716.620422, 181.96077, -41.673264
5.4, 904.941101, 277.05658, 27.605307
5.4, 571.549377, 497.660828, -13.899184
5.4, 584.553894, 949.858887, 48.05254
5.4, 534.617676, 534.921692, -14.21533
5.4, 863.687561, 127.148727, 52.10384
5.4, 766.82605, 344.740875, -33.03059
5.4, 477.393311, 474.538116, -44.300888
5.4, 818.274963, 534.152283, -14.029582
5.4, 676.891418, 482.294556, -7.817578
5.4, 445.869354, 437.485168, 11.971648
5.4, 640.630188, 952.024353, 5.63833
5.4, 751.515442, 406.279358, 36.449085
5.4, 327.597626, 680.454346, -34.44836
5.4, 806.09021, 307.2005, 5.299883
5.4, 652.925476, 785.190186, 19.721405
5.4, 1077.358276, 516.973816, -7.596229
5.4, 769.029053, 501.138245, -38.159058
5.4, 707.60083, 670.387573, -6.117696
5.4, 506.541779, 616.650635, 89.218307
5.4, 417.35907, 927.639648, 11.789706
5.4, 649.879883, 401.774475, 41.730076
5.4, 286.922272, 708.905579, 28.548237
5.4, 1001.182495, 688.30896, -2.019884
5.4, 654.879028, 525.755676, -13.571809
5.4, 675.797607, 570.103394, -25.751793
5.4, 434.626526, 504.867615, -108.113922
5.4, 1007.082214, 394.244324, 0.551439
5.4, 818.490601, 667.864136, 7.21008
5.4, 877.691162, 433.815979, -33.62986
5.4, 932.197449, 228.532196, 21.432323
5.4, 1039.171265, 429.076202, -21.875834
5.4, 863.27533, 479.867798, -57.412285
5.4, 207.804642, 545.874817, -54.220417
5.4, 554.323364, 629.757446, -38.887539
5.4, 549.523315, 984.543091, -116.140358
5.4, 718.350159, 348.138153, 5.859848
5.4, 310.488922, 752.057068, -4.879132
5.4, 951.472412, 485.786713, -9.608877
5.4, 606.978271, 775.139343, 20.22011
5.4, 600.811096, 996.683105, 4.643484
5.4, 543.750244, 137.875961, -137.387527
5.4, 739.758545, 304.778473, 5.517579
5.4, 523.844604, 485.958496, -0.000252
5.4, 260.589935, 756.340881, 4.075431
5.4, 407.811676, 160.435669, 1.362752
5.4, 515.821533, 373.578766, -12.58813
5.4, 502.579224, 568.67041, -37.09848
5.4, 1120.039307, 480.242096, -0.989155
5.4, 569.48761, 674.79718, 39.592552
5.4, 642.752197, 193.203384, -56.661659
5.4, 722.068604, 899.608154, 55.668301
5.4, 935.091248, 347.237274, 32.23571
5.4, 703.276794, 522.949402, 14.739687
5.4, 968.850952, 884.210266, 5.590572
5.4, 854.214905, 841.796082, 2.930075
5.4, 850.436035, 574.43634, -6.064477
5.4, 691.738281, 623.864319, 5.774696
5.4, 936.455994, 440.303223, 38.264896
5.4, 732.411926, 948.093933, -25.143475
5.4, 1123.431519, 527.428528, -0.19604
5.4, 766.195496, 453.053101, 19.220234
5.4, 721.297607, 586.171509, 11.990096
5.4, 567.515503, 806.015137, 95.92086
5.4, 985.729065, 437.721069, -17.5564
5.4, 222.076828, 658.924316, -41.831799
5.4, 1069.433838, 612.823425, -13.07089
5.4, 1031.117676, 352.758789, 5.673258
5.4, 627.048157, 566.168823, 2.126316
5.4, 697.339539, 391.346588, -29.869457
5.4, 334.933502, 524.323181, -199.698257
5.4, 662.255554, 237.465179, -21.964096
5.4, 834.85907, 621.087708, 1.075629
5.4, 755.04834, 676.884827, 7.331594
5.4, 912.788147, 514.49115, 4.965835
5.4, 872.448303, 229.082474, -35.946293
5.4, 1016.63385, 614.350159, 77.625496
5.4, 918.716187, 159.095078, -0.115741
5.4, 897.231628, 565.168884, -8.235696
5.4, 682.332581, 825.451294, -49.87619
5.4, 563.612976, 392.908203, -20.795448
5.4, 737.668213, 632.40155, 5.008614
5.4, 956.885315, 817.678284, 14.315522
5.4, 923.739685, 736.056641, 6.309507
5.4, 806.45929, 833.468445, 7.932632
5.4, 629.404602, 82.192703, 0.06599
5.4, 592.872559, 601.378845, 1.884537
5.4, 895.432068, 389.290527, -15.463432
5.4, 613.317627, 822.780701, 71.547203
5.4, 868.252258, 528.688904, 3.92772
5.4, 1110.896851, 429.567688, -7.481572
5.4, 1115.148682, 629.921448, -1.003916
5.4, 1027.761719, 552.2948, 11.167891
5.4, 1076.773682, 722.807739, -1.719448
5.4, 341.235352, 825.89502, -27.838053
5.4, 619.730957, 492.552795, 12.533815
5.4, 250.539841, 472.163361, -20.815605
5.4, 730.4198, 773.494568, -67.635368
5.4, 729.869019, 835.337524, 134.765686
5.4, 882.456604, 611.29071, 11.025528
5.4, 748.077881, 544.675049, 2.638705
5.4, 287.926575, 507.986115, -36.757153
5.4, 816.157654, 484.918213, -2.017483
5.4, 767.76239, 804.390503, -33.872406
5.4, 760.192505, 872.819763, -41.710106
5.4, 353.574158, 778.440491, 34.993649
5.4, 936.700073, 690.669678, -15.771922
5.4, 208.701843, 496.839294, 16.476477
5.4, 1122.609009, 576.682739, 0.756988
5.4, 959.242432, 399.081055, 6.268271
5.4, 771.593811, 919.912842, 92.394341
5.4, 1074.970459, 564.60968, 12.865525
5.4, 1102.362061, 681.094421, 6.073406
5.4, 523.099426, 419.702118, 102.248871
5.4, 637.878113, 903.407593, 36.800766
5.4, 656.417664, 659.389343, -61.80904
5.4, 503.64798, 970.141846, 30.884747
5.4, 812.31134, 946.713562, 2.795908
5.4, 913.953308, 647.829468, 13.488113
5.4, 1063.994019, 768.611084, 7.314816
5.4, 639.328308, 740.575623, 9.616064
5.4, 876.987854, 748.638184, 19.785231
5.4, 813.99176, 177.386795, -0.150425
5.4, 719.709351, 716.495911, 35.184193
5.4, 861.682129, 182.069107, 53.888626
5.4, 970.242249, 724.998657, 20.785494
5.4, 859.52832, 794.330688, 2.785672
5.4, 686.123352, 933.343323, 0.496508
5.4, 623.370911, 693.0354, -81.278183
5.4, 773.089355, 974.564636, 32.081577
5.4, 218.705338, 435.152985, -3.506296
5.4, 786.634583, 624.765015, 8.370587
5.4, 1037.998657, 656.907959, 37.379795
5.4, 338.351776, 632.763489, -76.971001
5.4, 609.605347, 647.237, -36.672512
5.4, 811.849426, 784.719238, 5.399809
5.4, 649.280701, 999.711548, -1.615513
5.4, 866.107483, 675.443848, 7.552044
5.4, 686.848328, 751.901306, 1.025251
5.4, 588.977966, 728.700867, -0.499204
5.4, 888.904846, 875.996155, 11.288836
5.5, 1097.214111, 385.398438, -0.21961
5.5, 716.703064, 221.451447, 33.157806
5.5, 944.022705, 601.858154, -1.634133
5.5, 802.178955, 580.200073, -13.763497
5.5, 829.077942, 740.032532, 3.943541
5.5, 603.966614, 418.159943, -5.826044
5.5, 488.641937, 521.580627, 32.714287
5.5, 448.568237, 135.662079, 6.168483
5.5, 812.273621, 359.765656, 14.988475
5.5, 567.576904, 450.146301, 6.008996
5.5, 675.269592, 703.855408, 15.334771
5.5, 945.193359, 550.644165, 29.815048
5.5, 459.96991, 950.951782, -1.865897
5.5, 540.963867, 305.427338, 113.623642
5.5, 1028.359253, 261.442657, -18.595247
5.5, 248.04953, 616.465881, 17.017439
5.5, 842.441589, 399.920227, -8.524157
5.5, 819.917053, 108.20018, -4.220765
5.5, 582.577454, 545.549683, 31.003359
5.5, 963.949463, 196.632385, -1.409582
5.5, 642.880005, 612.477112, 20.609859
5.5, 238.356827, 708.516296, 55.307255
5.5, 293.290375, 810.560242, 23.173328
5.5, 986.203613, 575.547119, 3.248085
5.5, 232.526276, 389.745331, -2.943589
5.5, 641.63855, 448.98703, 77.115753
5.5, 1050.492432, 475.506683, -20.054399
5.5, 726.824829, 480.571777, 4.509408
5.5, 857.446411, 282.51651, 25.164146
5.5, 535.78064, 710.141174, -19.786865
5.5, 1003.739929, 481.916016, -2.068638
5.5, 1045.232178, 306.320312, -32.323742
5.5, 1077.938477, 342.562714, 1.069888
5.5, 426.797394, 879.274902, 150.433319
5.5, 549.109619, 580.89856, 20.052429
5.5, 812.853943, 437.21759, 4.04265
5.5, 987.080383, 528.700867, 37.190044
5.5, 983.618591, 350.62323, 41.163078
5.5, 774.340271, 92.16378, -17.861509
5.5, 710.692261, 173.58905, -41.855835
5.5, 905.022705, 277.151794, 27.600574
5.5, 571.562622, 497.746185, -13.89931
5.5, 584.582336, 949.803589, 48.053696
5.5, 534.639832, 534.872131, -14.214396
5.5, 863.034241, 126.8545, 52.288338
5.5, 766.7677, 345.000214, -33.021839
5.5, 477.335266, 474.528076, -44.298904
5.5, 818.272888, 534.130859, -14.028279
5.5, 676.827393, 482.31311, -7.811408
5.5, 445.848877, 437.460785, 11.967612
5.5, 641.034485, 952.244141, 5.565966
5.5, 751.520508, 406.209656, 36.447533
5.5, 327.86792, 680.060181, -34.428566
5.5, 806.118347, 307.107269, 5.294871
5.5, 652.842163, 785.160095, 19.713579
5.5, 1077.402954, 517.000916, -7.600391
5.5, 768.988342, 500.625488, -38.1959
5.5, 707.624573, 670.477295, -6.106052
5.5, 506.455872, 616.508179, 89.207718
5.5, 417.469086, 927.491699, 11.77857
5.5, 649.909668, 401.872162, 41.720783
5.5, 286.067352, 706.227905, 28.417959
5.5, 1001.162109, 688.323303, -2.020358
5.5, 654.913879, 525.891052, -13.565385
5.5, 675.790039, 570.164001, -25.744604
5.5, 434.6828, 504.94165, -108.115471
5.5, 1007.009827, 394.143494, 0.540289
5.5, 818.395386, 667.877319, 7.203285
5.5, 877.712036, 433.82959, -33.634693
5.5, 924.740173, 227.332672, 21.387068
5.5, 1039.099976, 429.090363, -21.878357
5.5, 863.3396, 479.917023, -57.412075
5.5, 206.309387, 549.000732, -53.980133
5.5, 554.370422, 629.72522, -38.889156
5.5, 549.521484, 984.53363, -116.14254
5.5, 718.166931, 348.335815, 5.88671
5.5, 316.033081, 746.809631, -4.601899
5.5, 951.529358, 485.839264, -9.613071
5.5, 606.740784, 774.973877, 20.169628
5.5, 600.990173, 996.774292, 4.623987
5.5, 543.767517, 137.913147, -137.385193
5.5, 741.543762, 304.244324, 5.478826
5.5, 523.854126, 485.990479, 0.004032
5.5, 263.490479, 762.957031, 3.94167
5.5, 407.915039, 159.636276, 1.269458
5.5, 515.768433, 372.928375, -12.604875
5.5, 502.729797, 568.648804, -37.088818
5.5, 1120.041992, 480.236328, -0.990447
5.5, 569.554382, 674.949707, 39.59129
5.5, 646.710754, 197.031845, -56.970638
5.5, 722.077881, 899.542297, 55.675495
5.5, 935.094788, 345.468384, 32.377121
5.5, 703.147949, 523.051941, 14.720332
5.5, 968.885315, 884.199646, 5.5868
5.5, 854.17627, 841.807983, 2.926059
5.5, 850.59967, 574.411194, -6.062852
5.5, 691.695862, 623.822144, 5.776456
5.5, 936.493347, 440.405975, 38.276611
5.5, 732.444092, 948.078125, -25.142193
5.5, 1123.410889, 527.530151, -0.186906
5.5, 766.193298, 453.085938, 19.226303
5.5, 721.191162, 586.137878, 11.993735
5.5, 564.225159, 801.123352, 96.029861
5.5, 985.680054, 437.795776, -17.55496
5.5, 221.66716, 657.776672, -41.998344
5.5, 1069.402832, 612.844482, -13.069939
5.5, 1031.057861, 352.609497, 5.664906
5.5, 627.044495, 566.141235, 2.124142
5.5, 697.387573, 391.387817, -29.869417
5.5, 340.486786, 518.365479, -199.87085
5.5, 653.138, 244.61348, -21.957787
5.5, 834.873779, 620.974182, 1.069082
5.5, 754.842285, 676.76532, 7.31287
5.5, 912.804199, 514.387573, 4.959669
5.5, 870.059387, 225.844116, -35.908253
5.5, 1016.674988, 614.250854, 77.633141
5.5, 925.877869, 164.436539, -0.20443
5.5, 897.342834, 565.183594, -8.245422
5.5, 682.319214, 825.607361, -49.876614
5.5, 563.485779, 392.451782, -20.778214
5.5, 737.76178, 632.420776, 5.002616
5.5, 956.901611, 817.69397, 14.317424
5.5, 923.697449, 736.00116, 6.305374
5.5, 806.476196, 833.455444, 7.937181
5.5, 635.992737, 83.396843, 0.077177
5.5, 592.882629, 601.238708, 1.889026
5.5, 895.414062, 389.263428, -15.460556
5.5, 609.15863, 823.534424, 71.634766
5.5, 868.084534, 528.554321, 3.94618
5.5, 1110.868286, 429.490906, -7.481267
5.5, 1115.210205, 629.913574, -1.008074
5.5, 1027.681763, 552.245728, 11.175104
5.5, 1076.833984, 722.808655, -1.726611
5.5, 336.418304, 831.610596, -27.98621
5.5, 619.761536, 492.567444, 12.53543
5.5, 249.2854, 473.943756, -20.745964
5.5, 730.412476, 773.491882, -67.635406
5.5, 729.855164, 835.382202, 134.762894
5.5, 882.385986, 611.174927, 11.03448
5.5, 748.079529, 544.626282, 2.640847
5.5, 295.371948, 494.044281, -36.690598
5.5, 816.224121, 484.790039, -2.020026
5.5, 767.841003, 804.338562, -33.873814
5.5, 760.652832, 872.854919, -41.700748
5.5, 348.195618, 782.931152, 34.980122
5.5, 936.669128, 690.678528, -15.776061
5.5, 208.195618, 500.033264, 16.446228
5.5, 1122.577637, 576.748474, 0.758643
5.5, 959.327637, 399.101532, 6.272968
5.5, 771.636597, 919.926575, 92.387375
5.5, 1074.968994, 564.574768, 12.862386
5.5, 1102.337769, 681.126892, 6.079368
5.5, 522.457397, 419.672607, 102.419418
5.5, 641.832642, 903.304504, 36.791683
5.5, 656.458923, 659.321472, -61.805122
5.5, 503.652252, 970.167114, 30.891207
5.5, 812.269348, 946.67572, 2.793727
5.5, 913.928162, 647.721497, 13.479745
5.5, 1063.98584, 768.603271, 7.315443
5.5, 639.255371, 740.5271, 9.622397
5.5, 877.432495, 748.237244, 19.796263
5.5, 812.879578, 181.404968, -0.085321
5.5, 719.673218, 716.529236, 35.180691
5.5, 861.174927, 179.279129, 54.137177
5.5, 970.17218, 725.088623, 20.773386
5.5, 859.523987, 794.250549, 2.789816
5.5, 686.235046, 933.424072, 0.508368
5.5, 623.490356, 692.898682, -81.284439
5.5, 773.714294, 974.558899, 32.120003
5.5, 218.604553, 435.914368, -3.528049
5.5, 786.64563, 624.667847, 8.370897
5.5, 1038.10022, 656.862976, 37.373734
5.5, 338.553223, 632.411438, -76.978523
5.5, 609.521362, 647.131653, -36.682758
5.5, 812.036987, 784.047424, 5.356661
5.5, 649.571716, 1000.624878, -1.650845
5.5, 866.129822, 675.448853, 7.554796
5.5, 686.88623, 751.957275, 1.032799
5.5, 588.400146, 728.908691, -0.326821
5.5, 888.981628, 875.97052, 11.283331
5.6, 1097.250977, 385.443146, -0.216909
5.6, 715.451355, 212.415497, 33.246357
5.6, 944.136902, 601.808716, -1.642145
5.6, 802.254639, 580.152466, -13.770688
5.6, 829.093994, 740.027771, 3.940096
5.6, 603.959778, 418.158112, -5.825139
5.6, 488.720062, 521.557983, 32.719166
5.6, 448.833008, 135.571365, 6.157364
5.6, 812.328369, 359.856415, 14.989167
5.6, 567.671631, 450.167816, 6.012117
5.6, 675.224609, 703.830811, 15.337963
5.6, 945.291321, 550.713135, 29.806225
5.6, 459.098969, 950.205078, -1.756302
5.6, 549.355652, 299.684967, 113.855736
5.6, 1027.802734, 260.11438, -18.730412
5.6, 248.224335, 616.500427, 16.842628
5.6, 842.380249, 399.875366, -8.514959
5.6, 819.229919, 107.530418, -4.233263
5.6, 582.476624, 545.51123, 31.00663
5.6, 966.812927, 209.17337, -1.489251
5.6, 642.889526, 612.571228, 20.609348
5.6, 237.861359, 706.591309, 55.410576
5.6, 292.350891, 809.292175, 23.25297
5.6, 986.223083, 575.543518, 3.248889
5.6, 232.787109, 389.960907, -2.959396
5.6, 641.789673, 448.934113, 77.128754
5.6, 1050.60498, 476.290833, -20.044933
5.6, 726.793579, 480.590698, 4.512408
5.6, 858.18866, 285.330353, 25.269556
5.6, 535.87323, 710.118408, -19.790951
5.6, 1003.728516, 481.933289, -2.070005
5.6, 1045.868408, 307.387451, -32.193768
5.6, 1077.909302, 342.580597, 1.070204
5.6, 426.930359, 879.290588, 150.433502
5.6, 549.036011, 580.972168, 20.047668
5.6, 812.898071, 437.268738, 4.03621
5.6, 987.077148, 528.649353, 37.186893
5.6, 983.648071, 350.729095, 41.156746
5.6, 773.772339, 91.744957, -17.957308
5.6, 704.831177, 163.54187, -41.834724
5.6, 905.091248, 277.021698, 27.606079
5.6, 571.5755, 497.587463, -13.902606
5.6, 584.609009, 949.790039, 48.052921
5.6, 534.589355, 534.967041, -14.211212
5.6, 862.536438, 126.61631, 52.329731
5.6, 766.912781, 345.603668, -33.026161
5.6, 477.341492, 474.449097, -44.302483
5.6, 818.305847, 534.081726, -14.030259
5.6, 676.822815, 482.397736, -7.810969
5.6, 445.87854, 437.434387, 11.966635
5.6, 641.351562, 952.206116, 5.545465
5.6, 751.490967, 406.168732, 36.451107
5.6, 329.132507, 679.26355, -34.725674
5.6, 806.164795, 307.173279, 5.294258
5.6, 653.013855, 785.183044, 19.726305
5.6, 1077.388794, 516.985352, -7.599691
5.6, 769.112793, 500.652618, -38.195431
5.6, 707.638855, 670.4776, -6.105141
5.6, 506.458038, 616.469116, 89.160507
5.6, 417.588684, 927.481201, 11.771483
5.6, 649.965637, 401.83017, 41.71981
5.6, 285.045166, 701.90332, 28.51103
5.6, 1001.191589, 688.298035, -2.022799
5.6, 655.08728, 525.751587, -13.588384
5.6, 675.857849, 570.055664, -25.752823
5.6, 434.741211, 504.987793, -108.118675
5.6, 1007.062439, 394.246429, 0.549257
5.6, 818.432983, 667.870056, 7.207126
5.6, 877.639099, 433.860321, -33.632252
5.6, 913.882629, 221.75856, 21.18927
5.6, 1039.14209, 429.132355, -21.885262
5.6, 863.293152, 479.91394, -57.407787
5.6, 206.276901, 552.504333, -53.972847
5.6, 554.377991, 629.814819, -38.883392
5.6, 549.55542, 984.534363, -116.146461
5.6, 718.083679, 348.406891, 5.897073
5.6, 320.584778, 736.445801, -4.653727
5.6, 951.545288, 485.776978, -9.60681
5.6, 606.671448, 774.777222, 20.185354
5.6, 601.044128, 996.716736, 4.621411
5.6, 543.784973, 137.867004, -137.387833
5.6, 742.711792, 304.092346, 5.360702
5.6, 523.777161, 485.943024, 0.00124
5.6, 265.854309, 767.433655, 3.862862
5.6, 408.238678, 160.710312, 1.207202
5.6, 515.789124, 372.750977, -12.602559
5.6, 502.634705, 568.671814, -37.089191
5.6, 1120.164307, 480.213104, -0.999937
5.6, 569.477417, 675.310242, 39.567814
5.6, 650.432739, 207.250412, -57.309219
5.6, 722.177307, 899.537598, 55.677467
5.6, 935.258179, 344.16983, 32.568974
5.6, 703.257629, 522.934753, 14.732995
5.6, 968.921448, 884.246765, 5.589021
5.6, 854.290405, 841.777954, 2.928856
5.6, 850.366516, 574.462952, -6.061654
5.6, 691.664795, 623.797119, 5.780719
5.6, 936.481384, 440.39035, 38.272388
5.6, 732.325134, 948.155151, -25.135832
5.6, 1123.385986, 527.455994, -0.192853
5.6, 766.376465, 452.522064, 19.186478
5.6, 721.391174, 586.078613, 11.984205
5.6, 560.821167, 795.325623, 96.42244
5.6, 985.849487, 437.69693, -17.537966
5.6, 221.92157, 657.826172, -42.130589
5.6, 1069.426025, 612.835083, -13.071764
5.6, 1031.077393, 352.752747, 5.671542
5.6, 627.214355, 566.215576, 2.132117
5.6, 697.390686, 391.359619, -29.871691
5.6, 342.296112, 513.727234, -200.23642
5.6, 643.683289, 254.584732, -21.984613
5.6, 835.581055, 620.860229, 1.122611
5.6, 755.044312, 676.767395, 7.330248
5.6, 912.854797, 514.50769, 4.957628
5.6, 864.099731, 224.143677, -36.03458
5.6, 1016.696655, 614.308533, 77.631645
5.6, 933.369019, 170.831482, -0.222501
5.6, 897.309814, 565.1521, -8.241954
5.6, 682.32666, 825.301941, -49.885353
5.6, 563.603943, 392.367798, -20.785757
5.6, 737.728027, 632.510437, 5.010459
5.6, 956.876831, 817.69342, 14.316705
5.6, 923.768188, 736.082581, 6.31264
5.6, 806.516907, 833.40979, 7.941051
5.6, 646.434143, 82.284325, 0.044531
5.6, 592.94165, 601.284241, 1.890982
5.6, 895.426575, 389.237061, -15.461557
5.6, 604.638245, 823.633728, 71.853279
5.6, 868.072327, 528.773926, 3.932429
5.6, 1110.856201, 429.517883, -7.482236
5.6, 1115.176025, 630.054382, -0.998948
5.6, 1027.734009, 552.36377, 11.172566
5.6, 1076.718262, 722.804138, -1.714121
5.6, 333.66629, 834.666626, -27.928095
5.6, 619.773071, 492.529846, 12.532514
5.6, 247.139648, 475.615417, -20.81773
5.6, 730.43988, 773.41449, -67.634811
5.6, 729.948669, 835.401428, 134.763504
5.6, 882.423096, 611.202698, 11.03522
5.6, 747.522522, 544.512085, 2.623326
5.6, 302.733734, 482.743652, -36.86832
5.6, 816.326233, 484.823975, -2.028383
5.6, 767.770447, 804.360046, -33.874279
5.6, 760.714233, 872.782776, -41.701775
5.6, 343.126038, 786.130493, 34.905701
5.6, 936.656311, 690.658142, -15.774837
5.6, 207.898682, 503.85498, 16.452129
5.6, 1122.571777, 576.697144, 0.756406
5.6, 959.209717, 399.052155, 6.268142
5.6, 771.630554, 919.882324, 92.390015
5.6, 1074.961182, 564.554077, 12.859639
5.6, 1101.805176, 681.213867, 6.095734
5.6, 521.566772, 419.511108, 102.669014
5.6, 647.965759, 903.83844, 36.838444
5.6, 656.338562, 659.444763, -61.811008
5.6, 503.676666, 970.098938, 30.888842
5.6, 812.320007, 946.661194, 2.791676
5.6, 913.953369, 647.777954, 13.483081
5.6, 1063.891602, 768.546082, 7.303511
5.6, 639.371521, 740.451721, 9.625864
5.6, 877.505981, 748.302429, 19.803099
5.6, 811.257935, 186.260483, 0.06073
5.6, 719.716248, 716.494385, 35.179619
5.6, 859.574768, 176.201157, 54.073574
5.6, 970.130981, 725.120361, 20.767788
5.6, 859.537231, 794.270508, 2.783603
5.6, 686.23175, 933.317017, 0.473908
5.6, 623.432556, 693.062134, -81.270676
5.6, 773.767273, 974.462097, 32.116032
5.6, 218.35582, 435.874329, -3.502769
5.6, 786.547485, 624.648865, 8.362524
5.6, 1038.117554, 656.840271, 37.373264
5.6, 338.839935, 631.583679, -76.9561
5.6, 609.611938, 647.19751, -36.671692
5.6, 812.569824, 783.766296, 5.31513
5.6, 649.525208, 1000.651917, -1.646421
5.6, 866.073425, 675.417908, 7.550047
5.6, 686.759521, 751.955688, 1.023061
5.6, 589.600159, 729.056458, -0.274374
5.6, 889.131409, 876.127625, 11.282656
5.7, 1097.246216, 385.377777, -0.221994
5.7, 716.681396, 205.072662, 33.123405
5.7, 944.022278, 601.846497, -1.633662
5.7, 802.246216, 580.13385, -13.770478
5.7, 829.055908, 740.0448, 3.939132
5.7, 603.950928, 418.201721, -5.81953
5.7, 488.743134, 521.563721, 32.719257
5.7, 449.123047, 135.104782, 6.163997
5.7, 812.395508, 359.869843, 14.997522
5.7, 567.663269, 450.156494, 6.011949
5.7, 675.428833, 703.943726, 15.332376
5.7, 945.125427, 550.720276, 29.82233
5.7, 459.066498, 950.180481, -1.748385
5.7, 561.684998, 290.460754, 114.004692
5.7, 1028.427124, 261.350677, -18.703545
5.7, 247.925095, 615.539185, 16.770302
5.7, 842.311401, 399.8302, -8.508775
5.7, 817.796997, 107.340485, -4.296739
5.7, 582.482605, 545.532532, 31.011393
5.7, 965.850525, 224.76915, -1.411263
5.7, 643.069031, 612.385742, 20.625246
5.7, 238.850815, 709.04187, 55.366989
5.7, 293.200989, 810.072388, 23.262735
5.7, 986.201904, 575.537048, 3.247144
5.7, 234.737228, 390.043152, -2.722861
5.7, 641.744385, 449.001587, 77.123863
5.7, 1050.474976, 475.545929, -20.05217
5.7, 726.748657, 480.662109, 4.517663
5.7, 859.069885, 288.64801, 25.323822
5.7, 535.850952, 710.052368, -19.791632
5.7, 1003.75354, 481.904663, -2.070443
5.7, 1045.27124, 306.247864, -32.297565
5.7, 1077.857178, 342.632782, 1.068402
5.7, 426.985718, 879.236267, 150.431931
5.7, 549.036194, 580.87207, 20.046324
5.7, 812.905701, 437.221497, 4.035707
5.7, 987.095215, 528.546448, 37.178219
5.7, 983.69104, 350.681488, 41.169132
5.7, 772.646606, 91.522949, -17.953802
5.7, 700.46051, 158.310959, -41.926731
5.7, 905.241699, 276.987793, 27.610727
5.7, 572.359314, 498.009125, -13.950288
5.7, 584.632629, 949.712219, 48.057255
5.7, 534.526794, 534.987061, -14.203966
5.7, 861.528198, 126.929359, 52.513458
5.7, 766.894592, 345.850433, -33.020706
5.7, 477.384613, 474.412872, -44.304379
5.7, 818.189209, 534.258972, -14.018241
5.7, 676.751648, 482.157166, -7.804621
5.7, 445.84436, 437.4245, 11.96873
5.7, 641.280518, 952.24707, 5.58671
5.7, 751.595764, 406.116486, 36.439686
5.7, 330.282135, 678.232727, -34.938625
5.7, 806.105469, 307.186127, 5.299345
5.7, 652.880615, 785.052917, 19.698349
5.7, 1077.405884, 516.971985, -7.601735
5.7, 769.08905, 500.622314, -38.19479
5.7, 707.603455, 670.328735, -6.118395
5.7, 506.122437, 616.610229, 89.274467
5.7, 417.375153, 926.557739, 11.738231
5.7, 649.912048, 401.83844, 41.723713
5.7, 285.932007, 699.409973, 28.590473
5.7, 1001.212097, 688.339661, -2.027134
5.7, 655.041748, 525.846558, -13.576125
5.7, 675.819458, 570.170349, -25.742067
5.7, 434.796692, 504.951721, -108.122841
5.7, 1006.999634, 394.137421, 0.536957
5.7, 818.452332, 667.818298, 7.203503
5.7, 877.652466, 433.898499, -33.639168
5.7, 907.189575, 214.785477, 21.263388
5.7, 1039.187988, 429.002777, -21.872372
5.7, 863.255188, 479.915771, -57.402672
5.7, 206.551468, 556.644836, -54.033257
5.7, 554.443115, 629.814636, -38.888947
5.7, 549.475647, 984.423828, -116.136795
5.7, 718.058777, 348.303192, 5.888588
5.7, 326.241852, 727.396912, -4.583257
5.7, 951.538574, 485.801605, -9.609807
5.7, 606.886536, 774.712158, 20.23502
5.7, 600.977356, 996.764221, 4.628498
5.7, 543.799438, 137.892441, -137.386063
5.7, 742.134766, 304.530243, 5.431898
5.7, 523.560669, 485.975586, 0.008164
5.7, 266.519348, 768.365479, 3.680985
5.7, 408.11377, 159.816711, 1.114749
5.7, 515.749329, 372.479309, -12.6069
5.7, 502.618958, 568.680847, -37.08886
5.7, 1119.946777, 480.198029, -0.982087
5.7, 569.524902, 675.320129, 39.572384
[truncated: 3,017,838 more chars]
