# Supplementary material for: Self-sustained frictional cooling in active matter
Source: Nat Commun. 2025 Aug 6;16:7235. doi: 10.1038/s41467-025-62626-9 (PMC12328619; doi:10.1038/s41467-025-62626-9)
Supplement: Supplementary file 8 — Source Data [file 41467_2025_62626_MOESM8_ESM.zip › Figure_3c.txt]

# t = 0 correspond to an initial state in Fig.3c
# Coordiantes are given in pixel units
# Columns: time, x, y, orientation
0, 505.798676, 803.921936, -15.739873
0, 703.715881, 996.077454, 9.470885
0, 428.662231, 764.145691, -58.171112
0, 885.930786, 246.443237, -96.676483
0, 528.420837, 707.335632, -195.43811
0, 432.968781, 657.763367, 37.363865
0, 636.384888, 220.242249, 0.838188
0, 412.420807, 876.030334, 76.707191
0, 957.448608, 442.161469, 28.382492
0, 227.455002, 402.924072, 27.82456
0, 1013.657898, 243.088684, 0.409483
0, 849.764282, 336.575745, -91.856293
0, 791.210388, 310.912415, -15.905844
0, 277.857788, 607.459045, 5.619007
0, 537.151001, 472.88031, -79.788971
0, 616.112671, 676.643311, 97.772026
0, 888.684631, 567.560547, -105.548157
0, 692.658997, 836.11322, 9.685422
0, 408.483368, 159.799652, 121.684486
0, 631.686829, 457.661285, -199.320007
0, 600.374573, 866.976624, 14.029063
0, 576.035767, 586.371338, 132.982819
0, 521.576782, 389.232819, 48.636044
0, 502.268311, 160.473221, 19.350525
0, 916.189209, 334.957306, 66.404213
0, 245.57251, 356.503082, -40.580914
0, 923.081482, 280.089874, 76.401909
0, 267.373962, 313.405212, -2.350813
0, 709.636658, 688.695557, 11.305437
0, 593.054993, 184.746399, 136.658356
0, 488.61438, 423.857727, -56.077343
0, 565.222717, 92.61544, 7.691822
0, 206.283752, 549.734253, 37.756073
0, 361.139191, 615.545227, 371.37616
0, 1035.24939, 672.095703, -3.932405
0, 810.846802, 975.532776, -6.751088
0, 412.665527, 827.033081, -2.216889
0, 1054.577148, 312.623138, 39.884727
0, 592.736023, 135.488373, 147.736893
0, 1101.150024, 398.416595, 126.516724
0, 801.075317, 668.331543, -94.638649
0, 436.193024, 714.383972, -19.922602
0, 260.509827, 757.875793, -40.31781
0, 757.560669, 88.382233, 46.526768
0, 480.531891, 689.038086, -36.498901
0, 339.794281, 684.663879, 37.749836
0, 624.140076, 822.218872, -63.678207
0, 692.765686, 190.822922, 285.254913
0, 464.464722, 469.341919, -95.387589
0, 219.197113, 450.506775, 60.331425
0, 510.928589, 853.897949, 202.000122
0, 556.495178, 832.928223, -34.050724
0, 460.41394, 951.242676, -110.188766
0, 604.47699, 996.266052, 175.958511
0, 823.44635, 443.593048, 421.061066
0, 1007.87616, 448.283264, -22.489906
0, 224.306412, 666.558716, 10.877632
0, 719.508911, 475.595276, 20.121685
0, 521.508667, 239.954666, -145.411621
0, 522.733215, 919.638062, -156.494247
0, 241.64798, 712.388062, -29.193361
0, 662.486877, 700.833252, 42.123234
0, 656.05719, 1000.820007, 35.973637
0, 755.354675, 787.636841, 123.378654
0, 664.864929, 796.896057, 121.86235
0, 454.097534, 559.475525, -260.552216
0, 298.291138, 525.387939, -80.232277
0, 333.279083, 789.9646, 47.851582
0, 614.531494, 916.811218, -84.300926
0, 882.932129, 718.018188, 68.114449
0, 733.906372, 525.673096, 138.447433
0, 544.723633, 135.068756, -81.780884
0, 807.417603, 104.596481, 265.381897
0, 967.256226, 260.407043, -73.428185
0, 871.116516, 437.31662, -93.209183
0, 413.732239, 531.675415, -262.680206
0, 987.627991, 677.863953, 51.199802
0, 993.058289, 392.149841, -173.830353
0, 909.099365, 513.193481, 77.534309
0, 810.941467, 539.029114, 14.253987
0, 208.691833, 502.802338, 35.512688
0, 1072.856689, 494.53479, 13.461276
0, 640.684021, 123.667839, 70.270317
0, 681.178528, 445.040924, 226.239899
0, 382.787994, 660.55835, 290.281067
0, 945.137024, 623.905029, -73.987206
0, 568.437134, 668.784485, 132.586639
0, 760.824036, 886.703674, 138.398087
0, 833.989807, 632.095398, -184.869186
0, 1121.345215, 491.613342, 56.526257
0, 457.388672, 803.926636, 160.772964
0, 937.177124, 576.954224, -61.701077
0, 511.348816, 581.689819, -361.118835
0, 758.973572, 350.660522, 184.708633
0, 544.462891, 183.663528, -10.04326
0, 460.836609, 903.081604, 249.877319
0, 710.818787, 81.496071, 91.892784
0, 1010.470825, 515.997192, 10.693236
0, 1048.828491, 607.652344, 63.971111
0, 724.648682, 608.188416, -1.426618
0, 915.916626, 409.96933, -31.659508
0, 850.715576, 184.457779, -113.570839
0, 571.484375, 730.534546, -33.782715
0, 271.977966, 656.75885, 29.309612
0, 765.510376, 563.155579, 11.80842
0, 518.044067, 657.724731, 86.008583
0, 416.927429, 343.047638, -7.013557
0, 848.028625, 778.799866, 178.891663
0, 1016.788879, 717.759644, 83.834755
0, 620.397522, 410.764343, -120.687592
0, 621.122253, 725.123779, 2.523286
0, 663.401062, 748.720825, -255.156799
0, 859.206055, 287.713928, 76.447159
0, 912.643982, 462.291626, -46.109585
0, 1124.015625, 555.227295, -24.417774
0, 474.692169, 746.419128, -72.717049
0, 768.874817, 202.03186, 93.131836
0, 966.839966, 538.020691, -273.853271
0, 621.003784, 775.343567, -86.404045
0, 552.986694, 881.493347, 89.304832
0, 476.161438, 628.389343, -48.957592
0, 567.268005, 225.996735, 165.907562
0, 765.711914, 489.450104, 39.864056
0, 257.314636, 494.113464, 33.78915
0, 679.784912, 536.708069, -108.363548
0, 742.707153, 652.702515, 34.97966
0, 837.539612, 580.876587, -121.920967
0, 801.90387, 757.214233, -141.831451
0, 903.184509, 886.530334, 144.648483
0, 418.160889, 927.876526, 93.82753
0, 255.292999, 549.202332, -9.059536
0, 431.479797, 433.508209, -44.343609
0, 780.688965, 143.800598, 77.456253
0, 315.896637, 838.54657, 221.706116
0, 780.141357, 713.177917, -63.532913
0, 391.365753, 733.673523, -44.642376
0, 931.414734, 228.546463, 31.436562
0, 942.758606, 702.097046, -94.200165
0, 651.138977, 863.090576, 65.497147
0, 826.520874, 492.24472, -164.336273
0, 706.638794, 771.386292, -53.449707
0, 367.955688, 341.949646, -118.933372
0, 442.679779, 384.055237, 9.875365
0, 612.80249, 85.504677, -4.252488
0, 666.489502, 588.982727, -296.716858
0, 278.61441, 447.027863, 23.604101
0, 688.851501, 125.304314, -224.014252
0, 951.897583, 491.069702, -52.974213
0, 1006.643921, 633.633423, 12.29676
0, 351.786896, 874.477356, -34.070503
0, 953.807983, 185.665527, -100.148758
0, 984.684265, 587.57843, 29.463375
0, 640.364563, 172.994614, 96.081673
0, 363.787476, 827.809387, 165.044937
0, 598.006226, 630.134155, -8.144481
0, 665.525513, 952.283508, 49.32021
0, 455.810608, 854.203491, -3.138108
0, 831.175964, 706.065308, -93.269508
0, 381.800354, 782.18634, 160.98407
0, 661.826538, 80.554337, -36.536526
0, 286.241425, 799.864136, 6.290773
0, 492.519897, 508.999512, -3.76141
0, 948.979187, 902.251465, -57.671036
0, 793.930054, 603.17865, -60.910152
0, 585.428284, 443.999237, 62.525017
0, 572.189758, 778.273743, 95.714325
0, 527.669189, 756.987671, 44.359104
0, 316.059967, 481.209503, 111.126183
0, 946.828674, 373.023315, -4.979369
0, 608.621887, 511.546326, -80.977219
0, 1028.284424, 560.007446, -58.409641
0, 410.223389, 613.929443, 61.053856
0, 304.271271, 717.622498, 14.206001
0, 500.527252, 112.197929, 28.045204
0, 576.925293, 355.53363, 26.927107
0, 213.3965, 619.355408, -9.395424
0, 852.453857, 948.857788, -34.332546
0, 861.479614, 527.974304, -195.484863
0, 456.474579, 131.703781, -29.427269
0, 733.55658, 730.669434, 32.145119
0.1, 501.953674, 799.509216, -15.859574
0.1, 702.034729, 995.251099, 9.413939
0.1, 427.74295, 762.893555, -58.255558
0.1, 877.012939, 239.515564, -96.788269
0.1, 525.932495, 707.742188, -195.560867
0.1, 441.113068, 659.734741, 37.519489
0.1, 639.921875, 220.44397, 0.87135
0.1, 408.057739, 876.672729, 76.576729
0.1, 955.136292, 441.723206, 28.274851
0.1, 226.663193, 405.597504, 27.987656
0.1, 1017.426819, 249.249344, 0.620375
0.1, 841.060242, 332.818268, -91.584702
0.1, 779.508789, 303.124084, -15.987429
0.1, 284.674255, 609.390625, 5.684
0.1, 534.164612, 458.092255, -80.180481
0.1, 616.050781, 673.287476, 97.57711
0.1, 890.58429, 567.416626, -105.444908
0.1, 687.828125, 836.895386, 9.48893
0.1, 403.906067, 162.70253, 121.369217
0.1, 639.368896, 453.841949, -199.273422
0.1, 599.941284, 865.246216, 13.996793
0.1, 579.758972, 582.110168, 133.217606
0.1, 526.133728, 395.94809, 48.631832
0.1, 502.494293, 159.892059, 19.361288
0.1, 899.948853, 336.86377, 66.34922
0.1, 243.428619, 360.033051, -40.921207
0.1, 926.537231, 278.50174, 76.513885
0.1, 266.242584, 315.910461, -2.24088
0.1, 707.437988, 694.7995, 11.259974
0.1, 594.782776, 189.793701, 136.632874
0.1, 492.125244, 431.107513, -56.168068
0.1, 564.341675, 92.492905, 7.745591
0.1, 206.765839, 557.768494, 37.836079
0.1, 357.845001, 604.900818, 371.394348
0.1, 1035.337646, 673.018982, -4.136404
0.1, 804.839478, 977.950806, -6.538493
0.1, 410.136749, 827.156921, -2.3368
0.1, 1048.62207, 305.156921, 40.037258
0.1, 593.181396, 138.644363, 147.96843
0.1, 1099.505249, 393.775208, 126.420746
0.1, 803.343262, 669.507812, -94.421135
0.1, 439.33905, 715.96228, -19.797508
0.1, 258.480652, 754.317444, -40.184689
0.1, 756.620117, 87.764847, 46.409603
0.1, 478.699493, 688.454041, -36.444561
0.1, 350.192963, 684.762329, 37.78801
0.1, 621.19104, 821.310608, -63.556553
0.1, 689.487671, 186.216095, 285.590424
0.1, 462.706299, 474.620819, -95.219627
0.1, 214.596466, 456.495544, 60.348259
0.1, 508.779266, 847.459656, 201.933838
0.1, 554.836487, 824.736145, -33.96859
0.1, 460.455017, 951.171204, -109.983429
0.1, 606.519653, 995.085815, 176.172531
0.1, 829.126221, 442.213226, 421.473633
0.1, 1003.532959, 444.882294, -22.683361
0.1, 224.195038, 662.821716, 10.919707
0.1, 719.751343, 475.485382, 20.122328
0.1, 521.338013, 251.901138, -145.68161
0.1, 526.929443, 917.217529, -156.63797
0.1, 238.99205, 709.89032, -29.111696
0.1, 659.668457, 696.792236, 42.325874
0.1, 657.303894, 1000.61676, 35.664684
0.1, 749.404602, 798.372925, 123.765137
0.1, 662.029114, 794.317932, 121.780212
0.1, 444.194031, 560.028259, -260.774902
0.1, 296.816284, 524.281189, -80.527496
0.1, 332.184052, 786.234985, 47.850529
0.1, 604.461182, 921.447327, -84.244865
0.1, 891.01178, 726.040161, 67.841522
0.1, 737.756165, 524.401794, 138.405701
0.1, 545.320129, 136.092361, -81.720306
0.1, 806.301575, 103.675461, 265.328827
0.1, 970.716492, 260.400391, -73.321274
0.1, 873.662537, 426.0914, -93.330345
0.1, 410.697571, 523.054321, -262.973267
0.1, 985.365479, 670.131897, 51.333008
0.1, 989.429932, 386.581543, -173.833923
0.1, 903.045532, 509.672028, 77.485252
0.1, 808.229614, 538.150146, 14.020852
0.1, 208.289474, 505.694763, 35.647182
0.1, 1074.492676, 480.884979, 13.261242
0.1, 639.263672, 123.779732, 70.339531
0.1, 686.926086, 439.112854, 226.189743
0.1, 388.61972, 654.443665, 290.319824
0.1, 951.025269, 624.002686, -74.429497
0.1, 567.947144, 667.749878, 133.028717
0.1, 770.645325, 887.979065, 138.360229
0.1, 834.185608, 631.612183, -184.985123
0.1, 1121.302612, 494.79425, 56.403568
0.1, 453.423859, 804.714539, 160.702515
0.1, 939.196533, 575.623352, -61.545063
0.1, 505.438202, 581.859375, -361.110901
0.1, 751.130371, 347.305176, 184.434219
0.1, 545.50708, 184.299652, -10.131451
0.1, 462.291901, 903.137756, 249.942352
0.1, 708.265442, 81.379997, 91.962799
0.1, 1010.437622, 517.342651, 10.717285
0.1, 1057.422729, 602.856812, 63.772022
0.1, 726.999329, 612.223877, -1.494538
0.1, 919.533813, 407.141144, -31.573036
0.1, 854.164124, 187.522415, -114.32682
0.1, 569.398376, 729.795776, -33.847256
0.1, 272.164124, 658.886475, 29.22677
0.1, 766.908691, 564.055847, 11.637393
0.1, 517.900146, 655.538513, 85.906898
0.1, 422.67569, 342.353271, -7.040054
0.1, 848.352356, 774.345581, 179.489716
0.1, 1007.939087, 713.367126, 83.737885
0.1, 621.908081, 409.664978, -120.572868
0.1, 617.821899, 722.590149, 2.475143
0.1, 661.747742, 745.156982, -255.226166
0.1, 862.266724, 284.481537, 76.846855
0.1, 909.499207, 458.736053, -46.333397
0.1, 1123.839478, 548.978394, -24.436022
0.1, 475.224548, 747.507141, -72.745766
0.1, 768.876648, 202.251465, 93.138374
0.1, 965.359314, 534.402344, -274.01416
0.1, 619.045959, 770.100403, -86.513329
0.1, 550.566284, 874.806885, 89.337822
0.1, 477.466003, 626.445068, -49.063705
0.1, 565.658997, 229.101303, 166.356995
0.1, 767.681702, 480.395935, 39.967411
0.1, 256.699005, 496.101868, 33.577663
0.1, 681.318909, 545.275024, -108.492653
0.1, 742.354431, 658.551514, 34.967678
0.1, 834.353638, 583.294128, -121.758263
0.1, 798.412964, 761.546448, -141.924789
0.1, 908.256165, 877.611389, 144.831741
0.1, 418.27536, 928.700256, 93.903427
0.1, 255.461716, 552.709534, -9.181155
0.1, 432.166626, 437.137451, -44.493355
0.1, 775.511658, 140.128113, 77.381172
0.1, 313.490784, 835.737488, 221.897354
0.1, 782.176208, 714.135376, -63.576763
0.1, 390.021606, 731.35675, -44.804424
0.1, 933.014832, 231.225998, 31.646088
0.1, 947.43457, 703.119568, -94.177551
0.1, 648.265991, 867.191284, 65.113281
0.1, 825.798279, 492.744965, -164.400696
0.1, 703.383972, 768.07428, -53.432568
0.1, 372.43219, 339.541504, -119.015549
0.1, 439.734558, 387.911163, 10.026934
0.1, 611.74176, 85.529732, -4.323581
0.1, 663.982605, 602.94928, -296.91687
0.1, 275.828949, 450.729797, 23.498812
0.1, 688.309326, 125.175552, -224.238434
0.1, 949.17395, 488.842224, -53.176044
0.1, 1015.081909, 629.932434, 12.498444
0.1, 346.576477, 871.508606, -34.259705
0.1, 957.461609, 188.34465, -100.101196
0.1, 984.588684, 589.901855, 29.977629
0.1, 639.192017, 173.08342, 96.130157
0.1, 361.641998, 824.47583, 165.027008
0.1, 596.586365, 627.292847, -8.036276
0.1, 667.16748, 952.882263, 49.552929
0.1, 452.655701, 853.950867, -3.09653
0.1, 838.801147, 701.859924, -93.509369
0.1, 380.323151, 778.684753, 161.008026
0.1, 660.804932, 80.971024, -36.483566
0.1, 284.225769, 797.269592, 6.342994
0.1, 488.927185, 515.878906, -3.817925
0.1, 950.874634, 901.027771, -57.881905
0.1, 792.323181, 606.888611, -60.896858
0.1, 591.275452, 448.131409, 62.655106
0.1, 570.661499, 779.566223, 95.710464
0.1, 527.451233, 755.960815, 44.224445
0.1, 315.641144, 479.816193, 111.30764
0.1, 947.255798, 362.629089, -4.955649
0.1, 615.888672, 502.892303, -81.08876
0.1, 1027.898682, 561.892334, -58.424541
0.1, 412.620544, 611.275757, 61.001244
0.1, 307.070129, 712.592346, 13.938928
0.1, 498.313538, 112.565422, 28.202608
0.1, 580.369812, 344.594543, 26.637121
0.1, 212.538345, 615.067871, -9.402443
0.1, 839.886353, 943.309326, -34.049477
0.1, 858.989807, 529.106323, -195.38649
0.1, 454.267914, 131.990799, -29.185574
0.1, 737.676392, 732.403259, 32.141499
0.2, 497.937836, 794.986572, -15.680627
0.2, 702.069763, 993.926819, 9.228192
0.2, 425.777435, 764.579834, -58.281048
0.2, 874.014221, 236.714172, -96.592537
0.2, 525.500427, 704.755554, -195.551514
0.2, 441.128021, 655.475342, 37.587036
0.2, 645.12146, 221.020798, 1.087967
0.2, 405.399445, 878.80249, 76.361176
0.2, 951.698914, 439.586365, 27.909046
0.2, 225.455399, 409.353973, 28.270365
0.2, 1020.517822, 252.139008, 0.695102
0.2, 831.242249, 326.457336, -91.259895
0.2, 771.422729, 297.995178, -15.925356
0.2, 293.782104, 612.741882, 5.616441
0.2, 538.83374, 449.538055, -80.421616
0.2, 613.617676, 669.868408, 97.555954
0.2, 891.421631, 565.718811, -105.272713
0.2, 682.717224, 834.614075, 9.309127
0.2, 402.568481, 163.331299, 121.222069
0.2, 647.891113, 449.535431, -199.542526
0.2, 597.155762, 862.109985, 14.022337
0.2, 586.868225, 573.593445, 133.541412
0.2, 528.105225, 402.204193, 48.599773
0.2, 504.560852, 159.810425, 19.438158
0.2, 884.014099, 339.082123, 66.401878
0.2, 242.269424, 362.788147, -41.122944
0.2, 929.261597, 279.3255, 76.380524
0.2, 265.382233, 319.659302, -1.928155
0.2, 707.076965, 700.962219, 11.434661
0.2, 592.435303, 201.429962, 136.783447
0.2, 490.319092, 430.965759, -56.191788
0.2, 563.928772, 92.670906, 7.812958
0.2, 209.175613, 562.358643, 37.809025
0.2, 360.667328, 591.513489, 371.346588
0.2, 1036.219849, 672.995117, -4.461309
0.2, 800.672974, 978.61792, -6.36695
0.2, 407.193359, 829.470764, -2.312622
0.2, 1040.130737, 297.545166, 39.815479
0.2, 592.653259, 143.262497, 147.788193
0.2, 1097.620728, 388.976105, 126.342346
0.2, 807.829346, 670.99176, -94.386551
0.2, 439.043182, 716.472595, -19.590191
0.2, 256.493622, 750.342896, -40.14225
0.2, 756.344299, 88.286247, 46.359272
0.2, 478.66217, 687.755188, -36.310829
0.2, 357.799927, 684.837708, 37.977184
0.2, 626.095398, 822.525024, -63.75
0.2, 683.575745, 185.417419, 285.806122
0.2, 464.804993, 478.05246, -94.900261
0.2, 214.483139, 461.812866, 60.589493
0.2, 505.605225, 843.708557, 202.05365
0.2, 549.767578, 820.692078, -34.062531
0.2, 459.970886, 951.69635, -109.857864
0.2, 606.152954, 990.787903, 176.399384
0.2, 836.944336, 441.703339, 422.028259
0.2, 1000.491943, 439.080444, -22.925346
0.2, 222.31488, 657.674438, 11.01893
0.2, 720.303406, 475.043793, 20.129341
0.2, 525.159851, 270.976898, -145.44841
0.2, 531.992676, 915.490479, -156.449341
0.2, 237.732132, 704.769043, -29.00882
0.2, 659.521545, 693.846313, 42.290112
0.2, 657.649475, 1000.630554, 35.731388
0.2, 740.640503, 808.628601, 123.866402
0.2, 661.761414, 789.83313, 122.072548
0.2, 435.096832, 557.063782, -261.000702
0.2, 300.411804, 526.243103, -80.581223
0.2, 329.252533, 782.108704, 47.941891
0.2, 594.046387, 927.570618, -84.158424
0.2, 897.009949, 735.522461, 67.588913
0.2, 745.421143, 522.762024, 138.282867
0.2, 545.558594, 136.36615, -81.742836
0.2, 803.830811, 102.448586, 265.377502
0.2, 973.036011, 259.460205, -73.404129
0.2, 876.209961, 411.76178, -93.451424
0.2, 413.155701, 513.975159, -263.245117
0.2, 989.853027, 657.515259, 51.676395
0.2, 986.766235, 382.693481, -173.970642
0.2, 896.831421, 504.450958, 77.485214
0.2, 804.087585, 534.80835, 13.883392
0.2, 208.310455, 513.579407, 35.694084
0.2, 1080.24231, 471.260742, 13.269824
0.2, 638.90802, 123.119225, 70.32209
0.2, 695.534119, 433.534027, 226.091599
0.2, 392.149902, 649.572937, 290.278595
0.2, 954.146179, 624.388428, -74.99588
0.2, 565.801514, 665.957947, 133.300171
0.2, 775.266113, 890.702148, 138.526566
0.2, 834.903992, 629.949036, -184.841537
0.2, 1122.05896, 496.027649, 56.338955
0.2, 450.378723, 806.70929, 160.733475
0.2, 940.56604, 575.671387, -61.670567
0.2, 501.199341, 577.440063, -361.09433
0.2, 739.91272, 338.215576, 184.371521
0.2, 546.160034, 184.138596, -10.158764
0.2, 462.620636, 902.883606, 250.124176
0.2, 708.904358, 83.24678, 91.646568
0.2, 1007.326477, 519.672668, 10.841504
0.2, 1066.900635, 598.698364, 63.630894
0.2, 727.382263, 616.307068, -1.637203
0.2, 927.186218, 396.504822, -31.526779
0.2, 856.640686, 191.83847, -115.089943
0.2, 568.598145, 726.8172, -33.881138
0.2, 270.514404, 661.625671, 29.115513
0.2, 768.291992, 567.68335, 11.528322
0.2, 516.859253, 656.213684, 85.704674
0.2, 432.615662, 342.306549, -7.222632
0.2, 843.472656, 774.484253, 180.107605
0.2, 1003.032837, 708.187683, 83.868965
0.2, 623.88385, 406.461243, -120.153168
0.2, 616.974243, 719.604492, 2.568176
0.2, 659.523926, 741.932068, -255.540802
0.2, 860.799805, 286.044891, 76.798103
0.2, 901.680481, 457.260834, -46.221272
0.2, 1123.774414, 547.978943, -24.404341
0.2, 474.994232, 748.311401, -72.939095
0.2, 768.897705, 202.340424, 93.136772
0.2, 960.822754, 531.951538, -274.174255
0.2, 619.274841, 766.11731, -86.608437
0.2, 548.895935, 870.026489, 89.343834
0.2, 477.451599, 621.997437, -48.931389
0.2, 555.932861, 234.255539, 166.839371
0.2, 767.53186, 469.397278, 39.876499
0.2, 253.515564, 495.830078, 33.465626
0.2, 679.512085, 555.573853, -108.691078
0.2, 737.741699, 663.954956, 35.078938
0.2, 829.100342, 582.619202, -121.688194
0.2, 794.009827, 763.879028, -142.092331
0.2, 913.056396, 868.632141, 144.690414
0.2, 419.054932, 926.263123, 93.800659
0.2, 258.239319, 559.83374, -8.621296
0.2, 433.327057, 440.00708, -44.821404
0.2, 767.572021, 133.960571, 77.19532
0.2, 310.048645, 832.043884, 221.987
0.2, 787.698486, 716.145874, -63.709793
0.2, 391.641571, 729.591309, -44.865658
0.2, 933.232849, 231.272186, 31.684509
0.2, 950.024963, 702.743958, -94.132225
0.2, 646.440369, 867.443054, 65.176971
0.2, 827.557861, 492.405396, -164.527039
0.2, 702.71283, 763.184387, -53.587761
0.2, 385.236755, 333.022308, -119.262939
0.2, 435.640228, 392.300751, 10.043207
0.2, 611.708496, 85.697105, -4.264402
0.2, 658.668396, 616.024292, -297.161896
0.2, 274.999878, 451.236969, 23.448801
0.2, 687.676392, 125.705406, -224.306213
0.2, 943.174805, 486.517334, -53.364952
0.2, 1026.375977, 625.346802, 12.392509
0.2, 343.416016, 868.194824, -34.200237
0.2, 960.417786, 190.219589, -100.114029
0.2, 991.143555, 592.509338, 30.098602
0.2, 633.706238, 172.89502, 96.427727
0.2, 358.702423, 821.769897, 164.947784
0.2, 592.631042, 625.533997, -8.185209
0.2, 670.915771, 953.844177, 49.462517
0.2, 449.234344, 856.502441, -3.036255
0.2, 850.77771, 699.756226, -93.829269
0.2, 377.37735, 776.574768, 161.05687
0.2, 659.859985, 80.505234, -36.488716
0.2, 281.31662, 793.141235, 6.326263
0.2, 485.539459, 523.182373, -4.263245
0.2, 949.106079, 901.733337, -57.708733
0.2, 789.280273, 610.557861, -60.930355
0.2, 599.184021, 450.533417, 62.654362
0.2, 569.9104, 776.147461, 95.783775
0.2, 526.387085, 752.943481, 44.126652
0.2, 316.623871, 481.382965, 111.49044
0.2, 948.487122, 352.442993, -5.098308
0.2, 623.955627, 497.857513, -81.082375
0.2, 1028.592651, 563.586182, -58.42511
0.2, 414.468628, 605.42804, 61.09869
0.2, 309.940491, 702.077637, 13.844798
0.2, 497.813385, 113.108345, 28.14163
0.2, 584.446838, 337.283173, 26.384102
0.2, 212.420731, 611.012878, -9.379581
0.2, 830.924622, 939.206665, -34.114231
0.2, 857.310669, 532.017273, -195.530853
0.2, 453.225067, 132.727692, -29.010408
0.2, 742.603821, 733.833313, 32.158424
0.3, 493.350922, 790.860291, -15.59826
0.3, 703.459045, 992.784546, 9.068548
0.3, 425.142639, 762.693726, -58.313694
0.3, 867.283447, 239.903488, -96.455452
0.3, 525.633911, 699.671631, -195.446442
0.3, 443.064667, 652.839478, 37.676544
0.3, 647.693359, 217.912689, 1.170001
0.3, 401.625275, 881.124573, 76.306976
0.3, 945.251465, 436.271057, 27.385738
0.3, 224.535538, 412.574066, 28.532629
0.3, 1019.143738, 251.1082, 0.686009
0.3, 819.834473, 320.158569, -91.185196
0.3, 761.06958, 292.118195, -15.770647
0.3, 301.385254, 615.978577, 5.669919
0.3, 543.522217, 448.271301, -80.69632
0.3, 610.934814, 663.087097, 97.450493
0.3, 895.165161, 562.372986, -105.025757
0.3, 677.38031, 832.927856, 9.577171
0.3, 405.627869, 163.032837, 121.30471
0.3, 658.156738, 443.759827, -199.680374
0.3, 597.195129, 858.746643, 13.906028
0.3, 593.509338, 564.588623, 133.77124
0.3, 529.070312, 400.048065, 48.588589
0.3, 502.065521, 161.872681, 19.566822
0.3, 869.542542, 342.590332, 66.616142
0.3, 241.823792, 364.233643, -41.413525
0.3, 928.954834, 277.685364, 76.458321
0.3, 267.899017, 323.430725, -1.842372
0.3, 706.025879, 710.174011, 11.55059
0.3, 590.446655, 215.699814, 136.945587
0.3, 493.905914, 432.580566, -56.184925
0.3, 562.679626, 93.293579, 7.736803
0.3, 209.575089, 560.351501, 37.744938
0.3, 363.920929, 579.797668, 371.349335
0.3, 1040.136719, 670.672852, -4.823655
0.3, 801.201782, 979.240479, -6.367849
0.3, 404.852417, 832.05127, -2.22633
0.3, 1035.572021, 296.340332, 39.579975
0.3, 590.721313, 144.851669, 147.619278
0.3, 1097.703369, 388.749664, 126.24527
0.3, 814.829895, 675.871521, -94.422134
0.3, 438.077118, 713.691528, -19.583082
0.3, 255.909744, 749.399536, -40.078243
0.3, 756.336609, 87.643837, 46.587811
0.3, 477.874969, 685.149963, -36.355602
0.3, 365.856598, 686.227234, 37.808868
0.3, 630.251709, 821.740173, -63.806438
0.3, 682.318787, 182.835007, 285.9422
0.3, 470.726776, 478.584259, -94.606125
0.3, 214.106384, 463.380463, 60.805824
0.3, 501.253387, 840.270264, 202.163742
0.3, 545.227722, 815.132385, -33.971008
0.3, 461.831635, 952.679443, -109.808517
0.3, 607.050659, 987.846619, 176.444397
0.3, 842.734253, 436.040588, 422.325104
0.3, 996.94281, 432.759674, -22.987894
0.3, 221.460739, 656.908691, 11.09072
0.3, 720.119507, 475.12854, 20.115808
0.3, 533.964233, 285.512238, -145.454895
0.3, 538.849426, 912.573608, -156.896164
0.3, 236.311676, 703.373108, -29.079897
0.3, 658.992493, 687.718262, 42.530853
0.3, 655.500122, 1000.639832, 36.084599
0.3, 736.360107, 818.911987, 123.801117
0.3, 659.915955, 784.408447, 122.203636
0.3, 426.902252, 553.149231, -261.402679
0.3, 303.698761, 528.920959, -80.534737
0.3, 327.9729, 780.692505, 48.018974
0.3, 585.75, 931.204102, -84.110771
0.3, 900.997375, 747.350769, 67.411942
0.3, 754.648743, 520.734985, 138.049667
0.3, 543.914185, 136.307083, -81.647484
0.3, 800.830505, 101.521347, 265.510651
0.3, 970.743042, 254.698395, -73.472282
0.3, 885.406311, 394.651367, -93.546761
0.3, 418.480896, 505.65976, -263.361908
0.3, 995.773254, 646.380249, 51.854599
0.3, 985.327576, 374.278809, -174.010818
0.3, 888.347351, 504.038483, 77.398216
0.3, 803.248352, 533.124634, 13.897695
0.3, 208.643997, 511.561401, 35.554012
0.3, 1086.171265, 461.942108, 13.172263
0.3, 637.413757, 124.675919, 70.248512
0.3, 704.748413, 429.207001, 226.100357
0.3, 392.113037, 645.032349, 290.307465
0.3, 953.526855, 623.639526, -75.129044
0.3, 561.541809, 662.292969, 133.356049
0.3, 787.320557, 890.92218, 138.661774
0.3, 833.606934, 630.218079, -184.902527
0.3, 1122.214233, 495.146332, 56.235466
0.3, 447.680664, 807.494385, 160.898727
0.3, 943.752136, 575.054993, -61.788136
0.3, 499.672607, 571.794617, -361.015533
0.3, 730.777039, 331.862885, 184.802185
0.3, 545.946838, 184.132858, -10.281
0.3, 464.905182, 903.83606, 250.185883
0.3, 707.891479, 82.15004, 91.611481
0.3, 1004.39978, 524.344055, 10.79587
0.3, 1076.415894, 594.031616, 63.675285
0.3, 726.625305, 620.040283, -1.868164
0.3, 935.143188, 387.379242, -31.516701
0.3, 848.175903, 191.841827, -115.449142
0.3, 567.679504, 724.811218, -34.03796
0.3, 272.230927, 666.523438, 28.919073
0.3, 765.801514, 570.309875, 11.285147
0.3, 513.653137, 651.301025, 85.766907
0.3, 443.565796, 347.240906, -7.607885
0.3, 837.592468, 779.035156, 180.440903
0.3, 1001.412598, 706.796448, 83.863251
0.3, 627.746948, 405.741364, -119.731018
0.3, 615.873352, 711.306091, 2.772607
0.3, 659.644775, 734.573608, -255.504028
0.3, 858.745178, 286.348328, 76.988808
0.3, 892.19458, 456.7966, -46.246826
0.3, 1124.127197, 549.160217, -24.682322
0.3, 471.661774, 748.574341, -72.980362
0.3, 768.883484, 202.393906, 93.143219
0.3, 955.841858, 527.287476, -274.262878
0.3, 617.900452, 761.105774, -86.690666
0.3, 546.14209, 864.82428, 89.363007
0.3, 479.055511, 616.157104, -48.917652
0.3, 546.641907, 238.672089, 167.001144
0.3, 766.807312, 464.218262, 39.892464
0.3, 253.213913, 494.632599, 33.470776
0.3, 677.574341, 564.892639, -108.546883
0.3, 731.902466, 668.100708, 34.878498
0.3, 822.626587, 581.475037, -121.754051
0.3, 785.310181, 768.135986, -142.215744
0.3, 921.558533, 861.787048, 144.618744
0.3, 419.413727, 928.69989, 93.83535
0.3, 257.42218, 569.800415, -8.433989
0.3, 430.199066, 451.055908, -44.986263
0.3, 766.314026, 132.992325, 77.204399
0.3, 309.018158, 830.97876, 221.998535
0.3, 796.992188, 720.964661, -64.145973
0.3, 392.343475, 728.099976, -44.956345
0.3, 930.285889, 228.434494, 31.354759
0.3, 953.559204, 700.390198, -94.050865
0.3, 644.476868, 869.368774, 64.887764
0.3, 830.351929, 493.258789, -164.670135
0.3, 702.08429, 757.889526, -53.744576
0.3, 399.055145, 326.557892, -119.374214
0.3, 424.961517, 397.450165, 9.930258
0.3, 610.966736, 84.8116, -4.224438
0.3, 653.133789, 625.944458, -296.943298
0.3, 275.977966, 450.031799, 23.492598
0.3, 687.368347, 125.846237, -224.365097
0.3, 933.727844, 483.683624, -53.258125
0.3, 1037.886597, 623.906433, 12.533043
0.3, 343.757294, 867.922363, -34.158939
0.3, 962.59021, 192.482635, -100.077026
0.3, 995.174744, 598.165588, 30.309311
0.3, 630.61499, 172.718643, 96.684456
0.3, 356.997009, 819.444336, 164.880798
0.3, 584.744934, 620.278137, -7.972707
0.3, 672.721252, 953.669922, 49.518559
0.3, 446.518585, 859.587036, -3.18636
0.3, 863.575806, 695.585266, -93.701294
0.3, 376.697021, 774.933533, 161.065262
0.3, 658.834778, 80.292336, -36.436333
0.3, 281.302826, 791.8302, 6.312093
0.3, 487.088501, 523.911133, -4.467549
0.3, 946.759155, 902.097046, -57.680252
0.3, 786.015381, 614.019836, -60.905506
0.3, 609.689941, 450.468445, 62.812336
0.3, 569.910645, 772.484497, 95.946175
0.3, 526.434143, 750.216431, 44.125698
0.3, 316.603516, 480.797302, 111.446213
0.3, 950.034119, 340.52832, -5.273168
0.3, 633.992004, 492.416534, -81.131149
0.3, 1030.390015, 566.758789, -58.420689
0.3, 417.404541, 601.793701, 61.00219
0.3, 315.784882, 694.384216, 13.782494
0.3, 494.523438, 114.239159, 28.032442
0.3, 588.992798, 334.123352, 26.294094
0.3, 211.881409, 608.815247, -9.473621
0.3, 823.842224, 935.282959, -34.120918
0.3, 851.35022, 540.536072, -195.718567
0.3, 450.138794, 134.299576, -29.04081
0.3, 749.973938, 732.391357, 32.197849
0.4, 490.394775, 789.561279, -15.593211
0.4, 702.956299, 990.545471, 8.798548
0.4, 424.456604, 765.949341, -58.490154
0.4, 858.472839, 239.560715, -96.28698
0.4, 526.886108, 696.841187, -195.44429
0.4, 443.310852, 649.135864, 37.648159
0.4, 650.081787, 215.925644, 1.094901
0.4, 403.739136, 884.835632, 76.196068
0.4, 939.155884, 431.195953, 27.13476
0.4, 223.601715, 415.268311, 28.734068
0.4, 1017.841187, 248.904205, 0.753855
0.4, 809.857056, 316.44165, -91.13652
0.4, 749.364685, 286.526031, -15.584385
0.4, 309.126923, 621.828125, 5.845566
0.4, 553.861633, 446.90033, -80.957451
0.4, 609.035339, 658.707275, 97.421562
0.4, 902.404663, 556.840393, -105.088837
0.4, 675.333801, 828.716614, 9.79384
0.4, 405.996002, 160.871277, 121.378082
0.4, 670.140015, 438.421539, -199.715546
0.4, 595.45636, 855.933594, 13.804877
0.4, 596.203491, 554.695007, 133.925308
0.4, 534.953186, 399.238983, 48.886063
0.4, 499.181885, 162.242432, 19.581696
0.4, 857.932068, 345.317688, 66.539803
0.4, 242.129715, 366.439972, -41.537861
0.4, 926.987732, 276.698944, 76.411385
0.4, 271.38385, 326.921967, -1.995648
0.4, 704.304504, 712.406555, 11.637698
0.4, 588.586914, 229.584747, 137.002594
0.4, 497.073517, 428.907562, -56.4002
0.4, 561.404358, 93.444427, 7.643455
0.4, 210.948471, 559.499878, 37.743122
0.4, 368.343445, 569.16864, 371.596405
0.4, 1040.38916, 668.994385, -5.195498
0.4, 802.422668, 978.114746, -6.456854
0.4, 403.710724, 834.965393, -2.310731
0.4, 1031.103149, 295.788696, 39.02961
0.4, 587.252808, 144.669785, 147.707764
0.4, 1096.898438, 385.866974, 125.98616
0.4, 821.326965, 682.076111, -94.210457
0.4, 437.627167, 709.301331, -19.523119
0.4, 255.327438, 748.05658, -40.000816
0.4, 753.994751, 87.350746, 46.708782
0.4, 478.92691, 681.974854, -36.371239
0.4, 372.017609, 684.437988, 37.741917
0.4, 628.15802, 819.393188, -63.83313
0.4, 679.727173, 177.308136, 286.542816
0.4, 472.873627, 472.998047, -94.572174
0.4, 214.380707, 462.78833, 60.74118
0.4, 494.161438, 838.772705, 202.282806
0.4, 538.840515, 810.065979, -33.793949
0.4, 464.728638, 954.128906, -109.893768
0.4, 608.961365, 984.787903, 176.516968
0.4, 844.394104, 426.416809, 422.424774
0.4, 992.880676, 424.516968, -23.013605
0.4, 221.331207, 655.716492, 11.127283
0.4, 720.093323, 475.029419, 20.107903
0.4, 542.299011, 298.889984, -145.71991
0.4, 545.162415, 909.783508, -157.137604
0.4, 237.019791, 702.027588, -29.045641
0.4, 661.290771, 684.255493, 42.649117
0.4, 656.850647, 999.863953, 36.120598
0.4, 733.904236, 826.699097, 123.960602
0.4, 659.240051, 783.474243, 122.07502
0.4, 422.118469, 548.034668, -261.641876
0.4, 310.223541, 531.838806, -80.326012
0.4, 327.902435, 780.741272, 47.856422
0.4, 583.127502, 941.411072, -84.201309
0.4, 902.012573, 758.262695, 67.351593
0.4, 756.75647, 521.756165, 137.909622
0.4, 539.40387, 136.352524, -81.541222
0.4, 800.344238, 101.070877, 265.572571
0.4, 968.501648, 250.426178, -73.430023
0.4, 891.116882, 383.595764, -93.811348
0.4, 421.52536, 498.886414, -263.431549
0.4, 997.74823, 645.697021, 52.056263
0.4, 988.4328, 366.30423, -174.207825
0.4, 879.344116, 505.099487, 77.440048
0.4, 803.96991, 534.796387, 13.891438
0.4, 208.487167, 511.047302, 35.565506
0.4, 1092.532837, 453.41983, 12.949365
0.4, 635.286377, 124.15316, 70.227913
0.4, 718.514343, 427.510681, 225.994598
0.4, 393.863525, 640.509399, 290.451721
0.4, 955.532471, 622.967285, -75.25016
0.4, 559.49707, 661.760864, 133.413162
0.4, 796.817383, 885.769531, 138.688675
0.4, 827.204346, 630.684265, -185.024811
0.4, 1121.996216, 496.848511, 56.314968
0.4, 445.825104, 811.447205, 161.047226
0.4, 950.072266, 573.612488, -61.736877
0.4, 502.679474, 570.959167, -361.377747
0.4, 722.909912, 328.740753, 184.793671
0.4, 547.296753, 182.59787, -10.247271
0.4, 466.814484, 904.675598, 250.240845
0.4, 706.843506, 81.774567, 91.572662
0.4, 998.092346, 534.031921, 10.84989
0.4, 1083.442749, 585.906616, 63.570835
0.4, 726.382629, 619.400635, -1.794395
0.4, 942.263916, 382.01709, -31.335835
0.4, 838.944397, 194.031357, -115.879578
0.4, 568.629639, 721.491699, -34.207886
0.4, 269.260284, 664.946472, 29.150761
0.4, 764.268188, 573.373718, 10.960682
0.4, 511.544067, 646.114624, 85.830368
0.4, 450.037262, 354.108704, -7.795359
0.4, 830.939697, 784.012085, 180.481628
0.4, 1003.349731, 705.548096, 83.965561
0.4, 635.19281, 402.538361, -119.486496
0.4, 614.290466, 707.403687, 2.913174
0.4, 659.455627, 732.215576, -255.607147
0.4, 853.495544, 287.369324, 76.800735
0.4, 883.481995, 456.223022, -46.502087
0.4, 1124.422852, 545.577759, -25.060497
0.4, 470.606537, 745.385498, -73.049751
0.4, 768.974365, 202.503159, 93.1446
0.4, 950.658447, 521.796387, -274.20105
0.4, 618.157288, 755.506104, -86.757851
0.4, 544.445984, 859.227173, 89.541489
0.4, 476.360443, 611.986755, -48.844849
0.4, 531.71814, 247.438904, 167.202454
0.4, 764.64679, 458.66391, 39.828754
0.4, 253.458145, 494.30423, 33.500767
0.4, 675.667603, 571.905273, -108.641563
0.4, 728.548767, 669.77832, 34.738125
0.4, 813.7453, 584.81311, -121.61116
0.4, 775.75885, 768.425232, -142.321198
0.4, 932.308228, 856.231995, 144.665802
0.4, 423.312775, 929.249878, 93.894165
0.4, 255.401062, 581.084473, -9.023605
0.4, 428.648468, 450.665924, -44.943035
0.4, 762.818298, 134.471268, 76.937683
0.4, 308.966522, 829.819214, 222.055298
0.4, 803.802795, 728.222168, -64.578613
0.4, 393.37973, 729.144897, -44.915115
0.4, 927.313232, 225.969757, 31.195063
0.4, 956.429871, 699.365234, -93.950546
0.4, 643.644958, 867.641785, 64.881363
0.4, 831.807556, 495.0401, -164.653519
0.4, 703.973572, 761.128296, -53.969398
0.4, 411.560638, 323.234253, -119.488525
0.4, 416.446014, 402.924713, 9.724229
0.4, 608.580872, 85.630821, -4.255204
0.4, 650.618347, 634.204041, -296.776581
0.4, 278.091278, 451.556793, 23.30217
0.4, 687.349243, 125.261612, -224.421692
0.4, 925.776855, 479.03772, -53.02882
0.4, 1045.671021, 618.757141, 12.644156
0.4, 341.84787, 866.575745, -34.059322
0.4, 963.895569, 195.564026, -100.091476
0.4, 996.27356, 596.592896, 30.091297
0.4, 626.939453, 171.838882, 96.847321
0.4, 356.923737, 819.99054, 164.909836
0.4, 583.114014, 617.503479, -8.014775
0.4, 672.003479, 953.024353, 49.820835
0.4, 447.061707, 861.338867, -3.03047
0.4, 874.304077, 691.579773, -93.977638
0.4, 376.632568, 774.488037, 161.085068
0.4, 658.221313, 80.900902, -36.417568
0.4, 280.433777, 791.274902, 6.274014
0.4, 494.266235, 517.694519, -4.499259
0.4, 945.331604, 905.586975, -57.92218
0.4, 781.138306, 619.322388, -60.647156
0.4, 618.051636, 449.200195, 62.457573
0.4, 569.612793, 770.414185, 96.015526
0.4, 527.377563, 747.849365, 44.059013
0.4, 316.347687, 483.590668, 111.371788
0.4, 952.526123, 328.245941, -5.442972
0.4, 639.709839, 493.274353, -81.141487
0.4, 1033.416138, 567.413208, -58.459702
0.4, 417.872192, 596.954773, 61.117752
0.4, 320.716919, 685.765442, 13.712657
0.4, 494.238373, 114.026123, 28.048578
0.4, 596.036499, 326.323853, 26.127995
0.4, 211.451706, 608.648132, -9.565643
0.4, 818.312561, 931.019348, -34.15239
0.4, 852.258667, 547.919861, -195.740112
0.4, 448.162292, 135.505753, -29.103786
0.4, 753.586548, 723.489136, 32.159706
0.5, 484.893219, 788.743652, -15.333888
0.5, 705.022278, 988.248596, 8.800467
0.5, 427.100922, 768.357544, -58.550018
0.5, 846.174133, 238.264359, -96.507378
0.5, 526.702087, 696.187073, -195.391907
0.5, 444.840637, 643.797607, 37.524235
0.5, 650.997559, 211.848297, 1.089617
0.5, 402.315155, 889.714844, 76.178871
0.5, 932.609253, 423.102722, 26.778769
0.5, 223.36554, 415.432587, 28.729794
0.5, 1016.544922, 248.120178, 0.814428
0.5, 799.095154, 313.465546, -91.122673
0.5, 737.666931, 281.281158, -15.501179
0.5, 318.065399, 624.852844, 5.882484
0.5, 568.822693, 445.315735, -81.216599
0.5, 606.061218, 657.623657, 97.670204
0.5, 903.367004, 550.106934, -105.321777
0.5, 674.899048, 826.84314, 9.525128
0.5, 404.209076, 162.262604, 121.656998
0.5, 679.689514, 431.532959, -200.00209
0.5, 592.896301, 853.078491, 13.879464
0.5, 594.336609, 546.963501, 134.218094
0.5, 544.109436, 401.244171, 49.045349
0.5, 496.26297, 162.914886, 19.793173
0.5, 845.539917, 349.844574, 66.463776
0.5, 241.709656, 367.427582, -41.645821
0.5, 929.097717, 273.964111, 76.586639
0.5, 272.121277, 329.98822, -2.193492
0.5, 708.60675, 714.318298, 11.650096
0.5, 588.724915, 241.547302, 136.923874
0.5, 503.916382, 428.648773, -56.436443
0.5, 559.163696, 94.002708, 7.620184
0.5, 213.103043, 559.286316, 37.624836
0.5, 369.027985, 558.111877, 371.819
0.5, 1045.358032, 663.711975, -5.352456
0.5, 806.913635, 978.100159, -6.314703
0.5, 401.278351, 840.283386, -2.345559
0.5, 1034.678101, 292.789886, 39.15517
0.5, 583.677856, 143.742691, 147.863434
0.5, 1097.849243, 388.232208, 125.723366
0.5, 830.951294, 685.691528, -94.528603
0.5, 437.312683, 706.658875, -19.481758
0.5, 256.004517, 747.778137, -40.050983
0.5, 753.347168, 87.488068, 46.637268
0.5, 478.568451, 679.208557, -36.451347
0.5, 379.074066, 683.09729, 37.725178
0.5, 627.105835, 818.824585, -63.85165
0.5, 679.318115, 172.919052, 287.144806
0.5, 476.638916, 470.167969, -94.564445
0.5, 213.028717, 462.591583, 60.903111
0.5, 492.236877, 837.902771, 202.145264
0.5, 531.640625, 804.456299, -33.858593
0.5, 468.185211, 954.990173, -110.092979
0.5, 609.824646, 984.140076, 176.666916
0.5, 843.880798, 415.197968, 422.346588
0.5, 986.153809, 415.572998, -22.971685
0.5, 222.110062, 655.795349, 11.036672
0.5, 719.604248, 475.950714, 20.093807
0.5, 554.104431, 311.093414, -145.668594
0.5, 550.992981, 902.06543, -157.255814
0.5, 235.945648, 702.4422, -29.026628
0.5, 667.963257, 684.325928, 42.798199
0.5, 657.402039, 1000.680969, 36.24276
0.5, 731.238037, 837.589172, 124.177177
0.5, 657.928955, 781.248718, 122.184013
0.5, 418.534912, 541.997253, -261.809784
0.5, 315.282227, 535.463928, -80.647293
0.5, 328.365448, 779.722717, 47.898449
0.5, 575.789307, 946.310791, -84.210297
0.5, 900.71283, 769.435425, 67.256264
0.5, 762.804871, 524.079773, 137.719299
0.5, 534.915344, 135.244598, -81.620789
0.5, 797.946594, 100.168114, 265.653381
0.5, 969.135681, 246.690659, -73.561333
0.5, 897.850708, 379.001251, -94.085297
0.5, 424.17337, 493.120697, -263.651489
0.5, 1000.878479, 644.289856, 52.360146
0.5, 991.964294, 355.1922, -174.380508
0.5, 878.70343, 504.917297, 77.404236
0.5, 807.826965, 540.169922, 13.871778
0.5, 208.285568, 511.406891, 35.643925
0.5, 1101.206055, 449.12207, 13.021062
0.5, 634.31311, 124.249649, 70.368881
0.5, 730.081238, 424.824768, 226.121262
0.5, 392.674103, 634.345154, 290.594543
0.5, 956.618164, 623.174805, -75.453712
0.5, 557.270142, 655.291077, 133.374557
0.5, 804.474548, 877.041321, 138.844559
0.5, 822.295105, 637.219116, -185.085342
0.5, 1121.632568, 497.82959, 56.263428
0.5, 442.897522, 814.839478, 161.114456
0.5, 951.244263, 570.632385, -61.666321
0.5, 501.878387, 562.855103, -361.631805
0.5, 715.960632, 325.693359, 184.80249
0.5, 545.655212, 182.462372, -10.102622
0.5, 473.142426, 905.061401, 250.339798
0.5, 704.190979, 82.120789, 91.590744
0.5, 995.271423, 542.188538, 10.882145
0.5, 1084.341431, 576.699768, 63.573528
0.5, 725.752747, 620.95697, -1.781516
0.5, 945.728027, 373.778015, -31.138474
0.5, 828.725525, 192.458328, -116.150078
0.5, 568.638184, 721.180481, -34.235043
0.5, 269.018982, 666.236267, 29.20525
0.5, 758.661926, 577.453552, 10.491446
0.5, 508.188538, 640.617249, 85.990379
0.5, 452.802124, 362.159119, -8.03675
0.5, 827.544128, 789.970093, 180.519592
0.5, 1007.529663, 699.57605, 83.784241
0.5, 643.129395, 399.775696, -119.201469
0.5, 614.809448, 705.228027, 2.925809
0.5, 658.936279, 730.614563, -255.68515
0.5, 853.199585, 286.353149, 76.728088
0.5, 870.785034, 455.52179, -46.796608
0.5, 1123.84021, 547.833374, -25.11907
0.5, 469.675537, 742.557556, -73.27964
0.5, 768.939331, 202.600922, 93.152138
0.5, 945.680908, 516.386047, -274.304474
0.5, 615.021118, 754.551758, -87.064438
0.5, 541.556885, 852.920776, 89.661385
0.5, 475.25943, 603.253906, -48.744003
0.5, 520.151245, 258.611755, 167.450089
0.5, 768.008545, 456.218567, 39.908115
0.5, 253.728317, 494.960968, 33.262081
0.5, 671.00647, 579.956665, -108.677795
0.5, 727.732971, 669.052612, 34.468075
0.5, 808.633606, 589.349548, -121.491493
0.5, 767.948853, 765.786316, -142.477905
0.5, 941.491882, 851.892578, 144.644653
0.5, 426.284912, 933.500427, 94.159851
0.5, 254.61232, 585.000854, -9.328285
0.5, 433.703491, 445.819946, -44.58614
0.5, 762.633911, 132.771759, 76.903351
0.5, 308.221985, 829.726929, 222.004532
0.5, 803.892517, 733.51062, -64.44976
0.5, 395.13913, 729.120605, -45.014526
0.5, 925.945435, 221.273849, 30.925802
0.5, 960.257568, 698.238586, -93.552917
0.5, 641.522827, 864.58844, 64.946518
0.5, 830.963806, 498.32785, -164.622971
0.5, 703.919128, 762.856018, -54.129562
0.5, 423.168396, 321.444244, -119.51915
0.5, 406.687469, 400.787872, 9.67253
0.5, 606.817749, 85.594597, -4.20262
0.5, 652.234558, 636.661865, -296.904541
0.5, 276.468536, 451.227417, 23.082306
0.5, 683.494568, 124.763863, -224.696609
0.5, 917.850586, 476.402435, -52.920971
0.5, 1055.53894, 617.246521, 12.863635
0.5, 342.380127, 867.926758, -33.981026
0.5, 968.126953, 197.149277, -99.917633
0.5, 996.359802, 596.335022, 30.107582
0.5, 623.959839, 171.603729, 96.84333
0.5, 356.80011, 819.737061, 164.860855
0.5, 580.527283, 612.37146, -8.010471
0.5, 671.941162, 952.818542, 50.039021
0.5, 445.540222, 865.269897, -2.919714
0.5, 882.606689, 687.435974, -94.101524
0.5, 377.58786, 775.453613, 161.102707
0.5, 655.677979, 80.817009, -36.521194
0.5, 280.025482, 790.379761, 6.177801
0.5, 499.508728, 512.869385, -4.689567
0.5, 941.210938, 908.196228, -57.865925
0.5, 775.100159, 623.549133, -60.55209
0.5, 626.120728, 452.023682, 62.305683
0.5, 567.665771, 771.165894, 96.038383
0.5, 526.082397, 746.078247, 44.061356
0.5, 313.947205, 486.330505, 111.51252
0.5, 959.75592, 318.825287, -5.392632
0.5, 651.027588, 493.693848, -81.09082
0.5, 1036.879517, 567.77887, -58.689117
0.5, 416.663147, 592.020264, 61.13765
0.5, 328.027405, 676.509399, 13.800367
0.5, 490.864197, 115.821304, 28.17841
0.5, 602.262939, 320.631378, 26.06793
0.5, 211.521637, 608.786743, -9.547987
0.5, 812.785156, 928.733276, -34.530888
0.5, 853.123596, 559.201416, -195.945465
0.5, 447.000305, 136.033737, -29.039656
0.5, 760.682556, 713.106201, 32.2188
0.6, 476.654266, 786.573059, -15.348575
0.6, 705.125, 987.266968, 9.065868
0.6, 424.934143, 771.621887, -58.741558
0.6, 832.484314, 238.443283, -96.573967
0.6, 526.689819, 692.972107, -195.440948
0.6, 450.226044, 640.182068, 37.704418
0.6, 650.084351, 213.69014, 1.063764
0.6, 401.790161, 894.724976, 76.427002
0.6, 928.400452, 415.839813, 26.820404
0.6, 224.435333, 414.197876, 28.713823
0.6, 1015.55011, 246.451645, 1.040362
0.6, 783.50061, 316.447845, -90.903931
0.6, 727.462158, 277.752167, -15.517653
0.6, 328.698212, 623.133728, 5.698994
0.6, 588.090454, 441.693054, -81.30249
0.6, 601.716797, 653.367615, 97.710678
0.6, 906.080017, 542.686646, -105.133598
0.6, 671.341553, 825.979248, 9.365392
0.6, 399.56015, 165.320496, 121.647293
0.6, 690.196045, 424.394104, -199.939133
0.6, 589.901306, 850.297668, 13.851966
0.6, 589.326965, 541.741577, 134.670563
0.6, 555.503052, 405.863159, 49.357891
0.6, 493.295044, 163.407715, 19.974251
0.6, 841.825989, 352.145203, 66.484993
0.6, 241.208603, 366.72226, -41.661007
0.6, 929.521362, 273.209473, 76.842949
0.6, 274.297546, 331.03775, -2.361776
0.6, 712.684143, 717.013794, 11.811453
0.6, 586.47644, 251.744553, 136.598663
0.6, 511.789276, 428.86322, -56.486389
0.6, 557.884705, 94.318085, 7.678898
0.6, 211.986694, 559.01825, 37.620975
0.6, 367.304108, 545.861572, 371.795013
0.6, 1052.079346, 663.354065, -5.404483
0.6, 809.051514, 976.609497, -6.492538
0.6, 398.330658, 845.276184, -2.44311
0.6, 1042.243164, 287.623444, 39.427261
0.6, 580.802673, 143.672729, 148.006653
0.6, 1100.462646, 395.722382, 125.806717
0.6, 841.763306, 689.060974, -94.478958
0.6, 438.170166, 702.180725, -19.440548
0.6, 255.417221, 748.291443, -40.04731
0.6, 751.059021, 86.388107, 46.667034
0.6, 479.896698, 677.771484, -36.558281
0.6, 390.482239, 680.924255, 37.572083
0.6, 624.549438, 815.891296, -63.7962
0.6, 681.020081, 174.46492, 287.484589
0.6, 479.152466, 464.763885, -94.611221
0.6, 214.4534, 460.691498, 60.971779
0.6, 492.750977, 834.270447, 202.264694
0.6, 528.532227, 799.308105, -33.874741
0.6, 472.303955, 957.968262, -110.255775
0.6, 613.914368, 980.115906, 176.719589
0.6, 846.346313, 403.504883, 422.508179
0.6, 979.986572, 408.582336, -23.017216
0.6, 221.191284, 655.619934, 11.087588
0.6, 719.534851, 475.966125, 20.089193
0.6, 557.588501, 314.286407, -145.66188
0.6, 565.052063, 900.97345, -157.688156
0.6, 236.053757, 702.652466, -29.057573
0.6, 677.543457, 684.262268, 42.880619
0.6, 657.476196, 1000.791565, 36.399921
0.6, 729.58136, 850.810669, 124.129959
0.6, 654.739868, 777.974609, 122.406685
0.6, 415.360413, 533.560059, -261.826782
0.6, 318.228973, 535.786987, -80.655724
0.6, 327.960632, 780.142822, 47.957298
0.6, 563.303223, 950.297485, -83.981461
0.6, 897.642212, 778.062256, 67.527412
0.6, 766.388916, 527.944641, 137.603409
0.6, 533.482849, 135.227524, -81.681335
0.6, 796.719238, 99.900513, 265.560699
0.6, 967.880127, 245.301086, -73.704926
0.6, 901.644409, 374.674194, -93.825676
0.6, 428.842712, 487.354675, -263.823059
0.6, 1003.628662, 644.627869, 52.538288
0.6, 995.61969, 345.75058, -174.386673
0.6, 874.844238, 503.739288, 77.373215
0.6, 811.423462, 544.723999, 13.841238
0.6, 208.803009, 510.527618, 35.526043
0.6, 1112.74939, 444.730682, 13.331888
0.6, 632.049683, 124.075203, 70.288704
0.6, 739.098328, 417.072693, 225.970367
0.6, 387.26944, 630.457703, 290.516052
0.6, 956.37262, 628.386169, -75.342247
0.6, 553.080322, 648.340332, 133.434036
0.6, 813.6026, 868.885559, 139.018539
0.6, 817.605286, 642.592957, -185.225311
0.6, 1122.126831, 494.88797, 56.622734
0.6, 439.769958, 817.858643, 161.166199
0.6, 946.715332, 569.793335, -61.59034
0.6, 498.276855, 554.791138, -361.757599
0.6, 711.367249, 325.685303, 184.865509
0.6, 544.5578, 181.284058, -10.091156
0.6, 478.127319, 909.599304, 250.556396
0.6, 702.963928, 81.663879, 91.70623
0.6, 989.804138, 546.668091, 11.088048
0.6, 1084.331055, 573.553711, 63.59391
0.6, 720.417786, 621.218445, -1.741124
0.6, 949.674194, 370.560791, -31.088705
0.6, 815.581116, 189.671234, -116.120468
0.6, 568.168091, 720.817627, -34.185196
0.6, 269.243805, 667.018066, 29.163872
0.6, 749.159058, 580.964233, 10.593549
0.6, 506.102844, 636.406738, 86.231483
0.6, 451.848236, 369.487549, -8.073743
0.6, 823.800598, 795.780518, 180.387604
0.6, 1010.943542, 695.458801, 83.791061
0.6, 647.320374, 401.087708, -119.103935
0.6, 613.221924, 701.323547, 3.066523
0.6, 657.255066, 729.870728, -255.670471
0.6, 852.328674, 281.26004, 77.202225
0.6, 861.466248, 458.039612, -46.752262
0.6, 1123.864868, 545.199951, -25.151299
0.6, 468.673096, 739.579285, -73.340698
0.6, 769.076904, 202.651215, 93.14341
0.6, 942.84375, 510.361542, -274.369781
0.6, 614.591797, 748.462952, -87.569099
0.6, 540.680725, 848.334167, 89.925392
0.6, 473.521759, 596.143677, -48.718964
0.6, 510.635468, 269.77478, 167.545593
0.6, 771.024597, 453.191925, 39.937485
0.6, 254.461151, 496.403259, 33.408371
0.6, 665.367615, 588.037354, -108.985344
0.6, 723.764954, 670.003174, 34.463959
0.6, 806.991272, 595.541748, -121.693024
0.6, 759.90625, 759.537659, -142.787155
0.6, 952.026672, 848.769531, 144.660919
0.6, 430.974762, 935.717285, 94.158417
0.6, 254.204453, 585.14624, -9.404979
0.6, 438.280884, 439.563324, -44.492744
0.6, 760.971191, 132.274994, 76.823143
0.6, 308.763916, 829.669983, 222.106644
0.6, 804.562744, 742.151733, -64.34568
0.6, 398.266449, 731.234497, -45.005013
0.6, 923.913513, 224.568756, 30.983564
0.6, 963.217102, 690.473999, -93.410545
0.6, 638.147095, 861.884155, 65.14241
0.6, 827.037109, 499.36554, -164.490204
0.6, 702.466064, 765.147034, -54.123753
0.6, 434.753204, 319.072998, -119.297844
0.6, 397.108063, 401.37381, 9.635327
0.6, 604.529785, 85.898941, -4.257045
0.6, 649.619751, 642.302734, -296.901459
0.6, 273.550781, 451.037964, 23.315313
0.6, 683.400452, 126.01207, -224.808136
0.6, 912.463013, 472.422363, -52.813087
0.6, 1060.912109, 616.184998, 12.895546
0.6, 342.882782, 866.976807, -33.949692
0.6, 966.322021, 195.325226, -99.85717
0.6, 994.310913, 596.491211, 30.054234
0.6, 618.182129, 173.750809, 96.746735
0.6, 356.706879, 819.616455, 164.838501
0.6, 576.609192, 606.420471, -7.826398
0.6, 673.512207, 951.545654, 50.134579
0.6, 442.817932, 868.087402, -2.825622
0.6, 895.932922, 685.526123, -94.14006
0.6, 376.732727, 774.582642, 161.062668
0.6, 654.662903, 80.89743, -36.531921
0.6, 280.064056, 791.082336, 6.114631
0.6, 506.712952, 506.423431, -4.893559
0.6, 937.613281, 911.37439, -57.968319
0.6, 769.362854, 626.281799, -60.61784
0.6, 636.66864, 452.483215, 62.497478
0.6, 567.594421, 769.891174, 95.999191
0.6, 524.882568, 748.147766, 44.165958
0.6, 311.081512, 488.049927, 111.484024
0.6, 963.770874, 307.909546, -5.42416
0.6, 666.251526, 493.310242, -80.989754
0.6, 1035.952026, 572.106445, -58.620872
0.6, 416.188416, 589.651489, 61.1847
0.6, 338.902924, 673.051025, 13.857924
0.6, 488.651001, 116.855362, 28.205233
0.6, 613.240112, 313.801544, 25.985373
0.6, 212.134216, 607.870361, -9.441796
0.6, 802.956116, 924.290771, -34.809204
0.6, 855.668579, 569.371155, -195.998535
0.6, 443.264435, 137.974365, -28.937803
0.6, 767.2547, 710.511963, 32.02354
0.7, 471.561462, 788.733337, -15.564273
0.7, 706.281006, 986.694702, 9.010609
0.7, 424.888611, 772.461426, -58.748383
0.7, 819.707397, 237.523132, -96.622177
0.7, 528.350525, 692.974487, -195.419327
0.7, 453.120239, 637.501892, 37.671349
0.7, 648.529907, 209.181381, 0.884799
0.7, 397.447937, 900.583801, 76.658989
0.7, 927.60321, 412.37085, 26.843746
0.7, 224.529495, 413.602112, 28.736883
0.7, 1013.429626, 243.636795, 1.080588
0.7, 770.139954, 320.590759, -90.763474
0.7, 717.716125, 273.957733, -15.695591
0.7, 334.874237, 621.954163, 5.519819
0.7, 602.895874, 443.332031, -81.533546
0.7, 597.782227, 646.875732, 97.580101
0.7, 902.928955, 537.42395, -105.092972
0.7, 669.676514, 820.782166, 9.145841
0.7, 394.648621, 168.737137, 121.787361
0.7, 696.943787, 415.997742, -199.906906
0.7, 587.132629, 847.268555, 13.790092
0.7, 583.863953, 533.273682, 134.751938
0.7, 567.953247, 410.593658, 49.608799
0.7, 493.033081, 165.619446, 20.301846
0.7, 839.507751, 351.293365, 66.458153
0.7, 242.02681, 366.701538, -41.651848
0.7, 925.213257, 269.944397, 77.099998
0.7, 273.522308, 330.630371, -2.660907
0.7, 717.07019, 720.22937, 11.967521
0.7, 581.158569, 256.32782, 136.255142
0.7, 519.95752, 429.029205, -56.728546
0.7, 556.220398, 94.517769, 7.667174
0.7, 212.734253, 559.319885, 37.614456
0.7, 366.954254, 533.724304, 372.215393
0.7, 1057.120483, 660.735229, -5.438768
0.7, 815.083679, 974.99585, -6.4152
0.7, 393.96579, 850.452942, -2.471016
0.7, 1042.622803, 282.267212, 39.433853
0.7, 576.606628, 144.021515, 148.084732
0.7, 1099.835571, 396.338226, 125.904449
0.7, 851.657288, 692.729431, -94.469025
0.7, 439.979767, 702.40564, -19.457388
0.7, 254.860275, 747.28418, -40.039463
0.7, 750.169312, 87.017761, 46.489792
0.7, 481.838379, 677.445496, -36.551342
0.7, 395.61319, 679.310669, 37.588001
0.7, 622.850952, 811.961426, -64.04702
0.7, 685.227417, 177.908524, 287.56665
0.7, 484.898926, 463.418549, -94.631561
0.7, 214.137573, 463.057159, 61.054264
0.7, 489.726959, 833.602234, 202.387405
0.7, 522.771301, 794.016357, -34.041943
0.7, 475.429352, 959.089844, -110.442429
0.7, 618.566956, 972.804565, 176.942795
0.7, 853.290222, 397.477509, 422.988495
0.7, 977.614258, 404.547882, -23.06851
0.7, 221.360397, 654.788391, 11.042225
0.7, 721.944214, 475.393494, 20.205572
0.7, 562.504761, 317.165375, -145.759842
0.7, 576.85022, 905.341187, -158.102539
0.7, 235.982162, 701.761108, -29.091608
0.7, 681.462646, 682.680725, 42.832962
0.7, 660.091614, 1000.826904, 36.295086
0.7, 730.108765, 862.265808, 124.190712
0.7, 651.104614, 774.778198, 122.437866
0.7, 417.144867, 526.312683, -262.056061
0.7, 317.702545, 534.42804, -80.527344
0.7, 327.15744, 780.352417, 47.801105
0.7, 545.704529, 955.51178, -83.621529
0.7, 894.861145, 789.624023, 67.573723
0.7, 771.760925, 534.412781, 137.570068
0.7, 530.696655, 134.257202, -81.782082
0.7, 796.238708, 99.893784, 265.654449
0.7, 965.634277, 242.434479, -73.814789
0.7, 905.258728, 369.430695, -93.796021
0.7, 435.895111, 482.017517, -263.878021
0.7, 1005.532104, 644.451355, 52.655247
0.7, 999.250366, 337.540924, -174.517014
0.7, 870.875244, 500.349091, 77.473183
0.7, 818.222107, 548.94696, 13.868868
0.7, 208.128922, 509.923615, 35.664753
0.7, 1113.401855, 443.696564, 13.648237
0.7, 632.840515, 124.476555, 70.285461
0.7, 745.753357, 410.971008, 225.863892
0.7, 384.654724, 626.811523, 290.418762
0.7, 958.141846, 633.349731, -75.306633
0.7, 549.184875, 642.076416, 133.385513
0.7, 823.914185, 861.497253, 139.186737
0.7, 807.450623, 646.673645, -185.193115
0.7, 1121.640747, 492.263611, 56.762661
0.7, 432.794281, 822.410583, 161.292252
0.7, 945.21875, 566.710876, -61.879829
0.7, 491.632019, 541.647217, -361.931976
0.7, 704.189697, 324.606842, 185.05481
0.7, 543.627686, 179.979813, -9.982949
0.7, 481.615112, 910.506042, 250.599258
0.7, 699.397461, 82.395981, 91.958626
0.7, 990.308838, 549.684326, 11.156123
0.7, 1081.328979, 567.87207, 63.644951
0.7, 713.665649, 624.425842, -1.814093
0.7, 954.456726, 361.873413, -31.153263
0.7, 812.415466, 189.829956, -116.02182
0.7, 567.208435, 722.510559, -34.010384
0.7, 268.391815, 665.441467, 28.993639
0.7, 745.427307, 582.006104, 10.673701
0.7, 501.002838, 633.583374, 86.450714
0.7, 450.329895, 374.117584, -8.333161
0.7, 820.760925, 801.198181, 180.376404
0.7, 1013.562012, 692.086243, 83.601402
0.7, 651.783264, 398.723022, -119.344109
0.7, 608.735962, 695.852051, 3.26663
0.7, 656.704468, 724.562622, -255.621338
0.7, 851.991211, 275.307495, 77.492203
0.7, 850.702332, 457.121643, -46.591713
0.7, 1124.185547, 542.887207, -25.251295
0.7, 470.125214, 739.40033, -73.422279
0.7, 767.225037, 204.660095, 93.165237
0.7, 941.13147, 503.399597, -274.512299
0.7, 611.723145, 747.278076, -87.83654
0.7, 537.682556, 844.376038, 90.016434
0.7, 470.692474, 585.053528, -48.544994
0.7, 503.96698, 282.135101, 167.555176
0.7, 774.372375, 449.926392, 40.193775
0.7, 254.452057, 496.862335, 33.428761
0.7, 657.047485, 594.058533, -109.117493
0.7, 728.295715, 670.854309, 34.487648
0.7, 804.530029, 594.823547, -121.603531
0.7, 756.259094, 749.847717, -142.804962
0.7, 962.687622, 842.119446, 144.864944
0.7, 433.207916, 938.315674, 94.346603
0.7, 255.067169, 583.381409, -9.410883
0.7, 443.295227, 432.605469, -44.274708
0.7, 762.099915, 132.286484, 76.799759
0.7, 308.311249, 829.144714, 222.175629
0.7, 804.135559, 751.12616, -64.539574
0.7, 400.137665, 730.508423, -45.091656
0.7, 922.096863, 220.385986, 30.857775
0.7, 967.223816, 680.627625, -93.443596
0.7, 635.265259, 858.760498, 65.187401
0.7, 822.341187, 501.336761, -164.594727
0.7, 701.050293, 766.398499, -54.382832
0.7, 447.093933, 313.847107, -119.522812
0.7, 390.129669, 403.182678, 9.432499
0.7, 603.402344, 86.336426, -4.275892
0.7, 646.582214, 645.046509, -297.001617
0.7, 271.658661, 449.727325, 23.546387
0.7, 683.218628, 126.100883, -224.94696
0.7, 906.787354, 469.224945, -52.699703
0.7, 1065.387085, 613.308228, 12.788465
0.7, 340.833893, 865.677002, -34.020981
0.7, 965.416931, 195.198578, -99.870064
0.7, 990.729004, 596.727356, 29.993048
0.7, 615.864136, 173.208679, 96.769905
0.7, 356.864105, 818.831604, 164.834625
0.7, 577.558228, 603.420898, -8.05225
0.7, 675.478394, 949.434814, 50.120068
0.7, 437.238953, 872.89801, -2.887087
0.7, 911.535583, 685.680664, -94.144516
0.7, 376.004791, 774.152283, 161.182617
0.7, 652.754822, 81.327881, -36.35844
0.7, 279.18689, 789.911133, 6.175464
0.7, 523.286621, 495.91983, -5.006381
0.7, 930.860168, 916.102966, -58.111763
0.7, 762.086365, 627.962891, -60.729939
0.7, 653.179382, 450.369537, 62.515091
0.7, 566.056885, 770.247864, 96.380692
0.7, 525.391785, 746.441956, 44.154823
0.7, 306.706848, 488.081116, 111.563644
0.7, 968.308655, 296.376251, -5.449468
0.7, 676.6297, 492.834503, -80.946877
0.7, 1033.955444, 575.450989, -58.406891
0.7, 416.939667, 588.5495, 61.181469
0.7, 348.129547, 668.930664, 13.801519
0.7, 484.520142, 119.130516, 28.194157
0.7, 624.382263, 308.328461, 25.845419
0.7, 211.964569, 607.712158, -9.466445
0.7, 789.367493, 920.099243, -34.875557
0.7, 856.335693, 581.376221, -196.074203
0.7, 439.580414, 140.304672, -28.926525
0.7, 776.195374, 703.091736, 32.209072
0.8, 469.936279, 788.917664, -15.709046
0.8, 706.11969, 985.182922, 8.982672
0.8, 423.834198, 772.515686, -58.760506
0.8, 805.032043, 242.806915, -96.791725
0.8, 529.850952, 688.862122, -195.417343
0.8, 450.089691, 640.628784, 37.572987
0.8, 649.61792, 204.852264, 0.781921
0.8, 391.094879, 905.646545, 76.796371
0.8, 927.671204, 410.376678, 26.758713
0.8, 226.156158, 412.762634, 28.860401
0.8, 1009.593689, 239.450089, 1.126491
0.8, 763.72876, 321.200073, -90.812317
0.8, 707.470337, 269.163452, -15.803223
0.8, 337.487152, 618.676086, 5.416894
0.8, 616.627197, 451.409027, -81.547279
0.8, 594.247559, 644.211853, 97.491341
0.8, 902.109375, 529.145935, -104.959
0.8, 666.822083, 816.990601, 9.515755
0.8, 389.328705, 173.281189, 121.649414
0.8, 705.716187, 408.416046, -199.610016
0.8, 586.001892, 845.478943, 13.941525
0.8, 574.751831, 524.509827, 134.819153
0.8, 580.211304, 417.063416, 49.737629
0.8, 490.417847, 167.40744, 20.443449
0.8, 829.525269, 350.386841, 66.338074
0.8, 242.133774, 366.310791, -41.903423
0.8, 920.543335, 266.61319, 77.51194
0.8, 272.883667, 328.64032, -2.52893
0.8, 718.847534, 717.03949, 11.960473
0.8, 568.337524, 262.654938, 136.094986
0.8, 529.964905, 432.561981, -56.898449
0.8, 555.697998, 94.409187, 7.693964
0.8, 212.952957, 558.370117, 37.518467
0.8, 367.616058, 515.729309, 372.583191
0.8, 1059.293457, 657.154541, -5.727649
0.8, 824.325928, 969.75415, -6.365844
0.8, 387.533997, 856.052185, -2.471582
0.8, 1039.971924, 278.22168, 39.526455
0.8, 572.354187, 144.615387, 148.045914
0.8, 1098.791992, 390.880798, 125.91243
0.8, 859.128235, 698.008972, -94.527481
0.8, 441.97583, 702.829712, -19.383999
0.8, 254.560974, 746.171936, -39.999638
0.8, 747.821106, 86.292206, 46.340355
0.8, 482.029816, 675.936523, -36.629158
0.8, 401.907227, 674.052612, 37.415062
0.8, 620.38031, 809.696472, -64.458054
0.8, 691.515442, 180.9655, 287.460205
0.8, 493.910583, 466.295471, -94.809479
0.8, 213.19223, 460.278656, 61.08189
0.8, 487.729248, 834.905579, 202.697998
0.8, 519.73999, 795.75885, -33.9687
0.8, 478.700958, 958.251831, -110.397896
0.8, 625.009949, 964.104431, 176.853683
0.8, 854.672791, 391.750488, 423.338074
0.8, 977.034851, 399.078918, -23.302017
0.8, 221.231262, 653.709412, 11.05792
0.8, 724.785217, 471.257782, 20.344524
0.8, 569.047241, 327.344116, -146.012314
0.8, 584.602539, 914.799377, -158.133957
0.8, 235.908752, 700.761597, -29.107359
0.8, 683.788879, 683.621094, 42.674652
0.8, 662.324341, 1001.015564, 36.170849
0.8, 729.90564, 870.055237, 124.021957
0.8, 648.692749, 772.464417, 122.769684
0.8, 418.095947, 518.350891, -262.164368
0.8, 321.419525, 534.092285, -80.322655
0.8, 326.174561, 778.204529, 47.886086
0.8, 531.73291, 966.098572, -83.377365
0.8, 895.196899, 800.101013, 67.63633
0.8, 776.980652, 537.915405, 137.628296
0.8, 526.372742, 131.988037, -81.821144
0.8, 794.13501, 99.144974, 265.667328
0.8, 962.064758, 242.597107, -73.856415
0.8, 908.916504, 365.992859, -93.840225
0.8, 445.117981, 479.597321, -264.063019
0.8, 1002.961426, 643.075073, 52.78651
0.8, 1005.524353, 330.721771, -175.025024
0.8, 865.735474, 496.786438, 77.448143
0.8, 827.520264, 553.141846, 13.950232
0.8, 207.879089, 509.170288, 35.742279
0.8, 1112.767334, 439.647247, 13.71542
0.8, 630.815918, 125.370697, 70.432007
0.8, 756.082764, 404.665649, 225.86171
0.8, 385.56311, 622.041809, 290.606628
0.8, 956.65625, 635.415161, -75.345055
0.8, 545.963013, 639.516235, 133.431808
0.8, 833.365662, 852.651733, 139.305389
0.8, 800.545593, 648.526489, -185.300201
0.8, 1121.039307, 488.311127, 56.850529
0.8, 427.954498, 827.346008, 161.628052
0.8, 945.266174, 564.831299, -62.069935
0.8, 484.090332, 532.647705, -361.880402
0.8, 694.253845, 323.897278, 184.581039
0.8, 538.501343, 179.185287, -9.927487
0.8, 482.961884, 909.585388, 250.778214
0.8, 701.148071, 81.577759, 91.962006
0.8, 990.561157, 548.957642, 11.10263
0.8, 1079.755615, 562.735901, 63.682526
0.8, 704.571289, 627.741577, -1.675431
0.8, 960.175537, 350.346588, -31.023727
0.8, 811.372986, 188.993866, -115.998421
0.8, 564.874817, 722.235229, -33.986862
0.8, 268.489838, 663.775879, 28.760159
0.8, 738.441223, 582.901794, 10.785889
0.8, 498.177338, 630.105896, 86.473343
0.8, 447.423859, 378.609711, -8.125832
0.8, 816.714844, 807.005127, 180.356018
0.8, 1022.209473, 691.619568, 83.874168
0.8, 658.480408, 397.581604, -119.577599
0.8, 603.606445, 692.126709, 3.186417
0.8, 649.538513, 718.250671, -255.857788
0.8, 847.973389, 264.498444, 77.60157
0.8, 838.464661, 456.341888, -46.622643
0.8, 1123.770508, 541.133728, -25.19244
0.8, 473.803101, 739.122559, -73.379822
0.8, 766.812317, 205.207443, 93.160004
0.8, 940.136169, 495.609314, -274.719757
0.8, 609.260681, 744.574829, -87.687347
0.8, 536.515503, 842.420166, 90.088776
0.8, 470.258911, 579.349121, -48.256527
0.8, 506.422943, 292.968658, 167.641739
0.8, 778.722778, 447.861938, 40.154499
0.8, 255.878494, 498.12912, 33.147369
0.8, 653.032898, 598.40741, -109.015564
0.8, 729.077148, 668.691406, 34.338062
0.8, 800.176208, 600.613037, -121.621437
0.8, 758.26355, 744.949524, -142.93515
0.8, 974.048584, 834.792847, 144.933395
0.8, 437.703278, 931.34198, 94.153816
0.8, 253.92511, 583.510498, -9.252447
0.8, 452.22406, 429.033508, -44.221493
0.8, 759.534607, 131.785538, 76.728172
0.8, 307.442932, 828.09729, 222.315292
0.8, 804.379395, 758.152832, -64.679008
0.8, 401.02774, 730.445129, -45.150814
0.8, 918.155884, 218.763824, 31.008099
0.8, 974.027649, 682.167664, -93.465248
0.8, 633.577209, 857.972839, 65.237007
0.8, 817.926453, 503.921844, -164.412354
0.8, 697.906738, 761.772766, -54.653061
0.8, 457.815674, 316.267365, -119.798103
0.8, 385.021179, 401.872284, 9.428206
0.8, 603.304504, 86.196518, -4.39576
0.8, 642.788818, 654.797241, -297.192505
0.8, 272.67807, 452.387207, 23.612583
0.8, 688.504395, 127.09697, -225.026382
0.8, 901.802734, 465.51062, -52.637936
0.8, 1072.324707, 611.353516, 12.920637
0.8, 340.199066, 864.43042, -34.004784
0.8, 963.513123, 192.744995, -99.875076
0.8, 987.10376, 597.03595, 29.90239
0.8, 613.589294, 170.786331, 96.877289
0.8, 357.069977, 818.495605, 164.755417
0.8, 576.557739, 598.215332, -8.084049
0.8, 675.351807, 943.509766, 50.094551
0.8, 432.123566, 877.488892, -3.022145
0.8, 924.760864, 685.421387, -94.129059
0.8, 375.21106, 772.460999, 161.233658
0.8, 651.719971, 81.22789, -36.319813
0.8, 279.058533, 789.077637, 6.051364
0.8, 541.83136, 481.778503, -5.397285
0.8, 921.841125, 922.024475, -58.174679
0.8, 756.858887, 628.09375, -60.728695
0.8, 665.622009, 446.293518, 62.634499
0.8, 563.766785, 771.58374, 96.604439
0.8, 521.74176, 747.084106, 44.256454
0.8, 304.888275, 489.243164, 111.644371
0.8, 975.629517, 288.697083, -5.659689
0.8, 681.003113, 493.98938, -81.114655
0.8, 1030.74707, 580.051086, -58.497696
0.8, 420.140381, 587.018372, 60.945679
0.8, 353.41153, 664.176331, 14.204254
0.8, 478.551605, 121.5037, 28.236223
0.8, 633.81073, 304.346039, 25.653364
0.8, 211.330017, 606.732727, -9.388903
0.8, 778.611816, 916.050354, -34.982864
0.8, 856.814331, 593.405701, -196.177612
0.8, 434.251343, 143.209717, -29.106335
0.8, 783.340088, 695.771973, 32.17086
0.9, 470.353302, 786.717773, -15.909564
0.9, 703.078186, 983.28064, 9.220206
0.9, 423.579254, 772.979431, -58.758087
0.9, 791.461426, 246.836853, -97.120071
0.9, 533.47113, 684.72876, -195.305939
0.9, 447.562439, 643.09082, 37.737885
0.9, 649.506775, 197.869598, 0.908649
0.9, 389.883728, 906.278015, 76.763321
0.9, 925.68573, 405.863739, 26.652836
0.9, 224.401901, 411.409088, 28.944765
0.9, 1005.646484, 235.089478, 1.14956
0.9, 754.187073, 320.34613, -90.746635
0.9, 695.362183, 261.683655, -15.848927
0.9, 333.170258, 614.492493, 5.338255
0.9, 628.249146, 457.472778, -81.353577
0.9, 589.181213, 642.633545, 97.483109
0.9, 901.174988, 520.365601, -104.93576
0.9, 665.508667, 815.815918, 9.600048
0.9, 386.878479, 175.008041, 121.700508
0.9, 714.654663, 399.82605, -199.600311
0.9, 582.955444, 843.019348, 14.28062
0.9, 566.259644, 524.825256, 134.501633
0.9, 592.077637, 423.979401, 49.418274
0.9, 485.473969, 169.749924, 20.71349
0.9, 818.169617, 349.452423, 66.224342
0.9, 242.981354, 363.673279, -42.105442
0.9, 916.075684, 262.542542, 77.380768
0.9, 271.921661, 324.691986, -2.229914
0.9, 722.282715, 715.807861, 11.989986
0.9, 560.714478, 269.948822, 136.178268
0.9, 538.57489, 426.497192, -57.026981
0.9, 552.92804, 95.90274, 7.599747
0.9, 215.329254, 556.218872, 37.362331
0.9, 363.615631, 503.762604, 372.689484
0.9, 1064.387939, 652.983398, -5.856487
0.9, 826.49176, 970.160583, -6.423032
0.9, 388.442261, 856.365601, -2.408753
0.9, 1035.552246, 273.203583, 39.482792
0.9, 568.221008, 140.798401, 147.892395
0.9, 1096.746826, 387.163025, 125.933189
0.9, 867.579346, 703.471069, -94.555161
0.9, 440.580872, 701.629395, -19.388775
0.9, 253.750732, 744.755493, -39.99131
0.9, 745.333862, 85.225365, 46.450409
0.9, 483.764832, 674.715332, -36.607399
0.9, 405.44519, 668.326477, 37.200039
0.9, 613.739014, 804.653687, -64.812637
0.9, 696.412781, 183.720749, 287.305298
0.9, 500.788818, 470.602386, -94.919991
0.9, 214.047729, 459.969604, 61.011169
0.9, 484.703064, 834.219482, 202.941116
0.9, 520.634399, 796.210205, -33.913864
0.9, 477.852264, 960.651917, -110.355324
0.9, 631.089294, 957.787292, 176.817474
0.9, 851.508545, 385.748444, 423.643127
0.9, 975.818726, 391.602203, -23.453709
0.9, 220.842239, 652.883911, 11.075984
0.9, 727.882446, 469.228394, 20.420771
0.9, 574.049805, 342.788605, -146.385605
0.9, 591.550476, 924.715454, -158.388062
0.9, 235.21019, 699.565186, -29.252262
0.9, 682.648376, 681.212219, 42.876175
0.9, 656.808594, 1000.848694, 36.377316
0.9, 726.52124, 882.344177, 123.974426
0.9, 647.778381, 771.345154, 122.821793
0.9, 416.591156, 509.523834, -262.518677
0.9, 324.349182, 535.05481, -80.332375
0.9, 325.890686, 778.581177, 47.837982
0.9, 525.135193, 975.872498, -83.546204
0.9, 896.152527, 810.689758, 67.690292
0.9, 776.879333, 538.472412, 137.604462
0.9, 521.712463, 130.891159, -81.877922
0.9, 793.232239, 98.830086, 265.932587
0.9, 957.672302, 239.550369, -73.901535
0.9, 913.015198, 359.154785, -94.165314
0.9, 453.030762, 477.140594, -264.270386
0.9, 1004.71405, 641.57428, 52.987335
0.9, 1019.428711, 319.968628, -175.434814
0.9, 860.392029, 492.675201, 77.354454
0.9, 836.971375, 552.619019, 13.995369
0.9, 208.012665, 509.539734, 35.811871
0.9, 1111.032349, 433.249695, 13.854353
0.9, 629.929749, 125.721123, 70.733917
0.9, 764.984009, 400.068848, 226.135162
0.9, 381.440155, 613.632385, 290.948364
0.9, 957.455994, 640.468994, -75.183701
0.9, 540.876953, 632.674927, 133.473999
0.9, 840.764832, 850.340149, 139.452087
0.9, 794.4552, 649.825012, -185.292877
0.9, 1120.589355, 484.999939, 56.863491
0.9, 430.209442, 830.80542, 161.729294
0.9, 943.115112, 558.051575, -62.10257
0.9, 476.329132, 526.134216, -361.926788
0.9, 685.666565, 323.741089, 184.499359
0.9, 535.809875, 176.957153, -9.746301
0.9, 487.310242, 911.667358, 250.850525
0.9, 698.198425, 81.146858, 91.865623
0.9, 992.167786, 550.221436, 10.823282
0.9, 1077.197998, 558.049072, 63.942169
0.9, 695.459229, 631.162842, -1.264381
0.9, 969.035095, 340.559631, -30.798191
0.9, 809.834778, 187.25148, -115.847473
0.9, 562.923889, 723.118774, -34.200165
0.9, 268.292694, 663.604736, 28.411959
0.9, 722.959473, 585.578125, 11.03226
0.9, 493.096039, 626.907959, 86.677544
0.9, 445.622925, 383.99649, -8.092382
0.9, 811.995483, 811.057739, 180.349426
0.9, 1028.667358, 685.442078, 84.184303
0.9, 663.085205, 398.526276, -119.695663
0.9, 599.109131, 690.847717, 3.291807
0.9, 644.041992, 710.409363, -255.682526
0.9, 842.681152, 255.877655, 77.565933
0.9, 825.528687, 460.141632, -46.173996
0.9, 1123.804199, 541.175659, -25.111031
0.9, 471.411255, 739.362671, -73.45565
0.9, 766.403259, 206.066986, 93.161102
0.9, 940.419067, 488.433075, -274.673798
0.9, 608.22052, 742.138611, -87.702896
0.9, 532.881165, 843.542603, 89.884827
0.9, 468.371155, 573.516846, -48.133076
0.9, 511.265472, 306.422638, 167.710709
0.9, 777.264954, 448.235138, 40.13847
0.9, 255.746552, 500.971863, 32.838882
0.9, 648.660278, 600.418823, -109.188835
0.9, 730.053711, 666.976196, 34.455952
0.9, 796.770081, 601.241455, -121.840706
0.9, 763.86615, 741.713013, -142.843491
0.9, 976.843506, 832.561646, 144.925873
0.9, 438.809601, 929.840027, 94.164345
0.9, 255.011429, 585.090027, -9.293141
0.9, 464.707825, 430.244049, -44.133362
0.9, 757.173096, 131.259827, 76.581772
0.9, 308.544617, 824.988281, 222.277725
0.9, 807.21344, 762.40509, -64.770813
0.9, 400.027466, 730.147705, -45.08839
0.9, 916.456116, 215.413605, 31.007963
0.9, 979.979675, 682.618225, -93.439316
0.9, 629.934143, 852.270691, 65.122993
0.9, 815.368713, 509.302368, -164.27536
0.9, 694.485168, 756.53772, -55.056255
0.9, 466.168884, 323.819519, -119.880966
0.9, 377.474579, 399.856842, 9.72276
0.9, 600.009521, 85.929199, -4.457815
0.9, 636.966614, 660.599915, -297.235657
0.9, 273.974091, 452.756226, 24.007645
0.9, 696.143005, 128.449371, -225.21846
0.9, 898.814392, 462.797638, -52.645351
0.9, 1079.631836, 608.193481, 13.101785
0.9, 339.339478, 863.714172, -33.942783
0.9, 962.346191, 192.250565, -100.015228
0.9, 982.871521, 598.037781, 29.935873
0.9, 609.531067, 169.570358, 97.099525
0.9, 356.95047, 818.039307, 164.733582
0.9, 573.270081, 593.669189, -8.288044
0.9, 679.081055, 939.883118, 50.220043
0.9, 432.884094, 881.462463, -3.12526
0.9, 931.42981, 685.219116, -94.270676
0.9, 374.986694, 772.373413, 161.270996
0.9, 648.77533, 80.39669, -36.163502
0.9, 278.214844, 788.181946, 6.147173
0.9, 553.081116, 476.275177, -5.585821
0.9, 911.236023, 929.268127, -58.144043
0.9, 753.338318, 623.093933, -60.650349
0.9, 678.1474, 444.657471, 62.870834
0.9, 560.746826, 772.362732, 96.318832
0.9, 518.952209, 747.586182, 44.289719
0.9, 305.225494, 491.33255, 111.628212
0.9, 979.812683, 285.647034, -5.869236
0.9, 685.699036, 493.256561, -81.214104
0.9, 1027.384033, 582.227051, -58.240562
0.9, 420.155975, 584.716309, 60.752377
0.9, 356.009918, 657.25293, 14.432405
0.9, 473.396027, 123.808853, 28.215239
0.9, 640.899902, 300.762512, 25.731129
0.9, 211.209488, 605.817993, -9.443425
0.9, 769.72345, 908.110291, -34.942734
0.9, 853.9104, 603.726318, -196.372406
0.9, 429.822754, 146.532349, -29.091488
0.9, 785.684937, 697.775208, 31.933157
1, 471.021576, 786.263855, -16.063862
1, 701.173279, 981.665222, 9.433799
1, 422.652893, 774.414612, -58.76799
1, 781.059509, 251.759109, -97.374306
1, 538.309814, 678.075623, -195.648254
1, 446.798126, 643.316406, 37.983307
1, 652.356506, 188.666031, 0.597617
1, 388.724304, 907.221191, 76.667122
1, 923.574402, 401.039856, 26.70801
1, 225.491974, 410.411499, 28.90588
1, 1001.762573, 230.079971, 1.195002
1, 736.821411, 322.941833, -90.356064
1, 684.82843, 254.850693, -15.85206
1, 324.061859, 612.478882, 5.435783
1, 642.764404, 461.620087, -81.190475
1, 587.391785, 640.395386, 97.286018
1, 904.19104, 509.157532, -105.006012
1, 658.029663, 815.909485, 9.282653
1, 383.560486, 177.594391, 121.668289
1, 719.74884, 386.777344, -199.665451
1, 576.880127, 838.515137, 14.20782
1, 556.040161, 522.317749, 133.964691
1, 603.076233, 431.715149, 49.338451
1, 479.114716, 172.15535, 20.810892
1, 804.391479, 347.50177, 66.355011
1, 243.531769, 362.294708, -41.910275
1, 908.392761, 256.45459, 77.243698
1, 270.813049, 322.250092, -2.09489
1, 727.486572, 715.186584, 12.063939
1, 554.898499, 274.054443, 136.059509
1, 544.952515, 428.034882, -57.043839
1, 551.348511, 96.59597, 7.558837
1, 218.85553, 555.309692, 37.186672
1, 357.767029, 495.253113, 372.727051
1, 1074.0177, 648.330261, -5.842676
1, 832.963745, 968.723389, -6.298746
1, 387.641022, 858.264404, -2.502633
1, 1032.930054, 267.970215, 39.629356
1, 564.32428, 142.234543, 147.91655
1, 1096.012451, 383.538818, 125.718864
1, 875.33313, 709.854309, -94.478867
1, 444.106384, 696.878418, -19.521523
1, 253.319443, 743.500122, -39.996544
1, 744.220581, 85.174988, 46.673721
1, 486.885559, 670.378967, -36.759541
1, 403.497314, 669.483398, 37.090317
1, 608.651306, 800.824524, -65.163628
1, 700.618469, 186.81163, 287.129944
1, 510.847992, 477.308899, -95.188713
1, 215.970993, 459.385864, 60.873993
1, 479.759796, 835.645691, 202.85968
1, 518.714111, 796.521423, -33.714542
1, 476.968018, 959.103455, -110.259254
1, 638.638672, 952.756775, 176.643875
1, 845.595764, 378.720642, 423.780029
1, 975.442383, 385.517334, -23.416874
1, 219.915741, 650.824463, 11.154613
1, 729.064453, 469.249146, 20.498198
1, 576.552124, 361.182831, -146.573288
1, 593.409363, 930.799316, -158.432144
1, 234.461914, 697.75116, -29.241693
1, 686.736511, 687.570984, 42.963005
1, 657.480042, 1000.910645, 36.264812
1, 718.755188, 888.513672, 124.077011
1, 645.856201, 768.957458, 122.700493
1, 418.356903, 500.037292, -262.712433
1, 331.793793, 536.567566, -80.488831
1, 325.122803, 778.943665, 47.88604
1, 524.533691, 977.843079, -83.611984
1, 898.447876, 821.646912, 67.621086
1, 776.995239, 543.455017, 137.651077
1, 516.010437, 128.571548, -81.980797
1, 789.623779, 98.295441, 265.9599
1, 953.974243, 239.401108, -73.88652
1, 920.338074, 352.877289, -94.239922
1, 458.972015, 475.051941, -264.426575
1, 1004.990173, 639.652466, 53.119331
1, 1030.278809, 318.84491, -175.559982
1, 860.20752, 488.762238, 77.385361
1, 843.318298, 553.664062, 14.123428
1, 208.368423, 507.925842, 36.006485
1, 1109.520996, 427.913025, 14.215067
1, 625.611816, 124.68544, 70.742203
1, 774.071472, 395.504822, 226.215591
1, 372.073822, 603.661987, 291.208679
1, 957.196533, 642.497009, -74.98259
1, 539.671936, 629.353271, 133.546722
1, 851.987854, 844.49469, 139.757629
1, 788.186707, 648.356384, -185.418381
1, 1120.583496, 483.936768, 56.717503
1, 429.761627, 830.990967, 161.634186
1, 941.090576, 551.89856, -62.22258
1, 471.570251, 520.667053, -362.024658
1, 683.179871, 324.619537, 184.378265
1, 532.250061, 177.347534, -9.836716
1, 496.13562, 912.502014, 250.984497
1, 696.977356, 83.589615, 91.879578
1, 990.232361, 550.694763, 10.558564
1, 1074.18335, 547.769714, 64.429291
1, 689.696045, 638.127258, -0.901373
1, 981.036682, 331.701965, -30.429195
1, 809.545959, 186.612411, -115.85228
1, 558.585144, 721.738342, -34.224243
1, 269.037994, 658.511169, 28.594009
1, 708.25824, 591.425842, 11.37026
1, 490.097565, 622.377991, 86.553749
1, 445.70636, 389.446472, -8.148514
1, 808.46814, 818.918701, 180.353378
1, 1032.128784, 680.628662, 84.22226
1, 672.688904, 398.079742, -119.732498
1, 592.839417, 688.137024, 3.450071
1, 641.373169, 706.219727, -255.83429
1, 839.824585, 249.761703, 77.689644
1, 817.705933, 464.47226, -45.840321
1, 1124.52002, 539.23175, -24.993866
1, 468.830475, 738.553528, -73.401009
1, 765.539978, 206.516937, 93.180321
1, 941.1521, 479.109833, -274.806213
1, 606.356995, 740.400146, -87.802994
1, 527.819763, 846.174011, 89.758606
1, 465.841034, 570.154785, -48.059208
1, 516.80188, 317.557922, 167.804718
1, 772.903381, 445.796509, 40.161877
1, 255.809357, 496.906372, 32.867855
1, 640.894409, 610.506226, -109.046524
1, 730.966553, 664.608215, 34.596336
1, 792.10199, 596.013794, -122.042412
1, 769.198181, 739.957031, -142.993484
1, 978.25354, 831.266968, 144.939468
1, 438.994415, 929.972107, 94.080353
1, 256.669434, 587.045959, -9.311681
1, 480.827545, 428.267578, -44.07653
1, 755.944702, 131.240875, 76.540482
1, 306.484131, 825.117493, 222.265396
1, 806.817017, 770.032837, -64.848541
1, 404.641907, 729.553528, -45.067219
1, 915.498291, 209.440201, 31.083067
1, 983.954102, 681.513489, -93.318527
1, 623.728882, 853.51947, 65.677536
1, 817.998108, 512.990173, -164.21608
1, 692.603638, 749.548279, -55.005127
1, 472.774658, 336.401154, -119.93483
1, 370.168549, 397.507812, 9.762684
1, 598.553162, 86.870712, -4.359916
1, 632.01593, 659.3172, -297.073456
1, 278.618164, 453.99295, 23.729713
1, 707.28125, 129.296906, -225.455338
1, 897.134094, 458.052734, -52.864773
1, 1089.241089, 600.302368, 13.431668
1, 338.084869, 862.386047, -33.894905
1, 960.98938, 192.216003, -100.11116
1, 980.602783, 598.113281, 29.784235
1, 605.044617, 171.023743, 97.165359
1, 355.560059, 815.817139, 164.800369
1, 572.824951, 591.404846, -8.59931
1, 685.074402, 935.621338, 50.186108
1, 430.639374, 881.092896, -3.065926
1, 936.236206, 685.177185, -94.372261
1, 373.71759, 770.629517, 161.189484
1, 647.944702, 81.010658, -36.28146
1, 277.064301, 786.244995, 6.079574
1, 562.199524, 473.727936, -5.544138
1, 898.122681, 936.953491, -58.082897
1, 749.193176, 618.184509, -60.558826
1, 688.556885, 443.744659, 62.770981
1, 560.200195, 771.430969, 96.441895
1, 515.38855, 748.21582, 44.229668
1, 305.497131, 496.456268, 111.790955
1, 986.196716, 282.07135, -5.952439
1, 687.051453, 494.449677, -81.344017
1, 1028.637329, 590.726135, -58.18084
1, 417.483917, 583.364685, 60.960972
1, 355.739929, 649.332092, 14.364605
1, 468.74884, 126.164673, 28.118464
1, 644.537476, 293.22876, 25.688879
1, 211.071793, 603.825562, -9.446133
1, 764.48584, 907.705261, -34.830147
1, 846.7995, 611.81842, -196.420776
1, 425.309235, 148.516266, -28.95315
1, 792.372986, 695.923035, 31.970024
1.1, 468.86496, 785.593689, -16.152857
1.1, 699.569458, 981.784546, 9.63061
1.1, 420.611969, 778.774963, -58.835934
1.1, 773.007812, 253.41275, -97.623169
1.1, 540.731628, 675.625122, -195.789856
1.1, 445.144989, 643.300354, 38.094936
1.1, 657.08606, 181.49646, 0.26757
1.1, 387.741058, 905.944031, 76.470078
1.1, 922.776611, 396.90744, 26.638924
1.1, 226.123428, 411.239777, 29.091106
1.1, 997.460938, 226.547424, 1.248081
1.1, 729.853027, 325.993317, -90.269531
1.1, 675.111694, 246.27002, -15.600643
1.1, 318.872711, 616.250122, 5.74852
1.1, 650.713501, 466.259399, -80.901543
1.1, 582.253174, 639.037598, 97.259239
1.1, 904.986694, 501.908173, -105.085365
1.1, 650.208008, 814.393555, 9.069393
1.1, 380.926117, 179.274261, 121.415718
1.1, 728.764832, 375.052429, -200.126053
1.1, 570.504517, 832.600952, 14.10812
1.1, 555.363159, 521.124268, 133.757736
1.1, 610.658447, 437.550323, 49.340462
1.1, 472.233459, 174.550354, 20.524895
1.1, 795.117615, 346.687714, 66.683891
1.1, 243.37471, 360.824188, -42.005062
1.1, 904.261353, 250.650711, 77.21447
1.1, 270.023529, 319.46051, -1.873705
1.1, 736.225769, 717.11969, 12.152676
1.1, 548.441284, 276.402069, 136.070999
1.1, 548.557922, 428.354889, -56.819801
1.1, 550.05835, 96.431519, 7.616046
1.1, 226.450562, 554.696838, 37.0168
1.1, 351.534821, 487.376251, 372.959595
1.1, 1081.55127, 640.690247, -5.677872
1.1, 839.363159, 965.746521, -6.24814
1.1, 385.553772, 856.911682, -2.564116
1.1, 1029.362183, 263.25061, 39.499302
1.1, 559.362976, 144.157288, 148.003525
1.1, 1094.968384, 380.186157, 125.526474
1.1, 886.215637, 715.861267, -94.624626
1.1, 447.512207, 693.043274, -19.696991
1.1, 252.648148, 741.09137, -39.948883
1.1, 743.245728, 83.647095, 46.940891
1.1, 490.128448, 668.964355, -36.782772
1.1, 403.378021, 671.036316, 36.938766
1.1, 605.927307, 799.336975, -65.558983
1.1, 704.58136, 191.474884, 287.138153
1.1, 515.335571, 478.462463, -95.337814
1.1, 217.191086, 458.166412, 60.767757
1.1, 475.268555, 834.182007, 202.944641
1.1, 518.484131, 799.114624, -33.844608
1.1, 475.944397, 957.700928, -110.068512
1.1, 642.394592, 948.886414, 176.53479
1.1, 838.005981, 372.182434, 423.92868
1.1, 974.076294, 379.67984, -23.240404
1.1, 220.979507, 647.565125, 11.077206
1.1, 731.218689, 469.524292, 20.584982
1.1, 574.360168, 377.802856, -146.933426
1.1, 593.961731, 940.567322, -158.632492
1.1, 233.709946, 696.0979, -29.228426
1.1, 689.406494, 692.617554, 42.938255
1.1, 655.536743, 1000.974976, 36.168896
1.1, 714.180969, 890.026062, 124.431335
1.1, 645.596924, 767.048523, 122.707703
1.1, 422.186676, 491.119751, -262.793335
1.1, 339.576355, 536.390991, -80.569748
1.1, 324.006378, 778.909485, 48.016937
1.1, 524.03302, 977.752441, -83.629608
1.1, 906.785461, 826.798828, 67.537025
1.1, 779.667603, 545.545654, 137.599289
1.1, 514.554321, 128.376266, -82.20063
1.1, 787.578064, 97.323997, 265.999268
1.1, 951.163513, 239.774582, -74.077347
1.1, 928.790588, 348.576691, -94.279861
1.1, 466.61734, 468.898315, -264.484161
1.1, 1004.98584, 638.6875, 53.414967
1.1, 1037.940796, 317.341278, -175.947784
1.1, 856.402588, 484.675232, 77.31189
1.1, 855.373047, 555.588135, 14.221777
1.1, 208.569687, 506.692657, 36.105797
1.1, 1108.412842, 426.554077, 14.454044
1.1, 623.198792, 126.101768, 70.464966
1.1, 787.98645, 394.454163, 226.050674
1.1, 362.188568, 592.654419, 291.259308
1.1, 955.297058, 641.888733, -74.913429
1.1, 535.637634, 622.571533, 133.528687
1.1, 854.419983, 839.025879, 139.812225
1.1, 779.137146, 646.316956, -185.485428
1.1, 1120.773438, 486.276123, 56.74205
1.1, 425.813019, 829.870422, 161.653427
1.1, 938.199585, 546.909424, -62.230247
1.1, 467.847412, 516.944153, -362.163788
1.1, 674.840149, 326.11911, 184.005112
1.1, 523.583984, 175.069931, -9.933857
1.1, 507.314697, 914.373718, 251.086304
1.1, 693.448364, 88.032127, 92.043304
1.1, 986.633728, 547.738831, 10.740315
1.1, 1070.201172, 536.252014, 64.499893
1.1, 687.004395, 643.773254, -0.782106
1.1, 984.988342, 329.464478, -30.359018
1.1, 806.166626, 182.169418, -116.130814
1.1, 554.705505, 721.563599, -34.164032
1.1, 269.022186, 650.498108, 28.728065
1.1, 696.946594, 596.954895, 11.791332
1.1, 486.87085, 617.741882, 86.697815
1.1, 444.020172, 395.275208, -8.154481
1.1, 803.074402, 831.182007, 180.471619
1.1, 1035.362671, 676.51947, 84.511482
1.1, 680.487183, 392.59494, -119.515274
1.1, 590.58606, 688.896545, 3.436791
1.1, 638.444275, 704.627319, -256.019135
1.1, 836.555298, 243.418686, 77.708626
1.1, 812.467102, 466.571716, -45.877838
1.1, 1124.344238, 536.886536, -25.021383
1.1, 466.952362, 737.372437, -73.489517
1.1, 764.794189, 206.194473, 93.183952
1.1, 942.975952, 468.995087, -275.055511
1.1, 605.209839, 739.881287, -87.703514
1.1, 522.969666, 848.23175, 89.594124
1.1, 460.213959, 565.647583, -48.231194
1.1, 524.366455, 331.59317, 167.721252
1.1, 768.714905, 439.467468, 40.117439
1.1, 255.462631, 490.95575, 32.55991
1.1, 632.178284, 608.07196, -109.209328
1.1, 729.636658, 664.849365, 34.712612
1.1, 786.576294, 594.490845, -122.204788
1.1, 782.324463, 737.978516, -143.116211
1.1, 979.92688, 830.09375, 144.924469
1.1, 438.373566, 928.904175, 93.821877
1.1, 257.396179, 591.518188, -9.427031
1.1, 499.928131, 427.83374, -44.300694
1.1, 758.476318, 134.303802, 76.716797
1.1, 304.804352, 823.822205, 222.179794
1.1, 804.076233, 781.162354, -65.223351
1.1, 411.454407, 731.597412, -45.179321
1.1, 916.690552, 204.320633, 31.064524
1.1, 987.932312, 683.327881, -93.305511
1.1, 617.079285, 853.998657, 66.211189
1.1, 823.031555, 519.756287, -163.799728
1.1, 692.49292, 742.877136, -54.920185
1.1, 478.746643, 348.985931, -119.793167
1.1, 359.200806, 398.63739, 9.732511
1.1, 596.947449, 86.875702, -4.283864
1.1, 628.380005, 656.271484, -297.025146
1.1, 289.115051, 454.544708, 23.549913
1.1, 708.777649, 133.683044, -225.656509
1.1, 893.83075, 453.201996, -52.806374
1.1, 1098.52832, 592.445984, 13.679356
1.1, 336.333313, 861.536255, -33.913425
1.1, 963.197632, 194.076614, -100.093285
1.1, 976.930908, 598.293762, 29.864765
1.1, 599.050781, 174.067902, 97.032257
1.1, 357.196808, 814.58606, 165.084381
1.1, 566.96814, 585.540833, -8.617573
1.1, 692.953552, 933.40448, 49.935574
1.1, 429.707489, 880.418396, -2.981404
1.1, 940.128845, 687.160339, -94.391106
1.1, 372.985413, 768.861511, 161.019226
1.1, 645.599243, 81.386154, -36.303482
1.1, 276.110168, 784.627869, 6.045573
1.1, 573.550232, 469.881744, -5.526979
1.1, 890.550537, 941.290222, -57.95171
1.1, 741.671326, 615.71167, -60.560612
1.1, 692.589478, 439.757202, 62.665474
1.1, 559.100525, 771.861206, 96.542191
1.1, 515.077515, 751.288574, 44.371376
1.1, 304.290955, 502.251526, 111.924286
1.1, 982.885437, 276.645477, -5.910006
1.1, 689.652588, 494.868958, -81.358475
1.1, 1029.222168, 596.252014, -58.615047
1.1, 411.877045, 589.761841, 61.125336
1.1, 361.710754, 642.541626, 14.32437
1.1, 466.20575, 127.328575, 27.978508
1.1, 642.216797, 286.218719, 25.528402
1.1, 210.788086, 600.943115, -9.435521
1.1, 760.1828, 907.177612, -34.959087
1.1, 846.648376, 611.961548, -196.420685
1.1, 421.940582, 151.156052, -29.135511
1.1, 801.210144, 693.040771, 32.079075
1.2, 465.639435, 783.368225, -16.204567
1.2, 697.499329, 985.650513, 9.379519
1.2, 416.190796, 781.712585, -58.839153
1.2, 762.582092, 254.372147, -97.873055
1.2, 542.311768, 671.501282, -196.008484
1.2, 442.068237, 642.21991, 38.042442
1.2, 661.392517, 179.161331, 0.183331
1.2, 387.871521, 906.140564, 76.526604
1.2, 920.943115, 390.53006, 26.424156
1.2, 225.055237, 414.187805, 29.356943
1.2, 997.729553, 225.583801, 1.157727
1.2, 722.872559, 324.984314, -90.150253
1.2, 664.098511, 236.103653, -15.302694
1.2, 320.233582, 621.204956, 5.871005
1.2, 659.058289, 465.736115, -81.051514
1.2, 576.265198, 638.421265, 97.320343
1.2, 902.973755, 492.293976, -105.050774
1.2, 645.646423, 812.890564, 8.883964
1.2, 379.080811, 180.692566, 121.389832
1.2, 738.498413, 372.217621, -200.445129
1.2, 562.604004, 824.747253, 14.40719
1.2, 556.540955, 514.297485, 133.674637
1.2, 618.200256, 437.45874, 49.359173
1.2, 465.205566, 176.670914, 20.174162
1.2, 789.161926, 346.914062, 67.039642
1.2, 245.930038, 359.744965, -42.174706
1.2, 902.298645, 249.360657, 77.361145
1.2, 271.76413, 319.183685, -1.743377
1.2, 742.660034, 719.587463, 11.980742
1.2, 536.486267, 280.269928, 136.546768
1.2, 557.284668, 430.770813, -56.623234
1.2, 547.996582, 96.585983, 7.705448
1.2, 233.547195, 553.969971, 36.585068
1.2, 343.864624, 482.445404, 373.235962
1.2, 1089.115723, 631.54425, -5.79842
1.2, 842.21228, 963.661743, -6.180733
1.2, 383.926208, 857.345215, -2.720139
1.2, 1029.571899, 263.258972, 39.355717
1.2, 554.543762, 148.208847, 148.015366
1.2, 1094.364258, 379.577789, 125.535072
1.2, 892.562256, 721.516968, -94.711723
1.2, 448.441223, 690.781616, -19.712221
1.2, 251.369827, 738.533508, -40.022766
1.2, 738.805176, 85.860817, 47.092644
1.2, 490.649475, 668.397278, -36.795582
1.2, 401.51474, 674.471741, 37.099133
1.2, 600.957886, 794.88324, -65.740395
1.2, 708.432861, 196.919281, 287.219116
1.2, 518.935608, 482.965668, -95.196411
1.2, 213.117264, 461.864655, 61.038738
1.2, 473.923248, 832.690613, 203.230667
1.2, 512.015137, 801.360168, -33.915077
1.2, 473.15741, 958.356567, -110.303299
1.2, 646.536682, 944.982056, 176.578293
1.2, 836.653137, 367.149963, 424.115021
1.2, 974.624268, 374.327118, -23.026863
1.2, 219.148529, 644.482605, 11.11755
1.2, 732.279175, 469.317139, 20.61425
1.2, 571.972839, 384.178253, -147.109024
1.2, 593.638855, 950.695618, -158.505829
1.2, 233.905045, 691.874573, -29.326248
1.2, 692.424133, 698.357727, 42.934788
1.2, 651.25354, 1000.293701, 36.25618
1.2, 712.153442, 889.563416, 124.555283
1.2, 644.573181, 762.633118, 123.018028
1.2, 423.073395, 482.790253, -262.697906
1.2, 352.361298, 530.812378, -80.615814
1.2, 322.826569, 776.711304, 48.07798
1.2, 523.725098, 977.958862, -83.546356
1.2, 908.631653, 834.265808, 67.381012
1.2, 779.713501, 545.486267, 137.610352
1.2, 511.204163, 127.279449, -82.301178
1.2, 784.916077, 96.876015, 266.045319
1.2, 948.647888, 237.812912, -74.121452
1.2, 932.681396, 343.39856, -94.377853
1.2, 469.368073, 463.40567, -264.760834
1.2, 1002.42218, 637.143066, 53.697361
1.2, 1047.822144, 317.561981, -176.180283
1.2, 851.375122, 478.399445, 77.086479
1.2, 866.842163, 554.929016, 14.572205
1.2, 208.21431, 512.996704, 36.195671
1.2, 1105.078491, 424.862122, 14.387527
1.2, 622.861145, 125.770157, 70.499428
1.2, 796.763062, 395.172729, 226.157944
1.2, 350.78421, 583.869202, 291.505188
1.2, 955.656738, 643.27887, -74.865555
1.2, 533.151062, 615.836548, 133.557983
1.2, 855.860352, 827.641479, 139.853577
1.2, 774.65625, 642.586792, -185.529999
1.2, 1120.80896, 483.95282, 56.607727
1.2, 425.493011, 831.144653, 161.617798
1.2, 937.00177, 537.861084, -62.370346
1.2, 462.409424, 510.999207, -361.96936
1.2, 669.286438, 325.701904, 183.726471
1.2, 514.970276, 174.586395, -10.252605
1.2, 516.593445, 919.278687, 251.129807
1.2, 691.869263, 95.355103, 91.870003
1.2, 984.558228, 550.569885, 10.694276
1.2, 1065.076294, 527.783752, 64.55275
1.2, 682.570068, 649.811462, -0.498122
1.2, 986.160339, 321.506073, -30.231161
1.2, 802.271362, 177.359436, -116.001205
1.2, 550.53363, 720.204895, -34.298309
1.2, 267.278839, 644.248779, 28.831341
1.2, 686.44397, 601.401306, 11.810035
1.2, 484.871216, 618.477966, 86.591606
1.2, 440.167969, 401.285797, -8.064034
1.2, 799.520874, 839.445984, 180.55838
1.2, 1038.535156, 671.56604, 84.486778
1.2, 689.239075, 388.096466, -119.48407
1.2, 586.43512, 687.82843, 3.551505
1.2, 642.864807, 704.554993, -256.01123
1.2, 832.578247, 233.433441, 77.576492
1.2, 801.776062, 473.61615, -45.767796
1.2, 1124.357544, 540.123779, -25.164162
1.2, 465.619232, 735.758301, -73.54274
1.2, 763.953491, 206.620422, 93.202415
1.2, 946.318726, 460.509613, -275.20459
1.2, 603.132324, 737.64856, -87.417252
1.2, 520.254639, 849.378906, 89.274483
1.2, 459.9104, 559.537354, -48.502289
1.2, 529.601196, 344.016754, 167.947479
1.2, 765.50885, 433.996704, 40.085556
1.2, 255.835938, 487.995026, 32.284298
1.2, 618.262024, 601.065369, -109.396126
1.2, 730.596863, 665.917908, 34.956757
1.2, 782.80835, 595.444092, -122.239174
1.2, 788.820251, 734.235779, -143.147064
1.2, 986.01062, 825.2854, 144.92746
1.2, 433.292267, 928.637756, 93.615257
1.2, 259.631561, 596.164795, -9.487432
1.2, 507.281036, 428.187408, -44.275906
1.2, 758.492004, 136.536697, 76.739189
1.2, 303.011475, 821.788574, 222.275757
1.2, 791.953003, 788.190125, -65.680428
1.2, 416.224762, 732.260925, -45.350529
1.2, 914.280029, 203.444199, 31.258575
1.2, 991.876831, 685.318665, -93.446014
1.2, 607.804993, 855.576599, 66.663925
1.2, 827.852905, 527.920776, -163.64119
1.2, 691.786682, 746.582031, -55.268269
1.2, 484.762848, 359.16449, -120.020164
1.2, 345.957092, 404.370819, 9.557405
1.2, 595.065247, 87.545631, -4.333509
1.2, 625.743164, 658.589478, -296.874786
1.2, 296.433136, 461.081085, 23.486471
1.2, 710.033875, 138.583923, -225.960388
1.2, 887.66156, 446.515564, -52.739628
1.2, 1102.658325, 584.632507, 13.674773
1.2, 334.64798, 858.82074, -33.92485
1.2, 960.334839, 191.717926, -100.085258
1.2, 974.002075, 598.497803, 29.59403
1.2, 593.008301, 177.30069, 96.976555
1.2, 358.116577, 813.164185, 165.178955
1.2, 564.623657, 579.183472, -8.952802
1.2, 697.630005, 935.798096, 50.043056
1.2, 429.216492, 881.405762, -3.089894
1.2, 944.25, 690.459106, -94.379395
1.2, 370.988739, 764.872498, 160.983444
1.2, 643.679016, 82.103432, -36.215248
1.2, 274.996765, 782.401733, 6.013869
1.2, 584.199768, 473.943542, -5.403459
1.2, 887.456848, 942.959106, -57.75671
1.2, 737.285461, 612.757874, -60.601898
1.2, 698.793152, 435.676971, 62.452793
1.2, 557.212036, 769.353577, 96.582939
1.2, 512.140503, 751.153503, 44.303535
1.2, 303.209747, 513.55603, 111.654831
1.2, 981.696106, 272.771057, -5.819151
1.2, 693.771729, 499.321747, -81.398232
1.2, 1027.391724, 596.001038, -59.103901
1.2, 406.314148, 595.436768, 61.220711
1.2, 364.894836, 640.058289, 14.285186
1.2, 462.500977, 129.392349, 27.975101
1.2, 647.040283, 280.609894, 25.361641
1.2, 210.235245, 598.05957, -9.362767
1.2, 758.120239, 905.017761, -34.95665
1.2, 846.563232, 611.973267, -196.417435
1.2, 419.281769, 152.652634, -29.193905
1.2, 811.104492, 685.555969, 31.896173
1.3, 462.172943, 782.574036, -16.345453
1.3, 694.892029, 986.191772, 9.195926
1.3, 412.503387, 783.667725, -58.780033
1.3, 753.13562, 253.086075, -97.944099
1.3, 539.273254, 668.807068, -196.070694
1.3, 439.672119, 641.779541, 37.903221
1.3, 665.773865, 177.783142, 0.267528
1.3, 387.725128, 906.14801, 76.58931
1.3, 921.17395, 384.01535, 26.159901
1.3, 223.241791, 419.442078, 29.606176
1.3, 995.584473, 224.297623, 1.190339
1.3, 716.249634, 328.49942, -90.031807
1.3, 650.149109, 226.810822, -14.922222
1.3, 320.32196, 623.093018, 6.192758
1.3, 668.51709, 465.328339, -81.366142
1.3, 574.701538, 634.115295, 97.134315
1.3, 902.047546, 481.651947, -104.987129
1.3, 642.853638, 812.902405, 8.898798
1.3, 377.058014, 183.19252, 121.642532
1.3, 746.630737, 372.060883, -200.574158
1.3, 555.81427, 816.021057, 14.289674
1.3, 562.707947, 510.188049, 133.63295
1.3, 628.438477, 436.917267, 49.573689
1.3, 460.885895, 177.860123, 19.905109
1.3, 787.015259, 347.288086, 67.189201
1.3, 245.047638, 357.740723, -42.29113
1.3, 899.391296, 245.895096, 77.307022
1.3, 273.565247, 317.791351, -1.895376
1.3, 748.931091, 724.084656, 12.088997
1.3, 527.596802, 288.353302, 137.109802
1.3, 563.451782, 435.83551, -56.04343
1.3, 547.096375, 97.0084, 7.698146
1.3, 236.73558, 554.17041, 36.744648
1.3, 343.599091, 477.936432, 373.445312
1.3, 1096.112549, 625.949951, -5.995061
1.3, 843.922302, 962.861633, -6.532468
1.3, 381.809937, 857.520874, -2.822974
1.3, 1029.375366, 263.390167, 39.344681
1.3, 550.521729, 150.029007, 148.044754
1.3, 1093.09729, 378.627869, 125.278679
1.3, 898.409424, 731.341431, -94.815643
1.3, 446.616699, 689.753296, -19.727062
1.3, 249.403854, 735.461853, -40.153458
1.3, 732.513489, 86.851555, 47.009274
1.3, 488.659363, 667.281433, -36.740864
1.3, 398.820282, 676.709045, 37.300983
1.3, 599.767212, 791.130554, -65.828796
1.3, 709.398621, 202.236176, 287.402435
1.3, 517.304749, 484.992859, -94.889931
1.3, 212.300873, 466.896576, 60.995369
1.3, 471.851959, 833.746643, 203.26532
1.3, 510.104126, 799.013245, -33.716694
1.3, 471.592865, 957.289001, -110.379791
1.3, 651.194824, 940.405762, 176.7229
1.3, 835.61261, 358.345642, 424.320709
1.3, 973.302063, 372.624481, -22.898954
1.3, 219.352554, 641.891235, 11.240939
1.3, 733.280884, 469.77951, 20.618305
1.3, 569.247131, 388.491394, -147.247299
1.3, 592.629028, 957.864807, -158.603851
1.3, 234.432083, 688.804016, -29.349569
1.3, 696.983154, 705.098267, 43.004772
1.3, 649.628052, 1000.354614, 36.288551
1.3, 710.911987, 890.045715, 124.558357
1.3, 641.396606, 762.443115, 122.99485
1.3, 423.372894, 472.615875, -262.965515
1.3, 365.023621, 525.393494, -80.528923
1.3, 321.039673, 774.7901, 48.163246
1.3, 521.78241, 976.938049, -83.404114
1.3, 907.928284, 849.079041, 67.102196
1.3, 780.043152, 545.22937, 137.626923
1.3, 509.245667, 125.766823, -82.36911
1.3, 782.642883, 95.669426, 266.114716
1.3, 946.196167, 236.091934, -74.120415
1.3, 939.537781, 337.256958, -94.308228
1.3, 472.309937, 461.902283, -264.838654
1.3, 999.823669, 639.668884, 53.692265
1.3, 1057.387451, 319.724945, -176.402847
1.3, 843.526184, 469.108063, 77.061363
1.3, 877.440186, 552.05011, 14.526336
1.3, 208.393433, 515.57489, 36.164295
1.3, 1101.818726, 425.363312, 14.592535
1.3, 623.075317, 124.972855, 70.679573
1.3, 802.861694, 397.114227, 226.098892
1.3, 341.319153, 575.552124, 291.746338
1.3, 953.342163, 647.017151, -74.756706
1.3, 530.506287, 607.15033, 134.005203
1.3, 857.854553, 816.021423, 139.944916
1.3, 770.520935, 641.946594, -185.45282
1.3, 1120.34436, 484.202087, 56.710323
1.3, 422.931458, 832.17041, 161.692596
1.3, 940.135925, 530.770081, -62.782539
1.3, 458.273438, 507.77359, -362.002441
1.3, 666.229492, 323.674438, 183.521408
1.3, 510.15799, 175.660294, -10.311913
1.3, 523.403015, 923.862366, 251.17215
1.3, 687.797852, 102.69664, 92.167038
1.3, 982.037231, 554.642334, 10.972425
1.3, 1060.596069, 520.167725, 64.598358
1.3, 682.204163, 656.770935, -0.45877
1.3, 986.423157, 318.363708, -30.184149
1.3, 798.578003, 173.672562, -116.238922
1.3, 546.08075, 716.587036, -34.352036
1.3, 266.554443, 645.985779, 28.684431
1.3, 682.988464, 609.395813, 12.137984
1.3, 482.880585, 617.900879, 86.612633
1.3, 438.069336, 406.551727, -8.213141
1.3, 795.359619, 844.95575, 180.496216
1.3, 1042.310669, 668.193359, 84.439064
1.3, 699.629211, 384.24646, -119.824577
1.3, 583.719421, 685.607056, 3.421212
1.3, 646.178162, 700.124084, -255.909424
1.3, 826.802734, 220.737885, 77.593079
1.3, 795.564819, 488.516998, -45.768486
1.3, 1124.043823, 532.727966, -25.35318
1.3, 464.359741, 735.538696, -73.523552
1.3, 763.467102, 205.995255, 93.207054
1.3, 951.326721, 452.983124, -275.435791
1.3, 605.495911, 729.036377, -87.252495
1.3, 518.720642, 847.609863, 89.135162
1.3, 458.201996, 556.371704, -48.382923
1.3, 534.606873, 354.29187, 168.07309
1.3, 760.092285, 423.955292, 40.127205
1.3, 256.777954, 490.595947, 32.144127
1.3, 607.21875, 597.035217, -110.070137
1.3, 729.799316, 669.639832, 35.093456
1.3, 777.998047, 593.949524, -122.461105
1.3, 797.381409, 727.060486, -143.193909
1.3, 995.108704, 817.949707, 144.849991
1.3, 429.853851, 933.445862, 93.592842
1.3, 259.170502, 597.761902, -9.561969
1.3, 515.456787, 428.840668, -44.587402
1.3, 760.403503, 137.856628, 77.007294
1.3, 301.326813, 819.568665, 222.227875
1.3, 777.392822, 790.094299, -65.640503
1.3, 414.789276, 735.582031, -45.439934
1.3, 910.89447, 198.994263, 31.27533
1.3, 997.53833, 687.347961, -93.5495
1.3, 597.029663, 860.354675, 67.070511
1.3, 834.36731, 529.876648, -163.247299
1.3, 696.928101, 754.011047, -55.511726
1.3, 487.156342, 371.21463, -119.914291
1.3, 333.557373, 406.049347, 9.340823
1.3, 594.552673, 87.699829, -4.247271
1.3, 623.953735, 656.277893, -296.87146
1.3, 296.6203, 460.369232, 23.331558
1.3, 712.89032, 146.598679, -226.013382
1.3, 880.855164, 437.759338, -52.70245
1.3, 1105.945801, 579.399902, 13.886889
1.3, 331.785553, 856.722778, -33.828712
1.3, 958.497009, 189.194534, -100.257362
1.3, 970.95282, 602.254272, 29.481138
1.3, 588.981079, 179.983459, 96.871246
1.3, 360.303467, 809.61731, 165.20787
1.3, 560.540955, 569.219727, -9.426883
1.3, 699.84436, 937.92627, 50.084389
1.3, 429.662201, 880.801636, -3.008288
1.3, 949.382996, 695.283508, -94.314934
1.3, 367.849762, 759.009644, 161.062347
1.3, 643.496887, 81.235573, -36.384655
1.3, 272.609833, 778.268433, 6.080136
1.3, 596.913635, 474.104645, -5.561939
1.3, 889.193176, 942.063782, -57.772873
1.3, 730.607422, 607.137817, -60.618248
1.3, 704.056702, 431.796661, 62.486759
1.3, 557.420654, 764.540588, 96.825195
1.3, 510.879761, 751.120117, 44.305431
1.3, 301.085419, 525.340393, 111.670242
1.3, 981.381775, 270.249817, -5.848108
1.3, 699.430969, 505.267944, -81.436104
1.3, 1018.025635, 593.032043, -59.402168
1.3, 403.262787, 597.386902, 61.145641
1.3, 371.365112, 635.656189, 14.329325
1.3, 459.390289, 130.372604, 28.016241
1.3, 652.865906, 276.467651, 25.587059
1.3, 209.696976, 594.912537, -9.378981
1.3, 756.565735, 904.335571, -35.075588
1.3, 846.551086, 612.069336, -196.425278
1.3, 417.078278, 153.834732, -29.2458
1.3, 821.377441, 677.16626, 31.637899
1.4, 455.382996, 781.558899, -16.184908
1.4, 692.82782, 988.458252, 9.450095
1.4, 407.520935, 787.167969, -58.766434
1.4, 743.816101, 249.551224, -98.026474
1.4, 538.012817, 664.692932, -196.268723
1.4, 438.858185, 638.993225, 37.646072
1.4, 668.987854, 175.974457, 0.431219
1.4, 388.471985, 907.47229, 76.745644
1.4, 922.327332, 379.937866, 26.184309
1.4, 221.896103, 423.773865, 29.664961
1.4, 994.509766, 222.760132, 1.082223
1.4, 714.56897, 334.144226, -89.809677
1.4, 635.695557, 225.017334, -14.710739
1.4, 325.070557, 624.048401, 6.395675
1.4, 679.385071, 466.604279, -81.335754
1.4, 568.721802, 627.160767, 97.288994
1.4, 898.206604, 470.697266, -105.034615
1.4, 640.30072, 812.03009, 8.906821
1.4, 374.7229, 184.641327, 121.740776
1.4, 749.237183, 371.367004, -200.581406
1.4, 554.268738, 809.211853, 14.266094
1.4, 568.310974, 504.517212, 133.82756
1.4, 640.249695, 436.027588, 49.491371
1.4, 457.799103, 179.465225, 19.627733
1.4, 788.572693, 343.927185, 67.212997
1.4, 247.321777, 355.258118, -42.138031
1.4, 895.437744, 239.425674, 77.05629
1.4, 277.093079, 315.730133, -2.13749
1.4, 758.486328, 730.463318, 12.037223
1.4, 527.006897, 295.400665, 137.321899
1.4, 570.105469, 443.269958, -55.664639
1.4, 548.625488, 96.170464, 7.663085
1.4, 244.118393, 554.173096, 36.615379
1.4, 342.774506, 480.390564, 373.624603
1.4, 1103.588989, 626.591125, -6.000145
1.4, 845.83551, 962.877747, -6.659431
1.4, 379.714478, 858.006226, -2.838948
1.4, 1028.112793, 261.941345, 39.219105
1.4, 549.730713, 148.61908, 147.998688
1.4, 1092.480225, 378.467133, 125.114738
1.4, 905.867188, 741.609741, -95.001289
1.4, 447.191833, 688.140686, -19.725994
1.4, 248.741318, 733.778198, -40.255199
1.4, 723.497864, 87.823402, 47.213596
1.4, 488.610168, 663.747681, -36.639011
1.4, 398.462341, 680.206848, 37.294102
1.4, 597.948303, 787.966492, -65.895203
1.4, 711.629944, 206.520828, 287.194
1.4, 519.735474, 490.740356, -94.913795
1.4, 211.838943, 470.578186, 61.034138
1.4, 470.501709, 834.405579, 203.461914
1.4, 505.865875, 798.507446, -33.735504
1.4, 471.476013, 957.28064, -110.461456
1.4, 656.336243, 930.684265, 176.78479
1.4, 836.9198, 356.834534, 424.512451
1.4, 972.400513, 369.990509, -22.901133
1.4, 218.103073, 641.468933, 11.305055
1.4, 734.456421, 469.884521, 20.659369
1.4, 569.520752, 395.592316, -147.297531
1.4, 589.289124, 967.142151, -158.778549
1.4, 233.090988, 686.796509, -29.163933
1.4, 699.186584, 714.018677, 43.264271
1.4, 645.242493, 1000.911987, 36.405434
1.4, 707.881348, 891.5, 124.677368
1.4, 642.328491, 762.228027, 122.889336
1.4, 427.37326, 460.031311, -263.230499
1.4, 372.441833, 518.78302, -80.329231
1.4, 321.846191, 774.189148, 48.028412
1.4, 521.476379, 977.172974, -83.57795
1.4, 901.82489, 859.391541, 66.986351
1.4, 780.170044, 544.803406, 137.608902
1.4, 508.406342, 123.811752, -82.365143
1.4, 778.202332, 94.603195, 266.034149
1.4, 943.706116, 235.630508, -74.15242
1.4, 941.479004, 333.067688, -94.388535
1.4, 477.374573, 462.70343, -265.096191
1.4, 997.227051, 641.873535, 53.691921
1.4, 1067.977905, 323.968781, -176.748749
1.4, 836.951599, 462.640839, 77.030716
1.4, 888.138367, 547.864075, 14.572598
1.4, 208.152603, 520.526611, 36.086739
1.4, 1097.765991, 426.994781, 14.824173
1.4, 621.924438, 126.305023, 70.521957
1.4, 816.756714, 400.519928, 226.074585
1.4, 330.385925, 572.059448, 292.025452
1.4, 949.592834, 650.831238, -74.724068
1.4, 526.846375, 596.492615, 133.976959
1.4, 857.850769, 800.692383, 139.850296
1.4, 764.697632, 640.984619, -185.440186
1.4, 1120.835327, 478.901428, 56.65403
1.4, 421.66333, 833.991821, 161.639099
1.4, 942.496216, 523.954834, -63.144127
1.4, 450.336487, 502.483795, -362.180389
1.4, 660.198059, 319.949005, 183.156693
1.4, 505.366852, 170.415787, -9.95525
1.4, 528.468933, 927.466919, 251.273026
1.4, 684.133972, 115.607979, 92.44413
1.4, 978.594055, 558.321899, 10.879858
1.4, 1059.361572, 512.24292, 64.55265
1.4, 681.539124, 661.64093, -0.565646
1.4, 989.548706, 316.246033, -30.250734
1.4, 796.25708, 171.29158, -116.627121
1.4, 542.524109, 712.961548, -34.188744
1.4, 265.097595, 649.935852, 28.57588
1.4, 680.882019, 613.892944, 12.533125
1.4, 480.715729, 613.985413, 86.824799
1.4, 434.637634, 411.194031, -8.457463
1.4, 790.904419, 851.692078, 180.321869
1.4, 1043.155396, 662.786804, 84.578728
1.4, 700.488159, 380.903137, -119.87159
1.4, 583.211487, 683.876831, 3.636479
1.4, 645.538757, 694.931213, -256.121979
1.4, 820.901855, 212.252914, 77.673691
1.4, 796.540039, 499.44104, -45.620754
1.4, 1123.187744, 527.681213, -25.526245
1.4, 461.449402, 734.433655, -73.636398
1.4, 762.634888, 206.699326, 93.291763
1.4, 958.083252, 444.155945, -275.362305
1.4, 608.074951, 725.839905, -87.396339
1.4, 520.692932, 845.466431, 89.065842
1.4, 455.648071, 553.185974, -48.2173
1.4, 535.880493, 361.209961, 168.2603
1.4, 758.662842, 419.816345, 40.012238
1.4, 255.875046, 494.389709, 32.227745
1.4, 603.51886, 588.713501, -110.428627
1.4, 728.197815, 674.294556, 35.115414
1.4, 775.474609, 593.346069, -122.71357
1.4, 807.517822, 718.621521, -143.191437
1.4, 1003.968994, 810.568542, 144.975891
1.4, 428.588562, 934.817871, 93.472221
1.4, 257.507172, 602.108948, -9.538329
1.4, 520.236023, 435.592285, -44.998253
1.4, 760.443481, 138.631958, 77.158966
1.4, 299.371643, 818.245117, 222.267441
1.4, 764.47467, 791.677734, -65.619102
1.4, 414.181213, 739.377991, -45.338421
1.4, 911.328735, 193.206604, 31.156118
1.4, 1004.626465, 689.796753, -93.732315
1.4, 591.914917, 867.734131, 67.315758
1.4, 842.620483, 533.901367, -162.94928
1.4, 707.236877, 761.71521, -55.471569
1.4, 492.036041, 380.986115, -119.984268
1.4, 318.598694, 404.37265, 9.28267
1.4, 595.583923, 87.254799, -4.224975
1.4, 620.514282, 652.756897, -296.966248
1.4, 296.595886, 463.648254, 23.146677
1.4, 713.826477, 154.522629, -226.313477
1.4, 871.25116, 429.28009, -52.588188
1.4, 1105.884521, 574.913208, 13.992948
1.4, 330.441467, 854.915894, -33.861408
1.4, 959.952026, 190.596497, -100.283043
1.4, 964.920044, 605.637451, 29.493099
1.4, 585.720276, 180.840027, 96.807884
1.4, 360.404846, 805.086121, 165.111526
1.4, 553.758545, 556.185425, -9.427751
1.4, 706.225464, 939.785278, 50.01704
1.4, 431.580444, 882.724487, -2.964496
1.4, 956.032593, 701.272827, -94.277809
1.4, 367.11618, 756.372375, 161.370148
1.4, 646.08844, 80.194511, -36.572342
1.4, 271.661133, 777.451904, 6.135223
1.4, 608.531738, 474.722473, -5.718973
1.4, 891.751404, 940.801636, -57.620834
1.4, 728.468994, 601.335999, -60.615582
1.4, 710.207703, 427.492126, 62.502972
1.4, 557.347656, 760.559692, 97.045525
1.4, 509.236969, 748.483032, 44.17886
1.4, 297.019806, 534.523132, 111.570786
1.4, 980.370361, 268.383057, -5.753772
1.4, 707.056641, 510.964935, -81.341286
1.4, 1009.883972, 595.117737, -59.35714
1.4, 404.465851, 595.998596, 61.022186
1.4, 375.009766, 634.418823, 14.494878
1.4, 459.039337, 129.942108, 28.037731
1.4, 661.252197, 269.949707, 25.914715
1.4, 210.325912, 590.90509, -9.201204
1.4, 755.241333, 901.93219, -35.018562
1.4, 846.537415, 612.120361, -196.435394
1.4, 416.565063, 154.987289, -29.230543
1.4, 835.050659, 670.826538, 31.712587
1.5, 455.620758, 780.538879, -15.95619
1.5, 687.357483, 988.108582, 9.617997
1.5, 401.282043, 791.206787, -58.756611
1.5, 736.778259, 252.783112, -98.150452
1.5, 538.096436, 661.343201, -196.173447
1.5, 441.216736, 638.613525, 37.296993
1.5, 667.128601, 174.259949, 0.409526
1.5, 386.875, 906.144714, 76.803513
1.5, 923.308777, 377.44632, 26.41728
1.5, 222.671005, 431.64975, 29.628889
1.5, 993.932312, 222.160385, 1.093144
1.5, 711.88031, 333.488739, -89.854851
1.5, 629.745239, 225.935974, -14.785677
1.5, 330.525818, 625.14856, 6.146117
1.5, 688.5849, 468.846802, -81.39579
1.5, 565.167908, 620.764893, 97.681923
1.5, 900.840027, 464.487366, -105.049149
1.5, 637.228088, 811.047729, 8.872553
1.5, 372.482574, 185.965652, 121.80407
1.5, 748.894897, 371.011658, -200.760376
1.5, 552.900085, 805.596985, 14.316273
1.5, 570.825378, 497.716339, 133.731277
1.5, 649.780151, 438.267609, 49.505867
1.5, 456.824066, 180.803925, 19.604097
1.5, 787.823547, 342.01886, 67.204407
1.5, 246.65657, 354.367279, -41.762585
1.5, 893.744507, 236.228012, 77.029633
1.5, 282.734253, 313.859955, -2.530428
1.5, 767.202393, 736.695923, 12.008
1.5, 529.817749, 300.336761, 137.507156
1.5, 575.344299, 447.886963, -55.33107
1.5, 549.953369, 96.572548, 7.700243
1.5, 247.065063, 555.48999, 36.448929
1.5, 337.725922, 483.036469, 373.865723
1.5, 1111.834717, 623.251648, -6.118556
1.5, 849.967773, 960.903748, -6.772677
1.5, 377.131683, 857.645325, -2.878469
1.5, 1026.792114, 260.547852, 39.187878
1.5, 547.659851, 144.511551, 148.140854
1.5, 1094.89917, 381.08371, 124.994652
1.5, 910.924438, 748.980713, -94.717499
1.5, 446.67041, 686.907349, -19.683126
1.5, 247.307709, 731.106384, -40.407082
1.5, 712.977417, 94.75676, 46.990036
1.5, 488.565735, 663.565735, -36.656708
1.5, 396.420654, 683.873474, 37.256611
1.5, 598.862976, 784.229309, -65.943916
1.5, 708.724609, 211.761032, 287.256165
1.5, 521.256592, 498.669495, -95.269089
1.5, 210.945328, 477.63736, 61.063934
1.5, 470.713409, 837.331482, 203.847672
1.5, 501.116364, 797.968323, -33.503929
1.5, 471.188416, 956.599915, -110.503181
1.5, 663.322205, 927.063965, 176.630707
1.5, 834.388, 354.671234, 424.965576
1.5, 972.705383, 369.794739, -22.782261
1.5, 217.071289, 637.675964, 11.284174
1.5, 736.118164, 470.49469, 20.676498
1.5, 567.72113, 400.654053, -147.223343
1.5, 584.034973, 973.38324, -159.014801
1.5, 229.952988, 685.01416, -29.120453
1.5, 699.624878, 717.188354, 43.397919
1.5, 641.21283, 1001.203491, 36.589008
1.5, 703.422119, 895.704651, 124.784897
1.5, 642.799011, 760.312927, 123.090012
1.5, 432.432159, 454.180664, -263.455322
1.5, 377.208313, 513.46936, -80.275307
1.5, 318.929688, 770.724426, 48.142948
1.5, 521.573425, 976.797363, -83.69413
1.5, 896.884949, 865.28241, 67.269135
1.5, 780.59613, 545.138123, 137.616501
1.5, 504.885651, 117.418266, -82.416595
1.5, 772.421082, 92.726875, 265.91095
1.5, 942.428406, 235.595871, -74.089058
1.5, 945.675598, 330.998688, -94.82653
1.5, 483.584473, 468.988342, -265.556061
1.5, 994.936951, 646.496887, 53.811493
1.5, 1072.184448, 331.80191, -176.68927
1.5, 830.105469, 456.021149, 77.007729
1.5, 900.118286, 543.856567, 14.782392
1.5, 207.682938, 527.873108, 36.060219
1.5, 1089.131714, 429.197906, 14.6374
1.5, 624.308411, 125.251259, 70.480667
1.5, 824.416992, 405.043121, 226.332764
1.5, 326.04422, 575.284607, 292.264557
1.5, 946.334534, 658.917053, -74.668327
1.5, 526.845398, 591.138245, 134.047058
1.5, 857.844482, 790.888, 139.869293
1.5, 758.897034, 640.150452, -185.653046
1.5, 1119.5354, 476.948822, 56.837471
1.5, 420.797882, 837.217773, 161.604279
1.5, 946.804993, 521.211731, -63.437939
1.5, 446.474182, 500.945038, -362.338348
1.5, 659.890808, 312.675354, 183.149475
1.5, 502.4599, 165.004181, -10.042501
1.5, 535.046387, 928.022766, 251.326035
1.5, 677.690186, 128.243149, 92.684906
1.5, 970.37561, 564.363281, 10.887367
1.5, 1057.885254, 504.235352, 64.443146
1.5, 684.705994, 662.386658, -0.831919
1.5, 991.094849, 315.781708, -30.296059
1.5, 792.943909, 166.335342, -116.773949
1.5, 536.906128, 710.162476, -34.283543
1.5, 265.932648, 651.492676, 28.448069
1.5, 682.125671, 614.53125, 12.788057
1.5, 483.833862, 614.754761, 87.07029
1.5, 434.57901, 404.936768, -8.423785
1.5, 783.09729, 859.067139, 180.23764
1.5, 1042.028809, 654.319458, 84.799767
1.5, 701.888, 381.045135, -119.942184
1.5, 580.168701, 685.18927, 3.700737
1.5, 645.263, 692.153381, -256.274597
1.5, 818.347656, 211.959641, 77.731216
1.5, 801.179626, 501.458191, -45.666691
1.5, 1123.14502, 528.325317, -25.625603
1.5, 460.572723, 733.330933, -73.697762
1.5, 763.421997, 206.582184, 93.241997
1.5, 964.240112, 434.879242, -275.54657
1.5, 610.121399, 723.535217, -87.494911
1.5, 520.484009, 844.654114, 88.814857
1.5, 452.151154, 549.188477, -48.429932
1.5, 536.300903, 363.288269, 168.211975
1.5, 762.281921, 417.73526, 39.925976
1.5, 256.76651, 497.539154, 32.611095
1.5, 600.390564, 580.553528, -111.019745
1.5, 730.131958, 680.009949, 35.139664
1.5, 775.827515, 593.760803, -122.784676
1.5, 817.034607, 706.886169, -143.240524
1.5, 1015.306152, 800.935608, 145.0681
1.5, 428.960571, 934.402527, 93.410332
1.5, 255.54213, 604.054443, -9.493484
1.5, 526.606384, 444.643921, -45.079044
1.5, 755.285095, 136.971222, 77.335159
1.5, 297.286652, 815.161926, 222.37796
1.5, 755.089539, 795.507629, -65.841911
1.5, 413.065643, 742.939575, -45.284904
1.5, 909.864136, 190.323502, 31.124107
1.5, 1010.554626, 690.721375, -93.626976
1.5, 587.309753, 877.480652, 67.516312
1.5, 850.32373, 533.08252, -162.760803
1.5, 715.260681, 764.975952, -55.455822
1.5, 496.958496, 392.069031, -119.848297
1.5, 308.607422, 403.377533, 9.095729
1.5, 596.669189, 87.154617, -4.261927
1.5, 615.863159, 652.374878, -296.924164
1.5, 292.024017, 462.151001, 22.846073
1.5, 713.73053, 161.738403, -226.237
1.5, 869.757446, 422.81662, -52.747456
1.5, 1099.484619, 571.221924, 13.796128
1.5, 327.817871, 851.948669, -33.793388
1.5, 957.906128, 190.107773, -100.352028
1.5, 957.516846, 610.874146, 29.743961
1.5, 581.682251, 178.858612, 96.722725
1.5, 354.822815, 806.396729, 164.970718
1.5, 542.139587, 542.811523, -9.374836
1.5, 713.070984, 944.172852, 49.90815
1.5, 431.027832, 885.437256, -2.97913
1.5, 963.973938, 703.353821, -94.140442
1.5, 365.799652, 757.178162, 161.194031
1.5, 650.968201, 80.425941, -36.73138
1.5, 269.684998, 774.425659, 6.134066
1.5, 617.611633, 474.602783, -5.844193
1.5, 893.649048, 939.529663, -57.598484
1.5, 727.924072, 599.645508, -60.655495
1.5, 716.333435, 427.679291, 62.613922
1.5, 556.363159, 755.872131, 97.131607
1.5, 508.160339, 749.151001, 44.208309
1.5, 293.47403, 539.045105, 111.62249
1.5, 979.637329, 268.134094, -5.80888
1.5, 713.673157, 513.425537, -81.511665
1.5, 1006.695679, 596.426331, -59.429916
1.5, 405.518372, 594.352539, 60.857864
1.5, 377.998657, 634.634033, 14.747214
1.5, 455.570892, 131.304047, 28.046499
1.5, 669.229187, 262.738251, 26.027275
1.5, 208.730179, 586.424377, -8.971026
1.5, 751.506531, 898.22699, -34.774681
1.5, 846.481445, 612.170288, -196.439133
1.5, 414.097839, 155.894699, -29.342991
1.5, 846.074707, 666.556702, 31.777042
1.6, 443.953857, 781.806824, -16.00293
1.6, 684.204041, 985.746521, 9.597901
1.6, 395.899384, 794.280396, -58.689713
1.6, 731.978882, 255.959915, -98.289703
1.6, 537.935974, 659.494934, -196.143463
1.6, 438.666931, 639.660095, 37.140991
1.6, 664.344177, 180.286499, 0.439863
1.6, 387.944946, 905.171631, 76.853867
1.6, 923.30249, 372.579895, 26.532862
1.6, 221.613983, 436.523163, 29.276951
1.6, 993.958801, 221.871857, 1.09443
1.6, 709.940002, 333.130371, -89.839775
1.6, 619.218567, 231.160233, -14.597605
1.6, 329.974762, 629.417542, 6.346635
1.6, 691.716492, 472.65329, -81.434929
1.6, 564.547546, 619.088684, 97.955193
1.6, 906.051392, 453.890594, -105.241798
1.6, 632.889893, 809.643677, 8.831138
1.6, 371.315674, 187.230392, 121.919617
1.6, 750.172485, 369.229919, -200.870377
1.6, 548.697876, 797.949585, 14.337927
1.6, 574.229797, 496.142639, 133.75296
1.6, 659.401245, 436.472778, 49.600498
1.6, 453.613281, 181.04628, 19.737867
1.6, 788.960449, 341.647583, 67.189445
1.6, 248.905441, 352.304321, -41.479839
1.6, 894.094421, 232.712112, 77.023537
1.6, 281.275421, 315.401825, -2.825297
1.6, 775.52478, 743.059265, 12.203846
1.6, 533.218201, 307.309967, 137.591232
1.6, 583.581848, 447.721375, -55.123737
1.6, 551.040161, 96.53051, 7.585982
1.6, 248.586838, 557.456726, 36.454525
1.6, 331.044891, 488.544189, 374.082245
1.6, 1116.899292, 614.040405, -6.410563
1.6, 852.800476, 960.354248, -6.591174
1.6, 374.912659, 857.393188, -2.950024
1.6, 1026.074951, 258.696259, 39.117737
1.6, 545.774231, 143.187622, 148.210724
1.6, 1096.582642, 385.788971, 125.299911
1.6, 918.149902, 757.521484, -94.640953
1.6, 446.454926, 686.910583, -19.605946
1.6, 245.677948, 727.980286, -40.34864
1.6, 705.230652, 95.365623, 46.810974
1.6, 488.550079, 663.045715, -36.643326
1.6, 396.603821, 687.643616, 37.641209
1.6, 594.962952, 780.613953, -66.092041
1.6, 703.037048, 214.838745, 287.290497
1.6, 522.716675, 495.233002, -95.269791
1.6, 210.108429, 482.863525, 60.843178
1.6, 467.839874, 839.521667, 204.070908
1.6, 498.98587, 800.632324, -33.389721
1.6, 471.164612, 956.440979, -110.674797
1.6, 663.956848, 929.468506, 176.555923
1.6, 836.147644, 352.345978, 425.197906
1.6, 973.102112, 371.572632, -22.708309
1.6, 216.556076, 634.430664, 11.078964
1.6, 739.012329, 470.887085, 20.777559
1.6, 563.849365, 403.255981, -147.244217
1.6, 574.849426, 984.520752, -159.386169
1.6, 228.788422, 681.539062, -29.056326
1.6, 699.25238, 718.301208, 43.493889
1.6, 636.955627, 1000.348999, 36.749859
1.6, 702.310669, 898.450806, 124.876221
1.6, 643.454285, 761.254456, 123.18235
1.6, 437.453949, 448.205322, -263.505005
1.6, 382.998169, 501.943787, -80.071083
1.6, 316.915649, 768.656372, 48.189388
1.6, 520.020325, 976.615967, -83.76165
1.6, 894.266235, 870.371033, 67.357826
1.6, 780.88385, 545.545837, 137.637054
1.6, 506.783844, 114.936989, -82.332207
1.6, 766.037781, 90.890274, 265.772064
1.6, 942.939575, 235.301071, -73.883972
1.6, 947.519226, 330.494019, -94.916077
1.6, 481.629333, 468.316437, -265.541901
1.6, 988.381287, 651.637817, 53.969418
1.6, 1075.405273, 335.880524, -176.53511
1.6, 829.59491, 451.719635, 77.154419
1.6, 908.104797, 537.714722, 14.852672
1.6, 207.538071, 532.282959, 36.164879
1.6, 1085.019287, 431.338287, 14.336978
1.6, 626.095947, 124.57048, 70.606148
1.6, 826.745422, 399.758942, 226.337555
1.6, 322.264069, 580.105225, 292.293488
1.6, 942.500854, 665.025085, -74.670509
1.6, 521.887573, 586.071167, 133.994553
1.6, 859.077271, 781.039856, 139.93573
1.6, 751.285217, 637.954529, -185.657974
1.6, 1118.641846, 475.725983, 56.857166
1.6, 419.502594, 837.274414, 161.630554
1.6, 953.017944, 519.045532, -63.565361
1.6, 442.012115, 496.688538, -362.402557
1.6, 661.687866, 303.488068, 183.096252
1.6, 501.690582, 163.318756, -10.13259
1.6, 543.155823, 930.590271, 251.604706
1.6, 674.53418, 131.559967, 92.60688
1.6, 962.92572, 568.288757, 10.85326
1.6, 1054.739014, 491.070251, 64.450737
1.6, 690.4599, 664.910706, -0.929458
1.6, 995.87323, 314.617065, -30.121143
1.6, 789.616516, 163.141968, -116.996391
1.6, 529.013977, 707.783997, -34.531372
1.6, 268.954071, 652.843079, 28.190639
1.6, 681.705017, 613.313721, 12.938755
1.6, 481.102905, 614.836121, 87.468956
1.6, 434.212219, 400.491333, -8.336268
1.6, 779.524048, 859.966797, 180.257462
1.6, 1039.365234, 647.29834, 85.113014
1.6, 703.673828, 381.060028, -119.828323
1.6, 576.473206, 688.597717, 3.570539
1.6, 646.445618, 687.065491, -256.416443
1.6, 812.511597, 205.358704, 77.608238
1.6, 803.942078, 503.02832, -45.998096
1.6, 1123.299438, 529.172607, -25.776615
1.6, 459.839325, 733.842957, -73.821381
1.6, 763.734558, 206.776352, 93.237175
1.6, 971.694763, 427.085663, -275.790314
1.6, 613.769958, 721.407898, -87.657082
1.6, 525.902283, 841.811768, 88.957954
1.6, 450.468903, 544.479858, -48.237465
1.6, 535.63855, 363.954285, 168.183823
1.6, 764.722534, 415.449615, 39.880638
1.6, 256.8815, 500.058136, 33.087288
1.6, 596.943176, 571.19989, -111.42746
1.6, 734.102112, 685.474426, 35.306164
1.6, 773.578003, 593.775818, -123.014282
1.6, 819.700317, 700.127869, -143.1353
1.6, 1024.095215, 791.684143, 145.068207
1.6, 428.285034, 934.215027, 93.467461
1.6, 255.575363, 606.198425, -9.382811
1.6, 531.59906, 448.717987, -44.86982
1.6, 748.650452, 135.678436, 77.521088
1.6, 295.152649, 813.121887, 222.408249
1.6, 749.267334, 802.189148, -66.151245
1.6, 413.175995, 745.241333, -45.445583
1.6, 909.800293, 185.766144, 31.171007
1.6, 1017.775024, 689.640015, -93.597458
1.6, 586.071777, 889.741882, 67.57077
1.6, 860.547974, 527.313599, -162.492432
1.6, 720.31897, 762.39978, -55.532211
1.6, 503.892242, 403.029449, -119.783218
1.6, 297.166443, 399.284119, 8.955881
1.6, 598.229919, 86.487686, -4.19932
1.6, 610.902161, 653.459595, -297.053314
1.6, 285.661896, 460.180756, 22.296034
1.6, 712.669312, 166.840775, -226.109528
1.6, 870.350891, 421.677917, -52.920033
1.6, 1091.410522, 567.378845, 13.325124
1.6, 326.059662, 849.535522, -33.811005
1.6, 958.912964, 189.494446, -100.499474
1.6, 954.737793, 617.613831, 29.757313
1.6, 580.880066, 176.382538, 96.79528
1.6, 348.796478, 806.867737, 165.030701
1.6, 542.415344, 540.923035, -9.377604
1.6, 721.239807, 947.899719, 49.831825
1.6, 432.34436, 885.419067, -3.052972
1.6, 971.088379, 707.073059, -94.070496
1.6, 364.232452, 757.075256, 161.044708
1.6, 657.134338, 80.989479, -36.95462
1.6, 268.931976, 772.1698, 6.160619
1.6, 628.986389, 474.94751, -5.864781
1.6, 896.901672, 937.402588, -57.680733
1.6, 724.750549, 592.124329, -60.734882
1.6, 719.250793, 427.719849, 62.528893
1.6, 554.35498, 750.221313, 97.333664
1.6, 505.66922, 750.466125, 44.219498
1.6, 294.495605, 540.898376, 111.454025
1.6, 977.676025, 268.566681, -5.883508
1.6, 722.028259, 516.699768, -81.446106
1.6, 998.909302, 599.487976, -59.381916
1.6, 403.612793, 594.122681, 60.725933
1.6, 377.849579, 635.823364, 14.956498
1.6, 454.483276, 132.566681, 27.936388
1.6, 675.653076, 257.081451, 26.077196
1.6, 208.903839, 585.962341, -8.966719
1.6, 750.627258, 899.116394, -35.002079
1.6, 846.49585, 612.207886, -196.445251
1.6, 412.364166, 157.170547, -29.403746
1.6, 854.24762, 663.513, 31.865395
1.7, 442.646851, 782.696289, -16.017462
1.7, 681.391602, 980.974304, 9.475897
1.7, 394.090118, 793.713074, -58.826996
1.7, 734.145691, 255.901596, -98.383926
1.7, 537.918518, 660.220032, -196.07312
1.7, 439.25293, 641.566223, 36.984184
1.7, 665.399658, 184.795425, 0.544977
1.7, 386.620728, 904.582092, 77.08004
1.7, 924.314941, 369.217712, 26.693813
1.7, 223.514999, 439.514954, 29.191257
1.7, 993.677063, 221.911057, 1.075541
1.7, 708.459473, 333.504639, -89.630623
1.7, 602.786804, 243.927231, -14.589773
1.7, 328.90155, 632.598389, 6.754523
1.7, 693.76355, 476.301178, -81.444305
1.7, 562.839478, 618.389099, 98.059349
1.7, 915.679382, 440.191498, -105.72274
1.7, 627.660034, 809.162903, 9.144968
1.7, 370.235901, 188.376236, 121.902435
1.7, 751.823486, 368.93335, -200.857773
1.7, 545.895996, 790.552185, 14.539349
1.7, 574.960449, 490.476318, 133.817581
1.7, 668.900696, 434.758728, 49.59716
1.7, 454.387543, 182.189301, 20.147816
1.7, 788.865051, 338.433655, 67.222076
1.7, 246.153549, 353.113983, -41.271191
1.7, 893.494385, 226.1362, 76.979713
1.7, 278.001862, 316.319855, -2.703857
1.7, 787.473755, 745.934021, 12.213309
1.7, 535.10199, 318.079102, 137.709122
1.7, 592.710022, 445.054169, -55.054111
1.7, 552.319092, 96.234283, 7.610347
1.7, 251.664658, 557.102234, 36.636036
1.7, 323.699219, 496.599243, 374.455078
1.7, 1118.042847, 607.334717, -6.413506
1.7, 855.689697, 958.56958, -6.632375
1.7, 372.886047, 857.490051, -2.913491
1.7, 1025.592041, 257.702728, 39.138065
1.7, 544.467773, 143.011444, 148.20842
1.7, 1096.844238, 386.691925, 125.18145
1.7, 924.960693, 767.189575, -94.927406
1.7, 447.414154, 688.811218, -19.513754
1.7, 244.843109, 725.329529, -40.334518
1.7, 703.06311, 96.043785, 46.872513
1.7, 488.755249, 663.640259, -36.649109
1.7, 398.15332, 690.975769, 37.805153
1.7, 591.488403, 773.27063, -66.229507
1.7, 702.544556, 217.879181, 287.387177
1.7, 520.71759, 501.018341, -95.128067
1.7, 209.606918, 485.968506, 60.734032
1.7, 465.374878, 842.97522, 204.394928
1.7, 495.563568, 803.998779, -33.434605
1.7, 473.147095, 953.268494, -110.870018
1.7, 665.363586, 930.165833, 176.563995
1.7, 837.754578, 349.005615, 425.465576
1.7, 974.525146, 371.96286, -22.703217
1.7, 216.018494, 631.46637, 11.021455
1.7, 741.377136, 470.226624, 20.86343
1.7, 560.449707, 409.395355, -147.412949
1.7, 566.29895, 988.485779, -159.197495
1.7, 227.875244, 678.444092, -29.005058
1.7, 699.431824, 720.867493, 43.680798
1.7, 637.503357, 1000.445435, 36.774666
1.7, 703.208069, 899.567383, 124.939781
1.7, 641.487671, 761.663269, 123.527298
1.7, 441.104797, 445.675446, -263.61615
1.7, 383.494049, 490.027313, -79.684036
1.7, 315.26059, 764.800232, 48.233086
1.7, 519.038879, 976.695068, -83.753998
1.7, 890.838989, 879.412048, 67.598015
1.7, 781.073669, 545.932739, 137.623734
1.7, 506.308441, 112.270844, -82.328613
1.7, 762.347961, 89.600647, 265.716644
1.7, 940.827393, 234.849121, -73.632042
1.7, 952.029358, 329.145416, -95.013145
1.7, 480.995972, 472.000854, -265.684357
1.7, 986.26825, 656.114868, 54.236725
1.7, 1075.988037, 339.691223, -176.632339
1.7, 828.079102, 444.752777, 77.269096
1.7, 914.640137, 533.370422, 14.917538
1.7, 206.882675, 535.501953, 36.159645
1.7, 1077.013794, 431.441498, 13.993483
1.7, 626.383667, 125.212181, 70.559349
1.7, 827.640869, 396.181915, 226.534103
1.7, 312.852936, 586.926819, 292.131714
1.7, 941.665039, 670.709045, -74.558105
1.7, 517.960815, 581.155945, 133.820786
1.7, 862.075256, 769.166077, 140.113632
1.7, 735.613342, 636.188171, -185.763199
1.7, 1119.417725, 476.128418, 56.66943
1.7, 416.824554, 837.437256, 161.662384
1.7, 963.01001, 522.636719, -63.398563
1.7, 434.997498, 493.935272, -362.590912
1.7, 662.891052, 305.221191, 183.049622
1.7, 497.389526, 159.644592, -10.240891
1.7, 549.440491, 935.391235, 251.751205
1.7, 673.797485, 138.214325, 92.858109
1.7, 953.44458, 574.776367, 10.896265
1.7, 1056.585205, 479.416931, 64.563454
1.7, 696.03479, 665.267639, -1.060895
1.7, 998.539551, 310.776642, -29.995386
1.7, 787.832275, 157.28595, -116.871323
1.7, 519.921753, 705.267395, -34.558372
1.7, 270.129608, 653.793152, 27.8605
1.7, 685.190002, 612.782349, 13.14762
1.7, 481.493195, 615.32373, 87.807922
1.7, 433.849884, 395.538757, -8.035754
1.7, 776.186523, 858.380432, 180.272507
1.7, 1036.355225, 643.622681, 85.126289
1.7, 704.829468, 382.137054, -119.919533
1.7, 569.527466, 696.932068, 3.708327
1.7, 648.540344, 680.924744, -256.610474
1.7, 810.860291, 199.677429, 77.672234
1.7, 809.179749, 506.893097, -46.117458
1.7, 1123.9646, 528.998474, -25.764067
1.7, 459.926849, 735.911804, -73.977516
1.7, 763.891968, 207.072372, 93.217369
1.7, 983.633301, 421.157501, -275.927887
1.7, 618.172668, 717.7099, -87.54644
1.7, 530.614685, 837.731934, 89.320084
1.7, 445.506256, 540.562256, -48.194218
1.7, 536.086731, 366.070953, 168.416458
1.7, 769.238647, 413.771301, 39.871735
1.7, 255.487411, 503.213287, 33.389771
1.7, 593.612915, 561.951599, -111.466812
1.7, 737.343811, 691.160156, 35.230576
1.7, 769.437317, 592.955078, -123.109261
1.7, 822.857117, 692.77832, -143.126663
1.7, 1034.196655, 781.237244, 145.172195
1.7, 428.834106, 933.334717, 93.670197
1.7, 256.804077, 605.878784, -9.257104
1.7, 536.061401, 453.067108, -45.126865
1.7, 743.300781, 133.723083, 77.686661
1.7, 293.035706, 810.48645, 222.456421
1.7, 742.92157, 808.195496, -66.644684
1.7, 412.352692, 745.843445, -45.521473
1.7, 909.864685, 180.739243, 31.190174
1.7, 1026.655884, 690.487793, -93.544937
1.7, 588.013306, 901.894592, 67.489281
1.7, 868.396729, 518.658875, -162.67308
1.7, 728.456116, 759.392822, -55.486031
1.7, 511.453125, 410.127197, -119.706192
1.7, 289.806519, 392.204987, 8.864055
1.7, 599.281921, 86.382706, -4.12354
1.7, 598.461487, 657.19696, -297.318207
1.7, 278.170807, 457.525848, 21.936745
1.7, 711.65918, 169.357269, -226.139893
1.7, 871.01239, 420.561249, -53.1311
1.7, 1089.562866, 564.027283, 12.787488
1.7, 324.115692, 847.60968, -33.822342
1.7, 956.471985, 189.01004, -100.571678
1.7, 951.525513, 623.349731, 29.776632
1.7, 581.564392, 174.129532, 97.109596
1.7, 344.663361, 803.17511, 164.888245
1.7, 548.635986, 541.285217, -9.281029
1.7, 727.412537, 949.032166, 49.969986
1.7, 431.13147, 885.060242, -3.261429
1.7, 978.278809, 704.065186, -93.953896
1.7, 364.104523, 755.110535, 160.946701
1.7, 656.665039, 81.03302, -37.005085
1.7, 266.776367, 769.276306, 6.166112
1.7, 641.367676, 474.707367, -5.580635
1.7, 899.559143, 936.114258, -57.615479
1.7, 722.385315, 581.732239, -60.51746
1.7, 723.217346, 427.116211, 62.476944
1.7, 552.868103, 743.134033, 97.704155
1.7, 505.554169, 753.659546, 44.182304
1.7, 297.445557, 540.619934, 111.097809
1.7, 978.199646, 267.311981, -5.771126
1.7, 729.388306, 518.828308, -81.460144
1.7, 994.221375, 603.312256, -59.505028
1.7, 405.453461, 594.489258, 60.490192
1.7, 378.052002, 634.926331, 14.931588
1.7, 453.488037, 133.657486, 27.657761
1.7, 676.399048, 257.694427, 26.172884
1.7, 209.333542, 583.731934, -8.952219
1.7, 751.6875, 900.605591, -35.131924
1.7, 846.465454, 612.212524, -196.446945
1.7, 411.489838, 157.334229, -29.541225
1.7, 863.878052, 662.533875, 32.15836
1.8, 443.3797, 784.126709, -16.063829
1.8, 679.55719, 976.474731, 9.692202
1.8, 393.900299, 792.798889, -58.876328
1.8, 737.347168, 255.561539, -98.514328
1.8, 537.929443, 658.312805, -196.242584
1.8, 444.105896, 642.462341, 36.904503
1.8, 666.473206, 186.476257, 0.496673
1.8, 386.093506, 905.592041, 77.270523
1.8, 923.573364, 365.838501, 26.777252
1.8, 218.910095, 434.914062, 29.036753
1.8, 993.106995, 221.483932, 0.947856
1.8, 705.972595, 335.519165, -89.439102
1.8, 590.756836, 255.021408, -14.596804
1.8, 329.102173, 634.130981, 6.829823
1.8, 696.940002, 481.021179, -81.539436
1.8, 561.05011, 614.860901, 98.127991
1.8, 928.015503, 422.296417, -106.241066
1.8, 618.900757, 809.852173, 9.067912
1.8, 367.650085, 190.909424, 121.734024
1.8, 755.59906, 369.959229, -200.782181
1.8, 542.100281, 789.755493, 14.478593
1.8, 581.739929, 485.611023, 134.012268
1.8, 678.822876, 435.427826, 49.721298
1.8, 452.705078, 183.072479, 20.257387
1.8, 790.053284, 336.0159, 67.160484
1.8, 246.002228, 356.147034, -41.096066
1.8, 893.377747, 219.486526, 76.857262
1.8, 273.358459, 314.457611, -2.809407
1.8, 797.382202, 748.934021, 11.988963
1.8, 537.161133, 324.978271, 137.745377
1.8, 609.773315, 435.511932, -54.856506
1.8, 554.286316, 94.795258, 7.651026
1.8, 249.670135, 556.162292, 36.548275
1.8, 321.383636, 502.056061, 374.563141
1.8, 1118.414062, 608.125793, -6.439428
1.8, 858.325867, 957.933838, -6.606043
1.8, 370.705994, 857.61969, -2.939876
1.8, 1024.972168, 257.20694, 39.198521
1.8, 542.83252, 142.721664, 148.222672
1.8, 1097.225952, 387.175781, 125.132538
1.8, 927.994934, 774.077332, -95.102814
1.8, 449.28656, 690.180115, -19.389542
1.8, 243.769012, 723.891357, -40.420624
1.8, 701.067749, 98.52282, 46.906254
1.8, 489.342773, 661.864075, -36.620522
1.8, 399.352997, 692.69342, 37.710957
1.8, 590.113098, 773.026733, -66.291893
1.8, 703.690186, 220.675827, 287.483337
1.8, 520.405273, 506.853058, -95.244659
1.8, 209.799179, 483.343933, 60.89967
1.8, 463.097839, 847.765015, 204.56868
1.8, 493.104858, 806.804199, -33.320797
1.8, 473.833649, 951.130188, -110.810501
1.8, 662.157043, 927.488525, 176.600479
1.8, 838.251099, 344.998627, 425.926025
1.8, 974.531433, 372.901428, -22.660603
1.8, 215.686234, 629.356201, 11.043453
1.8, 744.102173, 471.008118, 20.968941
1.8, 560.440369, 418.909058, -147.319244
1.8, 563.509705, 989.647644, -158.796326
1.8, 227.46727, 676.644775, -29.055038
1.8, 699.358948, 723.877869, 43.722622
1.8, 638.436646, 1000.151978, 36.736591
1.8, 703.031555, 899.35083, 125.063957
1.8, 636.798889, 763.072266, 123.584946
1.8, 446.602478, 441.140747, -263.878723
1.8, 376.555847, 474.598816, -79.650093
1.8, 314.986572, 765.366577, 48.177887
1.8, 517.670532, 975.754272, -83.822655
1.8, 891.367188, 886.327576, 67.80619
1.8, 780.576111, 546.372742, 137.626083
1.8, 505.446808, 111.146187, -82.464401
1.8, 756.429077, 87.963402, 265.600708
1.8, 940.08783, 233.167786, -73.792389
1.8, 955.589294, 327.695496, -95.328529
1.8, 481.712952, 475.109497, -265.872223
1.8, 985.36731, 657.226746, 54.420143
1.8, 1079.258789, 344.378601, -176.760696
1.8, 825.070312, 440.918274, 77.086266
1.8, 920.574402, 527.499268, 14.842963
1.8, 207.606522, 533.559204, 36.073589
1.8, 1068.728638, 427.224701, 13.819633
1.8, 626.536011, 125.792854, 70.529991
1.8, 830.442444, 392.819519, 226.654984
1.8, 304.684143, 592.266846, 292.030823
1.8, 938.896423, 677.708801, -74.572815
1.8, 514.094666, 574.258057, 133.759064
1.8, 862.927917, 756.792358, 140.206787
1.8, 731.358032, 629.582336, -185.653534
1.8, 1119.773438, 477.911133, 56.772854
1.8, 415.727753, 836.955078, 161.734283
1.8, 974.672424, 528.143555, -63.266159
1.8, 428.049744, 485.84137, -362.855042
1.8, 662.167908, 306.417938, 183.059372
1.8, 494.61615, 157.729858, -10.11317
1.8, 551.805176, 941.486694, 251.863403
1.8, 674.190186, 140.212769, 93.094078
1.8, 948.551636, 579.178955, 10.815937
1.8, 1056.72522, 474.15802, 64.62706
1.8, 698.95813, 668.232605, -0.936577
1.8, 1001.314392, 310.121399, -29.752485
1.8, 783.656799, 149.216949, -117.002777
1.8, 512.136536, 705.117798, -34.560852
1.8, 271.933624, 651.604553, 27.717121
1.8, 687.443359, 607.701538, 13.387486
1.8, 483.252777, 612.590088, 87.807053
1.8, 433.343689, 394.707001, -7.716567
1.8, 777.114807, 856.857178, 180.257584
1.8, 1030.420898, 639.582275, 85.066284
1.8, 703.85376, 383.514221, -119.705246
1.8, 568.606445, 697.161499, 3.642656
1.8, 650.766663, 672.333008, -256.737518
1.8, 809.456116, 194.451843, 77.558144
1.8, 812.637695, 510.914154, -46.380589
1.8, 1124.286377, 530.294922, -25.71365
1.8, 458.566559, 737.282959, -74.114349
1.8, 763.830994, 207.252213, 93.218399
1.8, 995.39624, 419.4711, -276.393707
1.8, 620.388245, 711.965271, -87.457077
1.8, 531.719177, 837.517456, 89.562576
1.8, 438.721375, 534.785645, -48.111614
1.8, 537.387207, 374.536407, 168.452637
1.8, 776.034485, 413.030182, 39.833549
1.8, 256.214783, 502.369873, 33.246166
1.8, 600.532349, 554.314575, -111.309204
1.8, 739.286865, 695.827454, 35.024883
1.8, 762.187866, 591.599976, -123.179588
1.8, 829.259644, 681.905762, -142.905411
1.8, 1045.077148, 768.52832, 145.01207
1.8, 427.61792, 933.288696, 93.850891
1.8, 257.763123, 604.744751, -9.143847
1.8, 534.873718, 460.10379, -44.998127
1.8, 737.933167, 131.929108, 77.646866
1.8, 292.885529, 808.385864, 222.516586
1.8, 730.356628, 802.64209, -66.613777
1.8, 412.53125, 748.468628, -45.668602
1.8, 910.90741, 174.931702, 31.292156
1.8, 1032.021484, 687.556763, -93.381081
1.8, 589.793945, 910.22406, 67.477943
1.8, 875.373901, 509.680847, -162.620026
1.8, 737.890869, 752.957153, -55.486988
1.8, 512.421387, 415.7341, -119.969749
1.8, 286.404022, 386.33783, 9.132086
1.8, 600.914124, 86.108345, -4.066055
1.8, 595.740784, 655.180664, -297.65094
1.8, 268.914307, 453.596558, 22.034151
1.8, 712.257507, 172.656357, -226.208939
1.8, 870.975281, 419.073761, -53.203308
1.8, 1091.831177, 566.377075, 12.541538
1.8, 323.087128, 846.042114, -33.868496
1.8, 956.200134, 189.088043, -100.550705
1.8, 947.417542, 629.186584, 29.862299
1.8, 579.153015, 175.224762, 97.256409
1.8, 345.122162, 802.988159, 164.957642
1.8, 551.428833, 543.680908, -9.161592
1.8, 732.910339, 951.162659, 49.839188
1.8, 430.548798, 884.13147, -3.152479
1.8, 985.380798, 706.164734, -93.741333
1.8, 362.973236, 754.048584, 161.024506
1.8, 656.110229, 80.46843, -37.0144
1.8, 266.056946, 767.40094, 6.187875
1.8, 647.152222, 475.316162, -5.470976
1.8, 902.181946, 934.067993, -57.805149
1.8, 716.959351, 569.205322, -60.670963
1.8, 728.907349, 426.448547, 62.411808
1.8, 549.65741, 742.000244, 97.806343
1.8, 502.608032, 760.665405, 44.275417
1.8, 298.516968, 544.199341, 110.813293
1.8, 976.295288, 266.113495, -5.767003
1.8, 738.242798, 520.883118, -81.42205
1.8, 988.484436, 605.058655, -59.581711
1.8, 401.79538, 591.128174, 60.439003
1.8, 378.62619, 634.927612, 15.177054
1.8, 453.258057, 133.399811, 27.646467
1.8, 675.033691, 260.011017, 26.217537
1.8, 208.114471, 581.741211, -8.949056
1.8, 752.691895, 899.345459, -35.212135
1.8, 846.402588, 612.285889, -196.448349
1.8, 411.442017, 157.598648, -29.485849
1.8, 874.236572, 657.669373, 32.317707
1.9, 441.791931, 783.040039, -16.1628
1.9, 678.589355, 972.216797, 9.783641
1.9, 392.725281, 793.225037, -58.845478
1.9, 742.318909, 253.257217, -98.528725
1.9, 539.632935, 659.785339, -196.33786
1.9, 444.592804, 641.395569, 36.90012
1.9, 666.515503, 189.48111, 0.299387
1.9, 383.49469, 903.016724, 77.25724
1.9, 921.60321, 362.661896, 26.665493
1.9, 220.147339, 434.065063, 29.122065
1.9, 992.575073, 221.203796, 0.953277
1.9, 700.448547, 337.24646, -89.148338
1.9, 579.910522, 264.630188, -14.494476
1.9, 329.005585, 634.722534, 7.095743
1.9, 701.091736, 488.148224, -81.400864
1.9, 555.761719, 614.425415, 98.28907
1.9, 940.160278, 410.901917, -106.222168
1.9, 609.77301, 811.578796, 9.027698
1.9, 364.73291, 192.752319, 121.644524
1.9, 758.625549, 368.739075, -200.779037
1.9, 540.920227, 789.753845, 14.437539
1.9, 581.584717, 478.921417, 134.199554
1.9, 687.88092, 438.906891, 50.03022
1.9, 452.76004, 181.185226, 20.056902
1.9, 789.943359, 333.077271, 67.128166
1.9, 244.338638, 359.311798, -41.168705
1.9, 892.281616, 211.271194, 76.97052
1.9, 268.6297, 311.189819, -2.873029
1.9, 806.248474, 752.639587, 11.771063
1.9, 539.898071, 332.32373, 137.716095
1.9, 616.904053, 427.236755, -54.764553
1.9, 553.652588, 94.74205, 7.512799
1.9, 249.765228, 554.126648, 36.515675
1.9, 322.207733, 501.591003, 374.681274
1.9, 1117.717163, 610.937622, -6.387609
1.9, 858.088379, 957.517639, -6.460693
1.9, 371.349121, 854.985291, -3.055353
1.9, 1024.58728, 257.357239, 39.152645
1.9, 541.523071, 144.946838, 147.906662
1.9, 1099.448364, 394.934601, 125.405304
1.9, 929.838684, 783.245972, -95.148567
1.9, 452.782135, 690.234985, -19.325172
1.9, 243.44429, 722.233154, -40.456932
1.9, 695.629272, 99.437653, 47.128979
1.9, 490.034393, 658.111206, -36.700958
1.9, 404.060028, 692.712341, 37.473175
1.9, 585.179199, 769.839478, -66.242485
1.9, 704.886169, 223.158691, 287.307556
1.9, 518.043274, 515.116516, -95.282875
1.9, 209.758453, 480.997192, 60.921848
1.9, 463.431763, 850.32312, 204.524612
1.9, 491.104858, 807.800842, -33.136349
1.9, 474.589569, 949.223511, -110.771439
1.9, 661.46875, 922.974548, 176.653687
1.9, 838.766663, 341.470184, 426.392792
1.9, 971.499878, 374.7995, -22.714911
1.9, 215.077545, 627.502502, 11.097006
1.9, 746.55957, 470.467743, 21.09115
1.9, 561.508362, 427.923492, -147.432678
1.9, 566.923584, 989.680664, -159.054459
1.9, 227.037521, 676.124817, -29.084845
1.9, 701.134583, 726.93103, 43.81097
1.9, 636.982422, 999.971375, 36.873772
1.9, 703.990723, 894.278137, 125.276474
1.9, 634.314636, 765.526306, 123.655319
1.9, 453.488739, 439.003784, -264.12854
1.9, 369.034271, 458.177826, -79.292259
1.9, 314.24295, 763.531677, 48.160656
1.9, 517.312683, 975.758179, -83.809303
1.9, 895.015503, 885.421326, 68.137245
1.9, 781.679993, 546.530334, 137.589188
1.9, 508.662476, 111.57193, -82.457588
1.9, 750.292603, 86.045563, 265.482819
1.9, 935.629883, 231.210922, -74.332947
1.9, 956.426331, 328.716156, -95.119385
1.9, 479.755249, 482.602722, -266.243561
1.9, 983.305054, 660.088379, 54.495693
1.9, 1080.765381, 348.265411, -177.168213
1.9, 824.187317, 436.894714, 76.740051
1.9, 925.636169, 520.080994, 14.752709
1.9, 207.043579, 531.226196, 36.08461
1.9, 1059.405762, 423.839569, 13.532973
1.9, 628.581543, 125.898529, 70.387077
1.9, 834.834839, 390.146606, 226.609207
1.9, 303.726593, 594.102905, 291.805084
1.9, 940.373535, 682.385864, -74.743385
1.9, 512.153198, 566.060852, 133.738907
1.9, 861.115723, 741.523743, 140.552643
1.9, 725.82019, 627.952087, -185.831985
1.9, 1119.917725, 480.721313, 57.073875
1.9, 416.892365, 836.971313, 161.83786
1.9, 984.322021, 533.023376, -62.993214
1.9, 422.220398, 475.056335, -362.973236
1.9, 661.879517, 307.583923, 183.390427
1.9, 494.813263, 155.949036, -9.817088
1.9, 553.077637, 941.689941, 251.95903
1.9, 674.421143, 142.496643, 93.084366
1.9, 941.075745, 583.642273, 10.934752
1.9, 1052.720825, 471.926147, 64.419586
1.9, 701.193115, 669.944336, -0.940984
1.9, 1003.841553, 307.811066, -29.761517
1.9, 781.262573, 142.211319, -116.775055
1.9, 501.353394, 707.483215, -34.378078
1.9, 271.602051, 648.657776, 27.723307
1.9, 685.915344, 600.108154, 13.348727
1.9, 487.107269, 609.231201, 87.724678
1.9, 429.020081, 395.792694, -7.81644
1.9, 776.502502, 853.984314, 180.270538
1.9, 1024.655762, 634.242737, 85.32515
1.9, 706.333435, 384.897339, -119.445648
1.9, 570.518616, 697.391296, 3.858023
1.9, 652.855347, 666.801025, -257.022919
1.9, 806.40448, 186.736282, 77.485313
1.9, 813.151184, 510.875519, -46.258209
1.9, 1123.63501, 529.613525, -25.85836
1.9, 458.5784, 738.234741, -74.142693
1.9, 763.280945, 207.239212, 93.251564
1.9, 1003.262451, 420.552277, -276.499146
1.9, 624.847168, 706.739746, -87.78006
1.9, 531.751343, 837.55835, 89.649994
1.9, 432.5896, 523.138, -48.03318
1.9, 543.13208, 382.159607, 168.370773
1.9, 782.4021, 411.789368, 39.744453
1.9, 259.871765, 499.602722, 32.955997
1.9, 605.274597, 543.160706, -111.344193
1.9, 741.096497, 698.127686, 34.942196
1.9, 754.393066, 588.765747, -123.435959
1.9, 835.962585, 667.04126, -142.820236
1.9, 1057.019165, 755.224182, 144.895584
1.9, 428.375061, 934.304382, 93.964195
1.9, 256.253998, 601.595886, -9.070166
1.9, 534.043884, 468.971771, -45.046642
1.9, 732.275635, 129.78038, 77.865273
1.9, 291.07254, 807.129211, 222.532104
1.9, 721.568298, 794.325012, -66.787865
1.9, 411.429596, 746.292542, -45.560318
1.9, 912.99353, 167.158844, 31.377525
1.9, 1039.140137, 683.761353, -93.395157
1.9, 594.864502, 915.728455, 67.607918
1.9, 880.921753, 503.47345, -162.593872
1.9, 746.813904, 746.204773, -55.373482
1.9, 513.41156, 424.675751, -119.981483
1.9, 285.594208, 383.958221, 9.476967
1.9, 602.023438, 85.987587, -3.899233
1.9, 591.218445, 653.179199, -297.652771
1.9, 265.86731, 450.888916, 22.118496
1.9, 717.251526, 176.586807, -226.264999
1.9, 870.474365, 422.407318, -53.131798
1.9, 1093.520996, 568.376526, 12.371239
1.9, 322.33429, 845.78479, -33.744888
1.9, 957.445984, 189.057495, -100.584503
1.9, 943.256531, 634.25415, 29.842905
1.9, 575.902466, 179.271149, 97.658417
1.9, 343.942017, 802.218262, 164.997955
1.9, 556.410706, 545.376526, -9.014159
1.9, 739.231689, 953.289673, 49.704998
1.9, 428.486969, 885.13208, -3.184399
1.9, 992.686218, 707.460205, -93.636749
1.9, 362.877533, 755.061707, 160.939606
1.9, 651.063965, 81.150833, -37.21516
1.9, 264.968414, 766.64856, 6.151165
1.9, 653.709534, 473.241974, -5.591769
1.9, 903.102295, 933.407532, -57.916782
1.9, 712.760803, 558.473511, -60.659847
1.9, 734.479797, 424.57431, 62.363274
1.9, 546.172058, 740.329529, 97.586998
1.9, 501.840179, 760.441895, 44.21125
1.9, 298.071075, 545.381592, 110.827194
1.9, 976.797546, 266.248596, -5.638739
1.9, 741.622559, 520.415039, -81.452034
1.9, 982.69397, 607.522949, -59.693642
1.9, 394.656586, 588.297668, 60.651463
1.9, 377.720551, 634.570801, 15.349205
1.9, 451.975403, 134.941467, 27.483671
1.9, 673.158142, 259.794708, 26.286776
1.9, 207.875031, 579.759521, -8.982181
1.9, 755.063904, 897.076843, -35.319466
1.9, 846.339355, 612.367737, -196.454361
1.9, 410.685242, 158.52182, -29.494066
1.9, 881.796875, 652.831848, 32.464275
2, 440.782959, 784.018494, -16.498783
2, 675.629211, 969.457825, 9.820788
2, 390.646881, 794.248657, -58.832745
2, 744.551025, 251.749252, -98.432587
2, 542.010681, 666.105896, -196.302246
2, 448.128143, 641.422729, 36.714085
2, 666.901001, 191.832092, 0.105327
2, 379.576935, 900.235413, 77.266464
2, 919.932678, 356.186432, 26.553186
2, 219.846481, 431.67868, 29.153467
2, 991.935486, 220.482056, 0.826733
2, 698.279907, 339.54129, -88.937157
2, 573.145508, 272.500824, -14.271107
2, 328.83252, 632.688721, 7.306015
2, 704.462036, 492.86142, -81.389099
2, 552.082153, 617.580811, 98.336136
2, 945.202576, 410.025787, -106.001884
2, 599.609741, 810.201782, 8.908233
2, 363.950684, 193.211838, 121.670326
2, 759.107544, 365.088226, -200.75029
2, 541.081238, 788.187317, 14.489612
2, 584.672913, 476.242188, 134.213028
2, 697.059021, 442.136475, 50.067257
2, 453.86673, 184.43956, 19.898941
2, 794.503296, 331.723602, 67.019096
2, 245.291702, 357.765137, -40.994446
2, 891.275085, 201.067612, 77.142349
2, 266.498138, 313.25882, -3.010378
2, 817.693787, 759.047424, 11.676137
2, 544.644897, 338.281158, 137.877853
2, 620.187073, 420.74939, -54.821606
2, 552.004639, 94.990356, 7.653115
2, 251.204514, 552.028809, 36.493576
2, 323.160461, 500.847229, 374.624268
2, 1117.165405, 615.815491, -6.465059
2, 857.502441, 958.462646, -6.095777
2, 370.824493, 851.417358, -3.020202
2, 1023.671143, 256.896362, 39.084045
2, 541.316589, 143.231644, 147.673935
2, 1100.753052, 399.74176, 125.388466
2, 928.61731, 790.024475, -95.181389
2, 453.656097, 689.298218, -19.4391
2, 242.657288, 721.185608, -40.499691
2, 693.739685, 99.572945, 47.11755
2, 492.421753, 660.350708, -36.719521
2, 403.131836, 697.04895, 37.218536
2, 583.610168, 765.968262, -66.4776
2, 704.548279, 222.789993, 287.391144
2, 516.593933, 517.163818, -95.460426
2, 209.667557, 481.623749, 61.060745
2, 463.957184, 852.923706, 204.567047
2, 489.306488, 809.809937, -32.848289
2, 475.646484, 947.042542, -110.80735
2, 662.333801, 916.278992, 176.392349
2, 845.160461, 338.670502, 426.952942
2, 975.357178, 372.175201, -22.799858
2, 215.065002, 626.472961, 11.085316
2, 747.626526, 470.734772, 21.091341
2, 563.596191, 432.148346, -147.51825
2, 566.13562, 989.93811, -159.083603
2, 226.627548, 674.529236, -29.109362
2, 708.142822, 730.217346, 43.99308
2, 638.533691, 1000.647278, 36.844734
2, 707.178345, 891.278625, 125.709358
2, 631.815796, 768.90155, 123.326347
2, 464.127808, 440.112762, -264.571899
2, 362.251923, 446.438995, -79.456688
2, 313.260895, 761.425049, 48.171471
2, 518.648315, 976.271362, -83.806633
2, 903.432861, 885.003784, 68.435844
2, 783.29248, 549.770874, 137.628937
2, 505.54892, 110.409248, -82.602997
2, 745.459656, 84.880424, 265.363342
2, 938.083008, 231.385803, -74.620087
2, 958.756531, 326.622681, -95.201645
2, 473.791504, 489.112457, -266.462311
2, 982.80011, 664.158752, 54.642628
2, 1084.389893, 356.180847, -177.312134
2, 826.665039, 438.357971, 76.568138
2, 930.809814, 513.737671, 14.740761
2, 207.34964, 531.62561, 35.999321
2, 1055.553345, 415.830017, 13.480292
2, 629.492615, 125.710518, 70.661697
2, 843.898071, 386.755005, 226.480453
2, 303.565521, 591.93866, 291.654266
2, 942.914734, 689.468079, -74.929588
2, 509.686035, 565.987549, 133.777863
2, 856.108582, 729.516724, 140.681747
2, 718.857605, 626.91156, -186.010086
2, 1120.229736, 479.690399, 57.031559
2, 416.678101, 836.362671, 161.874069
2, 995.733276, 536.045166, -62.769493
2, 418.444672, 466.286224, -363.357239
2, 655.783386, 304.900116, 183.491135
2, 494.707611, 156.490738, -9.616467
2, 552.051758, 938.979797, 252.292313
2, 676.88092, 145.758545, 92.882683
2, 930.224976, 591.621887, 11.026219
2, 1050.606079, 465.686096, 64.185989
2, 701.728333, 674.782166, -1.061514
2, 1007.895142, 301.118134, -29.989016
2, 777.612, 138.702118, -116.595345
2, 497.266205, 708.172852, -34.28577
2, 270.912445, 646.550415, 27.692814
2, 682.560669, 592.086609, 13.476029
2, 490.238556, 610.118164, 87.694183
2, 423.969635, 399.291595, -7.756381
2, 776.799255, 847.738525, 180.306595
2, 1022.093811, 632.864624, 85.66449
2, 709.704529, 386.581146, -119.238632
2, 574.521912, 701.366516, 3.906512
2, 654.146362, 661.257996, -257.218231
2, 804.249817, 181.90387, 77.687744
2, 814.707947, 513.574768, -46.284035
2, 1123.461182, 534.357544, -25.683891
2, 457.960571, 736.592102, -74.184158
2, 763.627136, 207.406952, 93.282036
2, 1007.628845, 422.125824, -276.359222
2, 629.841797, 706.308777, -88.073853
2, 530.970581, 836.637756, 89.578339
2, 431.142792, 513.701416, -48.075825
2, 545.396179, 386.137787, 168.559525
2, 786.96051, 404.665924, 39.737301
2, 265.692841, 496.472015, 32.802845
2, 610.685791, 525.313538, -111.409668
2, 744.618896, 697.263489, 35.312733
2, 748.900269, 584.435364, -123.413673
2, 838.091248, 658.436951, -142.881973
2, 1071.495239, 743.504639, 144.983139
2, 429.07489, 934.451721, 94.040665
2, 256.317047, 599.493286, -9.033961
2, 534.600281, 472.99054, -45.056919
2, 729.640747, 130.775543, 77.759613
2, 290.716248, 806.547485, 222.726959
2, 719.14624, 788.692322, -66.514397
2, 411.279938, 747.438049, -45.560349
2, 916.247498, 159.868988, 31.392494
2, 1045.814331, 676.866028, -93.566505
2, 598.35553, 922.002441, 67.691063
2, 883.829346, 499.272797, -162.48642
2, 756.036255, 745.497253, -55.628952
2, 516.447754, 425.530151, -119.853249
2, 288.292694, 387.099213, 9.694529
2, 599.779785, 85.988708, -4.051502
2, 588.38855, 651.905457, -297.796387
2, 266.300293, 448.393951, 22.056194
2, 724.826782, 179.04245, -226.464294
2, 874.615784, 425.883728, -53.079269
2, 1095.651245, 573.05011, 12.391679
2, 320.992126, 844.247925, -33.615143
2, 955.23053, 187.644043, -100.522766
2, 940.48584, 641.201111, 29.638319
2, 567.950073, 184.449844, 97.763367
2, 342.395081, 799.75531, 164.846436
2, 555.703369, 548.448425, -8.981631
2, 746.627686, 957.55304, 49.477467
2, 427.097107, 885.024719, -3.195561
2, 1001.339233, 708.031189, -93.565559
2, 361.862213, 755.39563, 160.996796
2, 648.862122, 81.472702, -37.27956
2, 264.740082, 765.167114, 6.112399
2, 658.194641, 470.619995, -5.50816
2, 904.153503, 933.612976, -58.104591
2, 709.316711, 551.335571, -60.7523
2, 742.827271, 423.098633, 62.443115
2, 542.182678, 737.728821, 97.475716
2, 499.441132, 763.0755, 44.309498
2, 299.726105, 543.347168, 110.826385
2, 976.910217, 265.175476, -5.542745
2, 745.859924, 519.947632, -81.42997
2, 975.28125, 608.483154, -59.829376
2, 387.304718, 585.996521, 61.038151
2, 377.5289, 634.404358, 15.346725
2, 452.588867, 133.835831, 27.510843
2, 671.16095, 258.795166, 26.406788
2, 208.004608, 578.94635, -9.007273
2, 755.582275, 892.587158, -35.584206
2, 846.340332, 611.487854, -196.456955
2, 410.310852, 158.444611, -29.451355
2, 885.780945, 646.976624, 32.573597
2.1, 444.753387, 783.561768, -16.626905
2.1, 672.628113, 963.467957, 9.756319
2.1, 391.42746, 793.656921, -58.975075
2.1, 747.6203, 252.776947, -98.456543
2.1, 540.847351, 674.460815, -196.385284
2.1, 449.644196, 639.832642, 36.57378
2.1, 667.730713, 192.022263, -0.01623
2.1, 372.817291, 894.034119, 77.107605
2.1, 917.285156, 347.399902, 26.63586
2.1, 219.928482, 432.893555, 29.185446
2.1, 992.429504, 220.01239, 0.787674
2.1, 698.65564, 343.595093, -88.707253
2.1, 566.43988, 282.246613, -14.306606
2.1, 329.634338, 628.67157, 7.452521
2.1, 706.03186, 492.886139, -81.292374
2.1, 544.17749, 626.212769, 98.352211
2.1, 947.224731, 409.778717, -106.083809
2.1, 587.300659, 806.158508, 8.693701
2.1, 362.471313, 194.815475, 121.626549
2.1, 760.382263, 362.436493, -200.707062
2.1, 542.585083, 784.554077, 14.390952
2.1, 586.665344, 478.122803, 134.291794
2.1, 707.694458, 445.447449, 50.088364
2.1, 452.584534, 182.45816, 20.064905
2.1, 798.459045, 333.396606, 66.890251
2.1, 244.124954, 360.183441, -41.050468
2.1, 886.858093, 195.807693, 77.219078
2.1, 265.713531, 317.488281, -2.905286
2.1, 828.623657, 765.467957, 11.882565
2.1, 549.646851, 340.180023, 138.22937
2.1, 622.700806, 412.632446, -54.857346
2.1, 551.191345, 96.671875, 7.793795
2.1, 251.017563, 550.027283, 36.356396
2.1, 326.773468, 498.264709, 374.529602
2.1, 1116.408447, 621.962097, -6.295379
2.1, 860.678833, 955.657776, -6.003248
2.1, 369.820801, 845.118896, -2.981111
2.1, 1023.531311, 257.823975, 39.260109
2.1, 541.987427, 142.473709, 147.787018
2.1, 1105.047729, 410.412628, 125.256828
2.1, 932.008484, 797.717834, -95.179077
2.1, 454.324951, 687.731079, -19.366802
2.1, 242.409622, 720.28418, -40.544601
2.1, 693.548218, 96.143219, 47.075974
2.1, 493.729248, 659.550659, -36.830158
2.1, 406.192841, 699.70105, 36.987915
2.1, 583.173035, 759.05011, -66.496338
2.1, 704.452209, 223.278656, 287.56781
2.1, 514.896057, 516.76593, -95.383591
2.1, 210.691055, 479.634125, 60.917423
2.1, 462.710266, 857.895813, 204.641724
2.1, 487.637115, 815.165833, -32.458122
2.1, 478.448792, 941.435913, -110.907005
2.1, 666.56073, 907.840027, 176.295456
2.1, 857.266846, 334.944153, 427.57724
2.1, 980.223877, 371.614044, -22.933151
2.1, 214.9944, 625.547791, 11.063602
2.1, 748.417358, 469.759369, 21.095049
2.1, 564.917114, 434.043091, -147.661377
2.1, 563.370605, 989.557251, -158.779388
2.1, 225.966934, 673.809021, -29.084879
2.1, 716.300049, 732.830566, 43.725117
2.1, 640.273132, 999.945129, 36.878677
2.1, 711.675659, 883.280762, 125.845665
2.1, 628.266663, 774.348022, 123.159195
2.1, 469.209869, 446.213226, -264.600616
2.1, 354.711914, 433.14386, -79.564072
2.1, 312.963562, 760.424805, 48.169815
2.1, 517.258911, 971.680786, -83.839973
2.1, 912.168152, 883.578003, 68.34742
2.1, 785.187744, 551.429199, 137.595428
2.1, 504.100586, 110.574837, -82.728127
2.1, 738.703491, 83.903275, 265.227753
2.1, 941.648804, 232.788208, -74.758736
2.1, 961.592285, 327.544952, -95.423553
2.1, 472.093719, 493.905975, -266.594788
2.1, 980.864929, 668.707214, 54.903038
2.1, 1085.213257, 367.468323, -177.201202
2.1, 827.100952, 432.775177, 76.795784
2.1, 934.765198, 506.511902, 14.799105
2.1, 207.867935, 530.801208, 36.003796
2.1, 1056.002319, 405.3013, 13.513483
2.1, 625.348572, 125.239708, 70.628349
2.1, 853.723999, 384.757019, 226.279678
2.1, 303.51767, 588.146973, 291.716736
2.1, 943.580933, 700.796936, -74.821556
2.1, 506.143188, 565.06427, 133.920212
2.1, 853.153381, 718.247986, 140.71434
2.1, 711.286255, 621.181335, -186.164032
2.1, 1118.640259, 473.989563, 56.746597
2.1, 418.842438, 836.28418, 161.511948
2.1, 1005.82666, 536.712097, -62.705952
2.1, 418.366333, 455.891083, -363.758301
2.1, 648.503906, 301.012817, 183.206848
2.1, 494.44873, 156.635574, -9.60091
2.1, 551.459106, 935.631042, 252.616211
2.1, 678.648132, 145.562683, 92.896698
2.1, 921.321533, 602.278687, 11.074402
2.1, 1051.558594, 460.789551, 64.224854
2.1, 704.612854, 677.919739, -1.240119
2.1, 1008.460266, 303.077332, -30.187302
2.1, 775.230652, 135.360046, -116.241203
2.1, 497.236237, 707.659851, -34.3876
2.1, 271.919952, 644.407715, 27.666115
2.1, 677.925659, 583.275024, 13.431506
2.1, 489.438995, 610.315796, 87.675476
2.1, 420.858673, 405.870972, -7.551279
2.1, 777.99408, 841.440125, 180.54599
2.1, 1016.496582, 635.602478, 85.634468
2.1, 717.197144, 388.091309, -118.933121
2.1, 576.520935, 707.509155, 3.644084
2.1, 660.248535, 657.516602, -257.392456
2.1, 803.488953, 174.43045, 77.349403
2.1, 814.106018, 513.395874, -46.109291
2.1, 1124.036621, 535.401733, -25.630253
2.1, 457.033081, 735.993652, -74.288063
2.1, 764.519958, 208.267029, 93.383774
2.1, 1008.417603, 423.205322, -276.36618
2.1, 634.99823, 707.856506, -88.10453
2.1, 533.540588, 833.028687, 89.614265
2.1, 423.744965, 505.701935, -48.077843
2.1, 547.446167, 388.036133, 168.502579
2.1, 794.500122, 397.324066, 39.931927
2.1, 271.773682, 492.414917, 32.743118
2.1, 618.641235, 517.465271, -111.357193
2.1, 749.205627, 697.399109, 35.576569
2.1, 737.513916, 578.002808, -123.25631
2.1, 840.206543, 657.88739, -142.892624
2.1, 1080.498901, 735.60199, 145.084869
2.1, 429.827728, 935.498535, 94.222618
2.1, 256.18924, 598.80426, -9.060157
2.1, 535.700928, 472.891418, -45.106956
2.1, 727.117798, 129.4673, 77.709518
2.1, 289.94278, 805.497437, 222.778229
2.1, 709.760315, 781.419861, -66.249969
2.1, 410.17392, 749.777832, -45.327446
2.1, 917.425537, 158.292923, 31.249039
2.1, 1054.473022, 671.127747, -93.678299
2.1, 603.315369, 931.607056, 67.53933
2.1, 889.44928, 492.256653, -162.267197
2.1, 765.106384, 743.766602, -56.043026
2.1, 517.190002, 426.491699, -119.817673
2.1, 282.784424, 389.183044, 9.896374
2.1, 599.084229, 87.197052, -4.13533
2.1, 584.992432, 652.724487, -297.864471
2.1, 267.662689, 440.97821, 22.224878
2.1, 725.724426, 179.215118, -226.583084
2.1, 875.877869, 430.367615, -53.380112
2.1, 1097.322876, 577.294373, 12.331096
2.1, 320.230316, 843.232422, -33.544147
2.1, 955.687012, 186.944702, -100.579094
2.1, 937.494995, 649.586426, 29.439085
2.1, 559.189453, 187.234833, 97.654839
2.1, 341.734039, 799.916504, 164.875214
2.1, 552.738892, 549.071655, -8.80296
2.1, 753.556702, 965.974609, 49.187515
2.1, 421.454376, 884.808838, -3.08657
2.1, 1016.190369, 704.820251, -93.624649
2.1, 361.158569, 755.774536, 161.03157
2.1, 646.932068, 81.257446, -37.186005
2.1, 264.069641, 764.219299, 6.111195
2.1, 662.704224, 467.642059, -5.389103
2.1, 905.157227, 933.180298, -58.24205
2.1, 706.090698, 543.095215, -60.77198
2.1, 753.793701, 421.922363, 62.445709
2.1, 538.304626, 737.201477, 97.458885
2.1, 496.99292, 764.406738, 44.411888
2.1, 299.108093, 539.128784, 110.842743
2.1, 977.156372, 266.164642, -5.563366
2.1, 749.336365, 520.048462, -81.341232
2.1, 968.490662, 609.720703, -60.024414
2.1, 382.405243, 586.417358, 61.242271
2.1, 378.740997, 634.879761, 15.278111
2.1, 451.606293, 135.157547, 27.404276
2.1, 671.414917, 258.62146, 26.218672
2.1, 208.174576, 577.882935, -9.016995
2.1, 760.171631, 886.402466, -35.714378
2.1, 846.267883, 610.902832, -196.451447
2.1, 409.413086, 158.7995, -29.466808
2.1, 888.911011, 638.569519, 32.448975
2.2, 449.198578, 783.700867, -16.569946
2.2, 668.750916, 958.815186, 9.478354
2.2, 390.13269, 795.911743, -59.076488
2.2, 749.361084, 253.244003, -98.299187
2.2, 537.895142, 681.551941, -196.211349
2.2, 446.56134, 638.92804, 36.771423
2.2, 671.113403, 195.599655, -0.054651
2.2, 366.78653, 890.064941, 77.046066
2.2, 915.69696, 341.105011, 26.757469
2.2, 219.051208, 432.866913, 29.222965
2.2, 992.963867, 220.814316, 0.682666
2.2, 700.425903, 345.298431, -88.510231
2.2, 562.940674, 291.199524, -14.685621
2.2, 329.859161, 625.576721, 7.513985
2.2, 705.941772, 486.728821, -81.433784
2.2, 534.51355, 631.390198, 98.377617
2.2, 949.710815, 403.430054, -106.104782
2.2, 584.06543, 804.032104, 8.581545
2.2, 363.045898, 194.309967, 121.917267
2.2, 762.837708, 357.16806, -200.584885
2.2, 541.448364, 784.081848, 14.44347
2.2, 587.622986, 478.895416, 134.40451
2.2, 714.466431, 438.210693, 49.969803
2.2, 449.89798, 184.257278, 20.262175
2.2, 804.826477, 334.214661, 66.710419
2.2, 243.252731, 361.169739, -41.061073
2.2, 881.016052, 191.47821, 77.292732
2.2, 263.651276, 318.511658, -2.65157
2.2, 837.609497, 773.455994, 12.016569
2.2, 559.684998, 339.945496, 138.39241
2.2, 624.017639, 405.886597, -54.854839
2.2, 548.908691, 96.485138, 7.667726
2.2, 251.885498, 548.900574, 36.312473
2.2, 330.093506, 497.212677, 374.735992
2.2, 1116.366943, 624.230896, -6.307514
2.2, 861.382812, 955.116577, -5.792351
2.2, 369.88028, 839.806396, -2.834634
2.2, 1024.106445, 257.931335, 39.457027
2.2, 539.399292, 143.412048, 148.130325
2.2, 1108.270996, 423.277008, 125.25032
2.2, 935.319641, 809.684082, -95.416771
2.2, 453.557953, 686.352173, -19.420757
2.2, 243.144211, 721.161011, -40.537106
2.2, 690.834351, 95.611519, 46.886818
2.2, 492.798615, 659.283325, -36.793037
2.2, 406.715973, 702.723328, 36.982056
2.2, 581.784607, 757.918579, -66.740479
2.2, 708.723877, 224.851456, 287.577393
2.2, 515.063965, 515.972534, -95.377457
2.2, 210.370102, 479.849426, 60.862865
2.2, 461.186737, 861.881958, 204.531036
2.2, 489.479767, 818.006348, -32.554939
2.2, 481.428192, 925.949646, -110.930115
2.2, 676.470703, 902.45752, 176.354248
2.2, 869.483459, 327.388245, 428.253754
2.2, 983.207703, 369.622955, -23.130962
2.2, 214.764374, 626.423645, 11.097724
2.2, 750.736206, 468.294586, 21.193905
2.2, 567.096741, 434.054138, -147.752655
2.2, 561.524109, 988.980591, -158.624863
2.2, 226.957703, 674.867737, -29.113392
2.2, 725.458862, 738.06366, 43.697689
2.2, 643.448669, 1000.034912, 36.827602
2.2, 717.617981, 874.791382, 125.887421
2.2, 626.550964, 777.745117, 123.257767
2.2, 475.435547, 452.414917, -264.82843
2.2, 343.363281, 416.677917, -79.775681
2.2, 313.108887, 760.547729, 48.070084
2.2, 512.252014, 971.787415, -83.75872
2.2, 920.991089, 885.892517, 68.23571
2.2, 785.960999, 552.957764, 137.569595
2.2, 502.618347, 112.309113, -82.71344
2.2, 742.463196, 84.565727, 265.341125
2.2, 940.482666, 233.662613, -74.987328
2.2, 961.844788, 326.710724, -95.395905
2.2, 467.927673, 499.572388, -266.802307
2.2, 982.547363, 675.587952, 55.081078
2.2, 1087.67041, 366.479889, -177.238602
2.2, 828.11554, 427.810822, 77.046738
2.2, 942.050781, 496.259705, 14.796582
2.2, 207.614975, 530.603577, 36.005272
2.2, 1057.814453, 403.588806, 13.499761
2.2, 624.433899, 124.418938, 70.624535
2.2, 866.587402, 384.829865, 226.251572
2.2, 301.438477, 585.183533, 291.835907
2.2, 945.649719, 706.061951, -74.999718
2.2, 502.324524, 563.120361, 133.827042
2.2, 847.362488, 706.404053, 140.89621
2.2, 704.016479, 616.819397, -186.420914
2.2, 1118.545044, 470.425201, 56.4207
2.2, 418.60141, 838.934082, 161.548737
2.2, 1015.693787, 535.048035, -62.49522
2.2, 420.191986, 450.919983, -363.92804
2.2, 644.932495, 296.72702, 183.114517
2.2, 490.993896, 158.988739, -9.525666
2.2, 553.01593, 928.428711, 252.721695
2.2, 679.379822, 148.810806, 92.894249
2.2, 918.612122, 601.361328, 10.939541
2.2, 1052.975586, 454.076538, 64.45829
2.2, 706.033264, 686.584167, -1.417902
2.2, 1009.693665, 302.51709, -30.398916
2.2, 773.702881, 127.350647, -116.060387
2.2, 496.551758, 706.980835, -34.404064
2.2, 272.729095, 642.483459, 27.563938
2.2, 674.741882, 577.086121, 13.588917
2.2, 488.291046, 609.231812, 87.696548
2.2, 419.441071, 401.30777, -7.364134
2.2, 779.837341, 834.030518, 180.658447
2.2, 1011.514099, 636.322754, 85.625153
2.2, 726.375122, 389.834686, -118.698151
2.2, 580.159851, 705.588135, 3.530637
2.2, 670.21991, 652.150024, -257.687164
2.2, 802.928772, 167.467194, 77.103012
2.2, 816.199097, 516.302612, -46.074787
2.2, 1123.331299, 537.715576, -25.641298
2.2, 456.27359, 735.006409, -74.307884
2.2, 764.942017, 208.840027, 93.404915
2.2, 1012.202393, 423.337585, -276.234711
2.2, 645.08606, 709.343994, -88.117805
2.2, 536.610901, 831.799744, 89.80175
2.2, 417.936249, 500.857025, -47.986477
2.2, 552.176086, 387.87265, 168.644562
2.2, 799.217041, 389.303772, 40.008423
2.2, 278.046722, 487.189056, 32.627457
2.2, 622.765259, 512.731628, -111.059799
2.2, 754.191223, 699.548584, 35.816082
2.2, 729.471619, 573.929749, -123.051743
2.2, 840.531555, 657.155701, -143.018188
2.2, 1084.602295, 726.980774, 145.107178
2.2, 431.597076, 936.456604, 94.344849
2.2, 253.726227, 597.668823, -9.044868
2.2, 538.217102, 473.129669, -45.126575
2.2, 722.884094, 129.860001, 77.606888
2.2, 290.892883, 806.537354, 222.881302
2.2, 698.09314, 778.326294, -65.990822
2.2, 411.230621, 751.344482, -45.344463
2.2, 917.784851, 159.015549, 31.310169
2.2, 1067.567749, 665.406189, -93.780228
2.2, 604.25354, 942.867188, 67.57782
2.2, 895.930176, 480.339966, -162.460419
2.2, 777.310242, 742.112427, -56.120358
2.2, 520.109253, 425.418915, -119.933105
2.2, 283.022919, 389.190186, 9.824079
2.2, 595.72229, 87.254227, -4.14532
2.2, 579.170044, 656.257324, -298.016479
2.2, 267.556671, 437.094788, 22.324242
2.2, 726.676941, 180.194611, -226.544449
2.2, 875.897644, 432.492615, -53.891949
2.2, 1100.600464, 578.91748, 12.385162
2.2, 321.098785, 843.233032, -33.614014
2.2, 956.763062, 189.217239, -100.557213
2.2, 934.241516, 659.465332, 29.330475
2.2, 552.185486, 192.232895, 97.41169
2.2, 341.248383, 799.978149, 164.976791
2.2, 549.567688, 552.403015, -8.684885
2.2, 757.35614, 971.638855, 49.09071
2.2, 415.758392, 888.298462, -3.438144
2.2, 1026.889038, 700.139954, -93.773911
2.2, 361.780701, 755.939636, 160.871536
2.2, 644.988403, 81.573471, -37.054092
2.2, 264.086792, 765.233093, 6.076314
2.2, 667.406921, 457.930298, -5.365498
2.2, 907.761658, 931.570984, -58.418247
2.2, 700.094666, 536.098083, -60.869713
2.2, 763.378113, 421.631409, 62.45816
2.2, 538.517151, 735.593262, 97.528137
2.2, 497.054291, 761.328064, 44.343914
2.2, 299.589905, 537.092651, 110.860596
2.2, 977.837769, 267.08902, -5.742139
2.2, 753.024658, 518.218811, -81.530647
2.2, 967.851929, 606.004517, -60.3792
2.2, 377.614716, 587.024231, 61.35223
2.2, 377.419189, 636.233582, 15.185171
2.2, 449.561188, 135.743561, 27.225565
2.2, 672.646606, 256.970581, 26.203337
2.2, 207.993896, 577.922791, -9.024231
2.2, 766.790833, 880.712341, -35.81076
2.2, 846.164429, 610.110229, -196.475708
2.2, 407.899048, 160.403824, -29.268629
2.2, 885.900513, 636.622559, 32.41798
2.3, 448.764313, 781.333008, -16.439587
2.3, 662.856262, 953.759705, 9.714408
2.3, 389.049377, 795.951294, -59.022335
2.3, 753.585938, 254.448883, -98.495377
2.3, 538.953369, 681.561279, -196.294937
2.3, 447.542023, 636.765564, 36.9991
2.3, 673.364563, 199.697968, -0.00657
2.3, 367.165649, 890.173035, 77.091568
2.3, 916.865662, 336.778687, 26.597435
2.3, 219.195419, 432.971527, 29.299751
2.3, 993.067688, 223.089905, 0.500132
2.3, 704.023132, 351.184845, -88.03109
2.3, 555.113586, 292.209564, -14.899261
2.3, 329.819916, 620.603577, 7.308242
2.3, 705.955444, 482.372009, -81.54538
2.3, 534.708313, 632.138855, 98.207733
2.3, 950.631775, 396.398712, -106.17012
2.3, 583.75061, 802.239136, 8.541824
2.3, 362.635162, 194.788132, 121.907738
2.3, 764.229187, 349.054688, -200.730362
2.3, 541.638367, 779.86908, 14.534213
2.3, 588.624146, 481.243073, 134.556168
2.3, 719.147583, 434.964233, 49.905277
2.3, 446.227661, 185.461105, 20.418266
2.3, 809.994019, 333.969604, 66.412125
2.3, 242.284058, 364.933014, -41.113113
2.3, 875.822327, 183.175644, 77.321983
2.3, 264.625275, 320.843872, -2.612511
2.3, 850.840942, 783.006287, 12.152027
2.3, 571.424927, 341.016113, 138.398987
2.3, 625.267273, 398.139587, -54.923149
2.3, 547.189819, 96.528687, 7.572682
2.3, 251.910538, 547.859314, 36.283669
2.3, 334.074097, 499.707947, 374.902527
2.3, 1115.397461, 627.133057, -6.343811
2.3, 859.527771, 957.422852, -5.77458
2.3, 369.135101, 840.845093, -2.885522
2.3, 1025.432251, 258.538666, 39.691769
2.3, 537.973572, 147.787048, 148.430176
2.3, 1110.640015, 429.016754, 125.641418
2.3, 938.218628, 820.50238, -95.271523
2.3, 453.595825, 684.289551, -19.560572
2.3, 242.711548, 719.972107, -40.573116
2.3, 692.021545, 91.254028, 46.846096
2.3, 493.597565, 658.296692, -36.811466
2.3, 407.539459, 703.448425, 37.054089
2.3, 582.201599, 754.322998, -66.733032
2.3, 713.642334, 225.907959, 287.630676
2.3, 515.09491, 515.330872, -95.730217
2.3, 210.477921, 479.955475, 60.75491
2.3, 459.603943, 867.736755, 204.57962
2.3, 488.96933, 823.114197, -32.948437
2.3, 480.740845, 911.95636, -110.853233
2.3, 685.552063, 901.227783, 176.483093
2.3, 871.675537, 320.901031, 428.585999
2.3, 988.169067, 367.250763, -23.152702
2.3, 214.880997, 625.45459, 11.024537
2.3, 751.880493, 469.716888, 21.159044
2.3, 570.388916, 434.929565, -147.760712
2.3, 563.686401, 989.523193, -158.820221
2.3, 226.336746, 673.924622, -29.048063
2.3, 730.787048, 745.391052, 43.765636
2.3, 647.046875, 1000.763428, 36.937607
2.3, 725.128601, 868.588623, 125.94352
2.3, 627.957275, 778.809143, 123.366837
2.3, 482.805023, 462.413696, -265.25
2.3, 335.549072, 398.343445, -79.803406
2.3, 312.09552, 758.339355, 48.105659
2.3, 507.003937, 971.908264, -83.717033
2.3, 928.601318, 890.112915, 68.325485
2.3, 787.306763, 554.971313, 137.576874
2.3, 500.568756, 115.2295, -82.854706
2.3, 740.224304, 84.23835, 265.586639
2.3, 942.878845, 235.930206, -75.293823
2.3, 967.126099, 324.451416, -95.475807
2.3, 458.973541, 506.915253, -267.190338
2.3, 988.936584, 688.493103, 55.31728
2.3, 1088.125977, 365.149292, -177.354218
2.3, 828.562866, 420.722565, 77.06562
2.3, 948.300049, 491.018036, 14.629674
2.3, 207.724533, 530.779175, 36.033161
2.3, 1057.04541, 402.335541, 13.579022
2.3, 623.284424, 125.050224, 70.483963
2.3, 876.833801, 381.189545, 226.404678
2.3, 299.62616, 582.270264, 291.784424
2.3, 947.740601, 714.530396, -75.227501
2.3, 494.367493, 559.978088, 133.840942
2.3, 842.902954, 703.389526, 141.136627
2.3, 701.996277, 610.586975, -186.437714
2.3, 1119.76355, 477.157104, 56.204781
2.3, 417.456543, 841.413513, 161.690353
2.3, 1021.988037, 534.124451, -62.65678
2.3, 424.97467, 448.052551, -363.982025
2.3, 641.770203, 289.831604, 183.412628
2.3, 489.469421, 161.075272, -9.338927
2.3, 555.994629, 918.294922, 252.913025
2.3, 676.907104, 152.414246, 93.041573
2.3, 915.573975, 600.130432, 11.175709
2.3, 1056.375122, 450.55896, 64.30825
2.3, 706.593567, 696.814453, -1.545094
2.3, 1011.891602, 305.881134, -30.609022
2.3, 769.745911, 124.03904, -116.154839
2.3, 495.682129, 704.924805, -34.395332
2.3, 274.595917, 640.40094, 27.606705
2.3, 671.36615, 571.961853, 13.877346
2.3, 487.141388, 609.08606, 87.884644
2.3, 418.95932, 399.517151, -7.193496
2.3, 781.838257, 825.598694, 180.591522
2.3, 1004.672668, 640.048767, 85.542458
2.3, 735.948914, 388.440338, -118.865898
2.3, 580.719666, 704.994507, 3.17548
2.3, 679.614929, 654.940491, -257.855194
2.3, 803.649109, 160.363129, 77.023209
2.3, 817.746216, 518.873108, -46.186623
2.3, 1124.215332, 537.239136, -25.614279
2.3, 455.273773, 733.444153, -74.275696
2.3, 765.976868, 209.036224, 93.421501
2.3, 1013.911072, 425.104675, -276.294647
2.3, 660.815308, 711.419678, -88.27758
2.3, 537.709045, 828.793579, 90.156708
2.3, 409.032196, 493.950684, -48.530369
2.3, 556.227356, 388.499634, 168.800995
2.3, 800.136414, 380.819031, 40.125816
2.3, 284.329468, 483.276825, 32.428001
2.3, 626.239868, 511.500061, -111.3311
2.3, 754.624329, 704.03241, 35.933334
2.3, 725.74884, 567.897217, -122.854362
2.3, 838.313293, 654.77478, -143.132507
2.3, 1087.635376, 715.857788, 145.124512
2.3, 436.808502, 938.770996, 94.40802
2.3, 252.957367, 596.467957, -8.917221
2.3, 538.380005, 472.897461, -45.064568
2.3, 721.017273, 127.037842, 77.584984
2.3, 290.525696, 805.30188, 222.865982
2.3, 687.764221, 773.979065, -66.203094
2.3, 411.566742, 750.990662, -45.421452
2.3, 918.027161, 158.677582, 31.279539
2.3, 1078.565063, 660.661865, -93.872223
2.3, 604.924866, 959.440125, 67.527481
2.3, 903.043945, 472.26297, -162.564621
2.3, 786.332092, 741.482544, -56.078346
2.3, 523.633545, 426.167938, -120.003799
2.3, 284.341888, 390.11795, 9.741018
2.3, 594.665955, 87.535362, -4.175756
2.3, 578.039734, 653.616943, -298.066467
2.3, 267.345367, 437.574097, 22.618917
2.3, 728.674744, 179.532684, -226.597809
2.3, 877.040955, 429.234406, -54.025093
2.3, 1100.477173, 580.247742, 12.621511
2.3, 320.348633, 843.162842, -33.671539
2.3, 959.109985, 189.174606, -100.476624
2.3, 931.458008, 665.550293, 29.453173
2.3, 538.982117, 196.342941, 97.47773
2.3, 339.388672, 799.235962, 164.912262
2.3, 545.442444, 555.528198, -8.949757
2.3, 758.80249, 976.995972, 49.112514
2.3, 416.019104, 890.51355, -3.851582
2.3, 1040.460083, 696.88269, -94.059113
2.3, 361.009735, 754.0625, 160.895752
2.3, 644.270752, 81.277588, -36.94611
2.3, 264.032043, 764.194092, 6.108343
2.3, 672.420715, 447.202942, -5.28437
2.3, 906.360168, 933.112305, -58.136784
2.3, 694.258545, 530.102722, -60.942989
2.3, 771.619507, 421.982025, 62.491371
2.3, 537.650452, 732.280457, 97.729736
2.3, 496.667511, 758.00061, 44.178337
2.3, 298.665375, 533.241821, 110.772148
2.3, 978.278931, 269.45636, -5.634395
2.3, 757.035217, 517.867188, -81.666161
2.3, 963.661621, 599.860962, -60.332779
2.3, 374.748627, 590.734436, 61.702328
2.3, 375.708069, 641.678955, 15.09152
2.3, 448.925415, 135.833038, 27.263706
2.3, 672.529419, 252.475037, 25.953932
2.3, 207.977173, 578.165405, -8.976636
2.3, 772.670044, 875.865173, -35.94392
2.3, 843.911194, 606.887024, -196.473923
2.3, 404.109283, 163.263306, -29.427811
2.3, 885.201294, 637.182251, 32.404949
2.4, 448.130554, 780.272705, -16.469105
2.4, 657.999695, 949.679504, 9.56025
2.4, 387.145325, 794.625732, -58.917484
2.4, 759.079712, 256.153473, -98.426399
2.4, 537.737, 679.880676, -196.240372
2.4, 450.691345, 633.836792, 37.065296
2.4, 676.706421, 201.779587, 0.088343
2.4, 366.426453, 889.438416, 77.229454
2.4, 918.850098, 328.205841, 26.691301
2.4, 219.957169, 431.592468, 29.215418
2.4, 995.554138, 223.554779, 0.58751
2.4, 711.35022, 352.858307, -87.555115
2.4, 543.833923, 295.576904, -15.201803
2.4, 332.738586, 614.906555, 6.946276
2.4, 706.58252, 477.104279, -81.726692
2.4, 535.271973, 631.834045, 98.269463
2.4, 952.60614, 391.161713, -106.332115
2.4, 583.510254, 801.450439, 8.638026
2.4, 360.441528, 196.386871, 121.934387
2.4, 766.648254, 340.710846, -201.002213
2.4, 541.324829, 778.034363, 14.635784
2.4, 587.400208, 482.21936, 134.62738
2.4, 725.31543, 429.965912, 49.717239
2.4, 444.93808, 187.286545, 20.628002
2.4, 812.508301, 330.410675, 66.443237
2.4, 240.90509, 366.674194, -41.291882
2.4, 869.738647, 167.869858, 77.068077
2.4, 261.139923, 323.159393, -3.030759
2.4, 865.230469, 788.959778, 12.132645
2.4, 584.820618, 341.135162, 138.610626
2.4, 629.087219, 386.62796, -54.835999
2.4, 545.888306, 97.572746, 7.489313
2.4, 252.755478, 546.992859, 36.385269
2.4, 340.306793, 502.691193, 374.994995
2.4, 1115.003052, 625.554688, -6.314351
2.4, 862.415344, 955.073486, -5.745555
2.4, 369.134949, 839.859131, -2.920948
2.4, 1027.15271, 260.935028, 39.761913
2.4, 536.376953, 152.28537, 148.455093
2.4, 1111.827393, 437.997559, 125.922165
2.4, 939.094055, 827.952332, -95.061821
2.4, 452.786316, 684.996094, -19.56085
2.4, 242.170364, 719.379578, -40.633137
2.4, 690.215698, 86.231781, 46.745037
2.4, 494.211945, 657.549316, -36.801483
2.4, 407.517792, 702.887695, 37.140484
2.4, 581.689331, 752.188416, -66.606468
2.4, 720.208984, 228.163834, 287.952759
2.4, 512.344421, 516.008972, -96.079056
2.4, 210.680359, 478.706787, 60.771179
2.4, 458.881378, 868.178467, 204.776169
2.4, 487.571747, 824.938232, -33.067741
2.4, 481.744568, 910.573975, -110.878601
2.4, 694.662537, 897.994934, 176.710388
2.4, 873.296143, 310.892914, 428.935608
2.4, 993.225098, 365.950134, -23.138731
2.4, 214.777039, 624.348206, 11.017694
2.4, 753.024841, 469.436676, 21.198753
2.4, 571.151367, 436.11615, -147.894699
2.4, 563.71814, 988.616516, -158.856888
2.4, 225.892792, 672.743713, -29.016926
2.4, 738.600159, 750.290833, 43.771511
2.4, 651.445251, 999.612976, 36.953327
2.4, 731.132507, 863.427551, 126.095238
2.4, 627.922302, 780.430237, 123.430359
2.4, 485.760468, 475.186432, -265.5401
2.4, 331.028809, 381.439758, -79.661156
2.4, 311.805725, 757.799744, 48.020599
2.4, 503.879089, 971.33374, -83.794937
2.4, 939.120789, 893.757996, 68.354752
2.4, 787.68158, 556.263123, 137.569199
2.4, 502.402649, 118.120392, -82.983261
2.4, 738.214233, 83.811432, 265.53006
2.4, 946.007996, 236.715668, -75.547699
2.4, 969.273926, 324.503693, -95.79335
2.4, 447.763275, 508.949982, -267.620941
2.4, 997.928955, 700.145935, 55.383804
2.4, 1088.898926, 367.766998, -177.534348
2.4, 831.853516, 411.677704, 77.273895
2.4, 954.648987, 487.286591, 14.280092
2.4, 207.648605, 529.620422, 35.976818
2.4, 1054.058228, 400.984222, 13.699351
2.4, 621.549927, 125.414085, 70.489983
2.4, 888.911987, 375.10614, 226.235031
2.4, 298.245453, 578.174866, 291.915466
2.4, 953.741455, 720.457581, -75.449692
2.4, 484.607147, 556.915283, 134.042496
2.4, 836.170532, 701.224548, 141.339203
2.4, 696.82135, 605.261353, -186.371552
2.4, 1120.666504, 489.088623, 56.250538
2.4, 417.403381, 841.522766, 161.717499
2.4, 1028.641602, 533.342651, -62.618309
2.4, 434.607819, 444.865417, -364.143097
2.4, 634.61908, 281.66275, 183.482452
2.4, 487.534058, 164.013138, -9.432857
2.4, 554.5802, 903.777771, 252.84964
2.4, 673.035095, 154.12944, 93.340515
2.4, 913.011658, 599.394165, 11.418642
2.4, 1060.291016, 448.556549, 64.376144
2.4, 710.632996, 704.485352, -1.624789
2.4, 1015.067017, 307.273438, -31.204769
2.4, 763.833008, 128.604889, -116.350166
2.4, 495.539429, 705.105164, -34.379238
2.4, 277.9646, 637.670837, 27.74548
2.4, 667.73114, 566.170044, 13.921609
2.4, 493.050995, 606.565857, 87.643349
2.4, 423.287384, 395.417389, -7.193978
2.4, 780.458435, 820.796814, 180.525238
2.4, 996.243652, 645.44342, 85.372581
2.4, 746.494568, 385.897949, -119.149017
2.4, 581.066101, 702.084167, 3.329989
2.4, 690.444092, 657.253418, -257.759216
2.4, 804.725952, 154.221924, 77.076195
2.4, 819.044983, 520.701233, -46.162807
2.4, 1123.795898, 536.003723, -25.654642
2.4, 454.285461, 732.412354, -74.314575
2.4, 766.993042, 209.982056, 93.464943
2.4, 1014.611572, 428.06076, -276.478058
2.4, 664.486084, 718.493835, -88.234573
2.4, 537.403625, 826.919434, 90.017326
2.4, 404.033844, 484.109619, -49.150669
2.4, 564.321655, 387.754425, 168.919403
2.4, 797.509705, 376.662689, 40.031307
2.4, 290.59082, 481.132446, 32.246304
2.4, 632.161438, 505.829041, -111.280876
2.4, 759.925354, 706.066528, 36.105095
2.4, 720.765076, 563.108826, -122.651024
2.4, 839.369324, 650.88208, -143.248428
2.4, 1092.362915, 709.410583, 145.098267
2.4, 443.116669, 942.423035, 94.650047
2.4, 254.445663, 595.138306, -8.938415
2.4, 537.919983, 475.578217, -45.063931
2.4, 714.169434, 126.583916, 77.482094
2.4, 289.370453, 804.954895, 222.801468
2.4, 676.430725, 766.304199, -66.349281
2.4, 410.540009, 751.413879, -45.324528
2.4, 921.27832, 160.903778, 31.134743
2.4, 1083.32373, 661.621826, -93.760384
2.4, 611.100342, 972.561096, 67.298164
2.4, 912.827393, 463.435181, -162.389008
2.4, 792.03302, 742.809937, -56.144489
2.4, 524.036377, 427.389923, -119.956978
2.4, 283.441437, 391.177338, 9.884714
2.4, 592.72168, 87.700417, -4.183378
2.4, 579.076721, 653.181335, -298.328522
2.4, 267.534698, 436.56427, 22.865913
2.4, 729.86908, 179.620773, -226.671936
2.4, 878.395874, 425.171661, -53.989788
2.4, 1101.903442, 579.311646, 12.869679
2.4, 319.947296, 842.333313, -33.629978
2.4, 960.055542, 191.160919, -100.49395
2.4, 929.385681, 673.489929, 29.398935
2.4, 528.571167, 200.085724, 97.460205
2.4, 339.077759, 797.906494, 164.983109
2.4, 536.423462, 560.024597, -9.233375
2.4, 760.121216, 984.477722, 49.211243
2.4, 414.678436, 890.285278, -3.862054
2.4, 1045.550415, 691.29834, -94.101982
2.4, 361.003357, 754.682739, 160.760162
2.4, 642.257263, 81.044853, -36.802292
2.4, 263.884216, 763.398438, 6.144936
2.4, 677.140564, 438.148651, -5.282722
2.4, 905.15625, 933.085632, -58.007874
2.4, 690.869751, 523.986877, -60.964134
2.4, 781.797974, 425.203186, 62.454212
2.4, 538.424866, 729.554077, 97.717949
2.4, 497.256775, 755.536499, 44.202175
2.4, 298.400482, 529.054504, 110.679832
2.4, 980.976929, 272.316956, -5.661573
2.4, 760.567627, 517.127625, -81.81385
2.4, 960.657715, 591.955933, -60.559242
2.4, 377.880035, 594.027771, 61.934177
2.4, 371.20401, 646.39801, 14.701389
2.4, 448.423828, 135.658539, 27.456898
2.4, 677.47583, 249.855576, 25.789724
2.4, 208.003922, 577.215454, -8.955463
2.4, 780.979858, 868.758057, -36.247604
2.4, 839.975952, 602.470825, -196.467865
2.4, 402.171295, 164.340118, -29.559525
2.4, 885.645813, 638.879944, 32.251762
2.5, 448.754211, 778.36499, -16.489573
2.5, 651.181885, 949.746704, 9.713684
2.5, 387.177094, 793.599854, -58.994827
2.5, 763.820801, 257.743469, -98.432396
2.5, 538.660583, 680.178162, -196.293243
2.5, 452.638641, 633.33197, 36.900589
2.5, 683.22998, 201.952911, 0.248608
2.5, 365.271027, 888.164429, 77.282379
2.5, 916.030518, 319.187103, 26.88822
2.5, 219.836853, 430.248474, 29.19648
2.5, 997.720459, 225.738373, 0.49608
2.5, 715.181885, 351.408234, -87.560951
2.5, 528.775024, 297.699463, -15.362772
2.5, 335.960419, 606.32843, 6.710236
2.5, 706.941711, 471.777466, -81.970917
2.5, 536.17926, 630.53418, 98.445717
2.5, 957.10083, 387.115265, -106.623894
2.5, 579.986938, 803.199768, 8.65751
2.5, 358.826843, 197.691925, 122.038902
2.5, 768.457275, 334.699707, -201.230057
2.5, 540.465637, 778.036682, 14.664745
2.5, 584.699951, 483.507111, 134.704697
2.5, 729.197327, 428.047607, 49.602509
2.5, 443.401978, 190.166519, 20.723961
2.5, 815.359863, 326.808624, 66.450729
2.5, 240.090714, 368.23175, -41.317532
2.5, 870.869202, 154.547653, 77.102287
2.5, 260.539001, 324.252808, -3.048543
2.5, 876.555786, 791.877502, 11.988038
2.5, 598.223633, 340.987854, 138.594299
2.5, 633.897217, 374.092468, -54.733311
2.5, 544.532837, 96.886536, 7.632585
2.5, 252.022247, 546.154663, 36.378868
2.5, 344.806213, 511.153961, 375.018982
2.5, 1116.302856, 622.626221, -6.292583
2.5, 861.949158, 950.229065, -6.06894
2.5, 368.192474, 838.043701, -3.005102
2.5, 1027.321655, 262.856506, 39.863422
2.5, 534.155212, 156.768097, 148.519745
2.5, 1112.389648, 439.778992, 126.039627
2.5, 938.81543, 836.384827, -95.219856
2.5, 453.637817, 681.507507, -19.598911
2.5, 241.328644, 718.28241, -40.617477
2.5, 690.946411, 81.002357, 46.929203
2.5, 494.841614, 656.500549, -36.814896
2.5, 407.48941, 701.789673, 37.298676
2.5, 581.997192, 753.412964, -66.556709
2.5, 725.267334, 229.298386, 288.066406
2.5, 509.214539, 521.031555, -96.25634
2.5, 210.421799, 479.226685, 60.694016
2.5, 458.25354, 868.761047, 204.959091
2.5, 485.140747, 827.542542, -33.184143
2.5, 484.708038, 909.124268, -111.318878
2.5, 697.135559, 894.832886, 176.780655
2.5, 871.259521, 298.62796, 428.905609
2.5, 1000.77124, 363.532562, -23.086782
2.5, 214.23671, 624.726501, 11.002744
2.5, 754.43219, 468.994965, 21.252615
2.5, 570.13562, 435.525604, -148.127792
2.5, 560.860901, 988.216492, -159.046661
2.5, 225.803711, 671.691589, -29.002596
2.5, 749.063049, 756.412354, 43.62923
2.5, 657.692139, 1000.570984, 37.07095
2.5, 741.279785, 857.131348, 126.201073
2.5, 623.428955, 779.856079, 123.380882
2.5, 481.596252, 481.095337, -265.580994
2.5, 331.398956, 370.526306, -79.746513
2.5, 312.078979, 756.919128, 48.139961
2.5, 500.443909, 967.807251, -83.683884
2.5, 949.025635, 897.715576, 68.37455
2.5, 787.889282, 557.817261, 137.573227
2.5, 502.418121, 120.247566, -82.978043
2.5, 737.830566, 83.417053, 265.424744
2.5, 947.64978, 238.485321, -75.824883
2.5, 965.77124, 328.85968, -95.839958
2.5, 439.932129, 507.757233, -267.927277
2.5, 1002.156372, 709.93573, 55.234142
2.5, 1088.493286, 369.188751, -177.525696
2.5, 833.884644, 404.955963, 77.183975
2.5, 962.456604, 480.692352, 14.11529
2.5, 207.46788, 529.038879, 35.766319
2.5, 1049.531372, 396.924286, 13.618312
2.5, 620.838013, 125.489166, 70.438728
2.5, 902.078186, 373.660767, 226.319916
2.5, 297.741425, 575.365723, 292.095642
2.5, 955.754456, 728.527039, -75.579895
2.5, 474.009583, 554.61908, 134.378845
2.5, 824.728638, 697.333618, 141.608429
2.5, 689.06604, 600.805359, -186.393921
2.5, 1120.835083, 487.392151, 56.076714
2.5, 415.875885, 843.420166, 161.956009
2.5, 1035.921021, 531.250122, -62.361473
2.5, 447.659424, 441.582703, -364.324982
2.5, 629.044556, 271.286346, 183.372269
2.5, 485.129517, 166.357574, -9.56689
2.5, 558.907959, 887.990112, 252.608398
2.5, 672.601379, 155.765198, 93.641403
2.5, 913.997131, 601.162659, 11.479365
2.5, 1064.994629, 446.707428, 64.434425
2.5, 714.644165, 712.79541, -1.65284
2.5, 1020.051086, 310.430756, -31.707527
2.5, 758.622681, 130.472778, -116.439369
2.5, 495.833038, 704.32782, -34.381355
2.5, 281.142517, 635.871399, 27.74497
2.5, 664.406616, 558.897034, 13.913888
2.5, 494.32486, 604.059082, 87.423119
2.5, 426.634094, 395.628601, -7.565054
2.5, 777.95929, 815.850952, 180.774414
2.5, 984.013672, 645.904175, 85.271324
2.5, 751.382446, 384.539429, -119.246552
2.5, 581.065918, 702.861511, 3.044041
2.5, 702.59491, 658.824707, -257.664978
2.5, 805.786621, 145.775101, 77.12178
2.5, 821.418396, 523.609192, -46.422474
2.5, 1124.5448, 534.47876, -25.676067
2.5, 454.441254, 730.627502, -74.247253
2.5, 768.560791, 210.621536, 93.520157
2.5, 1015.623962, 432.362457, -276.633331
2.5, 666.139709, 715.253418, -88.480606
2.5, 535.930237, 826.321655, 90.25457
2.5, 405.670929, 471.219696, -49.183159
2.5, 570.199097, 387.635559, 168.799118
2.5, 797.971619, 371.475311, 40.138397
2.5, 301.333435, 476.588898, 32.312389
2.5, 633.505859, 495.028351, -111.117256
2.5, 763.310547, 711.533142, 36.132248
2.5, 715.25824, 558.786621, -122.759521
2.5, 841.196533, 648.580444, -143.245834
2.5, 1092.467285, 705.043457, 145.09938
2.5, 447.588043, 940.301208, 94.994049
2.5, 253.929947, 595.164246, -8.919399
2.5, 536.716431, 475.621826, -45.048813
2.5, 710.372498, 124.814407, 77.464119
2.5, 289.118988, 804.174255, 222.755432
2.5, 671.327576, 762.94574, -66.552017
2.5, 410.483795, 750.057129, -45.271576
2.5, 922.520142, 162.734787, 31.105799
2.5, 1083.470215, 658.602539, -93.841858
2.5, 610.852478, 983.511047, 67.522919
2.5, 919.001099, 454.000336, -162.039413
2.5, 807.124939, 743.188293, -56.263012
2.5, 521.749451, 428.029724, -119.865906
2.5, 283.147675, 392.142517, 9.922985
2.5, 592.973022, 87.521904, -4.20263
2.5, 580.661072, 651.322693, -298.460266
2.5, 268.19339, 438.850677, 22.941751
2.5, 729.661499, 181.825958, -226.753799
2.5, 879.5979, 421.902191, -54.019199
2.5, 1096.92981, 575.73877, 12.796421
2.5, 318.892212, 841.238342, -33.561539
2.5, 961.76123, 192.884552, -100.581711
2.5, 927.12262, 684.818665, 29.654152
2.5, 519.631409, 202.249939, 97.32045
2.5, 339.127106, 797.023254, 165.00885
2.5, 527.270081, 567.067322, -9.390587
2.5, 763.172974, 987.94397, 49.30798
2.5, 412.75296, 893.315063, -4.121333
2.5, 1046.649536, 690.583923, -94.060303
2.5, 360.786499, 753.630981, 160.758133
2.5, 641.667053, 80.76329, -36.841049
2.5, 263.072662, 762.575256, 6.140535
2.5, 680.380005, 430.168732, -5.418074
2.5, 909.187927, 929.722412, -58.330925
2.5, 685.914185, 516.393738, -60.794727
2.5, 790.945068, 430.922119, 62.414635
2.5, 537.999084, 729.27179, 97.472672
2.5, 495.999786, 753.896118, 44.208736
2.5, 296.263641, 525.23053, 110.641365
2.5, 981.58197, 274.359772, -5.681386
2.5, 763.447266, 516.526184, -81.923828
2.5, 960.563232, 588.556213, -60.370987
2.5, 387.902618, 599.258789, 62.02018
2.5, 367.73056, 644.348511, 14.313736
2.5, 447.215881, 136.401428, 27.289379
2.5, 682.644836, 253.328186, 25.677017
2.5, 207.693375, 576.157288, -8.911744
2.5, 788.2547, 862.318726, -36.211857
2.5, 832.491089, 600.480408, -196.53392
2.5, 401.498322, 164.731918, -29.64773
2.5, 888.426636, 642.373962, 32.076553
2.6, 448.995941, 776.299255, -16.448029
2.6, 642.889526, 951.829407, 9.861903
2.6, 387.159546, 792.496826, -58.899727
2.6, 766.731689, 257.63678, -98.355049
2.6, 537.763855, 679.061279, -196.235413
2.6, 448.634247, 630.539062, 36.761913
2.6, 687.181458, 203.528183, 0.384745
2.6, 363.867279, 886.256287, 77.514648
2.6, 914.239136, 308.914734, 27.150711
2.6, 220.813934, 429.983398, 28.926075
2.6, 1000.292053, 227.971527, 0.366437
2.6, 721.977844, 345.412964, -87.824875
2.6, 517.268372, 295.681, -15.487484
2.6, 344.784515, 599.099121, 6.780736
2.6, 708.059998, 467.412109, -82.273079
2.6, 535.620911, 629.418091, 98.436684
2.6, 965.418457, 389.594788, -107.127563
2.6, 578.2901, 804.988831, 8.514262
2.6, 354.956024, 201.321777, 121.87294
2.6, 768.84375, 330.900116, -201.427261
2.6, 539.58728, 776.806702, 14.599279
2.6, 582.775879, 484.95929, 135.108414
2.6, 733.928955, 426.085266, 49.613983
2.6, 441.93335, 189.788254, 20.782024
2.6, 816.768555, 320.598328, 66.511757
2.6, 239.618378, 369.564056, -41.397015
2.6, 871.419189, 146.81694, 77.272484
2.6, 260.162598, 326.516205, -2.889965
2.6, 883.746582, 795.554565, 11.700269
2.6, 606.247131, 334.335419, 138.287811
2.6, 644.112427, 369.884247, -54.30468
2.6, 544.12085, 97.213852, 7.628862
2.6, 251.700851, 545.874939, 36.468281
2.6, 348.696869, 523.356079, 375.143311
2.6, 1117.505859, 617.791321, -6.286429
2.6, 863.842773, 950.866455, -5.894969
2.6, 368.012238, 836.944702, -3.105765
2.6, 1030.713135, 265.063019, 39.972687
2.6, 533.3349, 162.795837, 148.719986
2.6, 1112.278564, 439.197113, 126.007141
2.6, 939.009155, 845.961731, -95.238861
2.6, 452.876862, 680.918335, -19.381428
2.6, 241.580399, 716.408752, -40.660858
2.6, 690.509521, 81.154137, 46.826645
2.6, 494.797333, 655.215271, -36.786179
2.6, 406.863037, 697.74585, 37.518982
2.6, 580.272461, 751.631592, -66.707916
2.6, 727.088867, 230.64949, 288.074219
2.6, 506.785431, 522.176147, -96.208908
2.6, 210.92923, 478.02301, 60.750397
2.6, 456.834991, 873.244385, 204.969208
2.6, 481.933441, 829.654846, -33.258141
2.6, 492.558136, 907.689575, -111.647171
2.6, 700.816406, 891.715637, 176.855865
2.6, 871.059143, 287.069916, 429.128052
2.6, 1003.405273, 359.461945, -22.859596
2.6, 214.188583, 622.730957, 10.889365
2.6, 755.370056, 468.692657, 21.312819
2.6, 566.410461, 438.142822, -148.229218
2.6, 558.339661, 987.91217, -158.95459
2.6, 225.554413, 670.766541, -28.940575
2.6, 757.883728, 764.300659, 43.429218
2.6, 663.929138, 1000.926941, 37.124538
2.6, 746.810669, 851.601074, 126.379234
2.6, 622.628479, 784.035889, 123.350929
2.6, 477.740692, 484.316345, -265.68161
2.6, 328.455414, 358.341705, -79.776123
2.6, 310.171661, 756.621399, 48.136429
2.6, 497.749481, 968.778992, -83.940712
2.6, 953.982605, 896.866516, 68.52462
2.6, 789.015259, 563.443665, 137.643951
2.6, 501.951538, 120.741783, -83.06694
2.6, 738.865295, 84.067909, 265.620789
2.6, 946.93811, 245.599365, -76.032333
2.6, 958.626099, 338.485321, -95.691422
2.6, 435.271729, 506.490479, -268.00708
2.6, 1006.427551, 722.146301, 55.219215
2.6, 1091.997437, 376.342346, -177.490112
2.6, 838.111206, 398.570038, 77.262344
2.6, 966.511902, 475.756073, 14.252267
2.6, 207.814087, 526.694092, 35.538399
2.6, 1047.475098, 393.261658, 13.320138
2.6, 620.354004, 124.694427, 70.600395
2.6, 914.49762, 372.26358, 226.451294
2.6, 294.994568, 569.737061, 292.2146
2.6, 960.397461, 738.679382, -75.531036
2.6, 463.164215, 548.322754, 134.572403
2.6, 818.221863, 693.002319, 141.865952
2.6, 682.276367, 595.294739, -186.550873
2.6, 1121.164551, 490.548035, 56.110458
2.6, 415.673523, 845.234985, 161.890808
2.6, 1041.183228, 527.859375, -62.01218
2.6, 461.036774, 437.361267, -364.276184
2.6, 632.088745, 262.482239, 183.695816
2.6, 484.937958, 166.318726, -9.586942
2.6, 566.176819, 879.926819, 252.708801
2.6, 668.408813, 158.871155, 93.745659
2.6, 917.042175, 603.934753, 11.662791
2.6, 1064.249268, 444.082092, 64.307297
2.6, 719.184631, 720.656677, -1.83342
2.6, 1025.868408, 316.375885, -32.108727
2.6, 752.986755, 129.456619, -116.51918
2.6, 495.938202, 703.351562, -34.390514
2.6, 285.651489, 632.052185, 27.906227
2.6, 658.688049, 551.802979, 13.691421
2.6, 492.045532, 605.5448, 87.312416
2.6, 429.74234, 400.12149, -7.877665
2.6, 775.160156, 810.164429, 180.881897
2.6, 970.737244, 648.4375, 85.353943
2.6, 753.515381, 381.590607, -119.182671
2.6, 580.627258, 701.341553, 3.069588
2.6, 711.42157, 657.65686, -257.659271
2.6, 805.995178, 129.325165, 77.067207
2.6, 821.807922, 526.46582, -46.473595
2.6, 1123.644287, 537.930298, -25.70731
2.6, 453.501892, 728.514526, -74.278336
2.6, 769.887451, 211.408646, 93.599274
2.6, 1016.132507, 436.421234, -276.808441
2.6, 672.251221, 708.918884, -88.652405
2.6, 530.53064, 826.62323, 90.52198
2.6, 409.654205, 459.858582, -48.925869
2.6, 579.879395, 389.425049, 168.558884
2.6, 800.802979, 365.692078, 40.221428
2.6, 311.212891, 468.518097, 32.277878
2.6, 632.696411, 480.215576, -111.224159
2.6, 769.888855, 717.220398, 36.418999
2.6, 709.823425, 555.310059, -122.9758
2.6, 844.981384, 644.887756, -143.243958
2.6, 1095.726929, 699.236328, 145.027573
2.6, 450.920898, 936.763977, 95.048897
2.6, 254.354919, 595.682007, -8.899035
2.6, 532.999634, 479.719299, -44.931828
2.6, 704.821411, 125.668816, 77.4086
2.6, 288.988739, 802.902771, 222.858932
2.6, 664.303711, 758.983948, -66.437538
2.6, 409.284546, 749.745605, -45.302982
2.6, 925.545898, 164.689743, 30.838163
2.6, 1086.053833, 654.80072, -93.838242
2.6, 610.028992, 997.394287, 67.507538
2.6, 926.772278, 444.93692, -162.189606
2.6, 821.164917, 741.065491, -56.13155
2.6, 519.048096, 430.774414, -119.975723
2.6, 281.492249, 397.431427, 9.881812
2.6, 591.21167, 88.744415, -4.336614
2.6, 581.120789, 649.769653, -298.744202
2.6, 265.519348, 446.265015, 22.942362
2.6, 730.767883, 182.93985, -226.68306
2.6, 881.722473, 419.318909, -53.988285
2.6, 1092.548096, 574.908203, 12.612504
2.6, 318.078918, 841.516907, -33.659084
2.6, 965.359558, 195.031784, -100.815796
2.6, 925.774353, 695.195129, 29.895393
2.6, 513.317627, 207.097137, 97.092979
2.6, 338.040985, 796.995605, 164.854034
2.6, 522.749023, 568.589966, -9.419394
2.6, 765.067749, 986.968994, 49.298878
2.6, 410.851837, 894.486633, -4.530398
2.6, 1048.643921, 686.624939, -94.208046
2.6, 360.119812, 752.904358, 160.937424
2.6, 641.102905, 80.980476, -36.698338
2.6, 263.095215, 762.256226, 6.173385
2.6, 685.494019, 421.687469, -5.517033
2.6, 911.421387, 929.266602, -58.340427
2.6, 681.622192, 508.843628, -60.771168
2.6, 802.586304, 436.861908, 62.243839
2.6, 537.528381, 729.158447, 97.478638
2.6, 494.763245, 753.458435, 44.241539
2.6, 293.648926, 521.278259, 110.846085
2.6, 983.841309, 278.90213, -5.696609
2.6, 770.202698, 516.236145, -82.052437
2.6, 961.659302, 585.90625, -60.313629
2.6, 398.668427, 604.209595, 61.75042
2.6, 366.485199, 643.705261, 13.956964
2.6, 446.739471, 137.150986, 27.363874
2.6, 686.133118, 256.017334, 25.534821
2.6, 208.070419, 574.89502, -8.85173
2.6, 797.598999, 855.125122, -35.949486
2.6, 824.012451, 600.764099, -196.378265
2.6, 400.437408, 165.709991, -29.744205
2.6, 892.703918, 645.854553, 31.851217
2.7, 446.88028, 777.069763, -16.419083
2.7, 632.077454, 954.283752, 10.065911
2.7, 386.740601, 791.339966, -58.928455
2.7, 770.59436, 259.416412, -98.596664
2.7, 538.763489, 676.839417, -196.325531
2.7, 449.243896, 631.513794, 36.797081
2.7, 689.303284, 204.275146, 0.236487
2.7, 361.865143, 884.961182, 77.591637
2.7, 913.577087, 295.570007, 27.394789
2.7, 220.856369, 429.609772, 28.707842
2.7, 1003.661499, 232.289169, 0.328164
2.7, 722.591003, 345.875122, -88.287697
2.7, 505.764923, 295.022675, -15.357832
2.7, 353.595795, 591.622192, 6.674863
2.7, 709.167236, 463.040314, -82.517555
2.7, 535.32196, 626.226746, 98.600212
2.7, 971.544495, 398.6427, -107.303749
2.7, 574.88678, 809.07074, 8.468476
2.7, 352.236237, 204.204636, 121.832993
2.7, 768.389038, 327.653412, -201.333466
2.7, 539.279663, 775.590881, 14.453977
2.7, 576.752625, 487.552338, 135.04512
2.7, 738.407471, 424.916962, 49.506569
2.7, 440.798431, 191.427292, 20.657097
2.7, 816.849487, 314.728973, 66.458138
2.7, 238.888, 372.139862, -41.53463
2.7, 872.270874, 134.976685, 77.387726
2.7, 258.869293, 328.516907, -2.673653
2.7, 891.970581, 804.433228, 11.695931
2.7, 618.610107, 332.676666, 138.308151
2.7, 651.032898, 367.84726, -54.152435
2.7, 542.874695, 97.805176, 7.784235
2.7, 251.722244, 545.370178, 36.466591
2.7, 351.058716, 535.514038, 375.188568
2.7, 1118.577271, 610.602844, -6.393383
2.7, 868.329224, 952.875366, -5.494854
2.7, 366.369568, 835.575195, -3.165308
2.7, 1034.601196, 271.37323, 40.334213
2.7, 531.482605, 171.038025, 148.522659
2.7, 1113.072266, 442.413055, 126.105995
2.7, 938.417114, 848.500854, -95.148827
2.7, 452.896423, 679.508118, -19.447248
2.7, 241.394714, 716.216492, -40.803783
2.7, 687.309204, 81.200813, 46.773109
2.7, 494.924377, 652.884155, -36.828182
2.7, 407.986389, 698.089661, 37.622242
2.7, 580.360535, 751.315369, -66.677338
2.7, 729.736023, 232.884766, 288.204529
2.7, 500.702271, 527.07428, -96.059708
2.7, 212.062332, 475.57605, 60.841541
2.7, 455.498505, 879.601257, 205.168961
2.7, 474.572693, 832.478455, -33.236057
2.7, 499.769348, 901.45459, -111.845978
2.7, 707.373352, 884.290283, 177.196503
2.7, 869.209412, 275.024445, 429.481201
2.7, 1005.62561, 359.907043, -22.811329
2.7, 214.201965, 621.523071, 10.906748
2.7, 756.42572, 468.830597, 21.351797
2.7, 565.366577, 439.964691, -148.138947
2.7, 557.695129, 988.569641, -159.122986
2.7, 224.888626, 669.825195, -28.878798
2.7, 760.354248, 766.033264, 43.304386
2.7, 672.886902, 1000.203491, 36.889503
2.7, 752.033997, 850.839172, 126.454857
2.7, 620.458313, 787.617493, 123.513924
2.7, 471.776703, 488.513947, -265.947205
2.7, 322.35907, 348.401855, -79.629448
2.7, 310.86377, 755.930847, 48.017628
2.7, 493.833405, 967.12146, -83.989464
2.7, 956.199402, 895.570435, 68.478485
2.7, 789.37439, 567.899902, 137.864899
2.7, 502.116455, 123.10437, -83.105576
2.7, 738.175293, 83.699516, 265.672363
2.7, 946.968811, 253.493515, -75.879456
2.7, 958.697205, 345.249359, -95.654671
2.7, 423.054871, 502.981476, -268.122406
2.7, 1013.899414, 733.68866, 55.244282
2.7, 1095.845581, 384.746216, -177.891678
2.7, 839.800781, 393.237274, 77.234627
2.7, 970.144287, 471.150116, 14.198526
2.7, 207.176987, 526.955566, 35.624321
2.7, 1046.970459, 387.623322, 13.200767
2.7, 618.171082, 125.899101, 70.756874
2.7, 918.464355, 378.393066, 226.532501
2.7, 296.117249, 570.296875, 292.299438
2.7, 965.971802, 743.818054, -75.371536
2.7, 452.745239, 542.802185, 134.815155
2.7, 812.0755, 687.753479, 142.128281
2.7, 675.418884, 589.375671, -186.674423
2.7, 1121.946045, 492.313049, 56.075558
2.7, 416.435425, 848.346619, 161.744171
2.7, 1043.076294, 522.650452, -61.772579
2.7, 468.294067, 435.333435, -364.2547
2.7, 631.070129, 251.982025, 183.735428
2.7, 483.466888, 167.603256, -9.740195
2.7, 572.246521, 873.400696, 252.976898
2.7, 665.665833, 160.433914, 94.136192
2.7, 919.566162, 608.205811, 12.133695
2.7, 1064.286987, 442.241425, 64.469193
2.7, 720.701172, 728.777893, -1.741436
2.7, 1037.177124, 323.960205, -32.518391
2.7, 750.323181, 130.892258, -116.787971
2.7, 495.68457, 704.258057, -34.386963
2.7, 289.723541, 627.15979, 28.06032
2.7, 656.984253, 543.945496, 13.658238
2.7, 491.44458, 604.666382, 87.515488
2.7, 430.421112, 400.03772, -7.878022
2.7, 779.456604, 811.195312, 180.970551
2.7, 957.976624, 652.757874, 85.370773
2.7, 757.786377, 378.852356, -119.395302
2.7, 581.112854, 699.113403, 3.111631
2.7, 725.899963, 657.474365, -257.643158
2.7, 804.286987, 110.819633, 77.361244
2.7, 822.155518, 532.577087, -46.386917
2.7, 1124.071411, 540.754517, -25.785572
2.7, 453.277161, 727.987549, -74.344475
2.7, 775.71106, 211.48056, 93.65654
2.7, 1015.422607, 440.089264, -276.863617
2.7, 677.36322, 708.595276, -88.6838
2.7, 522.532715, 826.438293, 91.107101
2.7, 415.982941, 448.550781, -48.872444
2.7, 587.309204, 395.549347, 168.477249
2.7, 802.883057, 360.687714, 40.317589
2.7, 317.94519, 464.593353, 32.392338
2.7, 631.745056, 466.863037, -111.250114
2.7, 774.147583, 719.966675, 36.626759
2.7, 708.938965, 554.024963, -123.011444
2.7, 851.310669, 643.359741, -143.378357
2.7, 1097.188599, 695.604675, 145.079407
2.7, 456.809998, 930.70282, 95.131508
2.7, 254.283997, 594.218506, -8.852192
2.7, 527.788574, 486.801971, -44.930824
2.7, 701.656921, 126.047783, 77.284981
2.7, 288.490021, 802.162476, 223.071762
2.7, 659.234985, 754.547424, -66.06218
2.7, 409.644562, 747.659851, -45.445492
2.7, 927.19873, 167.419449, 30.996996
2.7, 1089.282593, 650.292419, -93.788261
2.7, 606.164062, 997.466736, 67.565598
2.7, 934.052979, 434.696838, -162.356598
2.7, 834.26239, 737.466797, -56.108006
2.7, 517.924011, 432.884003, -120.01799
2.7, 276.629364, 405.232147, 9.627139
2.7, 591.065247, 88.428055, -4.350625
2.7, 579.420349, 648.999146, -299.054779
2.7, 262.36145, 462.90033, 22.757944
2.7, 736.210205, 184.430801, -226.728821
2.7, 884.021973, 413.892914, -53.933449
2.7, 1088.232056, 572.67981, 12.719639
2.7, 317.930634, 840.834229, -33.749744
2.7, 969.672302, 198.578888, -100.986366
2.7, 924.497375, 703.600952, 29.993217
2.7, 503.055878, 211.657822, 97.132721
2.7, 338.407745, 795.763916, 164.809692
2.7, 525.422485, 569.604858, -9.61697
2.7, 765.476807, 988.00824, 49.209793
2.7, 408.93277, 896.777039, -4.839888
2.7, 1050.511597, 682.295532, -94.186234
2.7, 359.161713, 750.876892, 161.054199
2.7, 638.921265, 81.24086, -36.761955
2.7, 262.181885, 761.012451, 6.167528
2.7, 691.33429, 415.218689, -5.553751
2.7, 911.067749, 929.279358, -58.219482
2.7, 676.522278, 500.267242, -60.745548
2.7, 815.678345, 440.840027, 62.373974
2.7, 538.627991, 727.077759, 97.464806
2.7, 495.599854, 752.379578, 44.409615
2.7, 291.708954, 515.400818, 111.180679
2.7, 987.622192, 281.743622, -6.037517
2.7, 777.006958, 518.265259, -82.352997
2.7, 960.320129, 579.322205, -60.294926
2.7, 404.730103, 608.720703, 61.687485
2.7, 366.359253, 639.643799, 13.728957
2.7, 444.753296, 137.271545, 27.279612
2.7, 688.030151, 259.556549, 25.43852
2.7, 207.99028, 574.076843, -8.805268
2.7, 803.358521, 853.135803, -36.045826
2.7, 820.010254, 605.887207, -196.476761
2.7, 400.477264, 165.131714, -29.856388
2.7, 901.27179, 653.751831, 31.687065
2.8, 447.881958, 775.132141, -16.443836
2.8, 625.502686, 950.774048, 10.203788
2.8, 388.094818, 791.406738, -58.950607
2.8, 777.616028, 260.370026, -98.589035
2.8, 537.34845, 675.943726, -196.364929
2.8, 451.924194, 630.713562, 36.577919
2.8, 695.859192, 203.568039, 0.09648
2.8, 360.915588, 884.282043, 77.642273
2.8, 904.607727, 287.292175, 27.605253
2.8, 220.245667, 428.281372, 28.745609
2.8, 1007.897034, 237.302994, 0.150489
2.8, 726.503662, 348.728912, -88.577377
2.8, 495.474335, 296.707214, -15.233776
2.8, 361.264008, 586.79248, 6.749576
2.8, 711.154724, 460.718506, -82.764038
2.8, 536.170288, 627.912048, 98.533424
2.8, 983.126099, 407.594452, -107.545288
2.8, 572.898865, 808.332397, 8.158422
2.8, 350.256714, 205.502319, 121.771759
2.8, 768.737488, 323.868195, -201.498611
2.8, 540.442383, 773.570312, 14.638883
2.8, 572.417114, 491.692993, 135.332245
2.8, 744.621582, 424.622833, 49.334709
2.8, 440.518738, 194.373306, 20.483845
2.8, 813.630615, 307.657776, 66.526505
2.8, 237.537521, 375.61734, -41.737755
2.8, 865.372131, 128.340851, 77.224762
2.8, 257.535675, 331.001953, -2.849824
2.8, 899.820129, 813.420166, 11.728218
2.8, 625.957947, 331.834656, 138.388672
2.8, 657.039429, 368.958618, -54.097343
2.8, 541.922729, 97.945717, 7.88016
2.8, 252.063248, 546.447144, 36.390888
2.8, 354.844238, 539.043884, 375.391602
2.8, 1118.723755, 604.491882, -6.514094
2.8, 867.500977, 952.352783, -5.742241
2.8, 367.303772, 835.027466, -3.276698
2.8, 1038.735107, 276.829102, 40.641926
2.8, 529.210754, 178.807312, 148.714828
2.8, 1112.927368, 445.092377, 126.195656
2.8, 936.974365, 849.03772, -95.254845
2.8, 453.163177, 678.694214, -19.421633
2.8, 242.276428, 715.930542, -40.869411
2.8, 686.210449, 81.338158, 46.784958
2.8, 494.965424, 652.44574, -36.775002
2.8, 407.326843, 696.552917, 37.444004
2.8, 580.265747, 749.254578, -66.777283
2.8, 734.621216, 238.654709, 288.284912
2.8, 494.163696, 532.865051, -96.202187
2.8, 211.098724, 476.151642, 60.819916
2.8, 454.962585, 880.361389, 205.079529
2.8, 468.643799, 832.861328, -33.188229
2.8, 507.143829, 889.764343, -111.836884
2.8, 713.571716, 878.457642, 177.240662
2.8, 860.973938, 267.272858, 429.903046
2.8, 1006.80011, 358.668396, -22.847538
2.8, 214.047363, 621.76416, 10.883584
2.8, 757.694397, 470.803192, 21.317396
2.8, 568.31311, 443.793915, -148.185638
2.8, 555.708801, 987.049744, -159.502625
2.8, 225.523605, 669.987793, -28.856188
2.8, 760.585388, 769.428101, 43.222446
2.8, 682.0177, 999.583252, 36.780518
2.8, 756.128845, 850.279114, 126.431831
2.8, 617.117981, 787.869934, 123.739052
2.8, 460.09436, 494.415619, -266.603638
2.8, 314.141937, 339.463135, -79.778671
2.8, 310.267883, 754.033142, 48.059734
2.8, 494.488892, 967.369568, -84.175896
2.8, 958.672302, 893.196411, 68.879539
2.8, 791.286133, 572.978455, 138.130203
2.8, 501.688721, 124.19397, -83.17495
2.8, 735.125854, 83.491478, 265.770355
2.8, 949.144287, 258.678528, -75.812683
2.8, 960.120972, 350.814819, -95.4907
2.8, 410.247833, 496.700165, -268.298553
2.8, 1021.81427, 744.583618, 55.036861
2.8, 1097.796509, 395.377563, -178.038223
2.8, 842.607849, 385.325897, 77.195023
2.8, 972.908875, 464.276306, 13.976101
2.8, 207.84549, 525.967529, 35.625168
2.8, 1049.387451, 384.097626, 13.119299
2.8, 616.679443, 126.448044, 70.981903
2.8, 924.062256, 383.417358, 226.44458
2.8, 295.4776, 567.437744, 292.659424
2.8, 972.197571, 746.176208, -75.223763
2.8, 436.694946, 539.255615, 134.986038
2.8, 805.067566, 683.159119, 142.231903
2.8, 670.496887, 582.441223, -186.733459
2.8, 1121.545532, 496.272705, 56.210773
2.8, 413.68454, 849.381897, 161.572601
2.8, 1042.679932, 515.412354, -61.694557
2.8, 471.360687, 435.709106, -364.472565
2.8, 626.040405, 243.163361, 183.685837
2.8, 482.009125, 168.703278, -9.703912
2.8, 573.843384, 863.800903, 253.197327
2.8, 669.05603, 162.680084, 94.497528
2.8, 928.017639, 613.598328, 12.191518
2.8, 1065.373657, 439.352875, 64.511688
2.8, 722.635437, 738.071838, -1.578614
2.8, 1050.230591, 333.289215, -32.66589
2.8, 749.474854, 131.030487, -117.083626
2.8, 494.730713, 701.751038, -34.194126
2.8, 289.903442, 627.383118, 27.67738
2.8, 656.438354, 535.809875, 13.643862
2.8, 493.707458, 602.353271, 87.453911
2.8, 431.43869, 393.632538, -7.850128
2.8, 785.472107, 811.438354, 181.189621
2.8, 953.545227, 655.6651, 85.589874
2.8, 763.065002, 379.907074, -119.234573
2.8, 580.81604, 700.511169, 2.905166
2.8, 738.34198, 659.096313, -257.90155
2.8, 795.161133, 101.695663, 77.850311
2.8, 826.000549, 539.932678, -46.605633
2.8, 1123.487793, 542.726624, -26.02441
2.8, 452.999298, 727.266113, -74.303078
2.8, 783.23175, 213.465271, 93.679161
2.8, 1016.53656, 442.3013, -277.126862
2.8, 681.110962, 712.312256, -88.942772
2.8, 517.622925, 825.389221, 91.524696
2.8, 420.670502, 440.97644, -48.607292
2.8, 595.871521, 402.561707, 168.63208
2.8, 804.962219, 354.628845, 40.421978
2.8, 323.988922, 458.09848, 32.318951
2.8, 630.969055, 458.671661, -111.258232
2.8, 777.68573, 725.196045, 36.738884
2.8, 708.771912, 552.40741, -123.05027
2.8, 862.293274, 635.655884, -143.430832
2.8, 1099.185913, 689.678162, 145.154678
2.8, 458.944885, 930.181946, 95.102821
2.8, 254.162781, 594.446045, -8.809915
2.8, 522.795044, 493.576843, -45.086441
2.8, 700.641785, 126.322845, 77.277306
2.8, 287.863831, 802.525452, 223.149673
2.8, 649.395203, 750.688293, -65.950264
2.8, 409.390778, 747.619568, -45.510998
2.8, 932.462036, 172.65184, 31.142168
2.8, 1090.728516, 643.50531, -93.686058
2.8, 604.68457, 996.408264, 67.618881
2.8, 938.779846, 429.972412, -162.357635
2.8, 843.946472, 735.635498, -56.111713
2.8, 519.988708, 438.094666, -119.951691
2.8, 266.850494, 414.30661, 9.745887
2.8, 589.021179, 88.099457, -4.403655
2.8, 583.628113, 644.775085, -299.022766
2.8, 259.907166, 468.441742, 22.611235
2.8, 742.711182, 188.788422, -226.957657
2.8, 882.583618, 414.494904, -54.119881
2.8, 1084.263672, 570.82074, 13.136862
2.8, 316.96463, 840.760986, -33.762962
2.8, 971.851685, 204.651596, -100.946365
2.8, 926.364319, 711.7677, 30.059166
2.8, 497.58136, 214.452225, 97.046432
2.8, 339.169159, 793.999146, 164.772415
2.8, 527.898376, 568.590698, -9.508426
2.8, 764.539795, 988.320862, 49.135185
2.8, 407.779694, 899.198853, -5.045777
2.8, 1052.451416, 676.37262, -94.279648
2.8, 359.645203, 749.31366, 161.113571
2.8, 637.778198, 82.626915, -36.836388
2.8, 262.309143, 760.973389, 6.219944
2.8, 698.324341, 409.897766, -5.391208
2.8, 913.421021, 927.190308, -58.150326
2.8, 671.731934, 490.217407, -60.728848
2.8, 827.710327, 443.98938, 62.480259
2.8, 538.64325, 725.809937, 97.492752
2.8, 496.369873, 750.620361, 44.313866
2.8, 292.074127, 518.661682, 111.341949
2.8, 991.083252, 287.013611, -6.260442
2.8, 781.240295, 522.106567, -82.367821
2.8, 957.390259, 575.466248, -60.121029
2.8, 406.4216, 611.265259, 61.954197
2.8, 367.785065, 640.780029, 13.388358
2.8, 444.008331, 138.389938, 27.18932
2.8, 692.310913, 261.626068, 25.38928
2.8, 207.578278, 573.785339, -8.721136
2.8, 809.518311, 852.766663, -36.153282
2.8, 816.539734, 615.804504, -196.649277
2.8, 402.417053, 164.174957, -29.803125
2.8, 905.126526, 659.550171, 31.573603
2.9, 449.505157, 774.022888, -16.72645
2.9, 620.821289, 950.53717, 10.247201
2.9, 386.60025, 790.286865, -58.841961
2.9, 783.835815, 261.773712, -98.439621
2.9, 539.153564, 675.819153, -196.508759
2.9, 454.285828, 628.665466, 36.543671
2.9, 701.97583, 204.00853, -0.012812
2.9, 360.503418, 884.195984, 77.638603
2.9, 895.011658, 282.488861, 27.503967
2.9, 219.933289, 430.808014, 28.796198
2.9, 1013.760254, 243.759079, 0.037429
2.9, 730.404175, 355.300079, -88.598106
2.9, 482.400726, 299.754333, -15.378206
2.9, 364.884735, 586.186829, 6.702751
2.9, 712.103699, 461.18985, -82.970932
2.9, 539.752014, 626.588867, 98.51725
2.9, 991.24646, 412.701233, -107.775894
2.9, 570.390259, 808.638794, 8.066603
2.9, 350.574646, 205.508255, 121.832199
2.9, 766.166992, 322.940033, -201.665192
2.9, 536.94342, 773.854858, 14.703588
2.9, 566.986694, 496.444, 135.374191
2.9, 746.715027, 425.774475, 49.306053
2.9, 438.90036, 195.492462, 20.433733
2.9, 812.049927, 301.10849, 66.705017
2.9, 236.775177, 376.487213, -41.537979
2.9, 861.530334, 125.887344, 76.866974
2.9, 257.375366, 330.814758, -3.043081
2.9, 901.541748, 815.420349, 11.921365
2.9, 629.992493, 332.714783, 138.278061
2.9, 658.709961, 371.671509, -54.452114
2.9, 539.899963, 98.610504, 7.796915
2.9, 250.747421, 546.409363, 36.221508
2.9, 358.605896, 537.411194, 375.757446
2.9, 1119.546753, 599.308777, -6.485811
2.9, 868.646057, 948.262512, -5.690515
2.9, 366.591125, 834.876526, -3.366102
2.9, 1042.689453, 285.025238, 40.734451
2.9, 528.187012, 188.648117, 148.937759
2.9, 1114.951904, 449.579315, 126.181099
2.9, 937.823303, 848.870789, -95.300575
2.9, 453.029724, 676.667908, -19.409798
2.9, 241.17363, 717.005188, -41.003815
2.9, 684.470093, 81.335411, 46.673473
2.9, 496.655304, 650.114075, -36.855461
2.9, 409.209473, 697.488525, 37.433529
2.9, 582.985352, 747.59613, -66.996216
2.9, 738.779358, 240.0905, 288.316162
2.9, 480.957184, 540.748962, -96.434189
2.9, 211.378342, 477.497467, 60.733295
2.9, 453.335876, 882.054871, 205.081314
2.9, 464.862335, 834.334473, -33.190601
2.9, 511.600586, 875.912354, -112.108154
2.9, 714.850159, 869.438354, 177.418579
2.9, 849.47113, 257.681946, 430.077332
2.9, 1010.292969, 355.203461, -22.701653
2.9, 214.21106, 622.56189, 10.848707
2.9, 758.395691, 472.332153, 21.329113
2.9, 571.793335, 446.662964, -148.380981
2.9, 552.240479, 985.784668, -159.990631
2.9, 225.414597, 670.692017, -28.871527
2.9, 763.679077, 775.712097, 43.356537
2.9, 688.117188, 999.510437, 36.700279
2.9, 764.972351, 849.936035, 126.142654
2.9, 617.296387, 791.672424, 124.064255
2.9, 449.175812, 496.690582, -266.845215
2.9, 310.090668, 325.258087, -80.095535
2.9, 310.987701, 753.293945, 48.034817
2.9, 495.978851, 967.416992, -84.351204
2.9, 962.51062, 890.488342, 68.899284
2.9, 794.317139, 580.464783, 138.258148
2.9, 500.819824, 126.790413, -83.145554
2.9, 732.523621, 83.806129, 265.921295
2.9, 952.710327, 263.543427, -75.89003
2.9, 962.448425, 350.850983, -95.39032
2.9, 401.935394, 487.024719, -268.119232
2.9, 1024.90271, 754.544983, 55.074306
2.9, 1099.047974, 404.623474, -178.193817
2.9, 845.389221, 378.580597, 77.176888
2.9, 972.811279, 465.804779, 14.140292
2.9, 207.411911, 526.787048, 35.651131
2.9, 1050.204956, 384.766815, 13.349859
2.9, 613.831848, 128.631058, 71.001747
2.9, 924.449402, 381.835205, 226.4888
2.9, 297.513855, 573.184326, 292.616913
2.9, 976.776855, 744.843079, -75.501038
2.9, 419.03067, 537.918701, 134.978256
2.9, 794.62677, 683.418274, 142.524689
2.9, 664.851074, 575.224243, -186.708023
2.9, 1121.915283, 498.992798, 56.208797
2.9, 413.446564, 851.322876, 161.662949
2.9, 1039.343384, 507.721771, -61.899925
2.9, 472.569763, 433.084747, -364.76947
2.9, 623.310364, 233.061432, 183.565033
2.9, 480.8125, 170.935074, -9.715053
2.9, 574.016174, 858.629639, 253.653183
2.9, 672.57251, 163.258041, 94.341255
2.9, 935.842285, 620.126343, 12.254147
2.9, 1067.308105, 438.862793, 64.337639
2.9, 723.49646, 745.866455, -1.543001
2.9, 1061.979492, 337.874359, -33.234142
2.9, 750.214966, 128.921661, -117.325073
2.9, 494.376495, 700.902771, -34.233723
2.9, 293.438629, 624.272095, 27.558765
2.9, 656.205444, 527.613831, 13.490559
2.9, 495.340027, 600.98822, 87.509163
2.9, 434.308838, 388.345886, -7.83283
2.9, 794.446106, 811.405334, 181.447952
2.9, 957.87738, 666.470398, 85.693916
2.9, 770.20697, 382.242004, -119.242821
2.9, 583.628479, 697.592529, 2.981866
2.9, 750.255432, 661.177307, -258.111725
2.9, 786.394531, 96.797028, 77.918907
2.9, 828.140686, 546.066101, -46.740841
2.9, 1124.06665, 545.866516, -26.14838
2.9, 452.305054, 724.972595, -74.307327
2.9, 792.364258, 214.435623, 93.789375
2.9, 1018.543335, 452.219147, -277.047516
2.9, 682.07666, 721.32782, -89.347527
2.9, 512.92804, 826.583435, 91.807556
2.9, 423.455841, 435.504242, -48.609818
2.9, 604.713013, 406.151642, 168.59935
2.9, 806.82782, 349.452667, 40.48468
2.9, 331.73233, 449.038177, 32.322422
2.9, 629.038025, 448.794556, -111.261925
2.9, 784.732544, 731.412415, 36.761711
2.9, 706.431641, 548.467896, -123.116455
2.9, 871.229919, 626.346436, -143.332336
2.9, 1100.632324, 684.584595, 145.109818
2.9, 462.046143, 930.798157, 94.954987
2.9, 255.138306, 595.296448, -8.757109
2.9, 513.609253, 500.704803, -45.217579
2.9, 701.976257, 124.664619, 77.362762
2.9, 288.052338, 803.117432, 223.295883
2.9, 632.718811, 743.091248, -66.044327
2.9, 409.152802, 746.96521, -45.44342
2.9, 943.643188, 176.567688, 31.226578
2.9, 1092.403442, 638.713623, -93.551941
2.9, 605.495728, 997.144531, 67.513298
2.9, 942.209167, 426.491882, -162.373245
2.9, 852.599182, 732.519409, -56.255409
2.9, 523.313171, 445.525757, -119.89212
2.9, 267.272614, 418.706268, 9.648678
2.9, 587.048584, 87.981735, -4.460806
2.9, 589.005432, 637.31897, -299.189545
2.9, 259.466339, 473.412231, 22.807972
2.9, 749.600586, 194.129028, -227.255676
2.9, 880.051086, 413.409424, -54.27095
2.9, 1079.974243, 569.714539, 13.214444
2.9, 317.924561, 841.673828, -33.900005
2.9, 978.161072, 211.43866, -100.731148
2.9, 929.941711, 719.329224, 30.036716
2.9, 483.194275, 219.630081, 96.730125
2.9, 338.808167, 793.782471, 164.778915
2.9, 526.284851, 563.460449, -9.51995
2.9, 763.265259, 989.325867, 49.185001
2.9, 405.567261, 900.190857, -5.192062
2.9, 1054.782471, 669.309143, -94.447495
2.9, 359.886261, 750.529663, 160.996796
2.9, 636.103577, 81.651817, -36.878544
2.9, 262.895538, 761.455444, 6.151727
2.9, 702.101624, 407.077698, -5.439563
2.9, 914.887268, 925.897278, -58.270836
2.9, 667.180847, 480.751129, -60.829597
2.9, 840.141541, 446.147827, 62.607552
2.9, 536.941101, 725.393738, 97.561394
2.9, 494.007721, 749.857788, 44.061539
2.9, 293.52124, 522.963806, 111.579224
2.9, 994.715759, 294.075439, -6.411943
2.9, 785.488831, 524.849731, -82.40123
2.9, 951.598511, 571.496826, -59.993736
2.9, 407.496552, 612.949036, 62.121368
2.9, 371.566193, 646.960999, 13.378012
2.9, 445.726227, 137.303604, 27.285044
2.9, 697.861938, 265.462097, 25.388954
2.9, 208.947281, 573.890686, -8.624218
2.9, 818.190247, 853.656128, -36.386513
2.9, 813.799622, 626.023804, -196.866867
2.9, 403.108887, 164.062225, -29.88179
2.9, 909.088806, 662.467834, 31.526834
3, 449.643219, 769.5047, -16.996265
3, 617.193054, 947.935425, 10.201344
3, 388.107147, 789.694092, -58.980568
3, 785.694519, 256.764709, -98.751259
3, 539.964661, 674.205872, -196.488831
3, 455.910461, 625.732788, 36.548637
3, 709.158813, 203.77179, 0.018133
3, 359.508209, 882.209473, 77.867195
3, 888.255859, 276.657013, 27.515093
3, 219.406311, 431.744659, 28.943224
3, 1020.458801, 251.585129, 0.203432
3, 733.200562, 360.17572, -88.762383
3, 469.952972, 299.347321, -15.475723
3, 367.05777, 585.457581, 6.704909
3, 714.658752, 462.190216, -83.237648
3, 542.616394, 626.479187, 98.792351
3, 996.801392, 415.626465, -107.744308
3, 572.735291, 805.517273, 7.912875
3, 351.07132, 205.098984, 121.880257
3, 765.793579, 322.68454, -201.704987
3, 534.992981, 773.689453, 14.779159
3, 559.358337, 499.29538, 135.41275
3, 749.423157, 427.436676, 49.373131
3, 437.332611, 198.054642, 20.371727
3, 811.476257, 298.415955, 66.589226
3, 236.635086, 376.844635, -41.438614
3, 860.88446, 126.212883, 76.910728
3, 258.30838, 329.467529, -3.014809
3, 904.137878, 814.243042, 12.193644
3, 633.994751, 331.243652, 138.429337
3, 662.643555, 370.840546, -54.700737
3, 537.931274, 99.208427, 7.685565
3, 251.849487, 549.467529, 36.03651
3, 358.761932, 538.081726, 376.016815
3, 1119.764893, 596.770508, -6.641388
3, 869.879028, 947.719482, -5.809118
3, 366.464966, 833.746338, -3.393203
3, 1044.233521, 294.138824, 41.069176
3, 523.028442, 198.748566, 149.116455
3, 1115.277588, 449.929626, 126.379791
3, 939.254272, 847.476013, -95.323219
3, 453.194458, 673.694153, -19.427656
3, 241.259933, 717.821045, -41.048149
3, 682.575562, 81.189323, 46.787586
3, 497.214233, 649.335388, -36.888481
3, 409.518402, 695.528137, 37.547089
3, 579.862854, 745.193359, -67.069656
3, 739.176086, 241.611511, 288.434631
3, 469.361633, 553.100708, -96.483559
3, 211.435745, 478.68924, 60.864346
3, 453.24057, 883.814758, 205.096863
3, 459.71524, 832.788818, -32.830994
3, 515.195312, 872.500244, -112.194717
3, 717.704895, 854.008423, 177.221695
3, 838.124634, 250.921478, 430.360352
3, 1014.217773, 351.22403, -22.561544
3, 214.849808, 623.450378, 10.773383
3, 760.360657, 473.877106, 21.307417
3, 574.540771, 444.576569, -148.657364
3, 543.17157, 983.455994, -160.186172
3, 225.584396, 671.559937, -28.836359
3, 768.478516, 781.953674, 43.403336
3, 693.049683, 999.260193, 36.56694
3, 776.701782, 847.729553, 125.820801
3, 622.518677, 801.211304, 124.192184
3, 440.972168, 497.247437, -267.251343
3, 308.915009, 311.579132, -80.168686
3, 311.17688, 753.85144, 48.060936
3, 496.319244, 968.403931, -84.279411
3, 963.939209, 888.924561, 68.945168
3, 799.994385, 585.580872, 138.277283
3, 501.088104, 129.837234, -83.171837
3, 730.140381, 84.259583, 265.999817
3, 954.871277, 268.495453, -75.714325
3, 967.170959, 352.399292, -95.496941
3, 392.134308, 477.228333, -268.261902
3, 1027.349243, 770.495728, 55.202812
3, 1098.318848, 405.861053, -178.221207
3, 851.54541, 366.595032, 77.202652
3, 972.709045, 466.046387, 14.183037
3, 206.717392, 527.736511, 35.753201
3, 1054.373291, 386.995544, 13.74728
3, 610.340454, 128.439133, 70.960281
3, 927.371033, 380.191406, 226.619781
3, 297.495361, 573.969727, 292.540131
3, 984.060608, 747.984802, -75.839081
3, 411.301147, 536.76886, 134.809219
3, 795.514771, 689.097656, 142.585236
3, 660.631836, 570.903748, -186.588394
3, 1121.876709, 498.815521, 56.216949
3, 413.093842, 853.207825, 162.061569
3, 1041.680054, 503.82132, -61.66922
3, 480.59729, 434.25119, -365.250427
3, 621.778198, 225.12149, 183.435669
3, 478.483276, 172.754257, -9.770096
3, 575.91803, 856.508484, 254.185852
3, 677.795715, 167.36821, 94.313652
3, 947.24469, 630.060425, 12.096807
3, 1067.424316, 441.776428, 64.407677
3, 726.732727, 755.107361, -1.481848
3, 1065.76709, 340.814423, -33.826805
3, 748.525146, 131.53624, -117.309731
3, 494.004883, 697.839844, -34.141624
3, 298.321991, 622.24823, 27.526852
3, 659.402466, 521.843994, 13.47057
3, 498.714325, 599.872803, 87.324966
3, 436.947754, 385.28241, -7.883892
3, 806.62439, 810.411011, 181.732895
3, 959.763306, 677.951904, 85.737785
3, 776.520874, 385.287476, -118.939972
3, 582.886536, 696.368408, 3.159793
3, 753.610901, 663.750427, -258.277863
3, 780.013367, 94.354637, 78.006615
3, 832.372009, 550.298157, -46.825191
3, 1123.782715, 548.175598, -26.017996
3, 450.937469, 720.866455, -74.346375
3, 803.065002, 212.322876, 93.875603
3, 1022.119385, 459.840881, -277.130524
3, 681.015015, 734.77002, -89.58754
3, 508.914581, 824.014343, 91.93512
3, 426.053833, 432.905487, -48.61417
3, 605.96936, 401.515015, 168.544479
3, 806.952209, 346.566437, 40.747391
3, 336.69928, 440.179749, 32.382122
3, 627.082153, 445.362274, -111.240974
3, 792.46637, 739.947876, 36.750736
3, 704.650635, 540.399536, -123.004189
3, 876.735779, 619.075562, -143.368912
3, 1102.31897, 679.206177, 145.006378
3, 465.221436, 931.791748, 94.70826
3, 256.150146, 598.26947, -8.631025
3, 508.083801, 509.579498, -45.408436
3, 701.102966, 124.386086, 77.320885
3, 288.285797, 803.35199, 223.351913
3, 628.418213, 737.90625, -65.888687
3, 409.75647, 744.078125, -45.491177
3, 949.82019, 183.577377, 31.341837
3, 1091.407837, 635.566467, -93.570892
3, 604.483765, 996.274109, 67.571938
3, 949.379761, 423.017181, -162.551437
3, 863.715942, 728.229614, -56.293213
3, 526.615356, 453.097473, -119.766739
3, 267.449799, 418.355927, 9.357377
3, 584.81073, 88.322128, -4.581407
3, 592.248596, 627.382751, -299.362854
3, 260.205078, 481.161377, 22.576853
3, 756.454712, 197.501572, -227.793915
3, 881.451721, 407.85257, -54.369442
3, 1078.267944, 564.740417, 13.224623
3, 318.733734, 841.835205, -33.826122
3, 986.564392, 213.862686, -100.676689
3, 932.948853, 724.673889, 30.107441
3, 480.28421, 223.729721, 96.432655
3, 338.181885, 793.758179, 164.838043
3, 523.809265, 558.169739, -9.750913
3, 761.265259, 989.865845, 49.338875
3, 407.117432, 901.084839, -5.474685
3, 1054.766724, 667.107605, -94.375435
3, 358.953644, 749.342102, 161.112488
3, 634.187744, 81.173447, -36.884064
3, 263.148346, 762.476196, 6.152829
3, 707.004395, 401.831573, -5.70751
3, 916.211243, 925.829956, -58.271011
3, 666.669739, 474.481537, -60.864441
3, 850.796997, 450.507782, 62.608425
3, 536.506409, 724.976929, 97.429703
3, 492.951782, 747.853943, 44.03104
3, 295.130768, 525.180481, 111.667198
3, 996.861023, 303.536804, -6.759657
3, 789.908875, 528.578674, -82.505157
3, 945.211487, 571.015198, -60.090462
3, 407.756226, 614.215027, 62.302437
3, 376.383698, 653.160522, 13.438911
3, 445.76535, 137.620667, 27.19615
3, 700.80365, 271.232819, 25.418644
3, 207.380768, 576.072876, -8.527827
3, 829.692017, 852.595398, -36.642174
3, 808.719055, 633.329834, -196.866501
3, 403.980286, 163.221115, -29.977503
3, 913.330566, 664.336853, 31.586012
3.1, 448.531494, 772.516846, -16.839705
3.1, 612.467224, 948.131226, 10.181071
3.1, 389.592987, 787.817017, -58.885063
3.1, 788.400146, 253.084625, -98.824043
3.1, 540.343933, 677.241394, -196.669922
3.1, 458.862305, 623.106689, 36.562168
3.1, 712.378906, 201.301361, 0.154136
3.1, 357.545441, 880.099426, 77.933479
3.1, 880.062317, 273.129913, 27.593842
3.1, 219.626495, 431.167053, 29.03397
3.1, 1023.832031, 256.067932, 0.286001
3.1, 735.808105, 361.52478, -88.820831
3.1, 456.882141, 298.292175, -15.677246
3.1, 373.644897, 584.05127, 6.667047
3.1, 711.993103, 464.488312, -83.448845
3.1, 544.193542, 627.749451, 98.871902
3.1, 1004.570496, 420.672333, -107.696426
3.1, 578.854004, 798.198608, 7.785646
3.1, 352.5047, 203.332825, 121.944649
3.1, 766.540466, 322.230713, -201.965118
3.1, 535.648132, 774.601929, 14.61317
3.1, 553.331787, 505.37793, 135.436783
3.1, 753.121826, 427.493073, 49.141033
3.1, 435.322357, 199.565979, 20.390589
3.1, 807.89679, 298.52478, 66.706039
3.1, 237.503372, 374.676147, -41.505043
3.1, 860.802612, 125.309128, 77.142982
3.1, 257.165222, 330.535187, -2.859422
3.1, 905.987671, 811.738708, 12.260016
3.1, 638.213928, 328.83017, 138.523438
3.1, 667.914795, 367.040131, -54.850079
3.1, 535.703796, 99.098083, 7.647768
3.1, 249.73494, 552.517883, 36.018948
3.1, 356.032898, 537.885254, 376.206024
3.1, 1120.280273, 596.724121, -6.599107
3.1, 873.534668, 950.458801, -5.88489
3.1, 367.582611, 831.818359, -3.340098
3.1, 1042.927612, 300.195709, 41.148758
3.1, 525.18634, 206.194656, 149.166672
3.1, 1114.60376, 450.149017, 126.467392
3.1, 939.637512, 846.710571, -95.296547
3.1, 454.097076, 670.238037, -19.554987
3.1, 241.623016, 719.023193, -41.086269
3.1, 680.255554, 80.831963, 46.766918
3.1, 500.430725, 648.023987, -36.809025
3.1, 411.79541, 694.246887, 37.719299
3.1, 579.559875, 747.055298, -67.123001
3.1, 739.159546, 242.467529, 288.393738
3.1, 459.206085, 563.144775, -96.62516
3.1, 211.146622, 480.607727, 60.779427
3.1, 452.814728, 880.840393, 205.204453
3.1, 457.358063, 832.276611, -32.658005
3.1, 521.289429, 869.613403, -112.034279
3.1, 719.902283, 841.54425, 177.534958
3.1, 835.674683, 252.118607, 430.353455
3.1, 1017.956848, 353.258209, -22.396667
3.1, 214.822556, 624.650269, 10.745377
3.1, 761.104492, 474.77887, 21.312088
3.1, 573.821716, 435.204681, -148.806671
3.1, 542.221802, 980.918823, -160.447403
3.1, 225.661896, 672.764954, -28.753435
3.1, 774.191101, 788.952698, 43.387985
3.1, 697.937927, 999.196838, 36.452915
3.1, 787.310425, 847.712097, 125.803352
3.1, 626.60376, 812.434937, 124.022217
3.1, 431.477478, 490.693756, -267.487427
3.1, 309.840576, 300.437256, -80.386101
3.1, 311.027374, 753.300293, 47.95491
3.1, 496.077026, 967.980713, -84.251839
3.1, 965.153381, 888.060791, 69.051758
3.1, 807.891296, 589.098999, 138.442978
3.1, 500.585632, 132.112564, -83.207809
3.1, 728.270203, 82.958847, 265.988708
3.1, 961.647705, 274.036499, -75.557693
3.1, 970.935913, 357.010437, -95.592224
3.1, 387.069366, 467.260101, -268.33252
3.1, 1029.502075, 787.611694, 55.20005
3.1, 1096.462646, 405.572357, -178.306076
3.1, 856.774902, 354.443695, 77.058464
3.1, 974.197754, 464.312286, 14.476816
3.1, 208.197495, 528.339111, 35.64259
3.1, 1050.334106, 388.726715, 13.770394
3.1, 607.609314, 129.018707, 70.965149
3.1, 927.512085, 379.013519, 226.723938
3.1, 296.960449, 575.080933, 292.673798
3.1, 994.764893, 753.987244, -76.102516
3.1, 404.262054, 532.21582, 134.738693
3.1, 793.805603, 698.391235, 142.521286
3.1, 657.138794, 565.358765, -186.766998
3.1, 1122.508911, 500.370789, 56.212887
3.1, 412.749695, 851.891052, 162.508331
3.1, 1045.394165, 508.53125, -61.551533
3.1, 488.218231, 437.303101, -365.2565
3.1, 626.550537, 215.104004, 183.927246
3.1, 477.244446, 174.986053, -9.829272
3.1, 573.267334, 849.25885, 254.437439
3.1, 677.216003, 167.316391, 94.402588
3.1, 959.36084, 638.809265, 11.951211
3.1, 1065.556274, 441.115112, 64.585556
3.1, 731.133423, 762.433228, -1.267647
3.1, 1064.976318, 345.157318, -34.3465
3.1, 748.447815, 131.304428, -117.243874
3.1, 495.890869, 696.418945, -34.154453
3.1, 300.192963, 623.34491, 27.691193
3.1, 661.434021, 515.910278, 13.201252
3.1, 501.298798, 598.979248, 87.30677
3.1, 439.461609, 381.901337, -7.865521
3.1, 817.670227, 808.282104, 181.988724
3.1, 960.765015, 690.077454, 85.746597
3.1, 783.223022, 389.448761, -118.88871
3.1, 584.322571, 695.988953, 3.126322
3.1, 757.088562, 665.233032, -258.561493
3.1, 776.558655, 93.307426, 78.219131
3.1, 838.62207, 552.570129, -46.697681
3.1, 1123.672729, 549.070129, -26.046595
3.1, 453.001129, 720.6297, -74.320107
3.1, 810.032471, 211.358383, 93.935959
3.1, 1022.865051, 465.436584, -277.296234
3.1, 679.142639, 751.156982, -89.650169
3.1, 505.590027, 824.365906, 92.249901
3.1, 427.264374, 428.694977, -48.546227
3.1, 608.052856, 395.222076, 168.605499
3.1, 807.120605, 346.732727, 40.876839
3.1, 344.774384, 430.378296, 32.515377
3.1, 621.612793, 441.599243, -111.387138
3.1, 798.779602, 747.033508, 36.646355
3.1, 705.975769, 535.886353, -122.710907
3.1, 883.157532, 612.84314, -143.740982
3.1, 1102.439575, 679.439087, 145.358826
3.1, 464.160492, 928.645203, 94.534821
3.1, 257.216309, 601.613708, -8.65699
3.1, 499.381744, 511.289062, -45.332272
3.1, 699.923462, 124.392204, 77.387505
3.1, 289.415833, 804.911194, 223.269592
3.1, 626.836853, 734.677063, -65.737793
3.1, 410.180206, 744.244751, -45.485634
3.1, 955.420837, 187.087814, 31.406847
3.1, 1089.610962, 633.60553, -93.603828
3.1, 600.737, 995.598694, 67.768509
3.1, 957.3255, 418.275238, -162.695435
3.1, 875.700806, 725.803406, -56.433739
3.1, 532.105042, 460.064789, -119.883499
3.1, 266.116058, 415.274872, 9.397905
3.1, 583.045654, 89.022896, -4.635865
3.1, 593.489319, 615.879272, -299.571228
3.1, 259.213531, 489.648254, 22.473957
3.1, 760.100281, 199.292419, -227.998322
3.1, 879.319946, 397.332642, -54.606071
3.1, 1075.47168, 557.047974, 13.456644
3.1, 319.718719, 842.529236, -33.872265
3.1, 992.058655, 219.515701, -100.361778
3.1, 936.78772, 733.985291, 30.011656
3.1, 480.152985, 223.264435, 96.287178
3.1, 338.853912, 793.070435, 164.830078
3.1, 521.387024, 554.175476, -9.66471
3.1, 759.130798, 989.115479, 49.418156
3.1, 408.4758, 901.730286, -5.751189
3.1, 1055.488647, 667.742798, -94.384819
3.1, 359.958069, 748.676086, 161.111374
3.1, 632.115845, 81.523804, -36.679348
3.1, 264.00824, 762.978638, 6.191548
3.1, 711.511902, 403.667786, -5.642005
3.1, 916.106934, 926.141357, -58.101524
3.1, 663.708862, 468.162781, -60.751087
3.1, 864.362854, 450.545685, 62.761913
3.1, 535.40918, 725.628235, 97.526024
3.1, 491.657074, 748.84198, 43.974766
3.1, 292.145905, 526.224182, 111.609596
3.1, 995.777588, 310.674896, -6.842535
3.1, 792.191711, 533.944153, -82.424232
3.1, 937.603333, 569.600037, -60.073261
3.1, 409.699829, 617.058777, 62.456112
3.1, 377.605835, 656.061951, 13.244566
3.1, 450.295288, 135.030258, 27.572107
3.1, 704.873657, 275.965942, 25.328192
3.1, 208.029938, 576.930786, -8.525106
3.1, 845.488525, 847.363708, -36.675243
3.1, 801.956238, 640.333069, -197.245132
3.1, 404.409058, 162.874725, -30.010078
3.1, 917.400146, 663.755798, 31.865896
3.2, 447.688049, 771.419006, -16.783382
3.2, 607.002808, 946.391174, 10.183584
3.2, 388.078003, 786.218994, -58.92717
3.2, 787.157288, 249.457108, -98.934189
3.2, 541.894226, 677.966492, -196.615723
3.2, 461.417023, 619.944275, 36.638477
3.2, 715.978333, 200.482254, 0.172305
3.2, 355.123322, 878.970581, 77.807396
3.2, 879.806702, 270.173309, 27.598564
3.2, 219.649216, 434.521088, 28.924286
3.2, 1026.778076, 259.905304, 0.340333
3.2, 740.430664, 366.523682, -88.907532
3.2, 438.98114, 293.902344, -15.74794
3.2, 382.344269, 580.075439, 6.822203
3.2, 711.006409, 474.572113, -83.507408
3.2, 548.423218, 630.198914, 98.872696
3.2, 1011.197754, 421.348633, -108.049843
3.2, 581.862854, 793.638367, 7.817603
3.2, 351.822784, 205.613876, 122.133865
3.2, 766.736816, 325.637146, -202.010941
3.2, 536.9375, 774.914856, 14.522204
3.2, 549.416382, 511.951447, 135.52507
3.2, 758.927612, 428.079742, 48.990143
3.2, 433.807709, 200.957169, 20.191372
3.2, 806.304932, 299.151886, 66.845306
3.2, 238.203384, 374.055389, -41.797638
3.2, 858.237061, 124.840858, 77.13269
3.2, 258.074799, 329.672546, -2.755912
3.2, 908.437927, 808.181641, 11.958769
3.2, 647.071411, 325.356171, 138.684906
3.2, 674.207886, 365.199402, -54.990849
3.2, 533.728088, 100.434647, 7.620831
3.2, 253.453751, 556.944885, 35.926235
3.2, 351.14389, 537.362793, 376.550262
3.2, 1119.867676, 598.377808, -6.51027
3.2, 874.548157, 949.122009, -5.807604
3.2, 367.20047, 830.798218, -3.126041
3.2, 1039.798706, 305.49881, 41.187347
3.2, 525.138794, 214.416046, 149.538208
3.2, 1115.117554, 449.224609, 126.749573
3.2, 939.05011, 845.888794, -95.175751
3.2, 454.590973, 670.292053, -19.456627
3.2, 242.43956, 720.380493, -41.063301
3.2, 678.964539, 80.856224, 46.737221
3.2, 503.528198, 648.194702, -36.93557
3.2, 412.474731, 693.051514, 37.560337
3.2, 579.837585, 744.920593, -66.922867
3.2, 737.727051, 243.6409, 288.535034
3.2, 450.031006, 570.609131, -96.764725
3.2, 211.08197, 481.026794, 60.826347
3.2, 456.136536, 879.124451, 205.36322
3.2, 456.969482, 829.421448, -32.491066
3.2, 526.280762, 867.377747, -111.936745
3.2, 721.111389, 828.495605, 177.825195
3.2, 834.34314, 251.973938, 430.531464
3.2, 1019.118042, 357.47464, -22.212349
3.2, 214.949799, 626.532837, 10.809716
3.2, 761.579102, 475.896759, 21.312912
3.2, 567.428162, 422.192871, -149.056961
3.2, 542.109192, 976.62146, -160.602264
3.2, 226.387512, 674.757629, -28.783983
3.2, 777.4823, 797.056763, 43.47686
3.2, 699.945862, 998.195984, 36.41251
3.2, 791.678223, 848.890869, 125.890106
3.2, 623.852112, 823.365784, 123.711426
3.2, 423.805511, 481.999237, -267.647949
3.2, 313.545013, 284.963226, -80.482773
3.2, 311.075409, 751.312561, 47.940807
3.2, 493.605499, 966.767456, -83.915031
3.2, 967.505676, 886.127747, 69.068573
3.2, 816.947205, 595.499939, 138.510513
3.2, 500.64505, 134.635513, -83.162224
3.2, 725.572021, 83.225533, 266.091827
3.2, 964.137878, 274.985779, -75.507774
3.2, 969.399719, 358.233337, -95.671936
3.2, 381.862122, 457.174683, -268.329224
3.2, 1031.049316, 797.920471, 55.106224
3.2, 1096.64917, 405.376678, -178.562073
3.2, 858.07373, 339.058411, 77.067429
3.2, 976.331421, 459.649445, 14.49878
3.2, 206.484451, 530.93103, 35.788631
3.2, 1050.050903, 393.652557, 13.752448
3.2, 602.282227, 131.222076, 70.736954
3.2, 925.007202, 378.817627, 226.807663
3.2, 298.451569, 578.020325, 292.857819
3.2, 999.089539, 761.206299, -76.026222
3.2, 398.464355, 524.579895, 134.769272
3.2, 787.51062, 707.91803, 142.311752
3.2, 655.385071, 558.671448, -187.040176
3.2, 1122.408936, 501.662933, 56.060234
3.2, 413.796478, 852.956543, 162.3815
3.2, 1050.166382, 511.571686, -61.593922
3.2, 493.68457, 442.009094, -365.457367
3.2, 626.664856, 203.466812, 184.042526
3.2, 475.448029, 176.592056, -9.795928
3.2, 568.301575, 841.220337, 254.595657
3.2, 679.690308, 167.379761, 94.356514
3.2, 969.74823, 643.303223, 11.971511
3.2, 1063.648193, 440.350983, 64.651939
3.2, 734.641296, 770.624634, -1.154954
3.2, 1065.307739, 347.266663, -34.132557
3.2, 748.070557, 132.671555, -117.503441
3.2, 495.735077, 696.563538, -34.218124
3.2, 301.469086, 627.279236, 27.812267
3.2, 664.907104, 507.894409, 13.266866
3.2, 509.373016, 598.385254, 87.362129
3.2, 442.023499, 377.41925, -7.563955
3.2, 828.161011, 805.895264, 182.168411
3.2, 964.284729, 699.545654, 86.359352
3.2, 792.496399, 392.599213, -119.064354
3.2, 587.062134, 695.518982, 2.944643
3.2, 755.82135, 670.802551, -258.827271
3.2, 771.51947, 92.234207, 78.211182
3.2, 842.007996, 554.549255, -46.254845
3.2, 1122.91626, 549.868652, -26.025965
3.2, 451.721191, 719.913452, -74.415405
3.2, 812.467712, 209.402313, 93.964249
3.2, 1024.863159, 470.563995, -277.13855
3.2, 681.942261, 763.404297, -89.554398
3.2, 505.821869, 824.066895, 92.452583
3.2, 427.212097, 424.055298, -48.77063
3.2, 610.679688, 390.247681, 168.521713
3.2, 808.979248, 346.929626, 41.197426
3.2, 348.972321, 417.694183, 32.781334
3.2, 620.424072, 437.212708, -111.307236
3.2, 803.601562, 757.746582, 36.311531
3.2, 705.368225, 535.584778, -122.934303
3.2, 889.926575, 611.535095, -143.816635
3.2, 1103.185669, 676.554199, 145.166306
3.2, 465.245667, 928.187622, 94.297821
3.2, 257.983643, 604.606995, -8.72753
3.2, 486.597137, 512.472412, -45.096672
3.2, 699.855652, 122.073563, 77.514854
3.2, 290.564301, 806.212341, 223.247177
3.2, 626.73175, 732.479187, -65.686127
3.2, 409.346069, 742.362915, -45.41053
3.2, 959.306152, 189.986221, 31.54426
3.2, 1088.340454, 632.709656, -93.727493
3.2, 601.793213, 995.62793, 67.994072
3.2, 962.246094, 413.674072, -162.899612
3.2, 888.834778, 722.802612, -56.441208
3.2, 537.695129, 464.398376, -120.045479
3.2, 263.524658, 414.483154, 9.420863
3.2, 580.983398, 89.187561, -4.61962
3.2, 592.65271, 604.752014, -299.769806
3.2, 259.477539, 493.842346, 22.51326
3.2, 763.57782, 201.439163, -228.355118
3.2, 878.200378, 388.392181, -54.823715
3.2, 1075.383545, 552.875366, 13.543522
3.2, 320.352448, 844.171875, -33.959156
3.2, 994.899719, 222.950989, -100.239258
3.2, 937.460754, 743.43573, 30.042746
3.2, 476.76474, 224.393494, 96.293556
3.2, 340.594788, 790.741272, 164.889877
3.2, 518.123108, 549.48822, -9.378654
3.2, 761.351013, 989.634766, 49.457481
3.2, 412.328339, 902.187256, -5.872002
3.2, 1055.674927, 667.732849, -94.380219
3.2, 359.758972, 745.847107, 161.099197
3.2, 629.3302, 81.849144, -36.557381
3.2, 264.319305, 764.946289, 6.225533
3.2, 714.904846, 407.908966, -5.538628
3.2, 917.598511, 924.444885, -57.953674
3.2, 664.178833, 459.982544, -60.823704
3.2, 881.262207, 448.190002, 62.868633
3.2, 534.237, 725.557068, 97.602882
3.2, 492.212219, 752.164673, 44.056625
3.2, 294.620758, 529.124695, 111.538101
3.2, 992.957886, 316.617188, -6.86013
3.2, 796.339783, 538.470703, -82.552185
3.2, 929.542908, 566.754944, -60.147243
3.2, 412.55304, 620.484375, 62.835632
3.2, 379.146912, 656.082275, 13.206063
3.2, 451.351196, 135.00531, 27.662281
3.2, 706.628601, 280.552521, 25.401684
3.2, 207.358322, 577.996765, -8.459364
3.2, 857.837585, 843.477783, -36.589584
3.2, 796.689941, 640.129272, -197.466873
3.2, 408.076416, 160.960159, -29.930683
3.2, 924.747375, 661.609985, 31.919966
3.3, 446.642365, 771.37915, -17.032202
3.3, 601.254089, 947.104004, 10.379854
3.3, 388.453033, 785.440735, -59.081532
3.3, 785.865112, 247.011597, -99.150246
3.3, 543.8396, 679.971802, -196.676041
3.3, 467.580383, 618.007996, 36.458324
3.3, 717.872986, 199.294205, 0.133316
3.3, 356.250488, 878.736206, 77.97757
3.3, 879.587952, 268.550018, 27.759706
3.3, 218.649643, 433.539856, 29.065193
3.3, 1028.075562, 261.998779, 0.307108
3.3, 744.820007, 374.460419, -88.828979
3.3, 426.05603, 289.375946, -15.718243
3.3, 390.905975, 571.222473, 6.929984
3.3, 713.222046, 483.267609, -83.712769
3.3, 552.30072, 631.531006, 98.845764
3.3, 1011.647827, 426.429169, -108.036636
3.3, 587.225342, 787.611877, 7.880879
3.3, 347.426544, 208.155365, 122.283379
3.3, 766.353027, 331.135162, -201.868286
3.3, 539.905029, 775.497375, 14.548658
3.3, 547.300232, 514.60083, 135.248566
3.3, 764.528381, 428.913727, 48.800274
3.3, 431.142944, 202.429428, 20.171999
3.3, 803.288208, 300.437347, 66.861542
3.3, 238.531174, 373.275909, -41.871647
3.3, 854.376282, 123.468018, 77.076546
3.3, 258.983948, 326.647919, -2.829654
3.3, 911.282837, 804.669067, 11.902079
3.3, 657.089783, 319.475525, 138.702667
3.3, 680.63031, 361.629059, -55.251816
3.3, 531.446838, 101.168579, 7.685088
3.3, 251.942993, 557.448303, 35.916298
3.3, 348.986359, 539.381042, 376.823853
3.3, 1119.683838, 597.848389, -6.623466
3.3, 877.324951, 948.847595, -5.692454
3.3, 367.080048, 829.281494, -3.070207
3.3, 1037.383789, 309.572113, 40.994892
3.3, 526.035522, 225.3526, 149.809189
3.3, 1114.43689, 450.100922, 126.898949
3.3, 940.071228, 844.829529, -95.229012
3.3, 455.897705, 667.288208, -19.442518
3.3, 242.888275, 720.967102, -41.141418
3.3, 676.547424, 81.109558, 46.683746
3.3, 507.098083, 647.120056, -36.998516
3.3, 413.133209, 690.569092, 37.568703
3.3, 580.32489, 740.152527, -66.947166
3.3, 736.802917, 245.707977, 288.901031
3.3, 443.767883, 572.604797, -96.832275
3.3, 211.278656, 482.450867, 60.817421
3.3, 457.280548, 878.491333, 205.565094
3.3, 456.15625, 827.264587, -32.678467
3.3, 526.801697, 867.008606, -112.080833
3.3, 716.572083, 822.735107, 177.897247
3.3, 833.619995, 252.883194, 430.797668
3.3, 1016.680603, 357.480865, -22.301062
3.3, 215.204453, 627.662048, 10.774948
3.3, 761.294067, 476.366425, 21.288662
3.3, 558.855225, 404.567566, -149.046631
3.3, 543.528809, 971.128906, -160.527206
3.3, 226.369965, 675.051819, -28.769999
3.3, 782.410278, 804.659241, 43.361599
3.3, 701.215454, 997.960632, 36.523594
3.3, 801.136597, 849.376038, 125.831764
3.3, 617.634521, 830.672668, 123.758873
3.3, 416.615814, 473.790039, -267.366028
3.3, 318.768158, 269.520233, -80.947861
3.3, 311.07663, 750.546143, 48.018219
3.3, 495.040222, 967.500916, -83.820786
3.3, 969.165405, 884.031372, 69.05426
3.3, 826.473633, 599.638977, 138.533676
3.3, 501.61438, 137.588242, -83.123703
3.3, 724.231201, 82.595901, 266.075287
3.3, 966.629395, 274.060059, -75.583389
3.3, 971.178772, 361.260681, -95.738838
3.3, 376.468933, 446.626129, -268.47699
3.3, 1031.370239, 810.98291, 55.154537
3.3, 1096.831055, 404.940155, -178.67511
3.3, 860.527588, 330.957855, 77.095741
3.3, 977.742432, 458.878693, 14.372757
3.3, 207.462952, 530.525757, 35.739033
3.3, 1048.950928, 393.866302, 13.773209
3.3, 598.289307, 133.26738, 70.660133
3.3, 923.656555, 378.967682, 226.806503
3.3, 301.643738, 583.075745, 293.216675
3.3, 1000.163757, 771.33136, -76.039101
3.3, 391.628357, 514.958374, 134.745819
3.3, 778.595581, 723.387451, 142.668701
3.3, 654.750366, 550.321777, -187.098206
3.3, 1121.315918, 502.121735, 56.034023
3.3, 413.291321, 855.207397, 162.352341
3.3, 1051.983887, 512.86377, -61.70676
3.3, 497.774628, 445.926727, -365.47049
3.3, 621.886719, 192.373901, 184.369995
3.3, 472.533936, 177.221939, -9.745554
3.3, 564.810547, 838.05426, 254.88028
3.3, 680.183289, 169.664291, 94.483879
3.3, 977.983459, 646.17041, 11.997515
3.3, 1061.765625, 440.548889, 64.86393
3.3, 740.546814, 775.598267, -1.185062
3.3, 1066.319458, 348.059967, -34.035427
3.3, 746.244568, 131.471222, -117.762108
3.3, 495.423798, 694.066833, -34.292377
3.3, 303.441284, 631.46405, 27.693214
3.3, 665.157837, 500.929352, 13.253227
3.3, 514.787354, 598.379456, 87.236244
3.3, 448.248993, 372.047211, -7.106589
3.3, 834.782837, 804.572205, 182.299835
3.3, 965.243286, 709.93689, 86.636612
3.3, 802.096313, 397.835785, -119.126404
3.3, 590.784485, 690.41449, 3.226365
3.3, 754.736511, 680.553284, -259.203339
3.3, 772.120911, 91.968369, 78.105431
3.3, 849.192932, 557.285828, -46.230255
3.3, 1123.417847, 549.037109, -26.118675
3.3, 452.587433, 717.985718, -74.438553
3.3, 817.594971, 207.864334, 94.119255
3.3, 1024.688965, 472.373535, -277.186737
3.3, 683.562683, 769.292175, -89.720909
3.3, 507.04303, 823.485413, 92.709099
3.3, 431.100769, 417.382935, -48.816929
3.3, 615.46405, 389.298676, 168.510696
3.3, 809.769531, 348.910889, 41.278404
3.3, 348.240143, 400.442108, 32.928638
3.3, 615.872192, 437.877106, -111.553406
3.3, 807.282104, 763.122864, 36.358986
3.3, 701.995605, 535.836426, -122.941544
3.3, 899.086975, 608.151733, -143.922134
3.3, 1102.854126, 675.524475, 145.088593
3.3, 465.084503, 928.336853, 94.016136
3.3, 258.849976, 607.196594, -8.702583
3.3, 473.826172, 516.869446, -44.862892
3.3, 696.804382, 122.880356, 77.404739
3.3, 290.89325, 806.298218, 223.292618
3.3, 628.301147, 729.826172, -65.895844
3.3, 409.01651, 741.353882, -45.348175
3.3, 960.503052, 191.989914, 31.600109
3.3, 1087.460815, 632.767395, -93.717651
3.3, 603.971497, 995.792725, 67.80407
3.3, 967.475891, 409.873932, -162.979065
3.3, 899.213318, 722.146057, -56.656395
3.3, 546.517639, 466.112244, -120.259148
3.3, 264.117889, 413.765167, 9.384315
3.3, 579.108521, 89.732498, -4.589021
3.3, 594.37262, 594.653625, -300.020996
3.3, 258.581543, 499.923676, 22.706511
3.3, 766.54071, 202.589325, -228.539078
3.3, 875.042847, 377.340393, -54.943821
3.3, 1074.911255, 555.497437, 13.639224
3.3, 321.147186, 844.677856, -34.048019
3.3, 997.045288, 224.955536, -100.302475
3.3, 938.677002, 752.680847, 30.047556
3.3, 474.753754, 226.711334, 96.258858
3.3, 338.125366, 790.657532, 164.947952
3.3, 511.552185, 549.091309, -9.434112
3.3, 763.554749, 988.320923, 49.593788
3.3, 414.71814, 904.533997, -5.9646
3.3, 1055.916504, 668.618164, -94.327377
3.3, 360.038544, 746.512207, 160.860199
3.3, 628.443726, 82.008041, -36.534626
3.3, 265.081543, 764.997192, 6.201647
3.3, 719.641418, 415.078888, -5.562165
3.3, 919.790771, 923.270569, -58.188885
3.3, 664.25946, 450.305359, -60.765293
3.3, 889.640076, 444.345276, 62.884785
3.3, 533.212524, 727.62616, 97.5373
3.3, 493.939056, 756.401917, 44.103706
3.3, 298.526306, 534.394348, 111.670349
3.3, 988.776855, 317.718903, -6.765919
3.3, 799.624512, 546.936401, -82.724411
3.3, 921.086548, 562.773621, -60.091396
3.3, 418.937866, 622.871277, 62.994881
3.3, 378.956726, 650.630127, 13.376749
3.3, 451.475067, 134.548584, 27.595591
3.3, 712.868958, 288.52478, 25.359623
3.3, 208.781754, 579.762573, -8.56911
3.3, 867.977295, 839.337952, -36.737171
3.3, 789.224609, 642.065918, -197.451843
3.3, 409.992523, 159.926758, -29.910578
3.3, 930.237671, 656.836243, 31.721994
3.4, 445.824951, 771.160889, -17.047178
3.4, 597.905518, 949.18042, 10.771753
3.4, 388.110626, 784.381531, -58.992817
3.4, 785.100586, 244.369156, -99.31337
3.4, 545.022827, 683.471924, -196.893494
3.4, 472.360626, 615.250305, 36.267399
3.4, 722.638, 197.909531, 0.175737
3.4, 357.663818, 881.343323, 78.060066
3.4, 878.392578, 268.575531, 27.798197
3.4, 219.44313, 435.326569, 29.157028
3.4, 1028.887085, 262.936493, 0.30709
3.4, 752.639587, 382.602509, -88.919197
3.4, 415.300629, 283.945404, -15.909275
3.4, 391.648407, 562.483276, 6.781189
3.4, 714.739258, 489.30484, -83.978401
3.4, 557.265503, 635.534058, 98.687584
3.4, 1015.012756, 429.451202, -108.381973
3.4, 593.155151, 779.537659, 7.856545
3.4, 346.801666, 210.502884, 121.991333
3.4, 764.132507, 335.233276, -202.024765
3.4, 539.674255, 777.566284, 14.928892
3.4, 540.697083, 517.237305, 135.17865
3.4, 768.769409, 429.099274, 48.921631
3.4, 428.108856, 202.280792, 20.035751
3.4, 799.971558, 300.562469, 67.040581
3.4, 239.222168, 370.665894, -41.954258
3.4, 850.467896, 121.085663, 76.948555
3.4, 260.204071, 325.072327, -2.863879
3.4, 916.587891, 803.425049, 11.975411
3.4, 665.085938, 317.730408, 138.619003
3.4, 687.19989, 360.356537, -55.534546
3.4, 529.678223, 102.427124, 7.883808
3.4, 253.206253, 561.406616, 35.70676
3.4, 346.793732, 537.31781, 377.104401
3.4, 1119.850464, 599.380859, -6.568375
3.4, 877.41748, 945.952087, -5.544906
3.4, 368.230804, 830.515381, -2.959627
3.4, 1034.896973, 310.546143, 41.133457
3.4, 529.94458, 237.371399, 150.115616
3.4, 1114.636719, 449.065308, 127.135414
3.4, 939.325195, 845.647522, -95.337082
3.4, 456.019073, 663.457031, -19.309156
3.4, 243.162796, 722.314636, -41.096355
3.4, 673.094788, 81.269119, 46.631256
3.4, 509.891479, 646.899292, -37.113632
3.4, 413.867737, 688.865356, 37.62999
3.4, 579.388794, 731.916321, -66.909096
3.4, 734.147461, 245.245102, 289.058167
3.4, 442.047668, 575.574585, -96.925171
3.4, 210.080048, 482.708221, 60.656353
3.4, 460.088074, 880.02179, 205.38385
3.4, 451.65506, 829.74353, -32.823536
3.4, 527.928955, 867.306091, -112.017059
3.4, 712.961243, 816.813904, 178.147781
3.4, 831.929504, 256.47226, 430.921173
3.4, 1016.579895, 355.93692, -22.407433
3.4, 215.210403, 627.437134, 10.844388
3.4, 762.218384, 477.292725, 21.277218
3.4, 553.2099, 392.21283, -149.053024
3.4, 542.821472, 964.850891, -160.301788
3.4, 226.930786, 675.629211, -28.848297
3.4, 786.288025, 810.438904, 43.307945
3.4, 703.974365, 998.217468, 36.676495
3.4, 815.512512, 850.048035, 125.665031
3.4, 612.528503, 837.176819, 123.815712
3.4, 409.63382, 464.289062, -267.288513
3.4, 328.299744, 257.602051, -81.055534
3.4, 310.075836, 748.195984, 48.071953
3.4, 493.781677, 967.292236, -83.675102
3.4, 972.437683, 882.209045, 69.143173
3.4, 834.422668, 602.001282, 138.452271
3.4, 503.195404, 141.509766, -83.242111
3.4, 721.850525, 82.986122, 266.051331
3.4, 971.229492, 271.487274, -75.615692
3.4, 970.173035, 363.684082, -95.619522
3.4, 368.945374, 433.103851, -268.647491
3.4, 1032.512207, 816.093323, 54.987305
3.4, 1094.392456, 405.82196, -178.841217
3.4, 862.720886, 319.406586, 77.209381
3.4, 977.508484, 460.749084, 14.144253
3.4, 207.057861, 531.470825, 35.8522
3.4, 1048.396973, 392.505768, 13.815767
3.4, 597.221558, 135.279572, 70.658821
3.4, 922.798523, 376.915344, 226.951813
3.4, 302.950836, 587.179016, 293.351929
3.4, 1002.281311, 776.18988, -76.040482
3.4, 385.970245, 506.742981, 134.718979
3.4, 769.209167, 736.960205, 143.045822
3.4, 649.518127, 542.988403, -187.170837
3.4, 1121.856201, 502.126495, 55.918911
3.4, 412.943237, 859.309448, 162.36322
3.4, 1056.724609, 512.505432, -61.850895
3.4, 506.19809, 455.217865, -365.573975
3.4, 615.295532, 186.720963, 184.513535
3.4, 470.893036, 178.573807, -9.636768
3.4, 560.764587, 832.339233, 254.939804
3.4, 682.325317, 169.965836, 94.632828
3.4, 987.525391, 653.195923, 12.109334
3.4, 1060.591675, 439.474274, 65.019966
3.4, 745.819336, 779.483276, -1.559815
3.4, 1067.812256, 349.223022, -34.180431
3.4, 743.694885, 131.428024, -117.921005
3.4, 494.809143, 694.458862, -34.533092
3.4, 303.210632, 635.515625, 27.699947
3.4, 667.044922, 491.751434, 13.097031
3.4, 521.189758, 599.344238, 87.251328
3.4, 460.741272, 367.15863, -6.974294
3.4, 840.904358, 807.423767, 182.56221
3.4, 968.455444, 717.088867, 86.849754
3.4, 811.815491, 402.606506, -119.570229
3.4, 593.0177, 685.283264, 3.647308
3.4, 754.14563, 691.104492, -259.702667
3.4, 767.768127, 91.16465, 78.100571
3.4, 854.53363, 558.414978, -46.274693
3.4, 1122.383545, 554.441589, -25.681837
3.4, 452.404175, 718.025696, -74.515823
3.4, 824.41449, 208.505295, 94.303658
3.4, 1023.683411, 476.575226, -277.16452
3.4, 680.801147, 777.01123, -89.896782
3.4, 507.531128, 824.308472, 92.760574
3.4, 433.550995, 407.625854, -49.133545
3.4, 624.27417, 392.964355, 168.261322
3.4, 811.901123, 350.830811, 41.526772
3.4, 345.811981, 386.696777, 33.134823
3.4, 613.511963, 440.433472, -111.560051
3.4, 809.230713, 768.614258, 36.479336
3.4, 699.04834, 534.573486, -123.134727
3.4, 904.757874, 607.989075, -144.026855
3.4, 1103.250732, 676.237488, 145.306473
3.4, 464.259033, 928.658081, 94.014389
3.4, 259.952911, 609.328003, -8.757088
3.4, 464.009613, 523.87915, -44.446785
3.4, 696.257751, 123.27169, 77.686317
3.4, 291.298981, 807.39624, 223.300781
3.4, 628.29425, 725.25116, -66.082657
3.4, 409.526276, 739.595642, -45.526825
3.4, 960.822632, 191.040451, 31.671829
3.4, 1086.101074, 631.546204, -93.792908
3.4, 608.822754, 998.096924, 67.927994
3.4, 969.437866, 412.487122, -163.089264
3.4, 911.86969, 723.162781, -56.67334
3.4, 557.796082, 470.564362, -120.460594
3.4, 262.490082, 413.959595, 9.36128
3.4, 575.728516, 89.757607, -4.811396
3.4, 597.786438, 584.658813, -300.467133
3.4, 252.576904, 508.694489, 23.025532
3.4, 770.675232, 198.650177, -228.388565
3.4, 874.460571, 370.291321, -55.179043
3.4, 1075.475708, 557.627075, 13.598862
3.4, 321.66214, 845.140686, -33.986664
3.4, 998.088745, 225.739029, -100.369835
3.4, 943.982422, 762.709534, 29.95541
3.4, 471.059265, 226.620834, 96.157501
3.4, 338.281586, 787.694702, 164.970245
3.4, 504.82428, 550.758484, -9.690956
3.4, 764.318054, 984.960754, 49.909454
3.4, 419.236572, 907.598938, -5.9241
3.4, 1054.595215, 669.920471, -94.303047
3.4, 359.165436, 742.520203, 160.815384
3.4, 625.538635, 82.131485, -36.526913
3.4, 264.981995, 765.953064, 6.18345
3.4, 720.486877, 419.277924, -5.61724
3.4, 919.637329, 923.786377, -58.149101
3.4, 661.604736, 443.785736, -60.751823
3.4, 901.112732, 438.421356, 63.142647
3.4, 530.810364, 730.852844, 97.593994
3.4, 493.816193, 762.423523, 44.087925
3.4, 297.808563, 538.995117, 111.645889
3.4, 989.083374, 316.700989, -6.752304
3.4, 799.712952, 555.77478, -82.999062
3.4, 920.515381, 560.251831, -59.944485
3.4, 424.647858, 620.866577, 62.833183
3.4, 383.303558, 649.883484, 13.562692
3.4, 454.484955, 132.893875, 27.736168
3.4, 720.730713, 290.778168, 25.350798
3.4, 208.884415, 580.876648, -8.61948
3.4, 878.673767, 835.919861, -36.861771
3.4, 778.723022, 642.450439, -197.333252
3.4, 412.63147, 157.312866, -29.743593
3.4, 936.184631, 650.429871, 31.652328
3.5, 444.271362, 771.510498, -16.983721
3.5, 595.790833, 950.901245, 10.996633
3.5, 387.047974, 785.614319, -58.943401
3.5, 786.174988, 239.985001, -99.737793
3.5, 543.480103, 687.178894, -196.813934
3.5, 477.54425, 616.787964, 36.12553
3.5, 724.763, 196.133667, 0.081393
3.5, 358.023621, 881.434082, 78.164124
3.5, 878.982605, 265.875488, 27.640783
3.5, 218.926865, 434.155853, 29.190981
3.5, 1029.650024, 263.619293, 0.271801
3.5, 758.825439, 387.967133, -88.868797
3.5, 403.237061, 277.999756, -15.939699
3.5, 397.166412, 549.805542, 7.020459
3.5, 714.545654, 489.980743, -84.372383
3.5, 561.836609, 639.94281, 98.385437
3.5, 1014.983154, 434.420959, -108.49614
3.5, 596.182617, 772.616089, 8.097351
3.5, 349.627869, 206.838287, 122.086349
3.5, 762.058411, 340.421722, -202.143738
3.5, 541.02179, 778.908752, 15.104257
3.5, 532.38269, 518.228699, 135.166504
3.5, 777.695312, 433.731567, 48.830044
3.5, 427.603912, 201.185257, 19.968586
3.5, 795.670349, 302.932983, 67.133034
3.5, 240.790573, 367.993378, -41.949947
3.5, 848.5448, 120.247673, 76.731064
3.5, 263.390625, 324.52002, -2.773574
3.5, 919.931946, 803.718872, 12.049897
3.5, 677.103882, 315.280548, 138.51033
3.5, 698.726624, 358.065826, -55.542511
3.5, 524.4505, 103.365738, 8.180274
3.5, 254.011719, 565.079529, 35.679016
3.5, 346.710815, 533.700562, 377.457275
3.5, 1119.73291, 598.959534, -6.624348
3.5, 877.067261, 943.03656, -5.409407
3.5, 368.603577, 830.634766, -3.150399
3.5, 1033.273682, 311.775421, 40.980297
3.5, 537.700378, 248.199203, 150.47583
3.5, 1114.278931, 449.513336, 127.138702
3.5, 935.539062, 849.953064, -95.24884
3.5, 459.091278, 660.752197, -19.392389
3.5, 243.684387, 722.919861, -41.061962
3.5, 669.475708, 81.189484, 46.665409
3.5, 514.021423, 647.936523, -37.122299
3.5, 414.69278, 690.35321, 37.577438
3.5, 574.296875, 726.447815, -66.878448
3.5, 736.796509, 243.912445, 289.140411
3.5, 443.458618, 575.992737, -96.636795
3.5, 210.338394, 484.977478, 60.53442
3.5, 460.222076, 880.825012, 205.366425
3.5, 452.489197, 831.308472, -32.881447
3.5, 529.485718, 866.190063, -111.947884
3.5, 706.926697, 820.947144, 178.57869
3.5, 830.702026, 259.138367, 431.284149
3.5, 1015.902893, 356.836243, -22.395351
3.5, 215.772522, 629.336548, 10.81128
3.5, 762.660095, 478.937408, 21.243162
3.5, 549.331177, 382.865631, -149.284958
3.5, 545.242126, 959.580933, -160.212677
3.5, 227.247604, 677.230347, -28.851566
3.5, 792.714355, 820.637939, 43.079693
3.5, 713.831726, 997.141846, 36.799213
3.5, 829.563965, 854.830811, 125.830803
3.5, 605.617737, 849.303467, 123.668053
3.5, 401.940155, 453.731781, -267.350983
3.5, 338.702301, 255.030884, -81.043777
3.5, 308.110565, 741.273193, 48.089119
3.5, 497.031799, 967.962769, -83.833702
3.5, 974.177002, 880.839966, 69.27874
3.5, 843.039551, 606.993347, 138.58345
3.5, 508.380737, 149.300858, -83.326698
3.5, 718.085938, 82.529182, 266.250732
3.5, 975.48291, 269.786224, -75.653938
3.5, 969.383911, 366.459473, -95.529076
3.5, 363.388, 419.785065, -268.802704
3.5, 1030.270874, 819.933777, 54.905312
3.5, 1096.383789, 404.020386, -178.806671
3.5, 864.479248, 310.796204, 77.470222
3.5, 976.0802, 463.524811, 13.958537
3.5, 207.958389, 533.442322, 35.537949
3.5, 1046.960449, 392.35083, 13.871201
3.5, 593.514038, 132.656708, 70.808563
3.5, 921.023804, 373.86908, 227.059601
3.5, 305.105621, 591.220703, 293.585876
3.5, 1003.704468, 779.184937, -76.07579
3.5, 378.025879, 496.200256, 134.735901
3.5, 766.47937, 746.420837, 143.26976
3.5, 645.534546, 533.402222, -187.372284
3.5, 1123.738159, 502.889252, 56.253147
3.5, 412.430237, 862.98114, 162.526749
3.5, 1061.983154, 509.895996, -61.566284
3.5, 513.074768, 466.418518, -365.738403
3.5, 604.375732, 181.783798, 184.794357
3.5, 468.679077, 177.760345, -9.763649
3.5, 555.059753, 825.851685, 255.175842
3.5, 682.437073, 170.507538, 94.875343
3.5, 996.965393, 661.645264, 12.140544
3.5, 1063.032349, 442.207947, 65.459129
3.5, 747.225342, 790.431396, -1.683943
3.5, 1065.293091, 348.930328, -34.179337
3.5, 745.034363, 134.150879, -118.060905
3.5, 494.867249, 694.092224, -34.561203
3.5, 303.965485, 639.874451, 27.469311
3.5, 666.877441, 486.335266, 13.143023
3.5, 527.562866, 601.223999, 87.054131
3.5, 473.089386, 366.141785, -7.005579
3.5, 844.892517, 807.027466, 182.648743
3.5, 972.731323, 721.605896, 86.997856
3.5, 824.362, 406.629303, -119.373291
3.5, 592.927917, 677.885193, 3.817168
3.5, 751.475769, 696.533936, -260.038147
3.5, 764.496277, 90.447021, 78.104301
3.5, 855.966309, 559.59137, -46.359524
3.5, 1122.886963, 550.272583, -26.04332
3.5, 453.522217, 720.27356, -74.526611
3.5, 831.580322, 210.578598, 94.53891
3.5, 1021.495605, 481.46759, -277.219086
3.5, 671.252747, 783.005127, -90.031738
3.5, 505.102386, 824.536621, 92.717911
3.5, 438.128326, 400.344757, -49.332024
3.5, 631.64624, 396.416809, 167.972519
3.5, 808.958618, 356.361938, 41.834694
3.5, 342.375031, 372.683594, 33.628883
3.5, 610.064758, 441.104523, -111.635132
3.5, 809.50946, 774.745483, 36.755955
3.5, 696.174011, 535.047668, -123.342384
3.5, 915.541931, 608.056458, -144.032059
3.5, 1103.974121, 672.092834, 145.285583
3.5, 465.812439, 929.78479, 94.023788
3.5, 261.986328, 613.807312, -8.557915
3.5, 458.499237, 528.650208, -44.444397
3.5, 691.204651, 122.610268, 77.615303
3.5, 292.285065, 807.954285, 223.436569
3.5, 623.569702, 719.79425, -66.075333
3.5, 407.213623, 738.318787, -45.766239
3.5, 963.615112, 192.970306, 31.688322
3.5, 1084.371826, 630.850952, -93.795944
3.5, 614.056152, 998.656494, 67.985336
3.5, 969.250061, 414.389038, -163.058228
3.5, 923.891052, 724.979492, -56.708424
3.5, 567.701782, 478.587158, -120.744476
3.5, 261.094238, 411.341156, 9.363811
3.5, 573.508972, 91.015495, -4.900488
3.5, 603.282898, 575.960632, -300.722229
3.5, 252.427704, 516.161316, 22.825935
3.5, 774.766968, 191.904007, -228.324875
3.5, 873.969788, 360.646271, -55.528381
3.5, 1074.939941, 556.5802, 13.789823
3.5, 322.772797, 846.324585, -34.061874
3.5, 998.844116, 226.901382, -100.263206
3.5, 950.97168, 766.124695, 30.072275
3.5, 469.418427, 226.348557, 96.280899
3.5, 335.867828, 786.710815, 164.978241
3.5, 499.852631, 554.760559, -9.577929
3.5, 770.208313, 984.235413, 49.738373
3.5, 419.159851, 910.970093, -5.859827
3.5, 1054.924683, 668.615356, -94.252876
3.5, 356.857849, 741.1922, 160.800018
3.5, 620.837524, 82.681473, -36.76556
3.5, 266.034393, 766.821899, 6.119385
3.5, 725.026367, 422.709381, -5.683782
3.5, 921.950256, 921.875183, -58.362461
3.5, 659.321838, 437.287903, -60.64341
3.5, 911.397034, 431.128937, 63.167831
3.5, 525.674561, 733.297424, 97.691277
3.5, 492.883453, 770.094482, 44.123569
3.5, 297.954407, 542.564575, 111.531898
3.5, 985.643311, 319.066406, -6.486332
3.5, 801.13269, 566.664124, -82.98481
3.5, 920.167175, 560.014587, -59.943832
3.5, 428.633667, 623.246521, 62.849236
3.5, 386.98877, 648.495117, 13.680382
3.5, 457.694336, 130.73645, 27.827799
3.5, 729.326538, 293.483459, 25.503992
3.5, 209.084106, 581.907043, -8.62797
3.5, 883.520386, 836.554199, -36.813385
3.5, 768.569885, 642.778625, -197.449646
3.5, 415.631592, 155.43425, -29.793167
3.5, 947.17041, 645.132935, 31.574886
3.6, 443.011566, 767.991943, -16.782061
3.6, 598.530396, 953.738953, 10.864976
3.6, 384.739288, 784.115051, -58.849766
3.6, 787.682861, 240.594086, -99.902245
3.6, 542.770569, 687.12439, -196.901657
3.6, 476.289856, 616.559143, 36.202393
3.6, 727.15564, 193.57843, 0.075287
3.6, 358.240173, 882.248535, 78.266251
3.6, 877.395691, 256.200348, 27.797808
3.6, 217.748795, 438.132721, 29.133236
3.6, 1029.190796, 264.118469, 0.264447
3.6, 765.413208, 392.791504, -88.917
3.6, 394.093597, 271.978577, -15.953806
3.6, 406.197357, 537.667786, 7.337621
3.6, 713.352661, 488.055878, -84.604347
3.6, 561.169617, 640.412537, 98.419197
3.6, 1012.557312, 441.820923, -108.749443
3.6, 599.035278, 767.249817, 8.063325
3.6, 351.87973, 204.220535, 122.228226
3.6, 757.928467, 344.964447, -202.434402
3.6, 541.999084, 777.92688, 15.162331
3.6, 526.686584, 519.686462, 135.125519
3.6, 786.406799, 438.530121, 48.637028
3.6, 427.039032, 200.526443, 19.998056
3.6, 790.454346, 308.117828, 67.175003
3.6, 242.271713, 364.908142, -42.027576
3.6, 849.197815, 120.438545, 77.001869
3.6, 263.833649, 321.539764, -2.962491
3.6, 927.073364, 807.013855, 11.915407
3.6, 683.840942, 312.897339, 138.603226
3.6, 707.850769, 356.0242, -55.375969
3.6, 517.074585, 105.26545, 8.281917
3.6, 255.534836, 569.702515, 35.45932
3.6, 346.446655, 529.648438, 377.809448
3.6, 1119.557983, 598.494446, -6.667373
3.6, 878.571777, 939.44043, -5.342769
3.6, 369.676483, 831.607483, -3.102796
3.6, 1031.473755, 310.813812, 41.097324
3.6, 547.15686, 255.140366, 150.62822
3.6, 1114.423706, 447.757599, 127.34977
3.6, 934.835327, 855.081299, -95.191643
3.6, 456.826538, 660.859314, -19.300697
3.6, 244.446075, 724.237854, -41.167225
3.6, 666.768372, 81.074089, 46.713608
3.6, 513.237671, 647.120239, -37.262829
3.6, 417.415833, 689.808228, 37.600521
3.6, 572.191956, 727.311218, -66.752693
3.6, 738.696472, 241.562973, 289.112671
3.6, 441.690918, 574.647766, -96.506828
3.6, 210.434998, 485.812988, 60.754173
3.6, 460.289581, 882.093994, 205.485809
3.6, 451.852051, 832.519165, -32.840149
3.6, 530.011353, 866.089111, -111.970474
3.6, 699.64032, 821.381226, 178.691162
3.6, 829.459839, 264.678253, 431.502289
3.6, 1013.57428, 357.083099, -22.278702
3.6, 216.176132, 630.723755, 10.757829
3.6, 762.655334, 479.880829, 21.228426
3.6, 547.663391, 374.127045, -149.485153
3.6, 545.838013, 953.994263, -160.18544
3.6, 227.71994, 678.582153, -28.814438
3.6, 800.233276, 827.795349, 43.175373
3.6, 723.194031, 996.606201, 36.794067
3.6, 842.64624, 855.559692, 125.872391
3.6, 596.076355, 860.949829, 123.645927
3.6, 395.169281, 444.837738, -267.389282
3.6, 348.68396, 252.228302, -80.883751
3.6, 304.681396, 738.206787, 48.323601
3.6, 498.476837, 969.146729, -83.610268
3.6, 980.555969, 875.17627, 69.302437
3.6, 854.810242, 611.471924, 138.879013
3.6, 513.569153, 156.976151, -83.292709
3.6, 715.177429, 81.98922, 266.36145
3.6, 980.378845, 271.754181, -75.49308
3.6, 967.954224, 368.875244, -95.696114
3.6, 362.941223, 408.220642, -268.833588
3.6, 1023.285767, 828.760071, 55.107876
3.6, 1090.971924, 403.927063, -178.757111
3.6, 860.164673, 303.194733, 77.413116
3.6, 970.950745, 465.708496, 14.079888
3.6, 207.494904, 534.551392, 35.643967
3.6, 1045.867554, 395.474945, 13.79462
3.6, 589.078125, 133.683823, 70.661987
3.6, 918.605713, 369.297821, 227.129669
3.6, 305.361969, 596.178528, 293.529938
3.6, 1005.38562, 781.370544, -76.100098
3.6, 368.736633, 486.027008, 134.740005
3.6, 765.560852, 757.786499, 143.595886
3.6, 645.389832, 527.198059, -187.577194
3.6, 1122.176392, 499.638062, 56.37038
3.6, 414.14032, 864.124817, 162.385391
3.6, 1066.372437, 505.822418, -61.582695
3.6, 516.345947, 470.414459, -366.182648
3.6, 595.764771, 184.384735, 185.18924
3.6, 469.306671, 176.466537, -9.766036
3.6, 554.881592, 824.95874, 255.404648
3.6, 681.586975, 172.769241, 95.2528
3.6, 1002.012817, 664.260376, 12.104715
3.6, 1062.01709, 440.988068, 65.70475
3.6, 746.175476, 805.126526, -1.730246
3.6, 1063.208618, 351.193573, -34.051029
3.6, 747.360413, 134.440399, -118.396935
3.6, 494.124603, 692.848389, -34.457615
3.6, 306.28421, 645.434753, 27.669344
3.6, 664.939941, 480.154999, 13.432748
3.6, 531.157227, 600.880859, 87.046043
3.6, 482.421906, 365.964355, -7.391044
3.6, 849.889954, 807.608704, 182.74086
3.6, 980.746887, 724.794922, 87.110588
3.6, 838.144226, 409.091797, -119.597511
3.6, 590.445618, 682.322144, 3.9331
3.6, 747.860107, 701.602295, -260.398071
3.6, 761.572632, 89.491608, 78.103043
3.6, 854.017517, 563.776001, -46.376335
3.6, 1123.259277, 553.239319, -25.930634
3.6, 454.152161, 721.800049, -74.737
3.6, 841.474426, 209.701263, 94.757828
3.6, 1019.979553, 490.649597, -277.142639
3.6, 661.486877, 790.619934, -90.209984
3.6, 501.817596, 827.626892, 92.489716
3.6, 441.67688, 393.148132, -49.229454
3.6, 628.931091, 394.924622, 168.122681
3.6, 804.623657, 363.92926, 41.85318
3.6, 341.386475, 364.632141, 33.800835
3.6, 606.788635, 438.220886, -111.549889
3.6, 809.207397, 780.739807, 36.857094
3.6, 693.513184, 532.097656, -123.862587
3.6, 923.483765, 608.948669, -143.837463
3.6, 1105.570801, 668.975037, 145.456573
3.6, 467.858643, 931.864197, 93.978714
3.6, 263.825165, 619.164368, -8.57777
3.6, 455.633392, 525.289185, -44.4702
3.6, 685.979736, 123.62529, 77.311813
3.6, 292.872711, 809.100525, 223.444473
3.6, 620.529968, 720.401978, -65.916954
3.6, 404.132996, 739.458252, -45.783333
3.6, 963.409668, 193.276932, 31.424927
3.6, 1081.550537, 629.117249, -93.891029
3.6, 618.666992, 998.648804, 68.140816
3.6, 972.596191, 418.077026, -163.034988
3.6, 932.905212, 728.491333, -56.869507
3.6, 573.088318, 494.644592, -121.207611
3.6, 258.606293, 411.460999, 9.526585
3.6, 568.632812, 91.258957, -4.961237
3.6, 611.804077, 570.263733, -300.916779
3.6, 253.513, 519.796875, 22.862423
3.6, 775.744446, 191.602142, -228.515167
3.6, 872.633606, 354.088837, -55.688
3.6, 1074.999634, 552.47406, 13.785095
3.6, 323.053528, 846.997314, -33.958164
3.6, 997.997986, 226.122803, -100.366936
3.6, 959.260254, 771.183411, 30.078058
3.6, 470.925903, 226.387482, 96.452232
3.6, 335.277771, 782.960876, 164.935654
3.6, 490.374725, 559.131714, -9.590628
3.6, 778.578552, 985.999939, 49.717434
3.6, 421.200012, 912.27478, -5.902977
3.6, 1056.72168, 671.563416, -94.218674
3.6, 355.345856, 736.863464, 160.906693
3.6, 617.1427, 83.009583, -36.790051
3.6, 266.915405, 767.674011, 6.068645
3.6, 730.949219, 427.251709, -5.764028
3.6, 924.642212, 919.289978, -58.425228
3.6, 660.196045, 431.374878, -60.621796
3.6, 922.867432, 428.241821, 62.970787
3.6, 522.787659, 733.432068, 97.718063
3.6, 493.322845, 772.310608, 44.120995
3.6, 299.611572, 548.249084, 111.760338
3.6, 982.135559, 321.301392, -6.51054
3.6, 805.620605, 574.966919, -83.0112
3.6, 919.927734, 559.60144, -59.900604
3.6, 428.502075, 621.366882, 62.657227
3.6, 385.827057, 646.743469, 13.928363
3.6, 460.313477, 129.725082, 27.896389
3.6, 738.846375, 292.636353, 25.58462
3.6, 208.186874, 582.890747, -8.543373
3.6, 888.53363, 836.735962, -36.624481
3.6, 759.572388, 645.591003, -197.497711
3.6, 418.369232, 153.464355, -29.902777
3.6, 957.003418, 643.830688, 31.609039
3.7, 440.603851, 772.06958, -16.733078
3.7, 597.61322, 955.928528, 10.652668
3.7, 380.334259, 784.26178, -58.785332
3.7, 787.025269, 236.012344, -100.165047
3.7, 541.53833, 689.179504, -196.764252
3.7, 475.804626, 614.240479, 36.466858
3.7, 728.355896, 190.366119, -0.047683
3.7, 359.70636, 884.129089, 78.209908
3.7, 873.556152, 247.672409, 27.921062
3.7, 217.619064, 439.936371, 28.986441
3.7, 1030.718018, 265.618256, 0.222862
3.7, 769.948059, 398.66748, -88.840073
3.7, 395.252686, 268.546814, -15.941814
3.7, 406.468964, 530.649048, 7.341467
3.7, 713.557861, 485.89151, -84.627251
3.7, 563.141846, 643.300598, 98.608276
3.7, 1012.478821, 455.231598, -109.088402
3.7, 600.354919, 767.944336, 7.795356
3.7, 354.825836, 202.071121, 122.356514
3.7, 759.188354, 352.065338, -202.654037
3.7, 541.589172, 776.606079, 15.251262
3.7, 516.908997, 523.562073, 135.292664
3.7, 796.196228, 445.74884, 48.448704
3.7, 427.614227, 199.637878, 20.093658
3.7, 792.524963, 315.901917, 67.091232
3.7, 243.588104, 363.07196, -42.003628
3.7, 850.494263, 120.656265, 77.051849
3.7, 263.531525, 318.62146, -2.845523
3.7, 935.783142, 810.329773, 11.785714
3.7, 689.965942, 308.47287, 138.626801
3.7, 709.180603, 355.442047, -55.228123
3.7, 513.008057, 106.472366, 8.222631
3.7, 257.624084, 574.47821, 35.523151
3.7, 344.685944, 526.014282, 378.076172
3.7, 1119.249268, 598.148071, -6.678637
3.7, 877.635925, 935.481567, -5.441215
3.7, 370.547516, 832.65033, -2.941596
3.7, 1027.338135, 313.497955, 41.028767
3.7, 558.765564, 259.60141, 150.741394
3.7, 1113.840942, 444.421936, 127.501686
3.7, 935.857971, 863.300781, -95.334961
3.7, 457.184082, 658.537842, -19.285143
3.7, 244.873993, 725.644287, -41.272919
3.7, 660.060059, 81.006508, 46.722546
3.7, 514.304382, 648.322754, -37.292721
3.7, 416.117126, 688.251526, 37.654202
3.7, 569.167175, 729.854919, -66.80764
3.7, 733.999146, 240.944977, 289.117096
3.7, 435.042755, 572.000854, -96.598709
3.7, 209.683411, 487.685791, 60.889908
3.7, 460.355469, 885.014404, 205.491226
3.7, 449.730957, 837.174866, -32.702049
3.7, 532.687317, 867.337952, -111.940964
3.7, 690.820374, 819.848572, 178.802429
3.7, 825.24353, 268.411163, 431.755585
3.7, 1012.007996, 360.249664, -22.341715
3.7, 216.185669, 632.867676, 10.744766
3.7, 762.720886, 480.440613, 21.189217
3.7, 547.986572, 364.734009, -149.737762
3.7, 545.722412, 947.409363, -160.513733
3.7, 228.560974, 679.897949, -28.841879
3.7, 805.423584, 834.457397, 43.380066
3.7, 727.334595, 995.508911, 36.806522
3.7, 850.4151, 856.42511, 126.01297
3.7, 587.460815, 869.659302, 124.169044
3.7, 389.257568, 439.66626, -267.578278
3.7, 348.740112, 249.792297, -81.12973
3.7, 302.878754, 735.019653, 48.364658
3.7, 501.283203, 970.112854, -83.520859
3.7, 983.350647, 872.717468, 69.442772
3.7, 863.646545, 613.379578, 138.778336
3.7, 518.233215, 166.350021, -83.388962
3.7, 709.886475, 81.865974, 266.259125
3.7, 984.148865, 274.849091, -75.56089
3.7, 966.199036, 372.019318, -95.952972
3.7, 360.566498, 398.253174, -268.923492
3.7, 1019.850098, 833.225769, 54.912609
3.7, 1087.289062, 404.443604, -178.799973
3.7, 864.413391, 298.341919, 77.441177
3.7, 965.836731, 469.005768, 13.93752
3.7, 207.664673, 536.590271, 35.624897
3.7, 1040.569702, 398.634216, 13.639627
3.7, 588.261292, 133.854568, 70.485733
3.7, 918.605469, 359.566742, 227.151184
3.7, 305.811523, 601.137878, 293.660736
3.7, 1013.098755, 785.988464, -76.16185
3.7, 359.935638, 478.712708, 134.790955
3.7, 768.220459, 764.939331, 143.715179
3.7, 646.060486, 517.701599, -187.90004
3.7, 1122.803711, 501.920013, 56.62159
3.7, 412.234497, 869.101257, 162.379944
3.7, 1070.92981, 498.32843, -61.751411
3.7, 514.830872, 475.304291, -366.933746
3.7, 584.609741, 186.372559, 185.176208
3.7, 470.833466, 175.915771, -9.872052
3.7, 555.115112, 824.906433, 255.636139
3.7, 681.390503, 172.711945, 95.599876
3.7, 1010.017212, 669.454041, 12.03678
3.7, 1059.545166, 443.051147, 65.76796
3.7, 747.515076, 817.03125, -1.719007
3.7, 1059.524414, 355.287415, -33.603451
3.7, 752.421814, 136.432037, -118.24572
3.7, 493.634308, 692.182251, -34.443035
3.7, 308.397003, 649.713928, 27.624905
3.7, 667.278076, 472.731232, 13.619261
3.7, 532.043579, 602.744751, 86.964676
3.7, 493.206726, 365.29657, -7.496189
3.7, 856.794983, 805.748047, 182.586594
3.7, 992.974487, 732.4151, 87.095421
3.7, 847.944031, 411.396545, -119.734459
3.7, 589.883972, 684.827881, 4.101567
3.7, 738.215576, 707.881348, -260.416931
3.7, 756.438354, 88.970245, 78.098198
3.7, 851.353699, 566.36261, -46.338768
3.7, 1123.524414, 552.238342, -26.25569
3.7, 453.512665, 721.223083, -74.905556
3.7, 848.71521, 205.403061, 94.866585
3.7, 1019.897888, 502.390747, -277.106812
3.7, 646.102844, 801.184143, -90.114418
3.7, 498.098145, 833.326233, 92.317421
3.7, 448.943512, 385.810059, -49.378719
3.7, 623.680847, 391.467621, 168.194458
3.7, 805.347107, 365.646759, 41.943317
3.7, 339.017334, 355.693878, 33.829834
3.7, 602.975342, 434.828247, -111.513374
3.7, 811.700684, 785.136841, 37.008911
3.7, 693.588684, 529.111755, -124.246452
3.7, 928.452515, 606.686768, -143.601318
3.7, 1105.803101, 667.305481, 145.658569
3.7, 470.738892, 933.292908, 94.058006
3.7, 264.033691, 627.50531, -8.5425
3.7, 458.121429, 522.247253, -44.46207
3.7, 684.524292, 123.464249, 77.418198
3.7, 294.437988, 810.507996, 223.491806
3.7, 621.651367, 721.925476, -65.927399
3.7, 402.252899, 740.107666, -45.910007
3.7, 964.308533, 193.194, 31.205587
3.7, 1079.67981, 625.109497, -93.960197
3.7, 625.55249, 999.830811, 68.070839
3.7, 979.837891, 418.897552, -163.093414
3.7, 943.723816, 730.021423, -56.963341
3.7, 571.473511, 515.579224, -121.765694
3.7, 256.298279, 410.00708, 9.590881
3.7, 563.480957, 93.080528, -4.790984
3.7, 620.877808, 563.000671, -300.957062
3.7, 254.297455, 524.949219, 22.780005
3.7, 776.103821, 189.255371, -228.412521
3.7, 871.390503, 346.828888, -55.742641
3.7, 1074.209473, 546.230469, 13.700521
3.7, 323.935059, 848.08252, -33.947479
3.7, 998.78302, 226.699417, -100.344574
3.7, 967.593811, 773.360413, 30.13699
3.7, 469.526093, 224.892227, 96.561684
3.7, 331.358582, 779.924072, 164.88028
3.7, 485.61499, 562.747803, -9.771053
3.7, 780.712891, 984.998047, 49.683712
3.7, 422.937775, 916.1745, -5.853092
3.7, 1058.046509, 671.885193, -94.204094
3.7, 352.936279, 735.60321, 160.867722
3.7, 612.41864, 83.824745, -36.632195
3.7, 267.500916, 769.747009, 6.179131
3.7, 734.931885, 432.450012, -5.957562
3.7, 924.336365, 918.104553, -58.413563
3.7, 663.624023, 424.653992, -60.574017
3.7, 929.687317, 426.73349, 62.778629
3.7, 517.924622, 734.254395, 97.57917
3.7, 493.349731, 777.942017, 44.391911
3.7, 302.086273, 552.731567, 111.900314
3.7, 981.291626, 323.737457, -6.293046
3.7, 804.713989, 583.988159, -82.909393
3.7, 918.016724, 559.106689, -59.862576
3.7, 427.388397, 620.189514, 62.595291
3.7, 385.858643, 647.507996, 14.0945
3.7, 462.278229, 128.146606, 28.131371
3.7, 744.3927, 290.952972, 25.49299
3.7, 208.331177, 583.944275, -8.524522
3.7, 894.542236, 836.169678, -36.585396
3.7, 753.191101, 647.089783, -197.46431
3.7, 419.708405, 152.497375, -29.941231
3.7, 968.557861, 642.649353, 31.582949
3.8, 438.380676, 770.319824, -16.722401
3.8, 596.842102, 963.25708, 10.255299
3.8, 378.380066, 784.093567, -58.884155
3.8, 794.052551, 235.224274, -100.156319
3.8, 539.486755, 692.327942, -196.813538
3.8, 477.825043, 615.257996, 36.468243
3.8, 727.810608, 190.019684, 0.032471
3.8, 360.594482, 883.55249, 78.430603
3.8, 870.597412, 244.942322, 27.704287
3.8, 217.81456, 441.201324, 28.975229
3.8, 1032.416382, 269.66156, 0.061126
3.8, 772.732422, 403.550385, -88.764603
3.8, 394.689056, 262.615906, -15.46137
3.8, 409.349762, 520.579041, 7.46366
3.8, 713.552063, 481.498169, -84.76268
3.8, 561.236389, 646.833618, 98.839119
3.8, 1012.057129, 461.435089, -109.1026
3.8, 601.244263, 768.736572, 7.663848
3.8, 354.93573, 202.176285, 122.416512
3.8, 756.749268, 357.96463, -202.777466
3.8, 543.12915, 775.388367, 15.40961
3.8, 508.789337, 525.646729, 135.387604
3.8, 802.171448, 453.497437, 48.409286
3.8, 427.499573, 197.404694, 20.050528
3.8, 790.911499, 322.357697, 67.142883
3.8, 243.638565, 361.143005, -42.048946
3.8, 849.894287, 120.824104, 77.206963
3.8, 265.312805, 317.558197, -2.789511
3.8, 946.822327, 816.732605, 11.646242
3.8, 695.158081, 307.088959, 138.720108
3.8, 708.384338, 353.159027, -55.066364
3.8, 511.74585, 108.32135, 8.239121
3.8, 258.482819, 582.862122, 35.51627
3.8, 341.227356, 519.912842, 378.470276
3.8, 1119.052612, 600.878052, -6.690997
3.8, 876.122559, 931.027161, -5.652633
3.8, 371.451721, 832.257385, -2.885111
3.8, 1022.054382, 315.742767, 40.993462
3.8, 570.793457, 264.334503, 150.6427
3.8, 1111.85144, 443.611176, 127.650391
3.8, 933.063721, 870.485962, -95.142029
3.8, 454.207214, 659.785583, -19.268724
3.8, 246.402237, 727.016541, -41.434372
3.8, 655.269531, 82.057961, 46.850201
3.8, 512.830566, 647.991699, -37.337742
3.8, 415.172394, 692.257751, 37.970512
3.8, 567.346008, 732.869568, -66.911064
3.8, 734.021362, 241.548599, 289.248047
3.8, 427.375488, 569.253723, -96.916817
3.8, 209.56665, 487.617126, 60.933144
3.8, 459.346954, 887.795959, 205.390152
3.8, 445.254486, 839.839844, -32.876869
3.8, 534.114075, 869.17688, -112.068008
3.8, 684.990906, 815.381714, 179.013962
3.8, 817.490662, 277.400482, 431.748688
3.8, 1006.790466, 362.093811, -22.562466
3.8, 216.425323, 633.868408, 10.693769
3.8, 762.958313, 481.020294, 21.201374
3.8, 549.946045, 351.055237, -149.922714
3.8, 544.466675, 939.707642, -160.651123
3.8, 228.470825, 680.822205, -28.840498
3.8, 809.599915, 840.222656, 43.343933
3.8, 731.868774, 995.114685, 36.684666
3.8, 857.336792, 856.143677, 126.019608
3.8, 582.934509, 877.208069, 124.428856
3.8, 385.39856, 435.389557, -267.661499
3.8, 347.389496, 249.082077, -81.253746
3.8, 300.283966, 734.175293, 48.420879
3.8, 506.865479, 971.550659, -83.512589
3.8, 982.173706, 873.304138, 69.565216
3.8, 875.188293, 611.65686, 138.797791
3.8, 521.207703, 181.008881, -83.391647
3.8, 703.27124, 81.234306, 266.209778
3.8, 986.548218, 278.314941, -75.507477
3.8, 962.482117, 376.557007, -95.804695
3.8, 362.526398, 387.939941, -269.225952
3.8, 1018.038147, 836.122986, 55.051472
3.8, 1084.364746, 404.163818, -179.05484
3.8, 866.204895, 292.327393, 77.590431
3.8, 964.265869, 467.218811, 13.867326
3.8, 207.471283, 537.910461, 35.61636
3.8, 1034.259766, 402.109589, 13.697076
3.8, 587.874084, 132.242508, 70.488556
3.8, 921.7276, 346.651794, 227.168213
3.8, 305.342468, 608.096008, 293.77005
3.8, 1021.943298, 787.364624, -76.347008
3.8, 348.876099, 470.682739, 134.893036
3.8, 770.923584, 771.461121, 143.642471
3.8, 648.938477, 507.306732, -187.770416
3.8, 1122.460815, 500.384949, 56.662907
3.8, 410.481567, 876.300781, 162.627594
3.8, 1071.853149, 491.368988, -61.963196
3.8, 504.10434, 477.796326, -367.563751
3.8, 571.299988, 189.194214, 185.087769
3.8, 469.215485, 174.848938, -10.041982
3.8, 550.990906, 824.239563, 255.984024
3.8, 684.079285, 171.856827, 95.983795
3.8, 1012.750183, 678.123413, 12.175488
3.8, 1058.90271, 443.523346, 66.094185
3.8, 748.235229, 829.78833, -1.755865
3.8, 1059.883057, 358.822083, -33.384739
3.8, 760.238831, 135.553833, -117.869514
3.8, 491.261627, 692.111267, -34.457718
3.8, 311.241241, 655.91394, 27.530373
3.8, 667.710144, 461.064331, 13.523501
3.8, 537.35553, 605.471069, 86.859779
3.8, 504.165924, 367.743805, -7.577793
3.8, 864.98584, 800.311707, 182.665146
3.8, 1002.338257, 736.689453, 87.02597
3.8, 853.857056, 417.268219, -120.052895
3.8, 588.990967, 688.462463, 4.409246
3.8, 727.91864, 715.185242, -260.628998
3.8, 751.987549, 87.644844, 78.256706
3.8, 845.574585, 571.200012, -46.355976
3.8, 1123.440308, 553.864868, -26.452681
3.8, 453.913666, 725.253479, -74.871773
3.8, 854.238159, 198.329697, 95.018059
3.8, 1022.026978, 508.042694, -277.117401
3.8, 634.387756, 807.983948, -90.195679
3.8, 494.016113, 841.101135, 92.477783
3.8, 456.11142, 379.672821, -49.538986
3.8, 622.464417, 388.828369, 168.254089
3.8, 805.980347, 368.527863, 41.742477
3.8, 334.679932, 345.037994, 33.840019
3.8, 597.94928, 432.627502, -111.803757
3.8, 815.259766, 790.888916, 37.194393
3.8, 697.584106, 526.472961, -124.399193
3.8, 937.823608, 603.60968, -143.432053
3.8, 1107.829956, 658.565796, 145.698135
3.8, 472.704224, 937.142883, 94.143417
3.8, 264.637909, 635.961487, -8.641149
3.8, 460.889832, 518.950256, -44.561207
3.8, 678.746094, 122.782356, 77.500793
3.8, 295.24176, 811.594177, 223.519272
3.8, 623.866516, 723.489624, -66.021805
3.8, 398.520844, 739.674988, -45.975044
3.8, 968.082886, 196.908722, 31.123123
3.8, 1076.110962, 623.076965, -93.952217
3.8, 632.717285, 1000.976135, 68.039352
3.8, 986.67218, 419.730835, -163.01474
3.8, 954.224548, 731.38324, -56.914249
3.8, 561.783447, 530.114563, -122.25528
3.8, 254.044525, 408.40451, 9.820511
3.8, 557.95282, 93.944824, -4.912537
3.8, 629.970337, 559.844238, -301.113342
3.8, 255.65155, 529.830811, 22.578503
3.8, 777.289978, 185.609192, -228.77066
3.8, 873.431824, 343.341217, -55.750668
3.8, 1075.030029, 539.253052, 13.689927
3.8, 325.81839, 848.793945, -34.055939
3.8, 1002.646606, 230.803528, -100.401749
3.8, 975.576721, 777.303284, 30.213129
3.8, 471.231262, 222.716629, 96.302032
3.8, 329.14267, 776.821655, 164.962296
3.8, 477.67688, 564.314087, -10.154636
3.8, 784.343079, 984.186584, 49.812828
3.8, 422.451813, 924.138245, -5.523316
3.8, 1062.149536, 672.017822, -94.278671
3.8, 350.006317, 732.741211, 160.929779
3.8, 606.029846, 84.365547, -36.816345
3.8, 267.789337, 770.764221, 6.191917
3.8, 738.909851, 438.103394, -6.282702
3.8, 925.243408, 919.165222, -58.548931
3.8, 666.678833, 412.905457, -60.449646
3.8, 938.524475, 425.203278, 62.690765
3.8, 512.909424, 735.710083, 97.515114
3.8, 493.471771, 780.541809, 44.683777
3.8, 301.766571, 556.343872, 112.030884
3.8, 975.704651, 325.481079, -6.325896
3.8, 803.012024, 593.729675, -82.665184
3.8, 909.726929, 557.634583, -59.697079
3.8, 428.33844, 618.261536, 62.449249
3.8, 385.700409, 644.245544, 14.25212
3.8, 467.042419, 126.636261, 28.211813
3.8, 755.41571, 288.147247, 25.514744
3.8, 208.989014, 586.144531, -8.545473
3.8, 899.358826, 832.938843, -36.803207
3.8, 744.715637, 648.234863, -197.831116
3.8, 424.299469, 150.171707, -29.898085
3.8, 976.283752, 641.387512, 31.449968
3.9, 433.968231, 770.295105, -16.693407
3.9, 589.590088, 971.807373, 9.817485
3.9, 374.702179, 784.429626, -58.93605
3.9, 808.666931, 235.275101, -100.116615
3.9, 538.551758, 691.730469, -197.072189
3.9, 478.423096, 616.973145, 36.476044
3.9, 732.362671, 188.093765, 0.294703
3.9, 361.041901, 884.283203, 78.795425
3.9, 863.384033, 239.522949, 27.669651
3.9, 217.514618, 440.105713, 28.954479
3.9, 1034.779663, 272.174011, -0.011663
3.9, 779.856934, 409.928192, -88.576118
3.9, 393.417023, 261.417023, -15.147673
3.9, 407.55658, 507.4487, 7.20609
3.9, 710.531067, 478.48999, -84.753258
3.9, 563.22052, 650.344666, 98.897453
3.9, 1008.874817, 464.626831, -109.033791
3.9, 604.806152, 768.339111, 7.808753
3.9, 354.041595, 202.481491, 122.268875
3.9, 754.74054, 364.411621, -203.047256
3.9, 538.448425, 775.56842, 15.598886
3.9, 506.713501, 526.598938, 135.581665
3.9, 806.873901, 463.105286, 48.326004
3.9, 425.249939, 199.903702, 20.2866
3.9, 784.767029, 328.195526, 67.348785
3.9, 243.865936, 359.628906, -41.948818
3.9, 844.758484, 118.702003, 77.223366
3.9, 265.478271, 315.191528, -2.908438
3.9, 955.963379, 828.506592, 11.618985
3.9, 699.695435, 303.33374, 138.656891
3.9, 707.784729, 350.546814, -55.10326
3.9, 509.719971, 107.985207, 8.345312
3.9, 260.193085, 590.296814, 35.304424
3.9, 335.650574, 514.407471, 378.605347
3.9, 1118.786255, 605.205383, -6.413628
3.9, 870.343506, 928.393127, -5.665895
3.9, 371.673828, 834.865784, -2.733145
3.9, 1018.442444, 317.558136, 40.919811
3.9, 581.516174, 268.356049, 150.56546
3.9, 1111.08374, 441.195496, 127.916214
3.9, 930.616943, 871.801575, -95.422935
3.9, 453.963043, 657.893738, -19.513859
3.9, 245.760284, 727.157227, -41.468925
3.9, 653.543457, 81.229858, 46.892044
3.9, 514.000793, 650.105835, -37.351582
3.9, 419.003998, 692.355591, 38.330795
3.9, 563.246094, 734.161682, -66.989479
3.9, 737.382874, 240.191528, 289.356995
3.9, 414.050507, 567.581604, -97.548424
3.9, 209.688553, 488.786743, 60.850071
3.9, 462.455566, 892.077454, 205.337814
3.9, 442.011414, 844.134094, -32.9203
3.9, 534.658264, 871.603394, -112.160034
3.9, 676.032288, 811.521362, 179.095627
3.9, 811.822205, 286.701508, 431.853821
3.9, 1002.696655, 363.155579, -22.509007
3.9, 217.077499, 634.065308, 10.678328
3.9, 762.561707, 481.576721, 21.187443
3.9, 554.436462, 340.708282, -149.996674
3.9, 539.303955, 930.400208, -160.609528
3.9, 228.732483, 681.622925, -28.870087
3.9, 817.012939, 845.110229, 43.2276
3.9, 736.220093, 994.909607, 36.556629
3.9, 865.940918, 850.187256, 126.414452
3.9, 583.488831, 883.745605, 124.287628
3.9, 379.507538, 428.837738, -267.866028
3.9, 345.413757, 249.298111, -81.392418
3.9, 299.141418, 732.852051, 48.344822
3.9, 513.065491, 973.344666, -83.585548
3.9, 980.7724, 875.393799, 69.910759
3.9, 885.870178, 606.044922, 138.849884
3.9, 516.421631, 190.755188, -83.368896
3.9, 700.886719, 81.544273, 266.187164
3.9, 989.913391, 280.253967, -75.664139
3.9, 956.153198, 379.246643, -96.003616
3.9, 367.438904, 381.008667, -269.525116
3.9, 1017.529602, 839.202393, 54.877495
3.9, 1080.018066, 400.78125, -179.067139
3.9, 862.028687, 288.362915, 77.81955
3.9, 961.190918, 468.685211, 13.684289
3.9, 207.013596, 537.641785, 35.733818
3.9, 1033.032104, 401.05423, 13.683668
3.9, 588.618591, 130.292633, 70.63868
3.9, 923.880188, 333.965149, 227.265244
3.9, 305.953522, 613.229614, 294.321228
3.9, 1027.252563, 791.198792, -76.386642
3.9, 339.895508, 461.089691, 135.062469
3.9, 773.347961, 779.800232, 143.664627
3.9, 656.670044, 497.991211, -187.505417
3.9, 1122.180054, 500.760681, 56.663109
3.9, 412.965118, 882.736572, 162.850418
3.9, 1074.819092, 489.081512, -62.005749
3.9, 493.169006, 478.073181, -367.773163
3.9, 567.773499, 192.601517, 185.263428
3.9, 469.275238, 175.709686, -9.915875
3.9, 548.500977, 825.196899, 256.186462
3.9, 682.593506, 170.301239, 96.052597
3.9, 1016.286072, 686.610107, 12.075686
3.9, 1055.168335, 443.966919, 66.118431
3.9, 747.58252, 846.120239, -2.097858
3.9, 1055.801636, 358.577332, -33.18195
3.9, 765.754333, 134.201294, -117.224228
3.9, 488.945343, 691.870789, -34.420948
3.9, 317.567749, 660.513733, 27.205091
3.9, 671.613892, 447.994598, 13.300396
3.9, 538.660217, 606.773193, 86.919678
3.9, 511.446869, 372.985199, -7.391734
3.9, 873.643799, 790.080811, 182.747849
3.9, 1010.431274, 741.402649, 87.093399
3.9, 858.11499, 426.012543, -120.304733
3.9, 588.972961, 692.311829, 4.551424
3.9, 718.967102, 721.107178, -260.798431
3.9, 748.346497, 86.36042, 78.289932
3.9, 841.13208, 583.048035, -46.514614
3.9, 1122.883179, 554.012024, -26.67281
3.9, 453.336365, 725.985474, -74.983849
3.9, 860.483032, 188.905441, 95.15593
3.9, 1022.55365, 509.698151, -277.148285
3.9, 625.246277, 814.038574, -90.294891
3.9, 490.892334, 850.555359, 92.746559
3.9, 462.820007, 375.93042, -49.748684
3.9, 621.976501, 392.046204, 168.35318
3.9, 808.33197, 369.653168, 41.777859
3.9, 324.56192, 334.523529, 34.164272
3.9, 594.548523, 431.169342, -111.931061
3.9, 823.105957, 795.346008, 37.189781
3.9, 697.803101, 525.64447, -124.438606
3.9, 943.43634, 596.08136, -143.505417
3.9, 1109.370239, 649.884338, 145.82045
3.9, 476.283691, 939.08374, 94.13266
3.9, 264.038513, 645.708862, -8.510885
3.9, 459.368134, 512.90033, -44.776691
3.9, 676.78894, 122.487732, 77.456985
3.9, 294.991913, 811.807068, 223.697876
3.9, 625.221497, 723.670959, -66.108177
3.9, 395.985291, 739.2948, -46.034801
3.9, 971.292603, 199.684158, 31.181828
3.9, 1072.68396, 620.21698, -94.128571
3.9, 636.831848, 1000.978577, 67.434952
3.9, 988.093811, 419.472717, -162.991714
3.9, 963.167358, 734.605835, -57.071873
3.9, 553.465454, 537.432678, -122.40892
3.9, 253.065247, 408.057556, 9.890694
3.9, 555.916748, 94.177086, -4.890272
3.9, 640.908691, 559.973022, -301.343903
3.9, 256.431854, 535.99585, 22.09325
3.9, 781.440247, 184.667068, -229.343094
3.9, 874.85321, 336.554382, -55.776066
3.9, 1078.446655, 536.889526, 13.93632
3.9, 326.033203, 849.359131, -34.301266
3.9, 1005.069153, 234.808258, -100.362106
3.9, 980.236267, 783.17688, 30.38076
3.9, 467.363251, 225.118637, 96.315117
3.9, 326.02179, 773.313416, 164.848343
3.9, 467.939789, 561.986084, -10.314945
3.9, 788.904968, 983.07019, 49.93322
3.9, 428.351837, 931.050781, -5.459079
3.9, 1066.997681, 673.660278, -94.500175
3.9, 347.660065, 729.090271, 160.998642
3.9, 603.972473, 84.986824, -36.87981
3.9, 267.938904, 770.859436, 6.148215
3.9, 740.858643, 439.895752, -6.434785
3.9, 922.794861, 920.669922, -58.625713
3.9, 669.861206, 400.272614, -60.356426
3.9, 941.019348, 424.931091, 62.57687
3.9, 508.726868, 738.173889, 97.544174
3.9, 490.47229, 783.751343, 44.573727
3.9, 306.044861, 564.04071, 112.24614
3.9, 972.495239, 325.931458, -6.44036
3.9, 800.397888, 609.74884, -82.363342
3.9, 900.336548, 556.507996, -59.66235
3.9, 429.004425, 616.883179, 62.575905
3.9, 384.852539, 639.684998, 14.282839
3.9, 464.842865, 127.451698, 28.21277
3.9, 763.138, 282.177856, 25.702301
3.9, 208.614319, 586.306824, -8.475993
3.9, 906.690796, 826.271851, -37.033169
3.9, 734.688843, 644.02655, -198.169632
3.9, 422.924652, 150.863968, -29.923527
3.9, 984.361938, 640.703186, 31.354013
4, 431.384155, 769.013916, -16.666895
4, 579.381836, 974.069458, 9.369378
4, 369.361755, 787.279358, -58.82938
4, 812.347046, 234.711426, -99.908356
4, 536.803284, 695.70697, -197.22673
4, 480.347931, 615.335815, 36.498695
4, 734.238342, 181.779938, 0.234729
4, 362.525543, 885.736084, 78.942032
4, 863.494568, 232.405762, 27.677242
4, 217.039886, 442.231201, 29.031307
4, 1037.367432, 275.448761, -0.034985
4, 792.914307, 420.332031, -88.328514
4, 390.948914, 265.486145, -15.02243
4, 409.805817, 491.417969, 6.824496
4, 711.338196, 474.508759, -84.79155
4, 564.635254, 651.823364, 98.963615
4, 1006.185547, 468.236511, -109.0942
4, 604.329529, 764.603455, 8.024926
4, 353.50647, 203.002594, 122.283279
4, 748.974243, 375.331879, -203.561798
4, 534.07019, 778.0047, 15.70104
4, 500.570007, 531.435913, 135.670547
4, 809.776123, 472.891205, 48.425404
4, 419.681763, 201.045685, 20.307167
4, 780.230713, 335.932037, 67.494133
4, 244.680496, 358.386841, -42.016365
4, 836.844727, 114.621979, 76.891205
4, 268.998718, 308.6698, -3.06675
4, 962.587524, 831.457336, 11.490127
4, 708.410828, 301.276215, 138.678223
4, 707.389221, 349.698212, -55.240582
4, 508.124756, 108.572235, 8.415057
4, 257.238403, 595.674011, 35.260387
4, 329.53186, 506.473541, 378.985809
4, 1119.332397, 601.1698, -6.629823
4, 864.571045, 923.808838, -5.781022
4, 372.954498, 836.598389, -2.542568
4, 1017.876099, 320.922302, 40.905655
4, 590.211182, 268.935699, 150.319107
4, 1108.60498, 435.766479, 127.847641
4, 928.140381, 877.463196, -95.494492
4, 454.243896, 656.35791, -19.456545
4, 247.088242, 728.832092, -41.379543
4, 651.411377, 81.480629, 46.972542
4, 515.059692, 649.623047, -37.407795
4, 419.714447, 691.098267, 38.338367
4, 560.941345, 739.123657, -66.971283
4, 741.762939, 234.246521, 289.470764
4, 395.498444, 564.453674, -98.005157
4, 208.832977, 490.862, 60.839088
4, 463.716614, 896.411011, 205.056427
4, 440.487091, 846.326721, -33.000587
4, 536.916565, 873.670654, -112.076164
4, 666.5755, 807.735779, 178.974731
4, 811.869202, 293.899811, 432.119141
4, 997.545532, 366.50882, -22.585594
4, 216.550812, 636.026367, 10.757425
4, 762.495728, 482.134247, 21.173038
4, 561.619751, 324.630707, -150.014694
4, 529.588135, 922.707581, -160.526474
4, 228.73494, 682.539307, -28.868942
4, 822.663513, 851.914612, 42.98317
4, 740.325806, 993.405884, 36.361633
4, 873.275696, 843.648315, 126.478859
4, 584.543945, 892.026917, 124.434288
4, 371.785248, 423.006165, -268.128357
4, 344.355835, 250.387482, -81.224121
4, 295.127625, 730.647705, 48.376961
4, 519.700562, 975.38855, -83.943176
4, 977.394897, 878.130188, 69.892838
4, 897.028992, 603.384888, 139.10553
4, 514.196777, 199.556335, -83.336243
4, 698.367065, 81.449013, 266.171906
4, 989.694763, 282.129608, -75.669418
4, 951.005737, 378.959839, -96.031723
4, 375.214142, 368.884857, -269.903137
4, 1012.64624, 841.490723, 55.082848
4, 1081.388794, 396.016113, -179.017593
4, 858.654419, 283.028046, 77.80278
4, 958.011597, 473.809967, 13.816616
4, 207.110214, 539.924927, 35.710949
4, 1034.245361, 397.602356, 13.677177
4, 585.166016, 130.897598, 70.625473
4, 921.802307, 327.001373, 227.295074
4, 309.4487, 618.205383, 294.477814
4, 1032.802368, 797.606384, -76.405518
4, 328.294006, 454.418335, 135.206619
4, 778.086487, 790.334595, 143.713318
4, 663.413513, 489.480957, -187.100571
4, 1122.531982, 503.216095, 56.574287
4, 413.715485, 889.43866, 162.838913
4, 1076.156982, 486.279236, -61.871208
4, 487.959747, 475.133209, -367.5242
4, 563.437805, 195.584, 185.432877
4, 462.678406, 176.925049, -10.01004
4, 545.420471, 826.979919, 256.306427
4, 679.933716, 170.72496, 96.20311
4, 1022.324707, 694.646667, 11.82133
4, 1051.508545, 443.28653, 66.187187
4, 742.900757, 859.629272, -2.335904
4, 1053.901978, 355.41864, -32.845402
4, 768.386108, 130.535416, -117.172798
4, 487.83783, 691.116516, -34.519928
4, 325.275665, 664.617004, 26.973238
4, 676.75531, 440.850555, 13.112655
4, 542.957947, 608.510376, 87.100449
4, 520.649963, 380.610626, -7.51544
4, 880.215088, 783.33905, 182.834564
4, 1019.459412, 746.570801, 87.403236
4, 863.235413, 433.997742, -120.323517
4, 586.805298, 695.817139, 4.584396
4, 710.727661, 724.518616, -260.969452
4, 747.576721, 84.901634, 78.508278
4, 839.480408, 591.399536, -46.11224
4, 1122.53186, 554.968872, -26.761181
4, 454.924866, 727.27179, -74.952232
4, 866.190491, 184.259354, 95.237869
4, 1023.515137, 512.217468, -277.17392
4, 614.796021, 823.291077, -90.486671
4, 492.282532, 855.842102, 92.872749
4, 472.35022, 373.751312, -49.662762
4, 623.7146, 393.45462, 168.516769
4, 808.645935, 374.66333, 42.109909
4, 313.641602, 330.506592, 34.168903
4, 592.114624, 429.423706, -112.352806
4, 834.398499, 800.824158, 37.123096
4, 702.026062, 523.611145, -124.126198
4, 951.791321, 588.126892, -143.538849
4, 1110.798462, 648.114014, 146.023087
4, 482.066162, 941.169312, 94.360283
4, 264.824493, 649.803894, -8.516434
4, 455.152008, 512.476257, -45.156921
4, 675.145935, 122.421074, 77.23922
4, 296.075348, 813.942993, 223.771637
4, 628.103821, 721.886414, -66.156258
4, 390.684021, 742.572327, -46.268215
4, 971.211792, 203.360016, 31.266636
4, 1072.625366, 617.786133, -94.193367
4, 635.821472, 1000.72876, 67.611763
4, 991.1604, 421.066772, -162.964737
4, 970.405029, 741.118774, -57.02187
4, 547.494263, 542.349487, -122.490791
4, 250.375183, 407.440552, 9.98365
4, 554.843079, 95.090279, -4.91679
4, 653.124512, 561.415833, -301.51535
4, 256.510651, 537.690552, 21.807831
4, 782.985535, 183.015854, -229.780914
4, 872.910828, 328.894012, -55.704357
4, 1078.582153, 533.867249, 13.993202
4, 326.939636, 850.412109, -34.315289
4, 1007.735657, 237.129318, -100.350998
4, 986.131348, 789.365906, 30.483076
4, 465.816528, 224.456238, 96.787003
4, 323.468079, 771.456604, 164.818878
4, 460.231018, 560.596191, -10.234758
4, 795.07135, 980.828247, 49.930874
4, 433.001617, 935.106445, -5.609662
4, 1069.857178, 679.309509, -94.429993
4, 343.721436, 726.104248, 161.108627
4, 603.186829, 85.612083, -36.797565
4, 268.973145, 772.881836, 6.140397
4, 744.865295, 438.552948, -6.343573
4, 918.109375, 924.247009, -58.724037
4, 672.324707, 391.979065, -60.317371
4, 942.26416, 428.119507, 62.754345
4, 502.388489, 738.878357, 97.650131
4, 484.756439, 786.73291, 44.454536
4, 312.715118, 569.605164, 112.520241
4, 969.96283, 326.558868, -6.53361
4, 800.257935, 620.560486, -82.328514
4, 895.416992, 552.529419, -59.603634
4, 430.974701, 611.007507, 62.474445
4, 381.606903, 626.755798, 14.694773
4, 462.996674, 128.004807, 28.155478
4, 764.917175, 280.368835, 25.724348
4, 209.071777, 588.068665, -8.637501
4, 914.503113, 817.386414, -37.152908
4, 728.666565, 637.073792, -198.494385
4, 421.507446, 151.086777, -30.041035
4, 991.90686, 642.262939, 31.384663
4.1, 432.054413, 771.158447, -16.510649
4.1, 571.768372, 970.001465, 9.217244
4.1, 367.753143, 790.078918, -58.908207
4.1, 815.475159, 230.915741, -99.895477
4.1, 534.299255, 696.951843, -197.238098
4.1, 485.466156, 615.837646, 36.482674
4.1, 736.91803, 174.359024, 0.316587
4.1, 363.895935, 885.785034, 79.023651
4.1, 865.046387, 223.917801, 27.617599
4.1, 216.65892, 442.874756, 28.952259
4.1, 1040.692017, 278.247559, 0.189332
4.1, 806.930542, 434.181702, -88.206039
4.1, 386.21991, 272.80191, -15.008223
4.1, 412.301575, 479.911499, 6.656405
4.1, 713.291809, 471.282562, -84.686874
4.1, 568.597473, 655.398376, 99.089073
4.1, 1002.890015, 472.071716, -108.999481
4.1, 603.519348, 758.657166, 8.21911
4.1, 353.449615, 203.087219, 122.156853
4.1, 742.11853, 380.799744, -203.97644
4.1, 528.552979, 779.827942, 15.884119
4.1, 491.545166, 536.330383, 135.687469
4.1, 812.223083, 483.171295, 48.534798
4.1, 415.799408, 200.796783, 20.062302
4.1, 774.151367, 343.378845, 67.64093
4.1, 247.169907, 355.266724, -42.041149
4.1, 835.188232, 113.958763, 76.880714
4.1, 269.172516, 309.024475, -3.168825
4.1, 963.227966, 831.709351, 11.465619
4.1, 716.259521, 298.547821, 138.791901
4.1, 707.491089, 345.631958, -55.487148
4.1, 506.92807, 109.504021, 8.509476
4.1, 257.264832, 601.036438, 35.168449
4.1, 318.305298, 500.816803, 379.179199
4.1, 1119.253418, 601.782837, -6.612078
4.1, 862.91217, 918.275635, -5.683807
4.1, 375.219513, 838.009338, -2.810239
4.1, 1015.181152, 323.996979, 41.163342
4.1, 599.834534, 274.40744, 150.262115
4.1, 1110.288208, 434.64032, 127.915764
4.1, 921.799377, 881.549622, -95.515923
4.1, 454.230103, 653.7901, -19.440971
4.1, 247.171783, 729.81427, -41.368885
4.1, 649.588745, 82.014839, 47.023293
4.1, 520.062073, 650.312317, -37.425411
4.1, 420.868896, 689.739075, 38.147583
4.1, 556.241577, 741.903259, -67.013283
4.1, 749.067444, 231.383698, 289.814117
4.1, 381.154724, 558.142395, -98.432121
4.1, 209.000626, 490.766449, 60.813747
4.1, 463.970612, 898.0672, 204.790802
4.1, 437.659088, 850.991882, -32.983044
4.1, 544.26593, 874.665833, -112.202538
4.1, 655.595581, 803.165283, 178.83876
4.1, 809.437256, 305.184265, 432.161713
4.1, 992.507629, 370.236572, -22.604422
4.1, 216.731689, 636.881409, 10.642443
4.1, 762.744507, 482.465546, 21.171463
4.1, 566.844727, 309.528534, -150.298828
4.1, 528.680237, 922.641846, -160.729187
4.1, 229.427658, 683.344971, -28.766193
4.1, 826.275146, 859.274902, 42.90089
4.1, 741.221863, 994.018066, 36.36689
4.1, 881.822021, 838.033691, 126.361137
4.1, 586.196594, 901.334412, 124.240273
4.1, 365.993652, 413.945496, -268.301392
4.1, 343.165771, 250.879532, -80.903671
4.1, 296.114197, 729.99585, 48.378254
4.1, 519.777283, 977.214905, -83.887955
4.1, 977.455139, 877.097168, 69.814369
4.1, 907.942749, 596.846008, 139.302231
4.1, 510.740601, 210.695114, -83.44873
4.1, 696.794922, 81.169899, 266.282257
4.1, 988.330322, 284.22113, -75.762268
4.1, 945.073853, 382.43811, -96.258942
4.1, 383.068176, 364.407349, -270.156158
4.1, 1011.845154, 842.728577, 55.030525
4.1, 1082.407349, 393.96344, -178.975555
4.1, 853.012817, 275.237305, 77.692429
4.1, 954.202271, 478.646576, 13.497766
4.1, 207.088303, 539.174194, 35.724022
4.1, 1035.011963, 394.280823, 13.679158
4.1, 584.34375, 133.899048, 70.694077
4.1, 919.82489, 320.066193, 227.190063
4.1, 310.796417, 621.823425, 294.558472
4.1, 1040.313965, 805.140747, -76.620811
4.1, 312.709534, 448.009216, 135.437439
4.1, 783.342712, 800.726746, 143.639877
4.1, 663.930298, 480.054626, -187.494141
4.1, 1121.880615, 502.212036, 56.753605
4.1, 411.622711, 893.703674, 162.761978
4.1, 1077.78894, 479.228973, -61.868797
4.1, 481.877594, 474.653473, -367.66571
4.1, 556.652527, 197.415024, 185.319336
4.1, 462.493317, 177.442093, -10.276588
4.1, 549.737305, 825.543579, 256.397583
4.1, 676.462708, 171.17984, 96.245117
4.1, 1028.319702, 700.621033, 11.813985
4.1, 1044.983765, 443.145081, 65.97876
4.1, 735.653381, 870.2771, -2.658746
4.1, 1057.96521, 351.785767, -32.68734
4.1, 765.21106, 128.719666, -117.476143
4.1, 485.938232, 692.397705, -34.455769
4.1, 336.36264, 663.14563, 26.74041
4.1, 683.863831, 430.13736, 12.819764
4.1, 547.784912, 609.827637, 87.212952
4.1, 527.51886, 385.445587, -7.634025
4.1, 884.909302, 773.535095, 182.853912
4.1, 1029.235596, 751.702454, 87.509514
4.1, 869.002136, 444.037811, -120.204865
4.1, 585.509216, 701.05426, 4.34014
4.1, 701.600464, 726.054626, -261.097595
4.1, 744.653259, 84.953934, 78.588135
4.1, 842.472412, 599.179932, -46.048199
4.1, 1122.91272, 553.305359, -26.827435
4.1, 453.148926, 727.575256, -75.128685
4.1, 872.582153, 175.626007, 95.393616
4.1, 1024.659668, 514.791016, -277.19281
4.1, 607.468628, 828.860596, -90.6604
4.1, 496.183655, 859.8479, 92.845261
4.1, 480.245361, 370.730621, -49.830246
4.1, 627.342041, 396.727844, 168.631287
4.1, 808.114563, 384.960083, 42.373737
4.1, 312.786102, 331.074402, 34.279415
4.1, 591.32312, 429.434357, -112.60405
4.1, 845.138611, 806.007019, 37.317268
4.1, 706.324585, 519.809265, -123.937721
4.1, 961.51709, 576.306274, -143.862488
4.1, 1110.321899, 647.067444, 146.128189
4.1, 484.431763, 943.817322, 94.523499
4.1, 266.119476, 651.571899, -8.589902
4.1, 449.085083, 513.10437, -45.223747
4.1, 672.887695, 122.673805, 77.165321
4.1, 296.777771, 814.84314, 223.772797
4.1, 631.127869, 718.689331, -65.942444
4.1, 390.747223, 745.267151, -46.19455
4.1, 973.499329, 208.793365, 31.484348
4.1, 1072.876465, 617.479065, -94.093918
4.1, 631.280273, 999.729919, 68.128418
4.1, 996.35553, 423.49585, -162.987869
4.1, 979.427612, 742.192505, -56.907223
4.1, 539.406921, 549.670349, -122.466148
4.1, 246.79332, 404.812317, 10.038401
4.1, 552.59137, 95.085503, -5.085967
4.1, 666.536072, 565.122681, -301.799713
4.1, 255.330109, 529.091614, 21.519543
4.1, 784.71521, 177.109589, -229.924301
4.1, 871.687866, 324.702881, -55.765614
4.1, 1078.303223, 527.238037, 13.912453
4.1, 327.984985, 851.210083, -34.40448
4.1, 1010.691345, 239.991043, -100.402504
4.1, 993.379333, 791.475647, 30.49935
4.1, 458.590393, 226.333237, 96.837257
4.1, 322.337891, 770.925049, 164.823395
4.1, 449.490082, 561.44397, -10.449199
4.1, 801.438538, 978.400757, 49.914101
4.1, 434.955048, 938.689453, -5.452244
4.1, 1074.660156, 684.802429, -94.395691
4.1, 344.84375, 727.401917, 161.042419
4.1, 601.004639, 85.69529, -36.823307
4.1, 270.946899, 773.07959, 6.083408
4.1, 750.178833, 437.19754, -6.345118
4.1, 912.415161, 927.51001, -58.595894
4.1, 673.506897, 382.555908, -60.009914
4.1, 949.753906, 429.410065, 62.832485
4.1, 499.439362, 740.768799, 97.676582
4.1, 478.030884, 787.733154, 44.65379
4.1, 322.910797, 573.025146, 112.567741
4.1, 967.046875, 328.635712, -6.611363
4.1, 806.654236, 632.095459, -82.311356
4.1, 885.72876, 549.735718, -59.82119
4.1, 435.637543, 609.37207, 62.413727
4.1, 373.850586, 608.89679, 14.326826
4.1, 460.756744, 129.558151, 28.151081
4.1, 768.083374, 278.331268, 25.633097
4.1, 208.560059, 589.496582, -8.559677
4.1, 919.541931, 808.529846, -37.166451
4.1, 723.744202, 628.854248, -198.481735
4.1, 419.705383, 153.048203, -29.924751
4.1, 1002.201416, 644.587524, 31.25765
4.2, 430.048523, 773.615234, -16.357079
4.2, 567.706787, 964.550476, 9.292261
4.2, 365.668976, 790.943237, -58.873421
4.2, 817.029846, 225.874619, -100.217941
4.2, 533.566223, 699.863586, -197.356964
4.2, 490.769196, 618.050354, 36.370041
4.2, 738.298828, 168.931564, 0.049065
4.2, 363.117798, 886.810913, 79.071686
4.2, 866.337524, 218.357742, 27.819004
4.2, 216.82338, 444.052124, 29.046795
4.2, 1044.361084, 284.176666, 0.359818
4.2, 819.655212, 442.354401, -88.556404
4.2, 380.488953, 278.696259, -15.118061
4.2, 413.935516, 470.682404, 6.80903
4.2, 713.099426, 468.021484, -84.823448
4.2, 573.455261, 658.729797, 99.054642
4.2, 999.566406, 476.315277, -109.018112
4.2, 601.518188, 752.865662, 8.006819
4.2, 354.282715, 202.481354, 121.877953
4.2, 730.59729, 383.056305, -204.374496
4.2, 524.931458, 785.792847, 15.900978
4.2, 484.680847, 536.889648, 135.520035
4.2, 812.96875, 499.424957, 48.407982
4.2, 409.89212, 201.98819, 19.98922
4.2, 771.541504, 350.441437, 67.826073
4.2, 247.39566, 351.016327, -41.979733
4.2, 834.083191, 113.722893, 77.207039
4.2, 269.217957, 308.637665, -3.256385
4.2, 960.35437, 833.434387, 11.33715
4.2, 726.639404, 292.735596, 139.011978
4.2, 709.890869, 338.533752, -55.409672
4.2, 504.664459, 110.050446, 8.40254
4.2, 259.80481, 605.678467, 34.869228
4.2, 304.226318, 496.819336, 379.390839
4.2, 1118.760498, 600.124023, -6.609116
4.2, 861.808105, 906.704773, -5.64596
4.2, 374.390503, 838.633545, -2.858418
4.2, 1012.307678, 328.575714, 41.122093
4.2, 611.992859, 277.447937, 150.292816
4.2, 1110.027832, 432.659332, 128.052933
4.2, 916.346069, 886.32135, -95.77726
4.2, 458.081909, 653.018921, -19.600193
4.2, 247.986481, 730.070312, -41.361019
4.2, 648.517517, 81.901283, 47.00214
4.2, 525.60437, 652.183655, -37.656258
4.2, 421.846832, 686.220581, 38.026901
4.2, 552.908447, 746.315674, -66.974174
4.2, 754.945007, 228.061325, 290.27066
4.2, 377.669067, 543.648499, -98.631721
4.2, 209.601242, 492.155884, 60.822792
4.2, 462.014954, 897.78479, 204.702972
4.2, 437.459778, 852.849915, -32.733891
4.2, 552.482971, 873.232361, -112.318306
4.2, 647.696899, 799.352661, 178.704865
4.2, 810.503662, 320.500275, 432.526825
4.2, 988.338928, 372.12616, -22.499819
4.2, 216.826843, 637.769958, 10.618884
4.2, 762.59314, 483.473969, 21.127459
4.2, 569.450378, 303.16507, -150.416443
4.2, 526.312622, 915.559875, -160.764771
4.2, 230.168365, 684.510864, -28.771534
4.2, 833.904602, 866.198608, 42.970768
4.2, 742.178528, 993.972534, 36.506611
4.2, 894.633362, 833.279358, 126.522324
4.2, 587.028748, 907.684143, 123.985382
4.2, 365.632324, 402.879944, -268.490875
4.2, 341.895874, 248.4039, -80.891518
4.2, 296.069397, 728.475159, 48.540016
4.2, 519.504944, 976.313354, -84.076439
4.2, 976.189148, 878.967285, 69.950317
4.2, 913.662231, 591.243408, 139.213089
4.2, 507.234528, 226.09201, -83.615967
4.2, 695.786987, 81.378059, 266.386475
4.2, 988.144043, 287.322784, -75.900993
4.2, 938.326416, 387.746948, -96.385933
4.2, 394.476288, 363.118103, -270.438873
4.2, 1010.920227, 842.884521, 55.025158
4.2, 1083.355591, 392.160217, -179.051788
4.2, 845.249084, 264.941406, 77.515305
4.2, 951.494751, 482.03244, 13.059227
4.2, 207.582581, 541.184021, 35.694496
4.2, 1035.990356, 389.354919, 13.744542
4.2, 582.942383, 131.06427, 70.647087
4.2, 920.783264, 309.43515, 227.033676
4.2, 315.795868, 625.178223, 294.861969
4.2, 1039.419189, 806.920837, -76.57061
4.2, 292.529938, 445.610321, 135.625977
4.2, 785.49762, 812.412292, 143.354553
4.2, 664.869507, 472.225861, -187.926712
4.2, 1121.856079, 501.54007, 56.867722
4.2, 413.867645, 895.216614, 162.55957
4.2, 1079.839111, 473.520447, -61.757931
4.2, 474.857941, 473.169189, -368.01123
4.2, 551.532043, 199.279785, 185.58873
4.2, 462.255646, 178.354507, -10.324239
4.2, 555.709656, 824.42041, 256.506958
4.2, 672.21875, 172.582367, 96.381531
4.2, 1034.209106, 708.75238, 11.868649
4.2, 1044.112305, 439.658234, 66.001442
4.2, 729.450012, 874.084534, -2.982046
4.2, 1062.174438, 348.67569, -32.895245
4.2, 766.006897, 126.870293, -117.497452
4.2, 483.395569, 694.639099, -34.260376
4.2, 349.326752, 660.860229, 26.613918
4.2, 692.622986, 424.229919, 12.549233
4.2, 553.293884, 611.371033, 87.498116
4.2, 532.386841, 392.919708, -7.675715
4.2, 891.337708, 764.865173, 182.992844
4.2, 1037.571655, 757.160461, 87.487167
4.2, 871.286499, 448.668488, -120.305908
4.2, 582.924194, 706.995789, 4.472527
4.2, 692.658569, 721.273804, -261.188995
4.2, 743.520874, 84.220192, 78.528313
4.2, 843.680786, 607.437805, -46.236481
4.2, 1121.744263, 553.153809, -26.891609
4.2, 449.140991, 729.989075, -75.428459
4.2, 875.428101, 171.526764, 95.484665
4.2, 1025.895874, 516.339661, -277.22879
4.2, 604.429932, 836.0625, -90.795959
4.2, 501.252563, 866.311829, 92.584999
4.2, 488.067474, 368.876953, -50.053204
4.2, 631.541626, 401.845184, 168.805481
4.2, 808.039917, 392.44458, 42.356438
4.2, 310.290161, 335.519562, 34.290295
4.2, 593.063538, 431.452759, -112.767151
4.2, 851.904785, 809.920532, 37.298695
4.2, 703.673523, 515.923645, -123.94175
4.2, 978.328674, 563.411011, -144.404343
4.2, 1108.657471, 647.530823, 146.123322
4.2, 484.888977, 941.595703, 94.469635
4.2, 267.344543, 653.753235, -8.360595
4.2, 442.092072, 511.300873, -45.109512
4.2, 672.680786, 122.545509, 77.23407
4.2, 296.609375, 815.065125, 223.758987
4.2, 631.573547, 715.125854, -65.756775
4.2, 388.991821, 747.28833, -46.256958
4.2, 978.495361, 210.284882, 31.618414
4.2, 1072.539551, 613.786377, -94.260567
4.2, 634.723755, 1000.88916, 68.033089
4.2, 1000.359741, 422.808594, -162.924591
4.2, 990.049316, 746.118103, -56.976921
4.2, 527.455933, 558.820862, -122.825752
4.2, 242.072784, 402.832123, 9.869431
4.2, 550.844727, 96.164352, -4.954076
4.2, 676.187805, 572.274231, -301.895935
4.2, 252.756851, 517.092407, 21.547825
4.2, 785.387329, 171.201431, -230.022842
4.2, 871.458679, 316.513641, -55.696972
4.2, 1077.604736, 521.148254, 13.887531
4.2, 328.114288, 851.952698, -34.534706
4.2, 1015.166565, 246.010239, -100.441971
4.2, 992.552673, 794.059326, 30.518518
4.2, 452.634857, 225.754364, 97.016983
4.2, 320.790222, 769.78479, 164.609299
4.2, 439.828003, 559.978699, -10.552605
4.2, 804.578796, 976.291992, 49.95509
4.2, 435.477173, 939.321472, -5.392483
4.2, 1083.882202, 689.617859, -94.178055
4.2, 345.700714, 724.810608, 160.983688
4.2, 600.131836, 85.743324, -36.790596
4.2, 273.370453, 773.056335, 6.169811
4.2, 758.900818, 435.608093, -6.483769
4.2, 903.946045, 932.934326, -58.468441
4.2, 671.54126, 374.71701, -59.80257
4.2, 953.485168, 433.547638, 63.094063
4.2, 497.446869, 744.240417, 97.882362
4.2, 477.061188, 788.847595, 44.646309
4.2, 329.815887, 578.681702, 112.265793
4.2, 965.369324, 329.838135, -6.75656
4.2, 813.519409, 644.888794, -82.296165
4.2, 877.597412, 548.672913, -59.633743
4.2, 434.867035, 610.045776, 62.659985
4.2, 375.117188, 596.774414, 13.925908
4.2, 459.908661, 130.333176, 28.190279
4.2, 776.802185, 275.231476, 25.612425
4.2, 209.439346, 590.2005, -8.507927
4.2, 928.487061, 795.143066, -37.425884
4.2, 716.092651, 621.902039, -198.203384
4.2, 417.724182, 154.08905, -29.985703
4.2, 1009.905884, 639.61731, 31.512045
4.3, 424.699188, 777.634155, -16.306599
4.3, 564.923279, 961.091675, 9.416477
4.3, 364.072174, 790.945312, -59.061562
4.3, 816.833923, 217.102219, -100.429604
4.3, 528.392456, 703.448975, -197.575424
4.3, 494.895477, 618.674011, 36.473293
4.3, 738.30426, 165.456482, 0.074189
4.3, 364.273041, 886.937439, 79.0839
4.3, 864.621033, 216.051697, 27.895369
4.3, 216.243683, 444.084747, 29.289665
4.3, 1049.141846, 291.734833, 0.601642
4.3, 824.265503, 449.017181, -88.657021
4.3, 371.064819, 286.398071, -15.13912
4.3, 418.834717, 459.510132, 6.629145
4.3, 717.543945, 466.12326, -85.078316
4.3, 577.690491, 661.147644, 98.918533
4.3, 996.816467, 482.002472, -109.188652
4.3, 600.766602, 752.765442, 7.756213
4.3, 357.776733, 199.45546, 121.934013
4.3, 725.244202, 378.098907, -204.51683
4.3, 522.658142, 791.889038, 15.940802
4.3, 476.489166, 535.085083, 135.388153
4.3, 809.811951, 513.73999, 48.25275
4.3, 407.099701, 201.489914, 19.795055
4.3, 770.240112, 358.87973, 67.972435
4.3, 249.776474, 347.750366, -41.743999
4.3, 830.171448, 112.247093, 77.312309
4.3, 271.461426, 305.347595, -3.522925
4.3, 960.044495, 835.36969, 11.413465
4.3, 738.327698, 287.110046, 139.251373
4.3, 711.643738, 330.286285, -55.481533
4.3, 502.94397, 110.867409, 8.489013
4.3, 257.786682, 607.438049, 34.778084
4.3, 295.420319, 492.534698, 379.619812
4.3, 1119.400879, 600.465576, -6.457337
4.3, 860.729736, 904.583496, -5.934136
4.3, 376.329102, 839.839844, -2.829584
4.3, 1010.126709, 332.648071, 40.926376
4.3, 626.230164, 279.716553, 150.430161
4.3, 1107.875977, 429.614929, 128.181
4.3, 912.760132, 889.487, -95.692627
4.3, 461.157867, 653.067383, -19.908514
4.3, 248.093643, 730.823059, -41.367256
4.3, 646.413391, 82.297607, 46.945843
4.3, 528.463318, 653.204102, -37.788975
4.3, 424.857849, 685.526367, 38.15033
4.3, 549.397522, 749.592468, -66.815331
4.3, 758.75708, 223.676743, 291.102478
4.3, 373.667725, 532.071228, -98.859962
4.3, 208.983093, 492.293732, 60.811054
4.3, 461.821075, 897.022522, 204.687195
4.3, 436.744019, 853.680847, -32.926411
4.3, 560.441528, 871.67981, -112.806923
4.3, 644.9823, 798.616089, 178.815491
4.3, 812.025208, 329.045807, 432.543091
4.3, 982.465149, 375.280975, -22.587578
4.3, 216.984055, 637.779236, 10.61069
4.3, 763.059631, 484.923157, 21.086187
4.3, 579.773254, 293.773254, -150.958328
4.3, 524.650513, 910.149902, -160.780014
4.3, 229.859467, 684.428955, -28.786531
4.3, 833.024536, 862.985168, 43.293941
4.3, 744.205872, 992.986694, 36.423183
4.3, 906.615967, 826.984863, 126.535355
4.3, 583.598694, 916.067383, 123.862572
4.3, 367.725311, 390.296509, -268.655518
4.3, 342.276459, 245.541595, -80.804222
4.3, 295.715546, 723.89447, 48.622948
4.3, 518.680115, 976.180969, -84.06028
4.3, 970.676514, 882.919189, 69.868309
4.3, 920.626282, 581.562256, 138.959183
4.3, 502.205292, 236.819138, -83.766296
4.3, 693.582581, 81.207069, 266.417542
4.3, 990.160583, 289.040741, -76.130089
4.3, 930.606262, 393.037018, -96.549522
4.3, 406.758484, 361.444946, -270.976929
4.3, 1007.383545, 850.194275, 55.09985
4.3, 1078.41626, 391.725433, -179.299805
4.3, 839.950989, 259.974823, 77.286781
4.3, 949.065979, 485.918488, 12.905679
4.3, 206.93367, 541.559204, 35.752823
4.3, 1030.876099, 382.20636, 13.82619
4.3, 581.374634, 131.443176, 70.748474
4.3, 925.943542, 295.189667, 226.706192
4.3, 321.507935, 630.552246, 295.331207
4.3, 1038.184692, 808.719421, -76.706451
4.3, 278.91394, 446.569672, 135.531799
4.3, 785.335632, 824.140564, 143.424591
4.3, 669.056213, 463.659912, -188.241302
4.3, 1121.823486, 498.25766, 56.975319
4.3, 412.056427, 896.479309, 162.649933
4.3, 1082.074829, 469.848358, -61.81213
4.3, 468.399292, 470.59198, -368.409241
4.3, 541.396667, 207.43161, 185.849213
4.3, 461.514618, 178.810043, -10.236493
4.3, 560.400269, 822.796204, 256.968018
4.3, 667.229126, 172.95636, 96.188499
4.3, 1040.626709, 712.34729, 12.002782
4.3, 1045.361328, 439.117554, 66.226631
4.3, 722.246582, 878.13147, -3.121149
4.3, 1062.033325, 343.75293, -33.084103
4.3, 769.079468, 124.196266, -117.598907
4.3, 479.823608, 697.81366, -34.145615
4.3, 364.016205, 655.099609, 26.553141
4.3, 701.438843, 420.965149, 12.565965
4.3, 561.001648, 615.397888, 87.743973
4.3, 534.652588, 401.2276, -7.497319
4.3, 897.363708, 756.472961, 183.105942
4.3, 1042.449829, 760.788818, 87.535507
4.3, 880.359375, 456.787018, -120.167786
4.3, 579.286926, 709.84137, 4.418984
4.3, 678.204224, 713.752869, -261.42865
4.3, 741.829224, 83.883072, 78.53595
4.3, 841.437134, 612.871765, -46.472874
4.3, 1120.194946, 549.666626, -26.89143
4.3, 448.30191, 734.29126, -75.542282
4.3, 876.375366, 168.872513, 95.523422
4.3, 1028.350952, 517.505859, -277.264954
4.3, 603.518555, 846.038879, -90.858307
4.3, 501.541138, 867.891479, 92.537186
4.3, 495.614838, 370.782532, -50.188053
4.3, 640.978943, 406.724091, 168.801773
4.3, 805.037903, 402.373016, 42.250847
4.3, 306.420227, 340.119507, 34.448708
4.3, 599.503967, 434.96405, -112.721649
4.3, 860.090393, 812.854858, 37.321938
4.3, 699.274353, 514.355713, -124.047195
4.3, 999.899292, 557.742859, -145.04184
4.3, 1107.602539, 645.289368, 146.148285
4.3, 485.714844, 939.643616, 94.687546
4.3, 271.801239, 659.802002, -8.075192
4.3, 434.326233, 509.259216, -44.99218
4.3, 670.486877, 122.288033, 77.234093
4.3, 296.478424, 815.457336, 223.915741
4.3, 627.635376, 709.737732, -65.493805
4.3, 386.623962, 748.061646, -46.415684
4.3, 984.662903, 212.556335, 31.446878
4.3, 1072.7052, 612.607666, -94.398758
4.3, 640.484253, 1000.832642, 67.989265
4.3, 1000.152527, 419.764008, -163.026703
4.3, 995.091858, 748.898926, -57.296181
4.3, 515.379822, 563.881165, -122.920197
4.3, 236.218338, 399.643768, 9.758755
4.3, 550.020813, 96.052864, -4.940948
4.3, 681.831116, 573.791748, -302.23819
4.3, 253.104294, 515.398926, 21.597433
4.3, 791.426514, 167.401276, -230.174561
4.3, 877.815002, 309.476288, -55.558216
4.3, 1077.570312, 520.175293, 13.971585
4.3, 327.87326, 852.248901, -34.715069
4.3, 1018.453918, 249.574371, -100.583748
4.3, 991.106323, 797.215027, 30.381269
4.3, 448.811096, 225.574554, 97.570992
4.3, 322.922211, 764.939758, 164.698212
4.3, 430.794006, 558.196899, -10.575151
4.3, 807.28009, 976.29895, 49.879604
4.3, 436.836243, 939.634888, -5.270291
4.3, 1093.694946, 692.496033, -93.977608
4.3, 344.670197, 721.903625, 161.025101
4.3, 598.091614, 85.221909, -36.75396
4.3, 274.548096, 770.886536, 6.075416
4.3, 768.170105, 437.07016, -6.598625
4.3, 897.934204, 935.653503, -58.422653
4.3, 666.784973, 365.940308, -59.521572
4.3, 955.400391, 435.49295, 63.247379
4.3, 495.301605, 748.931213, 98.168648
4.3, 471.974152, 794.313965, 44.731674
4.3, 332.007843, 582.795837, 112.344292
4.3, 961.091919, 331.555817, -6.621336
4.3, 819.951172, 656.753845, -82.168251
4.3, 870.883057, 549.073059, -59.682644
4.3, 439.758881, 608.570801, 62.914005
4.3, 388.455719, 586.556091, 13.649476
4.3, 458.367615, 131.237396, 28.090126
4.3, 787.349182, 274.530609, 25.580521
4.3, 209.034531, 590.233398, -8.547064
4.3, 940.209412, 787.513489, -37.474457
4.3, 711.926636, 618.48291, -197.991989
4.3, 416.151123, 154.488022, -29.873539
4.3, 1019.470215, 636.847351, 31.68708
4.4, 419.099213, 781.341125, -16.260756
4.4, 565.310791, 962.72168, 9.445659
4.4, 361.075073, 791.933899, -59.167229
4.4, 815.940308, 209.600388, -100.309883
4.4, 523.396301, 704.53717, -197.840271
4.4, 498.906342, 617.238403, 36.522293
4.4, 748.127563, 162.659912, 0.211584
4.4, 364.23407, 886.774048, 78.9739
4.4, 864.616577, 207.204254, 27.733513
4.4, 216.592163, 443.922241, 29.244373
4.4, 1051.727783, 295.300629, 0.727526
4.4, 830.132812, 459.995087, -88.561623
4.4, 360.894043, 292.500275, -15.261515
4.4, 420.928284, 452.440704, 6.619493
4.4, 720.985535, 466.292114, -85.241127
4.4, 582.19812, 666.335632, 98.956345
4.4, 993.657227, 485.253815, -109.291389
4.4, 604.614929, 750.280762, 7.686856
4.4, 358.669189, 198.696747, 121.955315
4.4, 721.623718, 373.016754, -204.582703
4.4, 514.883667, 795.879089, 16.090197
4.4, 471.559448, 530.542236, 135.233688
4.4, 804.676636, 523.842163, 48.111912
4.4, 407.123627, 202.810532, 19.798386
4.4, 770.703369, 367.833771, 67.894638
4.4, 251.42157, 344.002319, -41.45359
4.4, 824.184875, 109.563103, 77.144485
4.4, 274.195557, 300.052979, -3.817107
4.4, 958.821838, 837.009155, 11.346813
4.4, 744.456116, 282.087769, 139.255859
4.4, 715.539734, 324.247162, -55.815769
4.4, 501.974335, 110.930702, 8.519299
4.4, 255.130707, 607.28717, 34.755062
4.4, 290.741058, 491.505096, 379.684265
4.4, 1120.390869, 597.40863, -6.636057
4.4, 863.013245, 900.641357, -6.252698
4.4, 377.638855, 839.391052, -2.554277
4.4, 1003.378784, 334.075226, 40.760361
4.4, 642.951172, 285.105194, 150.420761
4.4, 1107.255859, 423.987274, 128.561691
4.4, 910.792664, 892.353149, -95.445671
4.4, 465.622894, 653.402039, -20.350307
4.4, 246.969681, 729.614197, -41.37011
4.4, 644.768982, 82.074341, 46.936756
4.4, 529.241699, 653.911926, -37.808544
4.4, 428.288208, 685.467957, 38.287445
4.4, 541.146301, 751.944458, -66.516579
4.4, 758.198975, 222.651428, 291.78244
4.4, 369.527222, 517.69104, -99.193016
4.4, 209.118729, 491.885773, 60.781227
4.4, 460.628387, 895.996216, 204.871017
4.4, 430.144592, 853.696167, -33.053276
4.4, 564.054932, 872.68811, -112.797646
4.4, 635.529846, 796.770874, 179.190002
4.4, 813.682495, 340.661102, 432.768951
4.4, 977.299255, 374.683655, -22.539141
4.4, 217.275482, 636.44519, 10.572592
4.4, 764.485229, 488.072144, 20.914064
4.4, 593.337891, 288.61795, -151.139679
4.4, 525.468201, 904.555847, -160.960052
4.4, 229.907928, 683.906128, -28.772638
4.4, 836.801208, 859.739868, 43.797386
4.4, 745.520203, 993.294006, 36.282673
4.4, 912.739502, 819.286865, 126.443718
4.4, 584.424561, 917.954956, 123.782455
4.4, 372.215942, 379.459473, -268.995087
4.4, 344.438263, 243.808716, -81.032738
4.4, 295.044617, 720.996521, 48.651695
4.4, 518.904724, 976.215942, -84.100655
4.4, 973.145508, 883.099609, 70.05365
4.4, 924.698853, 578.345337, 138.941452
4.4, 494.62207, 253.426636, -83.762886
4.4, 692.784485, 80.947678, 266.542419
4.4, 984.907104, 287.91925, -76.204826
4.4, 921.928772, 402.151978, -96.859245
4.4, 418.484924, 364.889282, -271.299896
4.4, 1007.450867, 848.510498, 54.923618
4.4, 1072.330811, 390.075836, -179.574036
4.4, 839.909363, 254.644699, 77.380898
4.4, 944.828918, 490.204132, 13.157312
4.4, 207.314453, 540.085266, 35.705029
4.4, 1026.747681, 376.578979, 14.051574
4.4, 578.692322, 132.374405, 71.27636
4.4, 936.526428, 283.325104, 226.548447
4.4, 327.892181, 637.437073, 295.562256
4.4, 1035.851196, 813.181274, -76.657555
4.4, 268.205658, 446.440735, 135.514099
4.4, 784.195923, 838.789917, 143.627014
4.4, 672.594299, 458.666229, -188.266251
4.4, 1121.791626, 496.052582, 56.93391
4.4, 411.023407, 898.754883, 162.725983
4.4, 1080.907471, 468.480621, -61.818878
4.4, 468.851227, 467.975433, -368.60498
4.4, 531.675476, 217.471741, 186.235107
4.4, 459.824493, 179.580139, -10.313652
4.4, 565.315002, 823.215271, 257.122467
4.4, 660.8526, 172.502777, 95.750969
4.4, 1048.364136, 716.539124, 11.791354
4.4, 1044.85022, 436.096771, 66.153328
4.4, 710.541748, 881.198608, -3.271965
4.4, 1062.5448, 341.946472, -33.338932
4.4, 775.688171, 117.433937, -117.418282
4.4, 474.202728, 700.614136, -34.095455
4.4, 377.375793, 649.052246, 26.488829
4.4, 706.079651, 419.044617, 12.593338
4.4, 567.906128, 618.626343, 87.762398
4.4, 542.446228, 412.49176, -7.191804
4.4, 904.777039, 749.318726, 183.204956
4.4, 1050.436523, 765.377991, 87.430695
4.4, 886.728821, 463.457367, -120.122131
4.4, 572.413086, 714.057861, 4.398102
4.4, 669.545593, 703.49762, -261.429382
4.4, 740.348755, 84.082703, 78.537567
4.4, 837.192871, 615.665833, -46.736809
4.4, 1117.421021, 549.53656, -26.732153
4.4, 444.942566, 740.996033, -75.627518
4.4, 880.623169, 160.695587, 95.722191
4.4, 1029.148682, 520.403259, -277.310211
4.4, 607.052307, 847.616882, -90.932915
4.4, 499.146515, 864.385193, 92.711227
4.4, 506.499298, 374.224884, -50.480179
4.4, 650.19751, 411.507782, 168.955292
4.4, 807.624573, 406.897552, 42.295395
4.4, 298.969818, 345.597931, 34.538681
4.4, 603.692871, 437.171844, -112.498772
4.4, 864.181763, 816.813965, 37.231636
4.4, 699.67981, 509.379303, -124.384903
4.4, 1012.635193, 568.562256, -145.482025
4.4, 1108.318848, 644.799072, 146.275803
4.4, 487.889557, 937.864746, 94.75219
4.4, 274.293945, 663.770569, -8.330327
4.4, 431.034271, 503.31192, -45.109215
4.4, 667.927856, 122.388672, 77.105728
4.4, 297.074188, 814.902832, 223.849991
4.4, 619.772949, 704.317139, -65.31456
4.4, 383.765564, 747.990845, -46.488873
4.4, 989.397766, 217.189972, 31.380091
4.4, 1071.974731, 612.814209, -94.385689
4.4, 645.529114, 1000.97699, 67.755798
4.4, 1000.392883, 418.13446, -162.863739
4.4, 1000.592773, 751.380676, -57.307693
4.4, 504.403992, 568.006836, -123.202248
4.4, 229.864395, 396.418182, 9.800605
4.4, 547.591248, 96.475998, -4.966414
4.4, 685.778442, 575.609863, -302.16568
4.4, 250.800476, 519.473328, 21.686102
4.4, 796.741516, 162.912216, -230.057922
4.4, 885.635925, 300.417358, -55.548016
4.4, 1077.707886, 516.135071, 14.041474
4.4, 330.901672, 850.833191, -34.678757
4.4, 1022.819092, 256.190277, -100.515862
4.4, 988.984192, 799.587524, 30.433243
4.4, 447.867737, 231.027985, 97.781792
4.4, 323.133331, 761.679626, 164.801773
4.4, 428.442078, 554.518494, -10.386443
4.4, 809.51001, 974.535156, 49.912956
4.4, 438.089569, 940.69873, -5.33034
4.4, 1098.238281, 692.595642, -94.009109
4.4, 344.434814, 718.058716, 161.006943
4.4, 595.700134, 85.666771, -36.783745
4.4, 273.680176, 771.37616, 6.006739
4.4, 772.890076, 441.072205, -6.561561
4.4, 894.318848, 938.387024, -58.356956
4.4, 655.9646, 364.460693, -59.067348
4.4, 955.935608, 434.998749, 63.198017
4.4, 492.255768, 754.077393, 98.182388
4.4, 467.230469, 794.684692, 44.837715
4.4, 338.869476, 590.194397, 112.366905
4.4, 956.028992, 331.569336, -6.684791
4.4, 828.814453, 666.455078, -82.114037
4.4, 864.864563, 549.544983, -59.459518
4.4, 449.711151, 605.440735, 63.070652
4.4, 389.879822, 584.535217, 13.526703
4.4, 456.614014, 131.495514, 28.130583
4.4, 796.065552, 275.73349, 25.559269
4.4, 208.872116, 589.214844, -8.544847
4.4, 943.052856, 778.20105, -37.729015
4.4, 709.077026, 619.858032, -198.370621
4.4, 415.062714, 156.083511, -29.801363
4.4, 1028.414673, 632.735718, 31.889713
4.5, 410.210114, 783.462891, -16.364433
4.5, 565.269531, 967.072693, 9.690776
4.5, 354.785736, 794.596619, -59.244507
4.5, 814.134155, 206.132294, -100.318497
4.5, 517.372864, 706.557678, -198.150131
4.5, 502.570496, 617.384155, 36.534264
4.5, 751.265869, 162.150665, 0.525883
4.5, 364.15625, 886.919678, 79.084572
4.5, 860.613098, 198.507751, 27.245182
4.5, 217.208755, 443.589294, 28.931988
4.5, 1052.608887, 296.468903, 0.772226
4.5, 838.584961, 471.508057, -88.616501
4.5, 349.563385, 296.141602, -15.20295
4.5, 427.274414, 442.289429, 6.621513
4.5, 726.350952, 461.318024, -85.351364
4.5, 579.359558, 671.213806, 98.638489
4.5, 988.127075, 491.253723, -109.56134
4.5, 610.509644, 749.633179, 7.719429
4.5, 359.437164, 197.112946, 121.941299
4.5, 717.746643, 365.766815, -204.496277
4.5, 508.757324, 799.593506, 16.160685
4.5, 469.226074, 522.401062, 135.270554
4.5, 798.029968, 532.582581, 48.144547
4.5, 410.527954, 205.874451, 19.904863
4.5, 771.159729, 375.856659, 67.974983
4.5, 250.930679, 344.395477, -41.478554
4.5, 823.625122, 109.519058, 77.051498
4.5, 276.805878, 296.473755, -3.911356
4.5, 957.866943, 838.55304, 11.418614
4.5, 752.686523, 275.160004, 139.305191
4.5, 719.439697, 316.409912, -56.034698
4.5, 498.862885, 112.171921, 8.49957
4.5, 255.6866, 608.575256, 34.736408
4.5, 291.10437, 488.455444, 379.968201
4.5, 1120.215454, 596.556519, -6.489745
4.5, 863.949402, 899.065857, -6.559636
4.5, 376.130981, 839.238586, -2.662774
4.5, 997.019592, 331.943573, 40.861504
4.5, 658.416687, 288.051239, 150.414291
4.5, 1107.507446, 421.934875, 128.632935
4.5, 914.318542, 897.800842, -95.349327
4.5, 470.422974, 654.443909, -20.55555
4.5, 247.237579, 729.607727, -41.437218
4.5, 641.522888, 82.129333, 46.981068
4.5, 530.989075, 655.419617, -37.874249
4.5, 426.184662, 677.830566, 38.174103
4.5, 536.730164, 756.184937, -66.562859
4.5, 753.195312, 222.199997, 292.239899
4.5, 368.126099, 501.920227, -99.24511
4.5, 208.957626, 490.708252, 60.867699
4.5, 458.587433, 894.924438, 204.912292
4.5, 423.728058, 856.75238, -33.149727
4.5, 568.202393, 870.40564, -112.970322
4.5, 626.626831, 796.848694, 179.298767
4.5, 819.780945, 351.356537, 433.306671
4.5, 972.81073, 374.180084, -22.387304
4.5, 217.179245, 636.340576, 10.494327
4.5, 767.287231, 490.60788, 20.884958
4.5, 607.591309, 288.165222, -151.134323
4.5, 526.459045, 900.655884, -161.177505
4.5, 229.876999, 684.74585, -28.84094
4.5, 841.551819, 856.457825, 44.208557
4.5, 747.344421, 992.142761, 36.077271
4.5, 917.064148, 809.152588, 126.499672
4.5, 581.050415, 919.911133, 123.647987
4.5, 380.28891, 370.422913, -269.338959
4.5, 351.165039, 245.281357, -81.121475
4.5, 293.803864, 715.805298, 48.937054
4.5, 515.232056, 975.247009, -84.043587
4.5, 968.19519, 885.917236, 69.847862
4.5, 932.281311, 575.816895, 138.551056
4.5, 487.559387, 267.703247, -83.69162
4.5, 689.385803, 80.944771, 266.56366
4.5, 985.101135, 285.166534, -76.546143
4.5, 914.087097, 406.973267, -96.670631
4.5, 428.593506, 371.743896, -271.525116
4.5, 1004.322998, 851.974121, 55.120186
4.5, 1066.831787, 391.988708, -179.568359
4.5, 841.613464, 244.405136, 77.765778
4.5, 940.905762, 488.245026, 12.970834
4.5, 207.475235, 540.024231, 35.741268
4.5, 1022.95697, 373.238586, 14.043365
4.5, 574.34259, 134.757416, 71.440697
4.5, 937.171936, 277.155518, 226.564651
4.5, 338.929626, 644.011963, 295.602386
4.5, 1034.258301, 815.018494, -76.602226
4.5, 264.670074, 447.648926, 135.580734
4.5, 786.222534, 852.809204, 143.942978
4.5, 677.012329, 459.061646, -188.04483
4.5, 1121.33667, 494.979675, 56.829205
4.5, 410.219025, 904.489136, 162.973175
4.5, 1082.715454, 464.971252, -61.612816
4.5, 470.438446, 464.09436, -369.024231
4.5, 525.388672, 227.935364, 186.601929
4.5, 456.497253, 181.056274, -10.405635
4.5, 571.085815, 821.880249, 257.465698
4.5, 660.177673, 172.43898, 95.555542
4.5, 1056.569214, 722.156921, 11.676463
4.5, 1043.675659, 434.578125, 66.212486
4.5, 699.282532, 881.67981, -3.085182
4.5, 1061.747681, 344.896729, -33.501656
4.5, 776.385742, 114.706215, -117.304352
4.5, 468.567291, 704.855225, -34.27174
4.5, 388.166901, 642.947693, 26.533867
4.5, 714.421082, 414.111359, 12.713578
4.5, 573.606262, 620.549744, 88.086639
4.5, 547.655762, 424.789459, -7.06422
4.5, 909.148926, 742.137512, 183.403839
4.5, 1061.725464, 770.244507, 87.160645
4.5, 894.353821, 467.6474, -120.138756
4.5, 566.877258, 717.6026, 4.578012
4.5, 666.147644, 696.850952, -261.593719
4.5, 737.930176, 83.729828, 78.473091
4.5, 826.45343, 620.464966, -46.96394
4.5, 1113.320679, 547.056763, -26.416883
4.5, 439.981628, 746.173218, -75.751938
4.5, 883.844543, 152.548126, 95.806526
4.5, 1029.764282, 531.447144, -277.402283
4.5, 611.179749, 848.862915, -91.030151
4.5, 497.276917, 861.562195, 92.972244
4.5, 518.659912, 379.404419, -50.55542
4.5, 657.019165, 414.603912, 169.028
4.5, 810.859497, 409.68631, 42.415932
4.5, 299.167053, 350.784607, 34.285736
4.5, 607.32605, 434.243652, -112.283424
4.5, 868.123047, 816.636353, 37.266819
4.5, 701.276062, 503.226074, -124.791695
4.5, 1013.595825, 576.824829, -145.446136
4.5, 1110.356567, 640.822754, 146.377823
4.5, 490.761841, 933.868286, 94.802238
4.5, 277.029266, 670.941467, -8.575231
4.5, 426.42157, 500.081909, -45.054256
4.5, 666.391846, 122.213089, 76.958893
4.5, 296.433777, 815.031555, 223.832886
4.5, 617.893677, 700.887329, -65.103851
4.5, 374.367096, 750.249512, -46.426548
4.5, 992.557129, 220.073929, 31.509346
4.5, 1074.363892, 608.98053, -94.559219
4.5, 646.803284, 1001.07373, 67.793869
4.5, 1000.350098, 414.559387, -162.863037
4.5, 1007.376465, 756.379456, -57.457684
4.5, 494.580322, 564.247437, -123.508995
4.5, 229.199738, 396.059357, 10.088408
4.5, 544.730652, 97.010017, -4.989442
4.5, 692.700317, 576.364929, -302.067322
4.5, 251.61293, 517.766235, 21.871479
4.5, 799.136963, 156.773697, -230.356201
4.5, 892.110718, 293.30365, -55.584591
4.5, 1077.196899, 513.953552, 14.095541
4.5, 329.313293, 852.430298, -34.68668
4.5, 1023.873901, 256.688751, -100.501808
4.5, 988.338623, 800.552307, 30.416801
4.5, 445.294556, 239.979538, 97.861549
4.5, 323.176819, 757.6521, 164.612518
4.5, 427.196869, 548.698486, -10.394935
4.5, 814.388367, 974.42926, 50.139236
4.5, 443.040253, 942.428528, -5.083833
4.5, 1099.68103, 689.023132, -94.152901
4.5, 343.571045, 711.186218, 160.947021
4.5, 594.229492, 86.953773, -36.833923
4.5, 272.809906, 772.043091, 6.113634
4.5, 774.064697, 443.864014, -6.633923
4.5, 887.599548, 942.414612, -58.169506
4.5, 648.160034, 363.977509, -58.914577
4.5, 955.64679, 431.753418, 63.177258
4.5, 487.495819, 755.651917, 98.320396
4.5, 457.861328, 795.211304, 44.682953
4.5, 346.555573, 595.950928, 112.363609
4.5, 947.878296, 332.74585, -7.057538
4.5, 839.73584, 674.195435, -82.175209
4.5, 860.506104, 552.084106, -59.550255
4.5, 455.230499, 603.529114, 62.992523
4.5, 393.792511, 584.614563, 13.557687
4.5, 454.124237, 132.955688, 28.039114
4.5, 806.622009, 276.725525, 25.489641
4.5, 209.806213, 589.262268, -8.511597
4.5, 947.758484, 772.372314, -37.744236
4.5, 709.214661, 621.96637, -198.507111
4.5, 412.613953, 157.233276, -29.67548
4.5, 1030.16748, 629.615662, 32.076656
4.6, 402.50766, 785.358093, -16.535955
4.6, 562.955627, 971.762146, 9.615001
4.6, 348.458923, 796.737305, -59.478302
4.6, 813.359192, 201.546036, -100.141777
4.6, 511.890076, 703.635864, -198.130066
4.6, 507.758972, 615.570923, 36.541645
4.6, 753.604431, 156.533691, 0.557544
4.6, 363.621643, 887.480103, 79.294449
4.6, 857.275208, 184.349762, 26.846245
4.6, 217.020737, 444.949768, 28.798595
4.6, 1052.621582, 296.834747, 0.807375
4.6, 848.349304, 480.42276, -88.340401
4.6, 337.962128, 295.818573, -15.243015
4.6, 433.503296, 431.7276, 6.600433
4.6, 731.828369, 456.478149, -85.431648
4.6, 576.723145, 672.841797, 98.682922
4.6, 986.714905, 497.633057, -109.603409
4.6, 613.132996, 751.637451, 7.928728
4.6, 360.343384, 196.41124, 122.029602
4.6, 711.152893, 358.247864, -204.257782
4.6, 503.982666, 805.832581, 16.219648
4.6, 466.133698, 513.940002, 135.241623
4.6, 789.73175, 543.460327, 48.231293
4.6, 411.044159, 207.458618, 19.955811
4.6, 774.519287, 384.246307, 68.05426
4.6, 250.194382, 345.077759, -41.484158
4.6, 822.419678, 108.975082, 77.074387
4.6, 279.540588, 291.545807, -3.764612
4.6, 954.530396, 841.48822, 11.460828
4.6, 763.704895, 270.482269, 139.401642
4.6, 729.32666, 310.40564, -56.168396
4.6, 496.755829, 113.599945, 8.512398
4.6, 257.515839, 608.557007, 34.93177
4.6, 291.263214, 492.612915, 380.236786
4.6, 1120.390869, 593.89209, -6.534022
4.6, 865.055969, 899.299805, -6.858697
4.6, 375.952698, 838.667053, -2.542872
4.6, 988.210815, 332.920776, 40.928802
4.6, 674.126038, 291.50827, 150.603989
4.6, 1105.746948, 418.510315, 128.394333
4.6, 916.649048, 904.314331, -95.367386
4.6, 476.219208, 660.020935, -20.968172
4.6, 248.156281, 730.747742, -41.427555
4.6, 639.760803, 82.68364, 46.97892
4.6, 530.65741, 657.970947, -37.888855
4.6, 426.608124, 673.88385, 38.037426
4.6, 532.919006, 760.891968, -66.567589
4.6, 744.43042, 225.498199, 292.67868
4.6, 367.766602, 488.914368, -99.206795
4.6, 209.209808, 493.089905, 60.817894
4.6, 456.050934, 895.36908, 205.024323
4.6, 418.140076, 862.789246, -32.935036
4.6, 574.827942, 870.528809, -112.837891
4.6, 623.651245, 801.1651, 179.471024
4.6, 826.489868, 356.225677, 433.608704
4.6, 966.33667, 376.867798, -22.367769
4.6, 217.032745, 637.477539, 10.528868
4.6, 767.829407, 493.092712, 20.839993
4.6, 618.169495, 286.472015, -151.36554
4.6, 529.720154, 894.639587, -161.066956
4.6, 230.266907, 685.656677, -28.823788
4.6, 846.486694, 853.108765, 44.594559
4.6, 747.486206, 992.37616, 36.045559
4.6, 924.001465, 800.330261, 126.42662
4.6, 570.173462, 922.4245, 123.663559
4.6, 390.682983, 362.110291, -269.802765
4.6, 366.622223, 245.654327, -81.391655
4.6, 293.380829, 715.138733, 49.019238
4.6, 512.634949, 974.100769, -84.089516
4.6, 966.416443, 886.664368, 69.932266
4.6, 944.214905, 572.48407, 138.517807
4.6, 485.320984, 276.942719, -83.435249
4.6, 686.309692, 81.143684, 266.543365
4.6, 984.441772, 284.395172, -76.987289
4.6, 908.414124, 414.425812, -96.339958
4.6, 435.384247, 382.587494, -271.800171
4.6, 1002.698425, 854.953369, 55.079403
4.6, 1063.010254, 392.996613, -179.563843
4.6, 843.190979, 239.061462, 77.829987
4.6, 938.973206, 495.332764, 12.777748
4.6, 207.371201, 542.370361, 35.716724
4.6, 1020.679077, 368.97287, 14.09832
4.6, 569.191895, 139.960663, 71.537575
4.6, 939.553711, 266.519318, 226.734802
4.6, 351.485657, 650.649231, 295.807922
4.6, 1032.055054, 817.098083, -76.571625
4.6, 265.193909, 449.99353, 135.671173
4.6, 794.049805, 866.121155, 144.10463
4.6, 683.440857, 457.675323, -187.820267
4.6, 1121.880737, 494.954346, 56.841187
4.6, 408.957855, 910.85199, 163.287476
4.6, 1083.792969, 462.063599, -61.654369
4.6, 474.356232, 458.133545, -369.096893
4.6, 519.948364, 237.197327, 186.708603
4.6, 454.0289, 181.707397, -10.598623
4.6, 576.674133, 818.600952, 257.506348
4.6, 661.319031, 171.799728, 95.906395
4.6, 1059.179443, 725.782959, 11.546888
4.6, 1041.966797, 436.260132, 66.300514
4.6, 688.986572, 883.588745, -2.888778
4.6, 1062.724854, 345.261383, -33.659584
4.6, 773.748291, 113.264977, -117.11454
4.6, 461.939575, 706.600159, -34.183151
4.6, 397.7276, 633.529785, 26.680201
4.6, 720.906311, 410.228699, 12.650049
4.6, 580.100525, 624.223877, 88.136749
4.6, 547.689209, 432.554108, -7.239642
4.6, 912.70929, 733.56897, 183.628235
4.6, 1061.978638, 772.637146, 87.043419
4.6, 897.030457, 470.792603, -120.21431
4.6, 564.620178, 722.950256, 4.494561
4.6, 663.678406, 689.209778, -261.855499
4.6, 734.893921, 84.083992, 78.440285
4.6, 815.810608, 623.091919, -46.952969
4.6, 1109.611938, 547.23584, -26.203041
4.6, 436.664368, 749.654175, -75.818329
4.6, 884.959595, 141.379959, 96.095085
4.6, 1033.966553, 539.101807, -277.807098
4.6, 618.604553, 849.829529, -91.417458
4.6, 492.942444, 859.192078, 93.08963
4.6, 530.028748, 386.310486, -50.348217
4.6, 663.980835, 413.391449, 168.920044
4.6, 819.281006, 415.125153, 42.702579
4.6, 298.283997, 352.565399, 34.118988
4.6, 610.866333, 429.433716, -112.801994
4.6, 877.164734, 813.643616, 37.049103
4.6, 709.895691, 502.163391, -125.07325
4.6, 1013.611145, 583.289795, -145.513016
4.6, 1110.476807, 639.444946, 146.191147
4.6, 493.146332, 929.283569, 94.810585
4.6, 275.498291, 668.316528, -8.625966
4.6, 420.558502, 493.594971, -44.624298
4.6, 664.778137, 123.180511, 76.80986
4.6, 296.560638, 815.004333, 223.825302
4.6, 615.280334, 702.911804, -65.13916
4.6, 371.368011, 748.382446, -46.309513
4.6, 993.087891, 220.870331, 31.444773
4.6, 1072.377075, 606.723328, -94.567978
4.6, 647.756836, 1000.420532, 68.118294
4.6, 1000.083984, 411.957855, -162.955215
4.6, 1011.404968, 762.86084, -57.75037
4.6, 491.235626, 558.166138, -123.574165
4.6, 229.569916, 396.992065, 10.265244
4.6, 541.839905, 97.298553, -4.895905
4.6, 704.237061, 576.054321, -302.24231
4.6, 251.512619, 519.664429, 21.926083
4.6, 801.541626, 152.671112, -230.750015
4.6, 891.80426, 288.187103, -55.61367
4.6, 1072.942017, 511.213318, 14.293247
4.6, 328.522919, 851.78894, -34.64373
4.6, 1024.938354, 258.03302, -100.387604
4.6, 986.576416, 803.613953, 30.287788
4.6, 437.773865, 249.03717, 97.998421
4.6, 321.991333, 754.760315, 164.594528
4.6, 425.902893, 541.567871, -10.520638
4.6, 820.307861, 972.264404, 50.241894
4.6, 446.609253, 944.294434, -5.000242
4.6, 1099.473145, 689.449707, -94.125526
4.6, 344.20755, 706.192444, 160.907104
4.6, 591.086182, 86.795784, -37.092175
4.6, 276.303986, 770.662292, 5.83111
4.6, 780.635864, 444.115082, -6.946244
4.6, 882.775391, 944.652649, -57.945179
4.6, 641.792053, 366.916962, -59.042149
4.6, 956.56781, 430.458588, 63.170574
4.6, 484.042664, 758.278564, 98.382385
4.6, 452.528137, 795.026306, 44.540005
4.6, 352.51297, 601.600037, 112.523384
4.6, 940.511169, 336.159637, -7.169615
4.6, 850.102295, 677.812744, -82.048653
4.6, 853.464294, 556.187805, -59.296406
4.6, 458.54715, 605.123352, 62.859806
4.6, 399.997681, 584.956543, 13.536141
4.6, 451.92868, 134.074677, 28.088028
4.6, 816.016602, 278.189819, 25.460457
4.6, 209.580627, 590.169739, -8.483281
4.6, 958.502502, 762.649658, -37.732368
4.6, 708.081482, 624.626648, -198.756088
4.6, 410.248596, 159.143433, -29.700474
4.6, 1029.946289, 629.684814, 32.325619
4.7, 398.008392, 788.437927, -16.653427
4.7, 557.709717, 975.662964, 9.564628
4.7, 344.740601, 797.016174, -59.349255
4.7, 811.494446, 200.269592, -99.97702
4.7, 508.281036, 706.490112, -198.190384
4.7, 511.283325, 615.632202, 36.609024
4.7, 752.244568, 151.933746, 0.36604
4.7, 365.669342, 888.409729, 79.686066
4.7, 853.981628, 175.597061, 26.874622
4.7, 217.116074, 445.902405, 28.767277
4.7, 1052.787598, 297.564392, 0.6802
4.7, 855.349182, 488.464081, -87.920502
4.7, 329.446777, 297.760498, -15.108248
4.7, 436.272491, 431.774841, 6.536783
4.7, 738.921387, 453.763214, -85.3638
4.7, 576.313538, 678.848755, 98.801613
4.7, 985.050537, 502.477142, -109.601242
4.7, 613.222717, 751.16156, 7.870425
4.7, 361.354675, 196.725082, 122.082687
4.7, 701.969421, 354.127533, -204.245926
4.7, 499.676544, 809.19696, 16.247509
4.7, 464.43042, 503.911316, 135.1353
4.7, 783.405396, 555.42334, 48.243553
4.7, 413.906372, 207.270493, 19.919054
4.7, 778.664673, 394.376007, 68.284241
4.7, 251.101242, 344.756897, -41.32201
4.7, 825.330872, 110.164604, 77.138145
4.7, 280.787903, 290.257721, -3.72302
4.7, 947.877014, 842.276123, 11.246542
4.7, 772.838562, 265.303314, 139.830887
4.7, 736.403564, 308.389465, -56.378101
4.7, 494.231964, 114.32074, 8.49171
4.7, 255.438232, 606.529114, 35.061901
4.7, 293.417999, 496.668152, 380.526489
4.7, 1120.491455, 592.018127, -6.639718
4.7, 865.894836, 900.44043, -7.127563
4.7, 375.124084, 835.458862, -2.376456
4.7, 978.125, 333.173523, 40.884087
4.7, 684.107605, 296.523224, 150.752197
4.7, 1101.278931, 412.514404, 128.735138
4.7, 914.267212, 917.052979, -95.329376
4.7, 479.876831, 667.143433, -21.406044
4.7, 248.015869, 731.716248, -41.365433
4.7, 637.233093, 81.74292, 47.208473
4.7, 531.822205, 659.925537, -37.957058
4.7, 430.678162, 667.827942, 37.614281
4.7, 529.777161, 762.66803, -66.760132
4.7, 730.332703, 229.486542, 293.185699
4.7, 368.753662, 477.154877, -99.133148
4.7, 208.741943, 493.02771, 60.77393
4.7, 454.795258, 896.623718, 204.773163
4.7, 414.800385, 865.663147, -32.694572
4.7, 582.063538, 875.648987, -112.40519
4.7, 625.67749, 798.961914, 179.725494
4.7, 841.214294, 358.586853, 434.138916
4.7, 960.565613, 380.362305, -22.407934
4.7, 216.903503, 638.54541, 10.598935
4.7, 767.09967, 491.911987, 20.890408
4.7, 629.960327, 290.790497, -151.613617
4.7, 529.07428, 886.791687, -161.106781
4.7, 229.926392, 685.921875, -28.902819
4.7, 854.896667, 849.553711, 44.681171
4.7, 746.48114, 991.851074, 35.999355
4.7, 935.365173, 794.486206, 126.534279
4.7, 563.692261, 927.490356, 123.555458
4.7, 405.819031, 356.028778, -270.141144
4.7, 380.60141, 245.744934, -81.32309
4.7, 293.837128, 714.114624, 48.922058
4.7, 507.707672, 972.39386, -84.234734
4.7, 964.089355, 889.596375, 70.14193
4.7, 958.309998, 567.906311, 138.621887
4.7, 485.283081, 287.253326, -83.141136
4.7, 684.358215, 81.102531, 266.617218
4.7, 982.42511, 284.072876, -77.244171
4.7, 902.541138, 423.985474, -96.421631
4.7, 444.135529, 385.165863, -271.873535
4.7, 1000.155029, 856.490112, 55.040371
4.7, 1054.870117, 395.068329, -179.810776
4.7, 846.558655, 237.280411, 77.762856
4.7, 937.90863, 507.408722, 12.55287
4.7, 207.327347, 542.488892, 35.647175
4.7, 1016.78894, 362.615326, 14.162215
4.7, 560.377319, 142.738983, 71.703262
4.7, 943.714355, 255.595047, 226.767166
4.7, 361.082916, 653.482849, 296.030273
4.7, 1030.178711, 820.179932, -76.591347
4.7, 264.684753, 455.384827, 135.573898
4.7, 804.913269, 877.885254, 144.254593
4.7, 689.324097, 456.728394, -187.807404
4.7, 1122.164551, 497.338898, 57.068459
4.7, 410.023499, 917.736877, 163.368103
4.7, 1084.979614, 457.869476, -61.350227
4.7, 481.550751, 451.494354, -368.930084
4.7, 517.739868, 247.019241, 186.689224
4.7, 455.098938, 182.809204, -10.60942
4.7, 579.671021, 816.095032, 257.877045
4.7, 660.469543, 172.104156, 96.502747
4.7, 1061.369141, 727.963684, 11.550542
4.7, 1039.561523, 441.585297, 66.526917
4.7, 678.973145, 888.667786, -3.075678
4.7, 1062.430054, 346.453644, -33.665733
4.7, 774.19104, 107.213867, -116.735619
4.7, 456.463348, 711.312866, -34.121578
4.7, 402.631805, 628.101318, 26.819281
4.7, 732.338135, 406.171204, 12.383428
4.7, 587.109558, 630.057556, 88.057037
4.7, 549.433044, 438.816742, -7.179791
4.7, 917.749512, 723.778259, 183.640152
4.7, 1060.390625, 775.009705, 87.289474
4.7, 902.052673, 475.577026, -120.44117
4.7, 563.671326, 725.881592, 4.441916
4.7, 661.589172, 676.542725, -262.000214
4.7, 732.989014, 82.775223, 78.136047
4.7, 802.371948, 627.649841, -46.724979
4.7, 1103.444214, 546.461487, -26.036903
4.7, 433.295929, 754.344666, -75.895073
4.7, 882.516541, 137.627258, 96.124161
4.7, 1034.073364, 546.582031, -278.017548
4.7, 622.171265, 848.160767, -91.848351
4.7, 488.518707, 860.574463, 93.348572
4.7, 541.125977, 389.861633, -50.209484
4.7, 672.295166, 411.69043, 168.973892
4.7, 830.279053, 423.528717, 43.045658
4.7, 299.498779, 350.233154, 34.172695
4.7, 617.788696, 428.53598, -113.052261
4.7, 888.066895, 811.092834, 37.279316
4.7, 717.984436, 500.685791, -125.003342
4.7, 1012.280945, 590.300476, -145.446793
4.7, 1109.220093, 636.886353, 146.164032
4.7, 495.465759, 922.671387, 94.622055
4.7, 276.805573, 668.467834, -8.745234
4.7, 420.681458, 483.045959, -44.574997
4.7, 663.87793, 123.71347, 76.738808
4.7, 298.153748, 816.944031, 223.839127
4.7, 620.061035, 702.979614, -65.133301
4.7, 371.343445, 748.72052, -46.242374
4.7, 993.078979, 220.436661, 31.27581
4.7, 1073.329224, 604.677368, -94.569717
4.7, 654.73761, 1001.007996, 68.221626
4.7, 1003.816895, 410.038971, -163.126831
4.7, 1011.164734, 766.184265, -57.734741
4.7, 482.931274, 548.950317, -123.629234
4.7, 228.338486, 398.615997, 10.438098
4.7, 541.040222, 99.179367, -4.871108
4.7, 713.319702, 576.913269, -302.386047
4.7, 250.852478, 521.207153, 21.712709
4.7, 800.361816, 151.828323, -230.831512
4.7, 896.020264, 275.801239, -55.567524
4.7, 1069.604858, 503.523346, 14.650985
4.7, 329.652466, 852.879028, -34.658012
4.7, 1025.460205, 258.013519, -100.490669
4.7, 982.982788, 807.612976, 30.405138
4.7, 428.311646, 258.388184, 98.18573
4.7, 323.294861, 754.016479, 164.784592
4.7, 425.438049, 533.150818, -10.722543
4.7, 827.460754, 970.461975, 50.399597
4.7, 450.335052, 944.90802, -5.073272
4.7, 1100.296021, 687.201477, -94.060944
4.7, 343.562531, 707.577026, 160.898895
4.7, 588.983887, 87.757904, -37.303532
4.7, 278.039856, 771.9505, 5.588722
4.7, 787.559692, 448.573608, -6.97132
4.7, 880.023682, 946.873291, -58.113228
4.7, 633.510742, 372.449158, -59.191521
4.7, 958.962219, 428.537933, 63.374352
4.7, 481.229523, 760.684937, 98.59053
4.7, 451.0448, 799.503723, 44.499519
4.7, 357.72998, 603.395264, 112.817444
4.7, 931.179932, 341.083771, -7.190612
4.7, 858.385376, 681.333984, -81.98291
4.7, 844.10907, 559.720215, -59.253899
4.7, 462.01767, 609.191223, 62.666367
4.7, 405.107452, 577.665771, 13.482856
4.7, 449.573517, 135.062729, 28.109425
4.7, 824.915161, 280.00473, 25.550594
4.7, 209.166504, 591.087769, -8.538201
4.7, 964.700195, 753.488037, -37.834652
4.7, 708.331604, 624.882568, -198.823441
4.7, 408.311279, 160.437744, -29.688099
4.7, 1034.619507, 632.133667, 32.450825
4.8, 393.904358, 790.569702, -16.70752
4.8, 550.827698, 977.827026, 9.448713
4.8, 342.710114, 796.237854, -59.405773
4.8, 811.732849, 199.635406, -99.843521
4.8, 506.626709, 713.078064, -198.253571
4.8, 515.825317, 619.402588, 36.587482
4.8, 752.252136, 147.706955, 0.221095
4.8, 365.074493, 888.198914, 79.981415
4.8, 849.292175, 172.423141, 26.96566
4.8, 216.129166, 446.745392, 28.664967
4.8, 1054.428589, 299.114655, 0.665414
4.8, 860.235657, 495.998169, -87.692978
4.8, 326.661743, 300.433258, -14.997862
4.8, 438.848389, 430.37146, 6.398725
4.8, 743.742432, 452.423004, -85.218353
4.8, 576.803467, 683.918274, 99.068405
4.8, 984.412415, 507.257233, -109.527733
4.8, 612.75885, 747.158081, 7.869498
4.8, 357.300079, 199.209747, 122.21167
4.8, 689.159424, 348.700958, -204.419769
4.8, 497.527679, 811.302185, 16.19116
4.8, 464.629974, 491.973877, 135.28772
4.8, 778.767944, 567.919189, 48.181065
4.8, 419.167297, 207.193665, 20.296652
4.8, 789.617737, 404.156067, 68.420021
4.8, 251.058243, 345.001984, -41.323402
4.8, 825.689697, 110.216751, 77.163559
4.8, 277.643036, 294.639069, -3.91269
4.8, 943.338684, 845.656982, 11.201878
4.8, 772.344971, 256.781128, 139.96167
4.8, 744.463013, 306.600708, -56.395237
4.8, 492.249115, 114.938065, 8.685259
4.8, 256.213898, 607.050903, 35.085258
4.8, 297.650116, 503.549927, 381.037994
4.8, 1121.236328, 589.634094, -6.701499
4.8, 868.970947, 903.630066, -6.986506
4.8, 375.887604, 836.872559, -2.34416
4.8, 971.092468, 334.451965, 40.866508
4.8, 695.980591, 298.270538, 150.855103
4.8, 1096.898193, 405.912018, 129.079132
4.8, 916.347839, 925.102295, -95.600502
4.8, 481.196472, 670.929749, -21.238207
4.8, 248.970078, 732.758057, -41.491558
4.8, 634.703674, 82.187202, 47.104591
4.8, 530.257141, 665.27832, -38.111084
4.8, 432.320953, 666.660706, 37.394466
4.8, 526.775635, 765.482483, -66.939423
4.8, 722.97821, 236.185608, 293.626831
4.8, 370.46521, 463.823639, -99.135437
4.8, 208.901413, 493.63385, 60.907619
4.8, 453.068573, 896.99176, 205.01683
4.8, 411.108459, 869.750122, -32.612476
4.8, 582.961731, 873.016785, -112.373619
4.8, 625.725403, 796.125732, 179.884903
4.8, 855.857361, 357.88858, 434.394775
4.8, 957.132751, 381.121002, -22.586119
4.8, 217.390961, 639.812805, 10.531929
4.8, 767.278687, 495.422394, 20.914938
4.8, 641.407959, 299.114441, -151.839188
4.8, 531.432312, 877.431274, -161.151611
4.8, 231.001358, 686.77478, -28.886868
4.8, 864.962097, 845.352966, 44.607113
4.8, 743.247314, 991.840088, 36.320019
4.8, 940.256958, 784.132751, 126.735847
4.8, 556.096008, 930.214966, 123.97081
4.8, 415.575684, 353.802155, -270.315674
4.8, 383.087524, 241.918091, -81.456673
4.8, 292.708588, 712.444153, 49.043411
4.8, 500.506256, 970.232117, -84.109543
4.8, 962.420105, 890.224426, 70.197464
4.8, 970.899536, 563.073975, 138.378174
4.8, 488.734802, 300.375122, -82.813812
4.8, 682.135498, 80.940613, 266.730774
4.8, 979.009644, 286.191803, -77.481659
4.8, 902.131226, 429.172913, -96.211052
4.8, 454.706268, 385.010651, -271.902039
4.8, 1000.642822, 857.569885, 54.826942
4.8, 1048.824951, 395.655609, -180.187164
4.8, 845.462341, 232.753189, 77.71788
4.8, 938.280029, 518.659302, 12.672085
4.8, 207.80014, 544.550537, 35.528767
4.8, 1013.700378, 355.764923, 14.188882
4.8, 553.641235, 145.321976, 71.859024
4.8, 949.666748, 247.062302, 226.740143
4.8, 368.718048, 652.448059, 295.994598
4.8, 1028.036377, 821.393738, -76.644936
4.8, 261.040558, 464.537048, 135.343582
4.8, 815.320679, 884.166321, 144.23555
4.8, 695.007874, 457.068085, -187.891266
4.8, 1121.922241, 495.026733, 56.896946
4.8, 411.131378, 922.43103, 163.476898
4.8, 1085.865967, 451.54953, -61.226337
4.8, 486.972687, 440.007721, -368.998962
4.8, 517.670776, 260.451141, 186.514832
4.8, 461.787781, 182.445526, -10.678134
4.8, 582.536011, 818.659973, 258.146393
4.8, 655.24353, 171.386383, 96.630142
4.8, 1063.264404, 729.479126, 11.555177
4.8, 1035.14563, 447.156067, 66.284599
4.8, 669.404419, 893.640076, -2.943483
4.8, 1061.192383, 349.893768, -33.883099
4.8, 773.322754, 105.131569, -116.568039
4.8, 449.434814, 712.096436, -34.025742
4.8, 412.124786, 621.696106, 26.850096
4.8, 739.995544, 404.759064, 12.144872
4.8, 597.818604, 637.229919, 88.092186
4.8, 552.630676, 444.014221, -7.357368
4.8, 919.840027, 716.941956, 183.721619
4.8, 1057.880859, 778.406189, 87.65493
4.8, 907.07428, 480.057129, -120.694336
4.8, 563.442749, 732.216614, 4.610077
4.8, 661.990173, 663.727661, -262.28949
4.8, 731.030457, 82.937408, 78.037964
4.8, 789.468018, 633.623108, -46.926155
4.8, 1102.88916, 543.095886, -25.793167
4.8, 430.017273, 756.930786, -75.926163
4.8, 882.272461, 137.127655, 96.153229
4.8, 1033.696533, 552.584961, -278.314301
4.8, 623.149719, 845.857544, -92.067848
4.8, 486.369415, 860.159363, 93.465927
4.8, 547.746033, 394.497314, -50.304924
4.8, 681.499451, 410.214386, 168.890396
4.8, 840.375122, 430.731262, 43.415817
4.8, 298.887726, 346.177002, 34.27338
4.8, 626.79303, 426.219055, -113.090416
4.8, 897.616882, 809.46759, 37.157803
4.8, 719.603699, 501.193634, -124.653053
4.8, 1009.309937, 597.07312, -145.406174
4.8, 1107.59021, 635.144836, 146.15567
4.8, 502.51474, 919.018372, 94.418442
4.8, 274.994659, 667.086182, -8.82749
4.8, 418.285461, 476.896301, -44.561325
4.8, 659.981995, 122.260887, 76.716675
4.8, 298.353546, 817.145691, 223.940857
4.8, 623.379639, 699.251221, -65.098808
4.8, 369.274719, 748.904297, -46.233734
4.8, 995.056091, 222.867828, 31.546066
4.8, 1073.175049, 602.41217, -94.543785
4.8, 662.05835, 1000.612488, 68.26577
4.8, 1003.104187, 408.505646, -163.240723
4.8, 1008.477234, 771.922241, -57.780331
4.8, 473.148376, 540.803589, -123.501289
4.8, 228.636215, 398.894165, 10.597463
4.8, 537.942322, 99.12204, -5.041506
4.8, 724.37738, 579.603027, -302.570496
4.8, 251.66127, 519.274475, 21.717308
4.8, 800.743286, 151.985123, -230.949188
4.8, 904.273499, 267.136597, -55.795776
4.8, 1065.084595, 496.463623, 14.705663
4.8, 330.077332, 853.651367, -34.803959
4.8, 1026.995605, 259.8172, -100.447762
4.8, 981.56134, 811.841431, 30.330132
4.8, 425.538513, 268.431793, 97.793472
4.8, 321.34433, 752.096985, 164.869186
4.8, 424.200684, 525.189087, -10.729144
4.8, 824.504578, 971.258057, 50.555363
4.8, 457.282166, 946.472534, -4.958807
4.8, 1100.979858, 685.720764, -93.952385
4.8, 342.275513, 707.591675, 160.784393
4.8, 586.15509, 87.903305, -37.191746
4.8, 276.347717, 772.752991, 5.631452
4.8, 796.781372, 454.583374, -7.11547
4.8, 869.988342, 952.020935, -58.090809
4.8, 629.377014, 375.537201, -59.2672
4.8, 959.186646, 428.870392, 63.777298
4.8, 478.009399, 763.163025, 98.647858
4.8, 450.084045, 803.188782, 44.697815
4.8, 364.076721, 602.934875, 112.947441
4.8, 924.197876, 346.613708, -7.11843
4.8, 868.750854, 684.55719, -82.105743
4.8, 837.052979, 563.045898, -59.204491
4.8, 466.932648, 616.923523, 62.519676
4.8, 410.762604, 572.750793, 13.707176
4.8, 447.924561, 135.958176, 28.143841
4.8, 833.112366, 281.264496, 25.673809
4.8, 209.127884, 592.061279, -8.483452
4.8, 968.171753, 744.286987, -38.086445
4.8, 707.499329, 625.439636, -198.981445
4.8, 407.144531, 161.175873, -29.723717
4.8, 1037.797485, 634.985779, 32.608971
4.9, 391.611572, 790.383606, -16.762789
4.9, 548.074158, 984.219482, 9.61186
4.9, 341.843445, 794.140747, -59.470684
4.9, 809.747009, 199.339996, -100.049896
4.9, 498.78772, 721.711792, -198.044617
4.9, 520.540405, 625.202454, 36.683769
4.9, 753.745117, 143.351074, 0.008438
4.9, 367.082458, 890.450806, 79.854645
4.9, 846.336121, 168.770569, 27.080606
4.9, 216.133606, 447.173401, 28.607981
4.9, 1054.777954, 301.373383, 0.66031
4.9, 865.793274, 500.792236, -87.51342
4.9, 326.724762, 302.397797, -14.960323
4.9, 444.995819, 431.365417, 6.340049
4.9, 747.270691, 452.789825, -85.229843
4.9, 578.929016, 689.430054, 99.511459
4.9, 980.923401, 510.753601, -109.661133
4.9, 614.408386, 743.560486, 7.808343
4.9, 353.806122, 203.440964, 122.691658
4.9, 682.126282, 347.720612, -204.551834
4.9, 493.04599, 810.892273, 15.936312
4.9, 461.234741, 483.750336, 135.515533
4.9, 779.928955, 573.509155, 48.264927
4.9, 425.313599, 205.709503, 20.883261
4.9, 799.587341, 412.242279, 68.548569
4.9, 250.049774, 347.255859, -41.320938
4.9, 828.26239, 111.835518, 77.099426
4.9, 275.970367, 297.600891, -4.245578
4.9, 937.879395, 849.575317, 11.342714
4.9, 773.45636, 246.190063, 140.028122
4.9, 755.674438, 307.932068, -56.489143
4.9, 490.774048, 115.853073, 8.842982
4.9, 255.332657, 608.119385, 34.980286
4.9, 300.745087, 512.901917, 381.207703
4.9, 1121.141602, 587.883545, -6.824278
4.9, 870.522949, 902.768066, -6.767512
4.9, 377.827271, 837.805969, -2.413956
4.9, 963.852173, 335.463593, 40.902569
4.9, 705.737061, 298.625488, 150.880585
4.9, 1094.001953, 400.344574, 129.278122
4.9, 916.221558, 925.161804, -95.690758
4.9, 480.51593, 675.504883, -21.551672
4.9, 249.042557, 732.892456, -41.343403
4.9, 632.115112, 83.246544, 47.119411
4.9, 530.247803, 672.814148, -38.326271
4.9, 432.829041, 663.362671, 37.495533
4.9, 526.154968, 767.628784, -67.009285
4.9, 719.584717, 242.231476, 293.913757
4.9, 369.053192, 447.924103, -99.315521
4.9, 208.383606, 496.173523, 60.992226
4.9, 454.871368, 898.056396, 204.99646
4.9, 412.325256, 870.564148, -32.563835
4.9, 585.304199, 868.277283, -112.531754
4.9, 621.975708, 792.461853, 179.671371
4.9, 864.952332, 357.414215, 434.660461
4.9, 952.927185, 383.023865, -22.576899
4.9, 217.837875, 639.535156, 10.49955
4.9, 768.531677, 495.887848, 20.988852
4.9, 650.916077, 308.069855, -152.131119
4.9, 533.82074, 869.455933, -161.109238
4.9, 230.840393, 687.629272, -28.843578
4.9, 874.291443, 842.971741, 44.451077
4.9, 743.27002, 993.422485, 36.670979
4.9, 945.391052, 774.603943, 126.965034
4.9, 557.314087, 934.366882, 124.308899
4.9, 423.953979, 354.769073, -270.212372
4.9, 389.876526, 238.701645, -81.452263
4.9, 291.078247, 709.516357, 49.079826
4.9, 499.194855, 969.715637, -84.272163
4.9, 958.358887, 892.527405, 70.011162
4.9, 982.503113, 559.851257, 138.397018
4.9, 493.178131, 311.43576, -82.853897
4.9, 679.466553, 80.811974, 266.84314
4.9, 974.667175, 287.943268, -77.523499
4.9, 901.006042, 439.304169, -95.653503
4.9, 462.738129, 384.277527, -271.991425
4.9, 995.046753, 862.58667, 55.152905
4.9, 1044.775146, 395.720032, -180.195267
4.9, 846.445496, 230.352158, 77.821808
4.9, 938.97406, 532.744995, 12.732424
4.9, 207.778061, 544.046082, 35.735626
4.9, 1012.366577, 346.717926, 14.16522
4.9, 542.980164, 146.569092, 71.79821
4.9, 953.042175, 244.579437, 226.83374
4.9, 378.411041, 650.50415, 296.119873
4.9, 1025.662842, 824.059326, -76.539162
4.9, 258.256042, 471.061462, 135.167007
4.9, 823.424072, 891.567871, 144.261383
4.9, 698.583069, 457.720154, -187.950119
4.9, 1120.726562, 491.020081, 56.867599
4.9, 413.54718, 924.316772, 163.580185
4.9, 1082.305664, 446.901794, -61.481789
4.9, 494.564758, 424.543488, -369.169403
4.9, 519.102356, 271.288544, 186.472687
4.9, 469.753113, 178.744568, -10.539075
4.9, 582.018738, 819.608276, 258.44104
4.9, 645.294617, 172.536285, 96.54306
4.9, 1061.995972, 731.762573, 11.248207
4.9, 1027.709473, 448.781464, 66.308723
4.9, 656.373047, 897.053711, -2.919111
4.9, 1059.952637, 350.075195, -33.636688
4.9, 774.14209, 100.325996, -116.278175
4.9, 445.809387, 712.095764, -34.133347
4.9, 417.096405, 617.007812, 26.963236
4.9, 752.454651, 404.097748, 11.802441
4.9, 610.861816, 644.661072, 88.446457
4.9, 556.390625, 447.501221, -7.598751
4.9, 921.567261, 711.094482, 183.742706
4.9, 1056.456421, 781.022644, 87.866287
4.9, 912.867249, 492.446899, -121.281891
4.9, 565.015381, 737.568481, 4.508186
4.9, 662.401794, 656.860535, -262.62439
4.9, 727.664185, 86.021492, 78.168564
4.9, 774.830261, 640.073792, -46.87804
4.9, 1109.201904, 539.875549, -25.543333
4.9, 428.713196, 759.11676, -75.802071
4.9, 882.110596, 137.057297, 96.154518
4.9, 1029.299805, 560.139709, -278.528595
4.9, 624.895142, 840.382812, -91.971924
4.9, 486.944611, 859.695068, 93.491005
4.9, 558.7323, 397.501526, -50.538921
4.9, 691.155518, 410.594299, 168.928375
4.9, 849.572388, 439.910095, 43.670288
4.9, 298.136353, 346.044495, 34.032776
4.9, 638.578796, 428.115326, -113.145157
4.9, 909.632324, 808.631042, 36.898304
4.9, 720.280945, 501.692474, -124.505661
4.9, 1005.540833, 602.85199, -145.280228
4.9, 1108.885986, 632.159729, 146.366531
4.9, 505.860626, 916.997925, 94.369637
4.9, 273.120728, 663.538696, -9.015608
4.9, 412.872681, 470.429565, -44.775822
4.9, 662.547546, 125.392853, 76.771675
4.9, 298.47937, 816.857544, 224.153839
4.9, 629.340149, 694.660095, -65.286377
4.9, 368.590698, 747.78894, -46.254066
4.9, 996.089172, 224.840195, 31.737663
4.9, 1073.392212, 600.557739, -94.697205
4.9, 668.758118, 1000.844543, 68.537048
4.9, 999.488098, 409.945984, -163.269531
4.9, 1006.706421, 779.776428, -57.895924
4.9, 468.322876, 534.680908, -123.818176
4.9, 227.74733, 400.659058, 10.578642
4.9, 535.928284, 100.072655, -4.989988
4.9, 729.132812, 584.492554, -302.898743
4.9, 251.627228, 520.779114, 21.560104
4.9, 800.99176, 150.991364, -230.820618
4.9, 908.070984, 261.692993, -55.940922
4.9, 1059.608276, 489.624786, 14.781152
4.9, 330.500092, 852.974731, -34.890789
4.9, 1027.989746, 261.882812, -100.344902
4.9, 976.450195, 816.406433, 30.352093
4.9, 419.191315, 277.806, 97.584404
4.9, 320.615082, 750.87207, 164.930786
4.9, 420.558899, 519.032593, -10.776954
4.9, 821.621765, 972.311462, 50.709415
4.9, 456.710724, 948.628784, -4.813588
4.9, 1101.895142, 683.475586, -94.04583
4.9, 340.087524, 706.352234, 160.785538
4.9, 583.877136, 88.286079, -37.217747
4.9, 276.31601, 773.809204, 5.583235
4.9, 803.333557, 462.186493, -7.03324
4.9, 868.441895, 953.864319, -57.984985
4.9, 623.714478, 376.705566, -59.344017
4.9, 955.849854, 429.919647, 63.993942
4.9, 477.972015, 765.523132, 98.64003
4.9, 445.066589, 805.421753, 44.70649
4.9, 370.285461, 602.669128, 112.926079
4.9, 918.206177, 350.373566, -6.994346
4.9, 875.617188, 689.214905, -82.195908
4.9, 832.977295, 566.216431, -59.3862
4.9, 470.700378, 626.886902, 62.743786
4.9, 416.834595, 567.971497, 14.036448
4.9, 446.305695, 136.384628, 28.119875
4.9, 840.036499, 279.807709, 25.588921
4.9, 209.24202, 592.212891, -8.510783
4.9, 979.153748, 737.046753, -38.258797
4.9, 702.650757, 627.071411, -198.952057
4.9, 405.400482, 161.919724, -29.695276
4.9, 1040.924683, 635.173584, 32.786839
5, 390.572113, 791.138184, -16.995319
5, 547.638123, 985.508789, 9.881928
5, 341.162994, 791.528442, -59.530846
5, 807.088501, 197.526901, -100.133949
5, 497.405365, 723.801208, -197.915192
5, 527.053833, 635.799438, 36.795792
5, 751.434998, 140.99234, -0.147721
5, 367.914642, 891.071106, 79.853188
5, 843.52124, 166.569183, 27.124113
5, 215.68483, 448.147491, 28.591513
5, 1056.559937, 304.003235, 0.55746
5, 867.147522, 500.341522, -87.279457
5, 324.877136, 309.386627, -14.814108
5, 453.694, 431.758118, 6.056209
5, 749.679993, 451.163788, -85.19455
5, 581.998474, 696.809814, 99.764305
5, 972.581726, 511.322754, -109.684998
5, 614.690796, 737.933472, 7.995552
5, 346.075958, 210.514847, 122.847725
5, 680.304199, 351.447052, -204.44545
5, 491.974213, 813.738708, 16.106674
5, 455.220825, 482.263885, 135.741135
5, 780.437988, 584.413391, 48.459637
5, 431.814026, 201.400162, 21.42021
5, 811.990112, 419.96994, 68.466087
5, 248.941635, 348.35199, -41.45253
5, 828.903442, 111.922226, 77.045448
5, 273.353668, 301.587067, -4.416925
5, 934.254456, 853.736023, 11.511762
5, 775.785339, 234.714813, 140.033813
5, 767.608704, 311.591736, -56.752213
5, 488.832458, 116.980705, 8.823288
5, 256.213074, 609.928833, 34.802925
5, 301.443787, 523.63324, 381.670349
5, 1121.53833, 586.645447, -6.787729
5, 870.708618, 901.842834, -6.682552
5, 378.896545, 839.064392, -2.263774
5, 958.966248, 333.985382, 41.05629
5, 721.035034, 297.61322, 150.891113
5, 1089.661011, 396.406158, 129.716629
5, 914.953003, 925.633057, -95.637901
5, 480.293762, 678.235718, -21.764793
5, 249.175125, 734.144531, -41.326263
5, 629.115723, 82.831482, 47.002586
5, 536.245178, 682.69519, -38.60936
5, 434.847748, 658.933655, 37.583755
5, 523.728638, 768.611389, -67.165474
5, 718.459778, 249.042679, 294.417358
5, 369.820862, 432.534241, -99.423813
5, 208.586548, 496.314392, 61.118652
5, 456.781097, 899.444763, 205.08934
5, 414.130096, 874.373291, -32.538841
5, 588.903259, 867.725952, -112.577324
5, 618.951721, 788.031799, 179.924103
5, 865.252014, 352.39212, 434.770264
5, 950.902588, 383.185791, -22.396475
5, 217.786835, 641.627869, 10.352813
5, 769.309265, 495.024445, 20.934999
5, 654.099976, 311.491974, -152.6604
5, 538.26239, 859.383301, -161.018265
5, 230.674286, 688.415955, -28.802216
5, 878.282288, 840.463745, 44.38776
5, 746.671631, 992.869263, 36.483093
5, 948.048035, 764.250061, 127.066727
5, 558.200073, 937.122803, 124.324654
5, 431.428741, 352.280151, -270.265991
5, 397.164581, 237.846207, -81.301506
5, 290.338104, 707.374695, 49.192177
5, 499.249359, 969.033203, -84.252388
5, 955.687073, 896.71637, 69.895027
5, 987.016174, 562.52002, 138.442719
5, 498.566467, 321.881317, -82.760086
5, 677.387756, 81.244736, 266.857635
5, 972.183167, 287.893646, -77.61515
5, 906.213257, 448.926117, -95.559837
5, 466.47879, 386.332458, -271.995544
5, 994.162781, 863.219543, 55.286446
5, 1040.996582, 398.096924, -180.089325
5, 844.19342, 227.880173, 77.828033
5, 940.521118, 546.526489, 13.062373
5, 208.607712, 545.208313, 35.640987
5, 1007.79718, 333.790771, 14.039559
5, 526.561584, 153.285233, 71.885468
5, 952.920898, 243.070526, 226.856842
5, 386.986298, 647.616333, 296.266022
5, 1023.621399, 827.30072, -76.553474
5, 257.771362, 474.118683, 135.408035
5, 824.15448, 894.603149, 144.283035
5, 701.071594, 458.522339, -188.105408
5, 1121.283813, 487.916229, 56.595741
5, 413.297668, 922.748657, 163.603714
5, 1081.684448, 443.75708, -61.653522
5, 502.901276, 419.358643, -369.369263
5, 519.352417, 277.584961, 186.409851
5, 477.976257, 172.059509, -10.686405
5, 580.417175, 819.187622, 258.639526
5, 632.474976, 166.685013, 96.162865
5, 1058.746826, 734.74469, 10.968896
5, 1018.796143, 452.436859, 66.497192
5, 645.961914, 899.25531, -2.867296
5, 1056.834351, 351.753479, -33.742229
5, 771.692993, 97.630737, -116.071793
5, 435.00412, 710.141785, -34.013985
5, 424.262817, 610.386902, 27.097355
5, 759.90387, 404.681732, 11.688386
5, 615.754578, 646.054565, 88.686508
5, 558.9198, 452.784546, -7.730551
5, 929.112183, 707.64563, 183.865616
5, 1055.744629, 782.187134, 87.729095
5, 915.691162, 502.817474, -121.723946
5, 566.032715, 742.517395, 4.504302
5, 664.428101, 656.393982, -262.753113
5, 725.958435, 82.649742, 78.37439
5, 758.004211, 648.182617, -46.575855
5, 1117.910522, 536.793518, -25.723143
5, 426.696594, 758.707397, -75.840088
5, 882.127014, 137.047714, 96.165886
5, 1035.419434, 564.875183, -278.796906
5, 625.717224, 835.974182, -91.998505
5, 489.343231, 862.665833, 93.639503
5, 571.636719, 406.068176, -50.392776
5, 702.220398, 409.842926, 169.134476
5, 856.068359, 448.907135, 43.472969
5, 297.295715, 349.861176, 34.004601
5, 649.665894, 431.395874, -113.204704
5, 914.898499, 807.332214, 36.786327
5, 721.196289, 501.981537, -124.489792
5, 1004.16394, 611.791199, -145.047989
5, 1108.90625, 631.532593, 146.230133
5, 513.207153, 915.145264, 94.687241
5, 270.058197, 658.498718, -8.552331
5, 410.181183, 463.968811, -45.032185
5, 663.011658, 126.271492, 76.832077
5, 300.102081, 819.03656, 224.309998
5, 633.202087, 692.827637, -65.500633
5, 366.424652, 745.798279, -46.090862
5, 997.544556, 226.107422, 31.708546
5, 1073.447388, 598.718262, -94.725021
5, 680.018555, 999.110291, 68.574181
5, 995.221252, 410.156433, -163.663818
5, 1005.702332, 782.29834, -58.149334
5, 465.151886, 529.756653, -124.23745
5, 228.035843, 401.26712, 10.641992
5, 533.660217, 100.318794, -5.109174
5, 731.807495, 585.764099, -303.247437
5, 251.655533, 522.81488, 21.539232
5, 799.201172, 149.284775, -230.848877
5, 907.203552, 259.730286, -55.971893
5, 1053.408203, 486.36795, 14.990262
5, 332.88678, 854.963745, -35.134037
5, 1029.359985, 263.713043, -100.26239
5, 972.174744, 818.487366, 30.216303
5, 406.431885, 286.880127, 97.210945
5, 318.363708, 747.612, 164.993835
5, 416.698364, 511.995148, -10.91984
5, 822.227295, 970.502441, 50.833153
5, 452.863007, 949.108154, -4.96932
5, 1103.118286, 680.015991, -93.877037
5, 339.442749, 704.697754, 160.676117
5, 581.867798, 89.501884, -37.100071
5, 276.029541, 776.071533, 5.602674
5, 813.048035, 471.523956, -7.149084
5, 869.28949, 953.031006, -57.993256
5, 612.224609, 377.852417, -59.740978
5, 950.211121, 432.417999, 63.977478
5, 474.781494, 767.69397, 98.702087
5, 443.873718, 805.849182, 44.696129
5, 376.486725, 599.819702, 113.086021
5, 913.122559, 352.926422, -7.04776
5, 879.594543, 691.53479, -82.278976
5, 827.436707, 567.665283, -59.63538
5, 475.269958, 629.319824, 63.029648
5, 422.002167, 560.454041, 14.45325
5, 444.080292, 138.129044, 28.221745
5, 851.347229, 279.660675, 25.641809
5, 209.800186, 594.288818, -8.513519
5, 988.303528, 736.549438, -38.71339
5, 702.792114, 624.748169, -198.808731
5, 402.767059, 163.832184, -29.663494
5, 1043.613525, 638.171387, 32.86644
5.1, 391.646301, 787.956238, -17.109074
5.1, 547.829651, 985.506042, 10.042807
5.1, 339.822357, 789.639038, -59.420719
5.1, 806.446899, 196.088974, -100.300766
5.1, 494.91806, 727.022522, -197.842361
5.1, 533.927856, 642.264038, 37.067318
5.1, 747.007141, 139.595444, -0.081918
5.1, 368.897675, 890.886108, 79.823204
5.1, 841.864441, 164.089325, 27.226377
5.1, 215.990875, 450.42691, 28.519541
5.1, 1057.977905, 305.754089, 0.413398
5.1, 867.911377, 501.460602, -87.532188
5.1, 322.154144, 314.173859, -14.746641
5.1, 458.741394, 430.844757, 5.946117
5.1, 751.497986, 450.999756, -85.15696
5.1, 584.832764, 700.590454, 99.784027
5.1, 962.028564, 513.690125, -109.79438
5.1, 616.939636, 737.235962, 7.989006
5.1, 338.49353, 218.09697, 122.866982
5.1, 676.405212, 355.746765, -204.441589
5.1, 488.707458, 818.160767, 16.221197
5.1, 452.421295, 479.686249, 135.967941
5.1, 782.809509, 594.832397, 48.192287
5.1, 435.399536, 199.274582, 21.506771
5.1, 817.890076, 423.263153, 68.387428
5.1, 248.090256, 349.222534, -41.423252
5.1, 828.992859, 112.03183, 77.044624
5.1, 274.016235, 300.290649, -4.379123
5.1, 930.76886, 855.22937, 11.826663
5.1, 770.497375, 228.811172, 140.021912
5.1, 780.764404, 318.340118, -56.840126
5.1, 483.695496, 118.609528, 8.677186
5.1, 257.072693, 610.452637, 34.945763
5.1, 305.302002, 538.481506, 382.262695
5.1, 1121.084717, 583.454834, -6.788572
5.1, 870.597046, 901.211548, -6.779967
5.1, 378.981598, 840.119995, -2.200968
5.1, 952.710571, 334.876038, 41.181725
5.1, 735.372986, 300.791046, 150.87645
5.1, 1086.634644, 395.390198, 129.821716
5.1, 913.748169, 926.873413, -95.671196
5.1, 479.721466, 680.8573, -22.173271
5.1, 250.027893, 735.848022, -41.437881
5.1, 624.846558, 82.752411, 47.086567
5.1, 537.599365, 691.43158, -38.834583
5.1, 438.408081, 655.637878, 37.569946
5.1, 522.470398, 767.164917, -67.2621
5.1, 719.424561, 248.375412, 294.806946
5.1, 371.553375, 418.125702, -99.419273
5.1, 209.266006, 497.663086, 61.227547
5.1, 456.574249, 899.931335, 205.223877
5.1, 414.355133, 872.450806, -32.651775
5.1, 591.102295, 866.910706, -112.697021
5.1, 621.835938, 786.037354, 180.075546
5.1, 862.55658, 344.603241, 434.481934
5.1, 949.98291, 384.126495, -22.362726
5.1, 218.382355, 643.946838, 10.311593
5.1, 770.187622, 495.152313, 20.75293
5.1, 649.927124, 316.587555, -153.06955
5.1, 541.830444, 846.887451, -161.253815
5.1, 231.711288, 690.510864, -28.739384
5.1, 883.818054, 838.419861, 44.326046
5.1, 749.504395, 991.849243, 36.267139
5.1, 950.561157, 752.471069, 127.082153
5.1, 564.135864, 938.98761, 124.352013
5.1, 437.966034, 349.593842, -270.414948
5.1, 404.912567, 240.165283, -81.253983
5.1, 287.825745, 704.659973, 49.366364
5.1, 500.444641, 969.917908, -84.051331
5.1, 954.598938, 897.955933, 70.00074
5.1, 989.744324, 561.277527, 138.639526
5.1, 505.045471, 332.720215, -82.843597
5.1, 673.842285, 81.464157, 266.875702
5.1, 966.04895, 288.709351, -77.810547
5.1, 906.694214, 459.618896, -95.586479
5.1, 471.474091, 384.512451, -271.945007
5.1, 992.315857, 864.163818, 55.495636
5.1, 1038.67688, 400.757874, -180.001205
5.1, 843.921509, 225.501404, 77.875275
5.1, 941.745422, 555.375427, 13.248494
5.1, 207.143631, 547.924622, 35.59166
5.1, 1006.457275, 318.193207, 13.933908
5.1, 523.72699, 151.933777, 72.040962
5.1, 952.379333, 240.131821, 226.76738
5.1, 390.703186, 643.071167, 296.310638
5.1, 1022.115417, 829.797974, -76.539368
5.1, 257.253143, 475.152344, 135.602051
5.1, 823.240051, 897.726868, 144.434052
5.1, 701.947266, 457.798004, -188.251068
5.1, 1120.230957, 483.201782, 56.547039
5.1, 414.432129, 924.412903, 164.087021
5.1, 1080.213501, 443.416016, -61.571434
5.1, 509.70993, 415.030182, -369.468781
5.1, 515.916626, 286.607605, 186.287949
5.1, 478.095947, 170.586563, -10.829315
5.1, 581.677185, 818.299561, 258.798187
5.1, 626.746582, 159.852295, 95.804489
5.1, 1056.101318, 738.968933, 10.872991
5.1, 1006.885498, 456.769531, 66.64711
5.1, 639.810303, 901.548706, -2.618592
5.1, 1053.739136, 354.810822, -33.875542
5.1, 768.052795, 94.704468, -115.666954
5.1, 417.971649, 703.089417, -33.963135
5.1, 431.414001, 604.870789, 27.373337
5.1, 768.542358, 404.808441, 11.482523
5.1, 620.185852, 642.526672, 88.923317
5.1, 558.563904, 462.799103, -7.857063
5.1, 936.680908, 704.190552, 184.084763
5.1, 1052.994751, 788.205078, 87.997231
5.1, 913.906372, 515.94989, -122.126671
5.1, 567.648254, 748.086243, 4.396122
5.1, 667.473999, 651.680603, -262.975708
5.1, 721.882996, 82.716461, 78.40889
5.1, 742.272034, 660.892273, -46.357735
5.1, 1119.933716, 536.724915, -25.720417
5.1, 427.606598, 756.630249, -75.899345
5.1, 882.06781, 136.930847, 96.16851
5.1, 1037.535522, 567.189697, -279.237244
5.1, 627.05426, 833.825317, -92.278526
5.1, 494.448944, 866.54541, 93.586365
5.1, 575.987915, 413.652374, -50.128845
5.1, 718.319458, 410.180847, 169.315948
5.1, 859.304016, 451.703033, 43.596729
5.1, 296.333435, 355.456787, 33.904598
5.1, 662.861633, 429.459381, -113.613701
5.1, 923.294067, 807.428833, 36.705601
5.1, 722.365051, 502.062714, -124.467415
5.1, 1003.438965, 620.710693, -144.939209
5.1, 1109.376709, 631.591431, 146.157364
5.1, 522.18219, 910.047119, 94.552307
5.1, 267.662964, 658.919312, -8.414672
5.1, 407.789764, 460.373016, -45.095581
5.1, 662.150574, 127.101471, 76.975357
5.1, 301.394165, 821.039795, 224.243759
5.1, 633.958557, 689.754639, -65.230034
5.1, 365.586731, 747.441162, -46.226547
5.1, 999.606567, 228.577698, 31.600784
5.1, 1075.079468, 598.167603, -94.726135
5.1, 688.427368, 999.591919, 68.591988
5.1, 992.276367, 410.496094, -163.710526
5.1, 1001.795654, 784.800232, -58.083351
5.1, 465.808044, 526.364563, -124.377327
5.1, 227.343018, 402.996857, 10.712092
5.1, 529.641785, 101.355461, -4.981925
5.1, 735.084473, 581.717041, -303.608154
5.1, 252.931564, 523.652588, 21.115183
5.1, 795.125244, 146.005127, -230.878937
5.1, 908.741638, 260.60199, -55.958572
5.1, 1046.094238, 484.557648, 14.984698
5.1, 334.133484, 856.969482, -35.135124
5.1, 1030.831421, 266.727051, -100.165451
5.1, 969.140991, 821.11377, 30.179163
5.1, 384.348267, 288.191223, 97.019753
5.1, 316.40802, 746.854248, 164.879944
5.1, 411.810791, 508.873169, -11.123362
5.1, 823.862732, 969.834839, 50.871902
5.1, 454.033142, 949.393799, -5.170425
5.1, 1102.210327, 680.716614, -93.822418
5.1, 336.914886, 702.959412, 160.668152
5.1, 577.213135, 89.336372, -37.221127
5.1, 276.561493, 778.308105, 5.748712
5.1, 818.621338, 481.255859, -7.148828
5.1, 872.253906, 951.561584, -58.056721
5.1, 608.823425, 376.219696, -59.755646
5.1, 947.883728, 431.448669, 64.392937
5.1, 473.805725, 771.821106, 98.750496
5.1, 441.451111, 808.403259, 44.738602
5.1, 384.435425, 594.734802, 113.052818
5.1, 909.263672, 356.997803, -6.949847
5.1, 884.327759, 695.777527, -82.684875
5.1, 823.884155, 569.191467, -59.588379
5.1, 485.189087, 628.064819, 62.938587
5.1, 425.745026, 554.58252, 14.709774
5.1, 439.996246, 140.216995, 28.323999
5.1, 862.680603, 279.02536, 25.679846
5.1, 210.029968, 596.172852, -8.460517
5.1, 995.692688, 736.626465, -38.797348
5.1, 705.020447, 619.369141, -198.842575
5.1, 398.862549, 166.598541, -29.575859
5.1, 1047.402222, 638.574402, 33.007641
5.2, 391.07724, 785.478333, -17.161646
5.2, 551.670959, 985.543213, 9.927592
5.2, 338.322845, 788.278198, -59.241707
5.2, 805.527649, 193.598557, -100.271942
5.2, 485.224365, 727.698669, -197.817993
5.2, 544.064819, 651.376831, 37.518097
5.2, 745.444031, 144.35614, -0.283072
5.2, 370.519684, 893.109558, 79.834549
5.2, 839.417664, 160.44133, 27.149675
5.2, 215.236938, 453.294678, 28.402872
5.2, 1059.437744, 307.455078, 0.480181
5.2, 866.975403, 503.548523, -87.821999
5.2, 320.23642, 317.714508, -14.553013
5.2, 467.766113, 431.767761, 5.79454
5.2, 754.27063, 449.322021, -85.059822
5.2, 585.420593, 701.429626, 99.807419
5.2, 956.526184, 514.40033, -109.713242
5.2, 622.406677, 731.835327, 8.058249
5.2, 332.677551, 223.994324, 122.953377
5.2, 672.390442, 358.096588, -204.418777
5.2, 485.147278, 823.798035, 16.342966
5.2, 450.476593, 476.575073, 135.979568
5.2, 780.164001, 604.197571, 47.879456
5.2, 433.803955, 196.057404, 21.76194
5.2, 823.065796, 429.192505, 68.414482
5.2, 248.861069, 349.522766, -41.421535
5.2, 828.161926, 111.730339, 77.18248
5.2, 276.11496, 297.892517, -4.276379
5.2, 932.141418, 854.632141, 11.784815
5.2, 764.761108, 223.010101, 140.057907
5.2, 792.400146, 324.98349, -56.883133
5.2, 480.382965, 120.363518, 8.645208
5.2, 257.405151, 609.578857, 35.09819
5.2, 312.945923, 554.403564, 382.912506
5.2, 1121.214355, 582.29364, -6.849132
5.2, 872.580627, 899.628052, -6.724688
5.2, 379.210358, 837.956543, -2.128516
5.2, 945.323181, 334.536163, 41.492931
5.2, 749.365234, 301.6763, 151.143417
5.2, 1083.500244, 395.170319, 130.033127
5.2, 913.52832, 926.759949, -95.703033
5.2, 481.158447, 679.16626, -22.326918
5.2, 251.042709, 738.523987, -41.453957
5.2, 620.703979, 83.22274, 47.093754
5.2, 536.217041, 700.193115, -39.108994
5.2, 441.640045, 649.10144, 37.726517
5.2, 522.094421, 762.548401, -67.259682
5.2, 722.89801, 251.590088, 294.98645
5.2, 375.235382, 404.575623, -99.463898
5.2, 208.127472, 500.052002, 61.194725
5.2, 459.296265, 896.80481, 205.354507
5.2, 416.626007, 872.178162, -32.894897
5.2, 595.582031, 863.990356, -112.661827
5.2, 623.364868, 784.395935, 180.166306
5.2, 864.375061, 337.840576, 434.529785
5.2, 949.872253, 384.239624, -22.401415
5.2, 218.645981, 646.041931, 10.404863
5.2, 772.9375, 493.764252, 20.774797
5.2, 638.991943, 324.907532, -153.113907
5.2, 538.803833, 836.325989, -161.101532
5.2, 232.866623, 693.513977, -28.801252
5.2, 885.277832, 837.431763, 44.237923
5.2, 751.305237, 992.084045, 36.275059
5.2, 951.99292, 743.396362, 126.856209
5.2, 571.052856, 940.26709, 124.233513
5.2, 444.671906, 345.99295, -270.554626
5.2, 416.318054, 240.248291, -81.266914
5.2, 286.905853, 703.907654, 49.287914
5.2, 503.621552, 971.207642, -84.148178
5.2, 955.149963, 897.639526, 69.978516
5.2, 989.468628, 555.904724, 138.81041
5.2, 510.244537, 341.793518, -82.820267
5.2, 668.979065, 81.51403, 266.886322
5.2, 954.478882, 287.559296, -77.824623
5.2, 910.951904, 469.70108, -95.467979
5.2, 477.483582, 383.408997, -271.891205
5.2, 991.192383, 866.818115, 55.774178
5.2, 1034.36377, 402.692169, -179.982346
5.2, 844.19751, 222.797897, 77.618088
5.2, 941.424255, 563.795288, 13.228981
5.2, 207.731689, 549.12085, 35.774128
5.2, 1004.145813, 307.406189, 13.91832
5.2, 522.279114, 151.221573, 72.245308
5.2, 954.00177, 233.596909, 226.774323
5.2, 392.967773, 639.082458, 296.476379
5.2, 1022.756165, 829.578125, -76.598679
5.2, 256.027008, 477.790771, 135.690491
5.2, 823.990051, 899.283997, 144.488113
5.2, 706.973633, 460.491058, -188.172836
5.2, 1120.734131, 486.199249, 56.662193
5.2, 417.274872, 922.411926, 164.41011
5.2, 1080.792969, 444.334229, -61.400932
5.2, 516.825867, 411.841095, -369.712372
5.2, 511.549194, 294.172791, 186.428665
5.2, 477.74527, 167.911255, -10.899091
5.2, 583.498657, 813.524353, 259.223999
5.2, 621.570435, 154.122253, 95.704666
5.2, 1056.200684, 741.504333, 11.065649
5.2, 994.199524, 461.845825, 66.619301
5.2, 631.200439, 905.323792, -2.57798
5.2, 1052.031494, 357.62912, -34.204956
5.2, 763.160095, 97.063515, -115.490334
5.2, 399.741058, 703.370056, -34.169144
5.2, 437.659302, 598.718384, 27.554314
5.2, 777.845032, 406.164948, 11.172021
5.2, 623.944397, 637.527649, 89.111916
5.2, 558.314941, 470.40152, -8.299302
5.2, 939.340515, 694.786743, 184.423798
5.2, 1051.341675, 787.437805, 87.615211
5.2, 909.750793, 526.187317, -122.105721
5.2, 570.742615, 752.551208, 4.289284
5.2, 673.439514, 650.598511, -263.266479
5.2, 716.996399, 82.331383, 78.379379
5.2, 731.676453, 677.087036, -46.154716
5.2, 1124.407959, 533.790344, -25.852171
5.2, 429.780792, 757.160339, -75.98037
5.2, 882.169739, 137.027832, 96.176506
5.2, 1036.335693, 566.950256, -279.350739
5.2, 631.735535, 831.704224, -92.498108
5.2, 500.92572, 870.812256, 93.671921
5.2, 588.936707, 423.994934, -50.054016
5.2, 727.411682, 408.942474, 169.396881
5.2, 864.787048, 451.537231, 43.690514
5.2, 296.297974, 359.728119, 33.699764
5.2, 671.232361, 426.345795, -113.420464
5.2, 922.946167, 803.99176, 36.665649
5.2, 725.307312, 505.198669, -124.421455
5.2, 1003.384033, 629.178162, -144.825882
5.2, 1111.04895, 629.520996, 146.313736
5.2, 536.051086, 906.603149, 94.408974
5.2, 267.374634, 659.934631, -8.379766
5.2, 406.912598, 455.557343, -45.152348
5.2, 663.343201, 128.149689, 77.330589
5.2, 302.478271, 822.883972, 224.201508
5.2, 635.172424, 684.822998, -65.114265
5.2, 363.060516, 745.778015, -46.452633
5.2, 1001.650085, 230.458069, 31.510754
5.2, 1074.449463, 596.093933, -94.736938
5.2, 696.646912, 999.505432, 68.606773
5.2, 988.263855, 413.815063, -163.871094
5.2, 1001.544067, 785.978333, -58.289364
5.2, 470.342438, 522.147644, -124.637596
5.2, 228.32518, 405.951202, 10.810137
5.2, 525.51593, 103.584412, -4.927249
5.2, 737.518494, 575.983765, -303.684753
5.2, 250.450546, 527.491333, 20.777378
5.2, 794.20697, 145.980728, -231.043564
5.2, 914.021057, 260.633331, -55.797821
5.2, 1038.715332, 479.786896, 15.099572
5.2, 335.213165, 858.778748, -35.075459
5.2, 1032.511719, 268.086578, -100.237122
5.2, 969.161072, 821.975098, 30.087549
5.2, 361.026855, 285.405548, 96.924355
5.2, 314.571472, 746.052612, 164.847076
5.2, 409.217255, 504.07193, -11.216739
5.2, 826.550049, 968.497253, 51.005997
5.2, 457.666779, 950.02417, -5.263535
5.2, 1103.594604, 676.602295, -94.041557
5.2, 336.038208, 701.153931, 160.844055
5.2, 573.059265, 90.817726, -37.302296
5.2, 278.192078, 779.946289, 5.928803
5.2, 820.955444, 486.374634, -7.2172
5.2, 870.77002, 952.692139, -57.951519
5.2, 601.471741, 374.086517, -59.753311
5.2, 941.637024, 432.6203, 64.57518
5.2, 475.812134, 775.334717, 98.644989
5.2, 438.436584, 808.16449, 44.713428
5.2, 390.780487, 587.294189, 112.945343
5.2, 905.696228, 363.642883, -6.932252
5.2, 886.390076, 704.031799, -83.138489
5.2, 819.286987, 571.435852, -59.591095
5.2, 495.699951, 629.672119, 62.638443
5.2, 426.778015, 549.532715, 14.756561
5.2, 435.451996, 143.561249, 28.355658
5.2, 868.873901, 280.810974, 25.435118
5.2, 210.084763, 598.003113, -8.526319
5.2, 1004.155762, 737.286926, -38.990532
5.2, 705.458374, 613.306213, -198.85556
5.2, 393.118988, 170.579605, -29.482557
5.2, 1050.109985, 639.09613, 33.035152
5.3, 390.758545, 783.709351, -17.138939
5.3, 551.209351, 985.675964, 10.095341
5.3, 337.596405, 787.542297, -59.136868
5.3, 805.209045, 192.673599, -100.060249
5.3, 472.262665, 727.826294, -197.620621
5.3, 561.865295, 653.929443, 37.744934
5.3, 743.710205, 149.565231, -0.003172
5.3, 372.681702, 894.695496, 79.878876
5.3, 838.955994, 159.160858, 27.176394
5.3, 214.243759, 455.417908, 28.58243
5.3, 1060.902466, 310.503571, 0.607911
5.3, 869.132446, 505.455261, -88.265656
5.3, 317.395386, 324.537537, -14.473379
5.3, 478.545074, 436.542572, 5.548681
5.3, 758.337708, 450.109436, -85.013245
5.3, 585.759216, 702.350403, 99.956459
5.3, 950.220703, 517.574707, -109.948212
5.3, 625.406006, 728.548035, 8.140265
5.3, 324.958466, 234.097321, 123.025948
5.3, 667.201233, 358.5914, -204.488281
5.3, 480.29599, 831.340637, 16.150156
5.3, 447.397339, 477.513672, 135.867462
5.3, 773.688782, 616.174866, 47.662731
5.3, 431.643494, 195.751968, 22.086752
5.3, 827.333435, 433.519806, 68.521782
5.3, 250.149963, 346.739807, -41.299488
5.3, 828.113831, 112.154167, 77.198235
5.3, 278.178101, 293.648254, -4.172265
5.3, 932.098572, 854.497742, 11.721402
5.3, 759.928589, 212.602203, 140.29126
5.3, 802.302246, 332.245941, -57.10479
5.3, 474.770996, 122.690292, 8.613817
5.3, 260.270508, 609.06897, 35.270252
5.3, 321.453979, 559.287048, 383.457489
5.3, 1121.60376, 581.558105, -6.87289
5.3, 873.559326, 897.179016, -6.594637
5.3, 381.665863, 835.852234, -2.207416
5.3, 934.239075, 335.498596, 41.670944
5.3, 764.761719, 294.855896, 151.643661
5.3, 1079.356445, 395.256989, 130.125153
5.3, 914.273376, 926.736755, -95.914154
5.3, 478.250366, 679.09314, -22.57465
5.3, 252.906342, 740.763977, -41.318672
5.3, 615.364868, 84.064278, 47.012825
5.3, 535.9729, 700.811218, -39.117016
5.3, 447.719666, 641.18634, 37.88723
5.3, 517.506226, 752.617859, -67.240623
5.3, 727.481873, 254.817444, 294.913147
5.3, 379.012878, 393.666504, -99.403107
5.3, 208.759521, 503.898529, 61.062214
5.3, 461.081329, 896.473755, 205.629425
5.3, 416.599823, 873.490479, -33.047699
5.3, 600.741577, 860.060059, -112.698349
5.3, 622.201111, 778.296021, 180.131958
5.3, 868.811646, 328.236725, 434.860138
5.3, 949.429138, 382.844849, -22.190016
5.3, 220.062119, 648.661133, 10.258695
5.3, 773.504822, 494.380127, 20.856855
5.3, 625.853577, 334.386902, -153.106644
5.3, 531.551758, 827.824402, -161.230911
5.3, 233.77446, 695.719238, -28.843441
5.3, 887.452454, 836.342957, 44.443237
5.3, 753.743164, 991.522034, 36.163929
5.3, 955.74469, 731.449402, 126.722206
5.3, 579.717346, 946.31543, 123.989822
5.3, 452.69812, 349.3013, -270.963593
5.3, 425.953735, 244.080627, -81.255455
5.3, 286.03421, 705.204529, 49.255768
5.3, 503.662628, 970.903259, -84.325684
5.3, 954.717712, 897.434387, 70.022865
5.3, 991.11853, 547.417542, 138.784958
5.3, 518.033142, 350.039276, -82.918449
5.3, 666.053589, 81.462463, 266.910004
5.3, 949.545715, 290.495758, -78.062111
5.3, 919.075989, 480.609619, -95.537224
5.3, 481.931183, 387.093231, -271.66333
5.3, 991.9328, 865.904236, 55.614704
5.3, 1029.567017, 403.871918, -179.971619
5.3, 846.463013, 216.875031, 77.601295
5.3, 945.696716, 568.597229, 13.337189
5.3, 207.916061, 551.966492, 35.727814
5.3, 997.695312, 301.411011, 13.677678
5.3, 522.937256, 154.279526, 72.515121
5.3, 956.390564, 225.574326, 226.757446
5.3, 392.301666, 630.681824, 296.899902
5.3, 1023.586548, 828.788025, -76.773224
5.3, 256.670227, 479.272827, 135.893341
5.3, 826.151184, 902.147644, 144.534485
5.3, 710.794983, 462.261444, -188.347336
5.3, 1120.389404, 485.3815, 56.609295
5.3, 417.95166, 921.612427, 164.695312
5.3, 1079.265869, 443.96228, -61.676422
5.3, 526.607971, 408.268524, -370.108337
5.3, 508.340729, 301.67807, 186.651413
5.3, 479.047302, 171.43071, -10.857553
5.3, 582.155518, 809.158447, 259.634064
5.3, 620.368958, 151.690262, 95.580566
5.3, 1057.276245, 743.00946, 11.388426
5.3, 979.744568, 472.398193, 66.866005
5.3, 624.760071, 910.435303, -2.665544
5.3, 1044.908081, 356.999817, -34.444843
5.3, 758.748657, 104.599243, -115.338867
5.3, 390.381195, 706.040649, -34.504677
5.3, 442.271088, 592.203064, 27.757917
5.3, 782.460632, 408.259003, 11.055898
5.3, 632.60675, 629.396484, 89.047928
5.3, 556.324097, 479.481812, -8.654474
5.3, 936.577942, 681.572693, 184.284286
5.3, 1050.55249, 790.082397, 87.807762
5.3, 905.336182, 537.938477, -121.95034
5.3, 570.236633, 757.757202, 3.982616
5.3, 679.06488, 649.810852, -263.244904
5.3, 713.77063, 81.945503, 78.278336
5.3, 724.852783, 688.746887, -45.938866
5.3, 1124.468506, 532.729797, -25.825838
5.3, 435.264282, 758.670532, -76.158386
5.3, 882.502563, 136.970398, 96.203911
5.3, 1035.495117, 567.594055, -279.430756
5.3, 635.120972, 824.005676, -92.678764
5.3, 510.350952, 873.442505, 93.33654
5.3, 604.188477, 429.697021, -49.804485
5.3, 734.379639, 406.656006, 169.418808
5.3, 876.731079, 454.416595, 44.05175
5.3, 293.675079, 368.453491, 33.480167
5.3, 678.246338, 423.830017, -113.581451
5.3, 923.936401, 803.360474, 36.702602
5.3, 725.96582, 508.239258, -124.334938
5.3, 1002.317566, 635.269348, -144.980682
5.3, 1110.443604, 628.864075, 146.235168
5.3, 555.281799, 903.160095, 94.476944
5.3, 266.648407, 658.388428, -8.397999
5.3, 406.557068, 451.474274, -45.051746
5.3, 663.982056, 128.486359, 77.617958
5.3, 305.213074, 825.27356, 224.264587
5.3, 632.968872, 680.353088, -65.006119
5.3, 360.408966, 745.199768, -46.420738
5.3, 1003.722839, 232.899826, 31.202572
5.3, 1073.617188, 596.669312, -94.608643
5.3, 703.817627, 998.732666, 68.648346
5.3, 984.77594, 424.065155, -164.164169
5.3, 1001.37262, 785.201233, -58.394581
5.3, 478.568176, 517.459778, -124.915009
5.3, 225.927353, 408.10376, 10.831244
5.3, 520.795471, 104.318169, -4.819698
5.3, 736.888733, 570.979065, -304.077789
5.3, 252.188797, 528.188599, 20.59828
5.3, 793.168823, 144.934631, -231.063004
5.3, 915.68457, 256.393768, -55.775806
5.3, 1029.71814, 474.466797, 15.207002
5.3, 336.962891, 861.294739, -35.305866
5.3, 1034.577637, 270.06778, -100.247131
5.3, 968.763245, 822.525696, 30.221388
5.3, 340.696289, 278.629791, 96.60704
5.3, 311.809174, 745.947083, 164.860641
5.3, 403.998932, 500.385162, -11.310543
5.3, 825.549255, 967.342957, 51.13065
5.3, 460.157104, 945.708557, -5.600842
5.3, 1103.87207, 676.188721, -93.934273
5.3, 334.272125, 702.621277, 160.969757
5.3, 567.877258, 91.142204, -37.389893
5.3, 277.506714, 782.639221, 5.876352
5.3, 822.252075, 492.700134, -7.129741
5.3, 871.001648, 951.949585, -58.176205
5.3, 592.845215, 370.608673, -59.667233
5.3, 934.809143, 428.59137, 64.602684
5.3, 477.971008, 780.374695, 98.774956
5.3, 435.508881, 807.285461, 44.726326
5.3, 395.200317, 582.452515, 112.997444
5.3, 902.900024, 374.108398, -6.991972
5.3, 886.317871, 714.09082, -83.404327
5.3, 810.02356, 571.733887, -59.718029
5.3, 507.904388, 637.579895, 62.537266
5.3, 426.746033, 544.173584, 14.807254
5.3, 430.430206, 146.868347, 28.213781
5.3, 873.169983, 280.441132, 25.418028
5.3, 210.269455, 600.005066, -8.522356
5.3, 1008.365173, 736.462463, -39.143902
5.3, 703.533752, 606.236633, -198.676819
5.3, 389.733032, 172.764053, -29.481947
5.3, 1050.575195, 638.221497, 33.444782
5.4, 391.542297, 780.730835, -17.173092
5.4, 551.035889, 985.596802, 10.11423
5.4, 336.600281, 788.370911, -59.164165
5.4, 804.553406, 190.964066, -99.67955
5.4, 469.137238, 725.476196, -197.478424
5.4, 576.853516, 652.463806, 37.52491
5.4, 744.179565, 154.262589, 0.204663
5.4, 375.121124, 896.581665, 79.911461
5.4, 838.19696, 158.197876, 27.158958
5.4, 214.21788, 459.519989, 28.472227
5.4, 1063.676147, 315.356384, 0.846169
5.4, 871.903931, 511.004028, -88.653252
5.4, 311.458069, 330.310425, -14.394371
5.4, 487.655823, 445.449829, 5.544542
5.4, 760.105835, 450.056061, -85.262383
5.4, 588.462036, 703.352844, 100.277985
5.4, 943.708923, 526.89032, -109.894135
5.4, 632.466675, 722.92865, 8.263172
5.4, 321.41806, 237.290131, 122.983376
5.4, 662.390991, 356.307434, -204.748962
5.4, 473.395416, 837.709106, 16.140085
5.4, 444.554382, 476.814606, 135.890091
5.4, 762.663513, 625.513733, 47.797989
5.4, 430.844482, 198.680634, 22.39539
5.4, 836.320435, 441.259552, 68.43988
5.4, 249.34021, 347.646912, -41.167805
5.4, 826.764709, 111.195625, 77.200035
5.4, 281.954956, 288.42749, -4.208803
5.4, 932.126038, 854.657837, 11.726113
5.4, 754.804932, 203.919464, 140.390335
5.4, 808.12323, 337.838196, -56.921501
5.4, 472.336761, 124.563713, 8.464512
5.4, 259.272278, 610.266785, 35.317406
5.4, 330.063629, 558.019958, 383.534729
5.4, 1121.513062, 579.928101, -6.88848
5.4, 877.441284, 892.266479, -6.541367
5.4, 379.192902, 835.108887, -2.103619
5.4, 920.432312, 339.733246, 41.813965
5.4, 774.300598, 286.313141, 151.894897
5.4, 1071.958618, 397.272339, 130.173141
5.4, 910.333008, 928.35791, -95.815376
5.4, 475.810333, 675.572388, -22.856441
5.4, 253.009308, 742.781189, -41.403408
5.4, 612.168091, 85.205391, 46.980892
5.4, 536.339478, 700.117432, -39.079681
5.4, 454.206848, 630.956909, 37.896164
5.4, 514.041931, 743.384644, -67.239883
5.4, 734.239441, 255.027527, 295.377594
5.4, 384.106415, 383.017029, -99.221596
5.4, 207.545074, 505.878418, 61.052002
5.4, 461.61554, 893.11145, 205.817993
5.4, 415.895325, 868.053223, -33.085831
5.4, 606.402954, 855.154785, -112.759583
5.4, 617.864685, 772.927002, 180.28801
5.4, 872.658264, 324.272766, 434.991119
5.4, 949.769592, 380.107849, -22.208633
5.4, 220.020554, 650.556458, 10.40673
5.4, 775.361572, 493.539673, 20.954323
5.4, 616.761597, 338.816284, -152.766647
5.4, 522.089844, 815.973816, -161.492035
5.4, 234.840164, 698.226196, -28.781214
5.4, 887.263245, 832.180969, 44.446171
5.4, 758.873657, 990.840454, 36.072456
5.4, 961.113831, 720.424133, 126.586815
5.4, 583.361389, 948.819946, 123.75045
5.4, 459.760651, 355.299072, -271.189178
5.4, 435.610138, 247.81044, -81.283195
5.4, 285.030762, 705.239868, 49.357494
5.4, 503.654388, 971.043213, -84.420013
5.4, 954.953247, 898.410645, 70.292152
5.4, 992.797424, 541.74469, 138.910782
5.4, 526.012756, 357.384735, -82.97287
5.4, 659.969543, 81.431808, 266.963776
5.4, 942.570007, 291.928406, -78.437431
5.4, 919.863281, 484.078674, -95.605965
5.4, 485.384766, 398.278809, -271.714691
5.4, 991.342163, 867.075928, 55.626324
5.4, 1018.557739, 402.324646, -180.217209
5.4, 846.995911, 211.709808, 77.375412
5.4, 954.7276, 575.016968, 13.794278
5.4, 207.771591, 555.217773, 35.720512
5.4, 995.983093, 298.481842, 13.764608
5.4, 522.228088, 155.864288, 72.482933
5.4, 960.291565, 218.925003, 226.829147
5.4, 386.966187, 627.878357, 297.135864
5.4, 1022.502258, 829.502258, -76.721046
5.4, 256.451904, 481.536255, 136.157486
5.4, 829.827271, 905.430054, 144.815506
5.4, 713.116394, 463.187103, -188.378876
5.4, 1120.874878, 484.186615, 56.717251
5.4, 418.799622, 917.241394, 164.840866
5.4, 1076.073364, 445.266296, -61.930637
5.4, 535.329651, 407.694824, -370.650543
5.4, 503.942993, 308.731079, 186.491043
5.4, 475.6716, 171.056076, -10.52715
5.4, 580.82312, 806.472961, 259.653503
5.4, 619.147461, 145.254364, 95.192345
5.4, 1062.322266, 744.703186, 11.471407
5.4, 969.834961, 485.127838, 67.100861
5.4, 618.288147, 914.332825, -2.74952
5.4, 1030.739868, 350.961121, -34.251469
5.4, 755.289429, 107.552498, -115.071945
5.4, 383.818634, 700.178467, -34.200832
5.4, 446.045929, 581.212524, 27.823786
5.4, 791.351501, 412.613434, 10.919119
5.4, 642.408508, 616.652466, 88.658234
5.4, 553.047363, 483.70697, -8.778995
5.4, 933.451416, 670.367065, 184.257355
5.4, 1050.762207, 791.004333, 87.867538
5.4, 902.898682, 551.914612, -121.721741
5.4, 563.163757, 760.971069, 3.652387
5.4, 682.945251, 646.922546, -263.22821
5.4, 708.413269, 82.236107, 78.329399
5.4, 724.088135, 697.197632, -45.924255
5.4, 1124.5271, 533.381775, -25.818565
5.4, 434.811798, 759.311768, -76.070625
5.4, 882.609802, 136.926254, 96.213959
5.4, 1033.843506, 568.312317, -279.408173
5.4, 638.559814, 817.77124, -92.865273
5.4, 517.465027, 881.522522, 93.273247
5.4, 618.451355, 430.429443, -49.675179
5.4, 741.038757, 405.239044, 169.700577
5.4, 885.006104, 448.490051, 44.676376
5.4, 287.644501, 377.012787, 33.220581
5.4, 684.753052, 420.034973, -113.77787
5.4, 924.96637, 801.695007, 36.810333
5.4, 728.805298, 509.221863, -124.366272
5.4, 1001.141479, 642.983643, -145.062988
5.4, 1112.935181, 628.654602, 146.285614
5.4, 569.743042, 899.838867, 94.849052
5.4, 269.706512, 657.791565, -8.459148
5.4, 404.300598, 448.325775, -45.05093
5.4, 664.001282, 128.378006, 77.732651
5.4, 305.936676, 826.029663, 224.3125
5.4, 627.676514, 674.728577, -65.03083
5.4, 358.147125, 745.33313, -46.32085
5.4, 1005.624939, 234.953125, 31.1675
5.4, 1075.094971, 598.114014, -94.63118
5.4, 709.404297, 997.590576, 68.740639
5.4, 981.809021, 436.560822, -164.387711
5.4, 1000.261841, 785.792358, -58.455826
5.4, 489.581848, 507.280792, -125.00087
5.4, 229.706177, 411.915161, 10.741385
5.4, 516.727722, 105.719803, -4.762072
5.4, 732.830566, 563.909729, -304.443054
5.4, 253.005585, 531.012634, 20.498356
5.4, 792.317566, 144.431808, -231.17894
5.4, 918.213806, 249.791458, -55.82235
5.4, 1015.708069, 469.792511, 15.587057
5.4, 338.953491, 862.664368, -35.237148
5.4, 1036.472046, 273.540497, -100.283104
5.4, 969.024292, 822.730652, 30.088526
5.4, 331.108276, 283.999939, 96.410072
5.4, 310.061768, 747.120911, 164.847549
5.4, 398.1763, 496.967468, -11.294683
5.4, 822.131409, 964.611511, 51.067429
5.4, 462.703949, 942.873108, -5.653025
5.4, 1103.885742, 676.911682, -93.991188
5.4, 333.587616, 703.034302, 160.852753
5.4, 564.076477, 92.201706, -37.442181
5.4, 279.529907, 785.954407, 5.784115
5.4, 823.486145, 499.819855, -7.340564
5.4, 868.472534, 952.388062, -57.956821
5.4, 581.549438, 372.52594, -59.660446
5.4, 929.41394, 423.4552, 64.445557
5.4, 480.879578, 788.876099, 98.752457
5.4, 435.159912, 807.688416, 44.629005
5.4, 398.532562, 578.946594, 113.106422
5.4, 901.768982, 384.04184, -6.924902
5.4, 886.200134, 727.757935, -83.680725
5.4, 803.552673, 570.595886, -59.622128
5.4, 515.366455, 642.451965, 62.474731
5.4, 425.271362, 537.457825, 14.987096
5.4, 428.135834, 147.15239, 28.047482
5.4, 878.207458, 277.178253, 25.490835
5.4, 210.995529, 603.034485, -8.586362
5.4, 1009.797424, 738.608521, -39.225372
5.4, 697.746338, 599.516418, -198.758102
5.4, 388.294647, 174.38681, -29.57678
5.4, 1048.851074, 638.363281, 33.605938
5.5, 392.417175, 778.21405, -17.23934
5.5, 549.954041, 985.284973, 10.092544
5.5, 335.952698, 787.715759, -59.155098
5.5, 802.790405, 188.952682, -99.599533
5.5, 464.32077, 720.441345, -197.192932
5.5, 581.081665, 652.647461, 37.608482
5.5, 742.864746, 153.565994, 0.252108
5.5, 375.710876, 897.184387, 80.072258
5.5, 837.82373, 157.67807, 27.021702
5.5, 214.175201, 460.194977, 28.45895
5.5, 1065.988281, 318.809387, 0.877173
5.5, 878.538025, 516.734863, -88.893829
5.5, 305.097168, 333.755493, -14.497999
5.5, 496.527893, 453.670532, 5.508613
5.5, 759.72644, 447.127563, -85.50132
5.5, 590.955444, 705.562683, 100.600677
5.5, 931.832336, 533.296936, -109.710266
5.5, 638.939941, 719.767151, 8.651525
5.5, 319.171082, 239.980682, 123.02726
5.5, 659.575073, 349.700806, -204.929184
5.5, 469.453186, 838.84668, 16.088501
5.5, 442.457672, 480.229919, 136.001663
5.5, 750.338318, 637.125244, 47.871914
5.5, 424.418182, 205.517044, 22.946503
5.5, 841.187744, 448.83667, 68.242088
5.5, 249.186371, 347.833679, -41.290005
5.5, 825.44751, 110.326843, 77.28054
5.5, 285.187866, 282.48938, -4.215841
5.5, 929.373291, 856.627197, 11.922274
5.5, 752.607117, 201.393494, 140.213181
5.5, 814.436768, 343.790131, -57.008224
5.5, 468.043793, 126.345085, 8.225378
5.5, 259.776184, 608.74646, 35.386997
5.5, 337.710175, 551.181152, 383.56424
5.5, 1121.680542, 582.431946, -6.8053
5.5, 881.793945, 888.76532, -6.500183
5.5, 378.755646, 832.760071, -2.010294
5.5, 915.278992, 340.253357, 41.914047
5.5, 782.033264, 277.158905, 152.05397
5.5, 1063.463867, 401.263672, 130.331055
5.5, 910.114258, 928.726196, -95.945518
5.5, 470.516907, 670.218262, -23.103407
5.5, 254.785187, 744.390869, -41.576534
5.5, 608.817322, 85.636047, 47.028351
5.5, 536.579773, 699.617126, -39.080471
5.5, 460.140686, 622.352112, 37.824982
5.5, 508.637299, 740.287292, -67.548347
5.5, 738.883301, 251.392258, 295.599579
5.5, 386.545258, 373.165497, -98.954468
5.5, 207.67038, 507.87915, 61.039974
5.5, 464.93454, 889.417114, 205.845505
5.5, 414.715942, 866.004639, -33.059799
5.5, 617.681335, 850.069519, -112.801224
5.5, 612.235229, 767.783142, 180.62381
5.5, 869.221619, 319.997894, 435.026215
5.5, 947.438293, 377.957397, -22.201187
5.5, 221.041351, 652.8703, 10.383443
5.5, 776.399963, 495.378571, 20.901934
5.5, 612.266663, 343.782562, -152.755386
5.5, 523.402832, 809.124084, -161.261002
5.5, 235.364487, 699.948242, -28.791994
5.5, 888.677368, 830.335938, 44.367329
5.5, 764.262695, 989.157654, 36.335999
5.5, 969.037231, 712.174133, 126.75161
5.5, 581.250427, 947.424255, 123.715698
5.5, 465.280334, 363.538116, -271.294281
5.5, 448.378082, 247.865662, -81.249252
5.5, 283.843933, 705.301392, 49.591255
5.5, 502.778687, 970.851562, -84.472511
5.5, 951.278015, 899.654419, 70.280701
5.5, 994.583618, 534.645203, 138.943466
5.5, 526.139709, 364.153931, -82.924805
5.5, 656.94342, 81.365578, 267.006165
5.5, 934.676636, 295.223694, -78.468483
5.5, 918.389404, 486.14032, -95.648354
5.5, 489.574524, 406.12674, -271.640381
5.5, 988.036865, 870.368652, 56.07338
5.5, 1006.951111, 396.38382, -180.358734
5.5, 847.381836, 205.427063, 77.252022
5.5, 962.049011, 576.577637, 13.828238
5.5, 208.166916, 556.101868, 35.729347
5.5, 993.846741, 291.222321, 13.998193
5.5, 516.67511, 160.319275, 72.753181
5.5, 966.370117, 212.413269, 226.848953
5.5, 375.899841, 616.859131, 297.354889
5.5, 1019.502625, 833.404724, -76.470558
5.5, 255.616394, 483.818176, 136.126083
5.5, 835.96521, 904.505737, 144.932709
5.5, 713.376953, 462.019012, -188.300339
5.5, 1120.7323, 483.057434, 56.813351
5.5, 421.904816, 914.295044, 165.067535
5.5, 1077.733398, 449.013641, -62.010651
5.5, 540.112244, 410.426971, -370.981049
5.5, 499.146332, 316.772614, 186.476791
5.5, 468.6521, 173.1819, -10.27713
5.5, 579.995911, 805.928406, 259.608643
5.5, 616.048584, 136.878326, 95.127106
5.5, 1064.284668, 744.366882, 11.364426
5.5, 966.887939, 494.260315, 67.111115
5.5, 620.788269, 915.266174, -2.81387
5.5, 1013.33844, 348.470367, -34.042038
5.5, 750.132629, 107.285431, -114.942146
5.5, 381.462402, 700.280823, -34.143539
5.5, 451.079895, 571.748535, 27.945686
5.5, 799.44574, 417.257935, 10.715671
5.5, 647.43927, 611.872009, 88.604866
5.5, 546.330078, 486.610352, -8.934004
5.5, 929.641113, 661.799866, 184.159821
5.5, 1050.846558, 791.376526, 88.015747
5.5, 894.190918, 562.117554, -121.547089
5.5, 556.106384, 764.03009, 3.818486
5.5, 690.115295, 642.095337, -263.407196
5.5, 706.494995, 82.919785, 78.347069
5.5, 721.250977, 704.313232, -46.104336
5.5, 1123.169556, 533.623352, -25.72682
5.5, 438.005737, 761.665894, -76.005699
5.5, 882.571655, 136.967972, 96.211784
5.5, 1026.716431, 572.556274, -279.460907
5.5, 644.887146, 806.835815, -93.214691
5.5, 524.059082, 889.392517, 93.369881
5.5, 628.947327, 428.592072, -49.59988
5.5, 752.322754, 399.431366, 169.719681
5.5, 889.221375, 447.028687, 44.949764
5.5, 286.313934, 378.633392, 32.776001
5.5, 688.846313, 420.09433, -113.889435
5.5, 925.472656, 799.191162, 36.81345
5.5, 730.096191, 508.859619, -124.349762
5.5, 998.029907, 654.042358, -145.014633
5.5, 1112.963379, 628.949097, 146.447067
5.5, 576.745605, 891.470215, 95.07415
5.5, 268.655396, 659.312561, -8.771189
5.5, 406.02951, 445.273529, -45.192253
5.5, 663.807251, 128.535233, 77.707832
5.5, 307.23172, 827.757385, 224.371353
5.5, 627.158569, 670.983215, -65.077187
5.5, 358.417542, 744.315674, -46.379131
5.5, 1006.988098, 238.301285, 30.918528
5.5, 1075.304321, 596.703369, -94.780113
5.5, 715.263916, 996.760071, 68.780289
5.5, 977.802002, 444.194916, -164.502319
5.5, 999.018127, 788.284363, -58.580669
5.5, 499.592133, 503.062561, -125.127441
5.5, 232.003189, 415.145538, 10.614689
5.5, 513.908569, 106.287659, -4.596747
5.5, 726.376343, 556.960449, -304.503082
5.5, 251.866684, 533.388245, 20.478828
5.5, 789.651306, 142.901718, -231.256744
5.5, 922.13916, 242.390549, -55.739933
5.5, 1012.448669, 478.884888, 15.627435
5.5, 340.100281, 863.961365, -35.245323
5.5, 1040.555786, 279.062988, -100.1474
5.5, 966.297729, 824.790466, 30.089348
5.5, 335.060669, 285.277435, 96.363388
5.5, 309.445618, 747.08075, 164.870468
5.5, 393.147949, 491.776184, -11.021627
5.5, 817.658691, 961.997559, 50.931808
5.5, 464.165131, 937.937317, -5.797055
5.5, 1104.619507, 674.687622, -94.334343
5.5, 332.90155, 701.553894, 160.776947
5.5, 561.803284, 94.468811, -37.457935
5.5, 279.259583, 787.959167, 5.68631
5.5, 829.775146, 508.286804, -7.279861
5.5, 866.469299, 954.625854, -58.027946
5.5, 575.357666, 378.030121, -59.682152
5.5, 930.40155, 422.565308, 64.42849
5.5, 478.240753, 790.000366, 99.078484
5.5, 431.43158, 809.47113, 44.500027
5.5, 403.219879, 573.397034, 113.171623
5.5, 894.960938, 389.03299, -6.955852
5.5, 883.953674, 739.837402, -83.802345
5.5, 796.712097, 571.514771, -59.539654
5.5, 524.686218, 649.95929, 62.430218
5.5, 423.127167, 529.512878, 15.040469
5.5, 425.970825, 149.809647, 28.001646
5.5, 883.959656, 272.251129, 25.604382
5.5, 211.070679, 604.953064, -8.575649
5.5, 1013.067566, 742.158813, -39.475742
5.5, 691.948669, 591.894043, -198.715652
5.5, 384.731781, 176.834183, -29.52055
5.5, 1045.97229, 635.316467, 33.835327
5.6, 395.58783, 775.001953, -17.21567
5.6, 551.144836, 985.592651, 10.203405
5.6, 335.676819, 788.505554, -59.06879
5.6, 802.958801, 188.723099, -99.771126
5.6, 461.194672, 715.117981, -196.791382
5.6, 584.246765, 648.712646, 37.409306
5.6, 739.488892, 153.243698, 0.271447
5.6, 376.682495, 898.318665, 80.132355
5.6, 836.899963, 155.008698, 27.273329
5.6, 213.411804, 462.258423, 28.53775
5.6, 1066.691772, 320.011322, 0.72871
5.6, 880.66571, 524.014221, -88.955177
5.6, 298.158417, 334.175415, -14.448143
5.6, 502.726807, 459.556519, 5.493001
5.6, 761.363647, 442.436218, -85.721283
5.6, 593.106262, 705.190552, 100.445183
5.6, 925.286438, 538.449585, -109.941925
5.6, 639.831543, 716.690979, 8.825274
5.6, 317.030853, 242.353012, 123.062256
5.6, 660.339111, 340.653381, -204.95813
5.6, 467.779877, 840.710632, 16.152601
5.6, 440.354065, 478.624573, 136.101456
5.6, 742.162048, 647.847473, 48.12883
5.6, 416.360504, 216.85376, 23.300039
5.6, 842.719299, 458.214111, 68.24939
5.6, 248.783463, 348.692169, -41.360371
5.6, 821.751648, 109.231232, 77.253746
5.6, 286.675781, 281.2547, -4.062896
5.6, 928.331055, 857.910034, 11.934714
5.6, 751.88092, 200.72258, 140.371384
5.6, 820.267578, 352.174225, -57.15176
5.6, 465.765228, 126.787086, 8.153521
5.6, 260.229065, 604.593994, 35.592087
5.6, 345.539642, 541.990967, 383.776733
5.6, 1122.16333, 581.43042, -6.893553
5.6, 886.93634, 885.913452, -6.624975
5.6, 376.423157, 831.305298, -1.829719
5.6, 905.701721, 344.660675, 41.999275
5.6, 787.62323, 270.633606, 152.154236
5.6, 1054.726074, 407.174286, 130.683502
5.6, 909.562683, 929.840576, -96.178246
5.6, 466.844177, 667.110107, -23.194477
5.6, 254.832565, 744.681458, -41.639751
5.6, 604.796936, 85.546364, 47.112309
5.6, 537.320129, 699.981079, -39.088364
5.6, 465.654694, 618.585754, 37.759781
5.6, 505.330994, 737.207825, -67.682426
5.6, 742.772339, 249.633102, 295.68576
5.6, 384.775543, 360.788696, -98.683983
5.6, 207.416245, 509.75238, 61.121033
5.6, 466.671143, 890.431396, 205.933289
5.6, 413.814697, 866.180908, -33.089699
5.6, 637.709412, 841.326477, -112.724022
5.6, 612.401917, 769.810608, 180.7995
5.6, 867.959106, 313.191437, 435.229248
5.6, 946.437195, 375.140808, -21.94088
5.6, 221.029572, 653.76239, 10.394465
5.6, 776.87738, 495.521973, 20.923538
5.6, 611.002075, 349.595428, -152.921936
5.6, 524.844299, 808.808594, -161.275284
5.6, 236.226639, 701.056824, -28.812086
5.6, 887.38916, 826.869934, 44.144199
5.6, 769.690125, 988.098145, 36.223579
5.6, 974.237915, 706.523621, 126.778831
5.6, 577.482056, 944.031677, 123.733536
5.6, 467.858307, 372.52478, -271.197357
5.6, 459.649078, 244.22673, -80.94796
5.6, 283.864777, 705.571777, 49.637413
5.6, 503.674316, 971.111511, -84.435349
5.6, 948.56488, 901.468201, 70.190514
5.6, 1000.725159, 531.289917, 139.242737
5.6, 524.950439, 372.788605, -82.839088
5.6, 653.59082, 81.215714, 266.993073
5.6, 930.089783, 296.37561, -78.84008
5.6, 915.87085, 489.709198, -95.738174
5.6, 495.540161, 411.755524, -271.58432
5.6, 987.77301, 870.386658, 56.074455
5.6, 995.658203, 392.541992, -180.453278
5.6, 850.159363, 201.484879, 77.383057
5.6, 967.232483, 571.755554, 14.020951
5.6, 207.999527, 558.243042, 35.718143
5.6, 988.489014, 283.88858, 14.08418
5.6, 512.412415, 167.553055, 72.755592
5.6, 974.674072, 203.056824, 227.268265
5.6, 361.633362, 603.379272, 297.615143
5.6, 1018.71167, 834.280823, -76.462257
5.6, 255.305618, 485.551025, 136.200531
5.6, 841.5755, 900.896362, 145.121399
5.6, 714.685669, 456.423981, -188.039047
5.6, 1120.049316, 482.85965, 57.208775
5.6, 423.192108, 913.635254, 165.167114
5.6, 1084.467529, 448.893188, -62.296799
5.6, 544.455505, 419.987762, -371.122253
5.6, 497.016235, 326.851715, 186.596619
5.6, 464.587067, 176.674942, -10.256125
5.6, 576.619751, 803.649353, 259.882721
5.6, 615.917603, 132.362015, 94.899727
5.6, 1066.621948, 747.398438, 11.138019
5.6, 962.935059, 498.906525, 67.162338
5.6, 616.748779, 915.434326, -2.889242
5.6, 1001.968262, 345.479767, -34.165138
5.6, 745.742004, 106.430275, -115.037354
5.6, 382.054565, 702.224304, -34.01704
5.6, 453.60733, 562.064392, 28.155302
5.6, 804.21344, 420.793243, 10.927811
5.6, 647.581665, 616.267395, 88.846954
5.6, 545.460999, 486.699402, -8.989565
5.6, 926.718262, 655.485474, 184.071259
5.6, 1049.777832, 791.468506, 87.937988
5.6, 884.560242, 573.245117, -121.510162
5.6, 546.601807, 765.417725, 3.829149
5.6, 693.376587, 637.107239, -263.476746
5.6, 701.056946, 81.404625, 78.57325
5.6, 719.976196, 709.773926, -46.362427
5.6, 1124.329224, 533.477051, -25.767803
5.6, 441.823669, 761.628296, -76.060135
5.6, 882.527405, 136.919327, 96.212624
5.6, 1018.289795, 578.37262, -279.73764
5.6, 658.638855, 791.305725, -93.540176
5.6, 531.034424, 897.109863, 93.398552
5.6, 641.676086, 424.667908, -49.629902
5.6, 760.498047, 395.271393, 169.625198
5.6, 891.912598, 444.408875, 44.7897
5.6, 284.732727, 381.009674, 32.437408
5.6, 692.801758, 412.242065, -114.623436
5.6, 925.290405, 797.182617, 36.81311
5.6, 729.438232, 505.464996, -124.688408
5.6, 1001.648804, 667.040833, -144.814789
5.6, 1110.515015, 629.289673, 146.43634
5.6, 584.934875, 878.583923, 95.159477
[truncated: 3,059,452 more chars]
