# Supplementary material for: Self-sustained frictional cooling in active matter
Source: Nat Commun. 2025 Aug 6;16:7235. doi: 10.1038/s41467-025-62626-9 (PMC12328619; doi:10.1038/s41467-025-62626-9)
Supplement: Supplementary file 8 — Source Data [file 41467_2025_62626_MOESM8_ESM.zip › Figure_3d_experiment.txt]

# Columns: v	p(v)
5.000E-03	3.219E-01
1.500E-02	9.553E-01
2.500E-02	1.588E+00
3.500E-02	2.165E+00
4.500E-02	2.687E+00
5.500E-02	3.133E+00
6.500E-02	3.507E+00
7.500E-02	3.790E+00
8.500E-02	3.997E+00
9.500E-02	4.103E+00
1.050E-01	4.197E+00
1.150E-01	4.171E+00
1.250E-01	4.115E+00
1.350E-01	4.034E+00
1.450E-01	3.880E+00
1.550E-01	3.746E+00
1.650E-01	3.544E+00
1.750E-01	3.268E+00
1.850E-01	3.082E+00
1.950E-01	2.884E+00
2.050E-01	2.670E+00
2.150E-01	2.453E+00
2.250E-01	2.263E+00
2.350E-01	2.085E+00
2.450E-01	1.889E+00
2.550E-01	1.705E+00
2.650E-01	1.550E+00
2.750E-01	1.418E+00
2.850E-01	1.280E+00
2.950E-01	1.164E+00
3.050E-01	1.067E+00
3.150E-01	9.375E-01
3.250E-01	8.547E-01
3.350E-01	7.861E-01
3.450E-01	6.977E-01
3.550E-01	6.364E-01
3.650E-01	5.729E-01
3.750E-01	5.084E-01
3.850E-01	4.480E-01
3.950E-01	4.090E-01
4.050E-01	3.662E-01
4.150E-01	3.354E-01
4.250E-01	3.078E-01
4.350E-01	2.718E-01
4.450E-01	2.499E-01
4.550E-01	2.227E-01
4.650E-01	2.049E-01
4.750E-01	1.909E-01
4.850E-01	1.714E-01
4.950E-01	1.546E-01
5.050E-01	1.386E-01
5.150E-01	1.333E-01
5.250E-01	1.193E-01
5.350E-01	1.144E-01
5.450E-01	1.011E-01
5.550E-01	9.420E-02
5.650E-01	9.369E-02
5.750E-01	8.082E-02
5.850E-01	8.116E-02
5.950E-01	7.625E-02
6.050E-01	6.847E-02
6.150E-01	7.016E-02
6.250E-01	6.720E-02
6.350E-01	6.508E-02
6.450E-01	5.755E-02
6.550E-01	5.307E-02
6.650E-01	5.476E-02
6.750E-01	5.180E-02
6.850E-01	4.435E-02
6.950E-01	4.545E-02
7.050E-01	4.291E-02
7.150E-01	4.223E-02
7.250E-01	3.935E-02
7.350E-01	3.995E-02
7.450E-01	3.758E-02
7.550E-01	3.868E-02
7.650E-01	3.453E-02
7.750E-01	3.258E-02
7.850E-01	3.385E-02
7.950E-01	3.301E-02
8.050E-01	3.351E-02
8.150E-01	3.368E-02
8.250E-01	2.945E-02
8.350E-01	3.089E-02
8.450E-01	3.157E-02
8.550E-01	3.368E-02
8.650E-01	3.216E-02
8.750E-01	3.453E-02
8.850E-01	3.199E-02
8.950E-01	3.055E-02
9.050E-01	3.072E-02
9.150E-01	3.182E-02
9.250E-01	2.971E-02
9.350E-01	3.098E-02
9.450E-01	3.106E-02
9.550E-01	3.165E-02
9.650E-01	2.784E-02
9.750E-01	3.081E-02
9.850E-01	3.106E-02
9.950E-01	2.988E-02
1.005E+00	2.827E-02
1.015E+00	2.852E-02
1.025E+00	3.030E-02
1.035E+00	3.038E-02
1.045E+00	3.064E-02
1.055E+00	3.106E-02
1.065E+00	2.878E-02
1.075E+00	2.971E-02
1.085E+00	2.988E-02
1.095E+00	2.971E-02
1.105E+00	3.140E-02
1.115E+00	3.225E-02
1.125E+00	2.920E-02
1.135E+00	3.241E-02
1.145E+00	3.081E-02
1.155E+00	2.937E-02
1.165E+00	3.216E-02
1.175E+00	3.225E-02
1.185E+00	3.394E-02
1.195E+00	3.013E-02
1.205E+00	3.165E-02
1.215E+00	3.174E-02
1.225E+00	3.098E-02
1.235E+00	2.894E-02
1.245E+00	2.971E-02
1.255E+00	2.988E-02
1.265E+00	3.335E-02
1.275E+00	2.911E-02
1.285E+00	2.878E-02
1.295E+00	3.021E-02
1.305E+00	3.487E-02
1.315E+00	3.098E-02
1.325E+00	3.165E-02
1.335E+00	3.275E-02
1.345E+00	3.106E-02
1.355E+00	3.115E-02
1.365E+00	3.081E-02
1.375E+00	3.191E-02
1.385E+00	3.081E-02
1.395E+00	3.309E-02
1.405E+00	3.174E-02
1.415E+00	3.284E-02
1.425E+00	3.055E-02
1.435E+00	3.182E-02
1.445E+00	3.335E-02
1.455E+00	3.368E-02
1.465E+00	3.504E-02
1.475E+00	3.208E-02
1.485E+00	3.241E-02
1.495E+00	3.572E-02
1.505E+00	3.648E-02
1.515E+00	3.495E-02
1.525E+00	3.470E-02
1.535E+00	3.682E-02
1.545E+00	3.868E-02
1.555E+00	3.952E-02
1.565E+00	4.054E-02
1.575E+00	4.020E-02
1.585E+00	4.215E-02
1.595E+00	4.147E-02
1.605E+00	4.359E-02
1.615E+00	3.969E-02
1.625E+00	4.054E-02
1.635E+00	3.919E-02
1.645E+00	4.274E-02
1.655E+00	4.249E-02
1.665E+00	4.003E-02
1.675E+00	4.037E-02
1.685E+00	4.164E-02
1.695E+00	4.122E-02
1.705E+00	4.435E-02
1.715E+00	3.682E-02
1.725E+00	3.546E-02
1.735E+00	3.512E-02
1.745E+00	3.529E-02
1.755E+00	3.258E-02
1.765E+00	3.250E-02
1.775E+00	3.191E-02
1.785E+00	2.937E-02
1.795E+00	2.954E-02
1.805E+00	3.089E-02
1.815E+00	3.123E-02
1.825E+00	3.292E-02
1.835E+00	2.945E-02
1.845E+00	2.751E-02
1.855E+00	2.674E-02
1.865E+00	2.641E-02
1.875E+00	2.547E-02
1.885E+00	2.691E-02
1.895E+00	2.666E-02
1.905E+00	2.649E-02
1.915E+00	2.674E-02
1.925E+00	2.370E-02
1.935E+00	2.200E-02
1.945E+00	2.294E-02
1.955E+00	2.412E-02
1.965E+00	2.319E-02
1.975E+00	2.234E-02
1.985E+00	2.200E-02
1.995E+00	2.133E-02
2.005E+00	2.192E-02
2.015E+00	2.327E-02
2.025E+00	2.387E-02
2.035E+00	2.040E-02
2.045E+00	2.031E-02
2.055E+00	1.947E-02
2.065E+00	2.150E-02
2.075E+00	1.811E-02
2.085E+00	2.048E-02
2.095E+00	2.031E-02
2.105E+00	1.997E-02
2.115E+00	1.921E-02
2.125E+00	1.913E-02
2.135E+00	1.904E-02
2.145E+00	1.837E-02
2.155E+00	1.930E-02
2.165E+00	1.794E-02
2.175E+00	1.938E-02
2.185E+00	2.234E-02
2.195E+00	1.837E-02
2.205E+00	2.099E-02
2.215E+00	2.150E-02
2.225E+00	2.133E-02
2.235E+00	2.057E-02
2.245E+00	1.955E-02
2.255E+00	1.828E-02
2.265E+00	2.150E-02
2.275E+00	2.074E-02
2.285E+00	2.074E-02
2.295E+00	1.735E-02
2.305E+00	2.175E-02
2.315E+00	1.794E-02
2.325E+00	1.820E-02
2.335E+00	1.710E-02
2.345E+00	1.735E-02
2.355E+00	1.684E-02
2.365E+00	1.566E-02
2.375E+00	1.456E-02
2.385E+00	1.642E-02
2.395E+00	1.498E-02
2.405E+00	1.549E-02
2.415E+00	1.574E-02
2.425E+00	1.490E-02
2.435E+00	1.464E-02
2.445E+00	1.346E-02
2.455E+00	1.320E-02
2.465E+00	1.202E-02
2.475E+00	1.354E-02
2.485E+00	1.193E-02
2.495E+00	9.902E-03
2.505E+00	1.041E-02
2.515E+00	9.479E-03
2.525E+00	1.016E-02
2.535E+00	9.056E-03
2.545E+00	1.100E-02
2.555E+00	9.056E-03
2.565E+00	9.733E-03
2.575E+00	8.887E-03
2.585E+00	8.379E-03
2.595E+00	7.617E-03
2.605E+00	6.263E-03
2.615E+00	6.940E-03
2.625E+00	7.363E-03
2.635E+00	8.717E-03
2.645E+00	7.702E-03
2.655E+00	5.586E-03
2.665E+00	5.501E-03
2.675E+00	7.532E-03
2.685E+00	6.263E-03
2.695E+00	5.924E-03
2.705E+00	6.178E-03
2.715E+00	6.855E-03
2.725E+00	6.348E-03
2.735E+00	5.163E-03
2.745E+00	4.486E-03
2.755E+00	5.924E-03
2.765E+00	5.924E-03
2.775E+00	5.840E-03
2.785E+00	3.978E-03
2.795E+00	6.517E-03
2.805E+00	5.501E-03
2.815E+00	3.893E-03
2.825E+00	4.486E-03
2.835E+00	4.147E-03
2.845E+00	4.232E-03
2.855E+00	4.062E-03
2.865E+00	3.893E-03
2.875E+00	3.639E-03
2.885E+00	2.793E-03
2.895E+00	3.555E-03
2.905E+00	3.470E-03
2.915E+00	3.639E-03
2.925E+00	4.232E-03
2.935E+00	3.385E-03
2.945E+00	2.878E-03
2.955E+00	3.301E-03
2.965E+00	2.624E-03
2.975E+00	3.470E-03
2.985E+00	2.793E-03
2.995E+00	2.962E-03
3.005E+00	2.878E-03
3.015E+00	3.724E-03
3.025E+00	3.470E-03
3.035E+00	3.301E-03
3.045E+00	3.131E-03
3.055E+00	3.047E-03
3.065E+00	2.454E-03
3.075E+00	2.878E-03
3.085E+00	3.216E-03
3.095E+00	2.708E-03
3.105E+00	2.454E-03
3.115E+00	2.370E-03
3.125E+00	1.947E-03
3.135E+00	2.454E-03
3.145E+00	2.539E-03
3.155E+00	2.962E-03
3.165E+00	2.285E-03
3.175E+00	1.947E-03
3.185E+00	1.947E-03
3.195E+00	2.454E-03
3.205E+00	2.116E-03
3.215E+00	2.116E-03
3.225E+00	2.454E-03
3.235E+00	2.285E-03
3.245E+00	2.200E-03
3.255E+00	2.370E-03
3.265E+00	2.370E-03
3.275E+00	2.370E-03
3.285E+00	2.539E-03
3.295E+00	1.100E-03
3.305E+00	2.370E-03
3.315E+00	2.200E-03
3.325E+00	3.216E-03
3.335E+00	1.947E-03
3.345E+00	1.947E-03
3.355E+00	2.370E-03
3.365E+00	1.354E-03
3.375E+00	2.370E-03
3.385E+00	2.539E-03
3.395E+00	2.285E-03
3.405E+00	1.693E-03
3.415E+00	2.285E-03
3.425E+00	1.608E-03
3.435E+00	1.608E-03
3.445E+00	1.523E-03
3.455E+00	2.285E-03
3.465E+00	1.270E-03
3.475E+00	1.693E-03
3.485E+00	1.523E-03
3.495E+00	2.200E-03
3.505E+00	1.270E-03
3.515E+00	1.777E-03
3.525E+00	1.947E-03
3.535E+00	2.370E-03
3.545E+00	2.116E-03
3.555E+00	2.708E-03
3.565E+00	1.777E-03
3.575E+00	2.031E-03
3.585E+00	1.354E-03
3.595E+00	1.523E-03
3.605E+00	2.285E-03
3.615E+00	2.200E-03
3.625E+00	1.608E-03
3.635E+00	1.947E-03
3.645E+00	2.116E-03
3.655E+00	2.200E-03
3.665E+00	1.947E-03
3.675E+00	2.454E-03
3.685E+00	2.454E-03
3.695E+00	2.031E-03
3.705E+00	2.116E-03
3.715E+00	1.354E-03
3.725E+00	2.454E-03
3.735E+00	1.777E-03
3.745E+00	1.608E-03
3.755E+00	1.523E-03
3.765E+00	1.354E-03
3.775E+00	1.523E-03
3.785E+00	2.454E-03
3.795E+00	1.439E-03
3.805E+00	1.862E-03
3.815E+00	2.116E-03
3.825E+00	1.523E-03
3.835E+00	2.200E-03
3.845E+00	1.270E-03
3.855E+00	1.354E-03
3.865E+00	1.439E-03
3.875E+00	1.354E-03
3.885E+00	1.862E-03
3.895E+00	1.862E-03
3.905E+00	1.523E-03
3.915E+00	1.354E-03
3.925E+00	2.031E-03
3.935E+00	1.608E-03
3.945E+00	1.185E-03
3.955E+00	1.354E-03
3.965E+00	1.523E-03
3.975E+00	1.185E-03
3.985E+00	1.016E-03
3.995E+00	9.310E-04
4.005E+00	1.693E-03
4.015E+00	1.608E-03
4.025E+00	1.354E-03
4.035E+00	1.608E-03
4.045E+00	1.608E-03
4.055E+00	1.777E-03
4.065E+00	1.947E-03
4.075E+00	1.608E-03
4.085E+00	1.523E-03
4.095E+00	1.947E-03
4.105E+00	1.185E-03
4.115E+00	1.100E-03
4.125E+00	1.354E-03
4.135E+00	1.439E-03
4.145E+00	1.693E-03
4.155E+00	1.777E-03
4.165E+00	1.270E-03
4.175E+00	1.100E-03
4.185E+00	9.310E-04
4.195E+00	7.617E-04
4.205E+00	9.310E-04
4.215E+00	9.310E-04
4.225E+00	1.016E-03
4.235E+00	1.523E-03
4.245E+00	1.185E-03
4.255E+00	7.617E-04
4.265E+00	1.185E-03
4.275E+00	1.523E-03
4.285E+00	1.439E-03
4.295E+00	8.463E-04
4.305E+00	1.439E-03
4.315E+00	1.439E-03
4.325E+00	1.016E-03
4.335E+00	1.354E-03
4.345E+00	9.310E-04
4.355E+00	1.016E-03
4.365E+00	9.310E-04
4.375E+00	1.016E-03
4.385E+00	1.185E-03
4.395E+00	8.463E-04
4.405E+00	9.310E-04
4.415E+00	5.924E-04
4.425E+00	8.463E-04
4.435E+00	9.310E-04
4.445E+00	1.100E-03
4.455E+00	8.463E-04
4.465E+00	1.185E-03
4.475E+00	1.016E-03
4.485E+00	1.439E-03
4.495E+00	1.270E-03
4.505E+00	1.270E-03
4.515E+00	1.100E-03
4.525E+00	1.354E-03
4.535E+00	1.270E-03
4.545E+00	1.016E-03
4.555E+00	1.100E-03
4.565E+00	1.439E-03
4.575E+00	8.463E-04
4.585E+00	9.310E-04
4.595E+00	7.617E-04
4.605E+00	8.463E-04
4.615E+00	6.771E-04
4.625E+00	1.185E-03
4.635E+00	1.100E-03
4.645E+00	5.924E-04
4.655E+00	1.439E-03
4.665E+00	1.354E-03
4.675E+00	7.617E-04
4.685E+00	1.016E-03
4.695E+00	1.016E-03
4.705E+00	1.100E-03
4.715E+00	1.100E-03
4.725E+00	1.270E-03
4.735E+00	8.463E-04
4.745E+00	1.270E-03
4.755E+00	1.354E-03
4.765E+00	8.463E-04
4.775E+00	6.771E-04
4.785E+00	6.771E-04
4.795E+00	1.270E-03
4.805E+00	7.617E-04
4.815E+00	5.924E-04
4.825E+00	1.693E-03
4.835E+00	1.100E-03
4.845E+00	9.310E-04
4.855E+00	6.771E-04
4.865E+00	1.523E-03
4.875E+00	1.439E-03
4.885E+00	7.617E-04
4.895E+00	5.078E-04
4.905E+00	7.617E-04
4.915E+00	1.016E-03
4.925E+00	8.463E-04
4.935E+00	7.617E-04
4.945E+00	8.463E-04
4.955E+00	1.016E-03
4.965E+00	1.100E-03
4.975E+00	8.463E-04
4.985E+00	5.078E-04
4.995E+00	1.185E-03
5.005E+00	1.100E-03
5.015E+00	5.924E-04
5.025E+00	7.617E-04
5.035E+00	1.100E-03
5.045E+00	1.100E-03
5.055E+00	1.270E-03
5.065E+00	1.185E-03
5.075E+00	5.078E-04
5.085E+00	6.771E-04
5.095E+00	6.771E-04
5.105E+00	1.016E-03
5.115E+00	1.270E-03
5.125E+00	8.463E-04
5.135E+00	8.463E-04
5.145E+00	1.270E-03
5.155E+00	8.463E-04
5.165E+00	6.771E-04
5.175E+00	1.016E-03
5.185E+00	1.100E-03
5.195E+00	7.617E-04
5.205E+00	8.463E-04
5.215E+00	1.016E-03
5.225E+00	1.100E-03
5.235E+00	1.354E-03
5.245E+00	1.185E-03
5.255E+00	1.100E-03
5.265E+00	5.924E-04
5.275E+00	6.771E-04
5.285E+00	9.310E-04
5.295E+00	7.617E-04
5.305E+00	4.232E-04
5.315E+00	8.463E-04
5.325E+00	6.771E-04
5.335E+00	5.078E-04
5.345E+00	1.100E-03
5.355E+00	9.310E-04
5.365E+00	4.232E-04
5.375E+00	5.078E-04
5.385E+00	8.463E-04
5.395E+00	5.924E-04
5.405E+00	5.078E-04
5.415E+00	6.771E-04
5.425E+00	6.771E-04
5.435E+00	1.016E-03
5.445E+00	5.078E-04
5.455E+00	5.924E-04
5.465E+00	3.385E-04
5.475E+00	5.078E-04
5.485E+00	6.771E-04
5.495E+00	7.617E-04
5.505E+00	8.463E-04
5.515E+00	9.310E-04
5.525E+00	7.617E-04
5.535E+00	9.310E-04
5.545E+00	5.924E-04
5.555E+00	2.539E-04
5.565E+00	1.354E-03
5.575E+00	9.310E-04
5.585E+00	6.771E-04
5.595E+00	6.771E-04
5.605E+00	1.016E-03
5.615E+00	9.310E-04
5.625E+00	7.617E-04
5.635E+00	5.924E-04
5.645E+00	5.924E-04
5.655E+00	5.924E-04
5.665E+00	1.185E-03
5.675E+00	5.078E-04
5.685E+00	1.100E-03
5.695E+00	5.078E-04
5.705E+00	5.924E-04
5.715E+00	6.771E-04
5.725E+00	5.924E-04
5.735E+00	6.771E-04
5.745E+00	9.310E-04
5.755E+00	1.100E-03
