# Supplementary material for: Self-sustained frictional cooling in active matter
Source: Nat Commun. 2025 Aug 6;16:7235. doi: 10.1038/s41467-025-62626-9 (PMC12328619; doi:10.1038/s41467-025-62626-9)
Supplement: Supplementary file 8 — Source Data [file 41467_2025_62626_MOESM8_ESM.zip › Figure_3d_simulations.txt]

# Columns: v	p(v)
1.500E-02	1.133E-01
4.500E-02	3.096E-01
7.500E-02	4.756E-01
1.050E-01	5.980E-01
1.350E-01	7.098E-01
1.650E-01	7.880E-01
1.950E-01	8.521E-01
2.250E-01	8.949E-01
2.550E-01	9.246E-01
2.850E-01	9.610E-01
3.150E-01	9.574E-01
3.450E-01	9.860E-01
3.750E-01	9.749E-01
4.050E-01	9.707E-01
4.350E-01	9.531E-01
4.650E-01	9.382E-01
4.950E-01	9.176E-01
5.250E-01	8.946E-01
5.550E-01	8.587E-01
5.850E-01	8.524E-01
6.150E-01	8.020E-01
6.450E-01	7.922E-01
6.750E-01	7.656E-01
7.050E-01	7.357E-01
7.350E-01	7.206E-01
7.650E-01	6.762E-01
7.950E-01	6.485E-01
8.250E-01	6.087E-01
8.550E-01	5.967E-01
8.850E-01	5.726E-01
9.150E-01	5.445E-01
9.450E-01	4.981E-01
9.750E-01	4.918E-01
1.005E+00	4.687E-01
1.035E+00	4.378E-01
1.065E+00	4.241E-01
1.095E+00	4.037E-01
1.125E+00	3.707E-01
1.155E+00	3.658E-01
1.185E+00	3.298E-01
1.215E+00	3.120E-01
1.245E+00	3.030E-01
1.275E+00	2.911E-01
1.305E+00	2.791E-01
1.335E+00	2.618E-01
1.365E+00	2.419E-01
1.395E+00	2.416E-01
1.425E+00	2.175E-01
1.455E+00	2.077E-01
1.485E+00	1.978E-01
1.515E+00	1.931E-01
1.545E+00	1.747E-01
1.575E+00	1.661E-01
1.605E+00	1.619E-01
1.635E+00	1.535E-01
1.665E+00	1.415E-01
1.695E+00	1.354E-01
1.725E+00	1.281E-01
1.755E+00	1.250E-01
1.785E+00	1.186E-01
1.815E+00	1.124E-01
1.845E+00	1.015E-01
1.875E+00	9.995E-02
1.905E+00	9.317E-02
1.935E+00	8.629E-02
1.965E+00	8.248E-02
1.995E+00	7.454E-02
2.025E+00	7.581E-02
2.055E+00	7.369E-02
2.085E+00	6.660E-02
2.115E+00	6.713E-02
2.145E+00	5.982E-02
2.175E+00	5.506E-02
2.205E+00	5.410E-02
2.235E+00	5.146E-02
2.265E+00	4.987E-02
2.295E+00	4.277E-02
2.325E+00	4.193E-02
2.355E+00	3.610E-02
2.385E+00	3.303E-02
2.415E+00	3.589E-02
2.445E+00	3.092E-02
2.475E+00	2.869E-02
2.505E+00	2.954E-02
2.535E+00	2.838E-02
2.565E+00	2.541E-02
2.595E+00	2.446E-02
2.625E+00	2.340E-02
2.655E+00	2.149E-02
2.685E+00	1.959E-02
2.715E+00	1.916E-02
2.745E+00	2.054E-02
2.775E+00	1.969E-02
2.805E+00	1.863E-02
2.835E+00	1.758E-02
2.865E+00	1.387E-02
2.895E+00	1.599E-02
2.925E+00	1.271E-02
2.955E+00	1.260E-02
2.985E+00	1.387E-02
3.015E+00	1.429E-02
3.045E+00	1.186E-02
3.075E+00	1.249E-02
3.105E+00	1.218E-02
3.135E+00	1.006E-02
3.165E+00	1.218E-02
3.195E+00	9.211E-03
3.225E+00	1.016E-02
3.255E+00	1.027E-02
3.285E+00	9.952E-03
3.315E+00	7.200E-03
3.345E+00	9.847E-03
3.375E+00	9.000E-03
3.405E+00	7.200E-03
3.435E+00	6.988E-03
3.465E+00	6.247E-03
3.495E+00	6.564E-03
3.525E+00	6.035E-03
3.555E+00	4.976E-03
3.585E+00	4.129E-03
3.615E+00	4.553E-03
3.645E+00	4.447E-03
3.675E+00	4.447E-03
3.705E+00	4.235E-03
3.735E+00	4.235E-03
3.765E+00	3.388E-03
3.795E+00	3.282E-03
3.825E+00	2.647E-03
3.855E+00	2.223E-03
3.885E+00	2.753E-03
3.915E+00	2.859E-03
3.945E+00	2.753E-03
3.975E+00	2.647E-03
4.005E+00	2.859E-03
4.035E+00	2.012E-03
4.065E+00	1.800E-03
4.095E+00	2.118E-03
4.125E+00	2.329E-03
4.155E+00	1.906E-03
4.185E+00	9.530E-04
4.215E+00	2.329E-03
4.245E+00	2.118E-03
4.275E+00	1.482E-03
4.305E+00	1.800E-03
4.335E+00	1.800E-03
4.365E+00	9.530E-04
4.395E+00	1.588E-03
4.425E+00	1.694E-03
4.455E+00	1.800E-03
4.485E+00	1.165E-03
4.515E+00	8.470E-04
4.545E+00	1.376E-03
4.575E+00	1.588E-03
4.605E+00	9.530E-04
4.635E+00	1.906E-03
4.665E+00	1.588E-03
4.695E+00	1.059E-03
4.725E+00	7.410E-04
4.755E+00	1.059E-03
4.785E+00	7.410E-04
4.815E+00	7.410E-04
4.845E+00	7.410E-04
4.875E+00	5.293E-04
4.905E+00	1.059E-03
4.935E+00	5.293E-04
4.965E+00	1.376E-03
4.995E+00	7.410E-04
5.025E+00	4.237E-04
