# Supplementary material for: Self-sustained frictional cooling in active matter
Source: Nat Commun. 2025 Aug 6;16:7235. doi: 10.1038/s41467-025-62626-9 (PMC12328619; doi:10.1038/s41467-025-62626-9)
Supplement: Supplementary file 8 — Source Data [file 41467_2025_62626_MOESM8_ESM.zip › Figure_3e_experiment.txt]

# Columns: v	p(v)
5.000E-03	2.207E-01
1.500E-02	6.676E-01
2.500E-02	1.081E+00
3.500E-02	1.497E+00
4.500E-02	1.855E+00
5.500E-02	2.177E+00
6.500E-02	2.495E+00
7.500E-02	2.740E+00
8.500E-02	2.917E+00
9.500E-02	3.063E+00
1.050E-01	3.159E+00
1.150E-01	3.178E+00
1.250E-01	3.253E+00
1.350E-01	3.208E+00
1.450E-01	3.161E+00
1.550E-01	3.119E+00
1.650E-01	3.005E+00
1.750E-01	2.874E+00
1.850E-01	2.780E+00
1.950E-01	2.650E+00
2.050E-01	2.504E+00
2.150E-01	2.363E+00
2.250E-01	2.232E+00
2.350E-01	2.081E+00
2.450E-01	1.936E+00
2.550E-01	1.822E+00
2.650E-01	1.683E+00
2.750E-01	1.533E+00
2.850E-01	1.442E+00
2.950E-01	1.297E+00
3.050E-01	1.208E+00
3.150E-01	1.109E+00
3.250E-01	1.035E+00
3.350E-01	9.232E-01
3.450E-01	8.623E-01
3.550E-01	7.607E-01
3.650E-01	7.109E-01
3.750E-01	6.509E-01
3.850E-01	5.932E-01
3.950E-01	5.376E-01
4.050E-01	4.881E-01
4.150E-01	4.566E-01
4.250E-01	4.099E-01
4.350E-01	3.813E-01
4.450E-01	3.470E-01
4.550E-01	3.270E-01
4.650E-01	2.970E-01
4.750E-01	2.759E-01
4.850E-01	2.467E-01
4.950E-01	2.314E-01
5.050E-01	2.093E-01
5.150E-01	1.999E-01
5.250E-01	1.785E-01
5.350E-01	1.705E-01
5.450E-01	1.564E-01
5.550E-01	1.492E-01
5.650E-01	1.345E-01
5.750E-01	1.335E-01
5.850E-01	1.169E-01
5.950E-01	1.165E-01
6.050E-01	1.071E-01
6.150E-01	1.058E-01
6.250E-01	1.002E-01
6.350E-01	9.776E-02
6.450E-01	9.107E-02
6.550E-01	8.481E-02
6.650E-01	8.344E-02
6.750E-01	7.787E-02
6.850E-01	8.052E-02
6.950E-01	8.009E-02
7.050E-01	7.341E-02
7.150E-01	7.401E-02
7.250E-01	6.800E-02
7.350E-01	6.552E-02
7.450E-01	6.946E-02
7.550E-01	6.569E-02
7.650E-01	6.123E-02
7.750E-01	6.543E-02
7.850E-01	6.372E-02
7.950E-01	6.054E-02
8.050E-01	5.960E-02
8.150E-01	6.243E-02
8.250E-01	5.848E-02
8.350E-01	5.780E-02
8.450E-01	5.737E-02
8.550E-01	5.668E-02
8.650E-01	5.600E-02
8.750E-01	5.857E-02
8.850E-01	5.754E-02
8.950E-01	5.797E-02
9.050E-01	5.540E-02
9.150E-01	5.737E-02
9.250E-01	5.248E-02
9.350E-01	5.746E-02
9.450E-01	5.600E-02
9.550E-01	5.265E-02
9.650E-01	5.548E-02
9.750E-01	5.265E-02
9.850E-01	5.711E-02
9.950E-01	5.403E-02
1.005E+00	5.497E-02
1.015E+00	5.797E-02
1.025E+00	5.214E-02
1.035E+00	5.591E-02
1.045E+00	5.291E-02
1.055E+00	5.137E-02
1.065E+00	5.788E-02
1.075E+00	5.377E-02
1.085E+00	5.454E-02
1.095E+00	5.343E-02
1.105E+00	5.291E-02
1.115E+00	4.939E-02
1.125E+00	5.240E-02
1.135E+00	5.317E-02
1.145E+00	5.454E-02
1.155E+00	5.042E-02
1.165E+00	5.257E-02
1.175E+00	5.120E-02
1.185E+00	5.162E-02
1.195E+00	5.214E-02
1.205E+00	5.317E-02
1.215E+00	5.171E-02
1.225E+00	5.488E-02
1.235E+00	4.957E-02
1.245E+00	5.480E-02
1.255E+00	5.583E-02
1.265E+00	5.248E-02
1.275E+00	5.102E-02
1.285E+00	5.257E-02
1.295E+00	5.248E-02
1.305E+00	5.514E-02
1.315E+00	5.505E-02
1.325E+00	4.939E-02
1.335E+00	5.377E-02
1.345E+00	4.948E-02
1.355E+00	5.608E-02
1.365E+00	5.214E-02
1.375E+00	5.505E-02
1.385E+00	5.437E-02
1.395E+00	5.368E-02
1.405E+00	5.445E-02
1.415E+00	5.403E-02
1.425E+00	5.265E-02
1.435E+00	5.480E-02
1.445E+00	4.879E-02
1.455E+00	5.660E-02
1.465E+00	5.351E-02
1.475E+00	5.325E-02
1.485E+00	5.017E-02
1.495E+00	5.240E-02
1.505E+00	5.180E-02
1.515E+00	4.862E-02
1.525E+00	5.265E-02
1.535E+00	4.862E-02
1.545E+00	5.248E-02
1.555E+00	4.811E-02
1.565E+00	4.579E-02
1.575E+00	5.025E-02
1.585E+00	4.931E-02
1.595E+00	4.605E-02
1.605E+00	4.622E-02
1.615E+00	4.579E-02
1.625E+00	4.571E-02
1.635E+00	4.785E-02
1.645E+00	4.519E-02
1.655E+00	4.562E-02
1.665E+00	4.399E-02
1.675E+00	4.391E-02
1.685E+00	4.511E-02
1.695E+00	4.648E-02
1.705E+00	4.408E-02
1.715E+00	4.425E-02
1.725E+00	4.116E-02
1.735E+00	4.236E-02
1.745E+00	4.313E-02
1.755E+00	4.605E-02
1.765E+00	4.159E-02
1.775E+00	4.193E-02
1.785E+00	4.373E-02
1.795E+00	4.168E-02
1.805E+00	3.996E-02
1.815E+00	4.168E-02
1.825E+00	3.842E-02
1.835E+00	3.722E-02
1.845E+00	4.056E-02
1.855E+00	3.970E-02
1.865E+00	4.193E-02
1.875E+00	3.747E-02
1.885E+00	3.928E-02
1.895E+00	3.850E-02
1.905E+00	3.765E-02
1.915E+00	3.739E-02
1.925E+00	4.013E-02
1.935E+00	3.696E-02
1.945E+00	3.747E-02
1.955E+00	3.859E-02
1.965E+00	3.387E-02
1.975E+00	3.936E-02
1.985E+00	3.662E-02
1.995E+00	3.610E-02
2.005E+00	3.576E-02
2.015E+00	3.173E-02
2.025E+00	3.533E-02
2.035E+00	3.439E-02
2.045E+00	3.284E-02
2.055E+00	3.602E-02
2.065E+00	3.121E-02
2.075E+00	3.284E-02
2.085E+00	3.001E-02
2.095E+00	3.276E-02
2.105E+00	2.993E-02
2.115E+00	3.370E-02
2.125E+00	3.070E-02
2.135E+00	3.010E-02
2.145E+00	2.744E-02
2.155E+00	3.173E-02
2.165E+00	3.173E-02
2.175E+00	2.873E-02
2.185E+00	3.061E-02
2.195E+00	2.933E-02
2.205E+00	2.984E-02
2.215E+00	3.139E-02
2.225E+00	2.950E-02
2.235E+00	2.744E-02
2.245E+00	3.147E-02
2.255E+00	3.019E-02
2.265E+00	2.495E-02
2.275E+00	2.761E-02
2.285E+00	2.736E-02
2.295E+00	2.641E-02
2.305E+00	2.641E-02
2.315E+00	2.641E-02
2.325E+00	2.701E-02
2.335E+00	2.470E-02
2.345E+00	2.770E-02
2.355E+00	2.521E-02
2.365E+00	2.821E-02
2.375E+00	2.435E-02
2.385E+00	2.564E-02
2.395E+00	2.744E-02
2.405E+00	2.744E-02
2.415E+00	2.701E-02
2.425E+00	2.435E-02
2.435E+00	2.393E-02
2.445E+00	2.564E-02
2.455E+00	2.495E-02
2.465E+00	2.350E-02
2.475E+00	2.641E-02
2.485E+00	2.478E-02
2.495E+00	2.290E-02
2.505E+00	2.247E-02
2.515E+00	2.581E-02
2.525E+00	2.324E-02
2.535E+00	2.607E-02
2.545E+00	2.170E-02
2.555E+00	2.144E-02
2.565E+00	2.401E-02
2.575E+00	2.024E-02
2.585E+00	2.470E-02
2.595E+00	2.152E-02
2.605E+00	2.195E-02
2.615E+00	1.998E-02
2.625E+00	2.067E-02
2.635E+00	2.170E-02
2.645E+00	1.981E-02
2.655E+00	2.041E-02
2.665E+00	2.135E-02
2.675E+00	1.912E-02
2.685E+00	1.964E-02
2.695E+00	2.092E-02
2.705E+00	2.050E-02
2.715E+00	1.929E-02
2.725E+00	2.058E-02
2.735E+00	1.921E-02
2.745E+00	1.492E-02
2.755E+00	1.955E-02
2.765E+00	1.792E-02
2.775E+00	1.964E-02
2.785E+00	1.801E-02
2.795E+00	1.732E-02
2.805E+00	1.835E-02
2.815E+00	1.655E-02
2.825E+00	1.578E-02
2.835E+00	1.681E-02
2.845E+00	1.475E-02
2.855E+00	1.629E-02
2.865E+00	1.749E-02
2.875E+00	1.689E-02
2.885E+00	1.801E-02
2.895E+00	1.767E-02
2.905E+00	1.441E-02
2.915E+00	1.586E-02
2.925E+00	1.321E-02
2.935E+00	1.286E-02
2.945E+00	1.312E-02
2.955E+00	1.389E-02
2.965E+00	1.346E-02
2.975E+00	1.398E-02
2.985E+00	1.355E-02
2.995E+00	1.424E-02
3.005E+00	1.235E-02
3.015E+00	1.089E-02
3.025E+00	1.261E-02
3.035E+00	1.424E-02
3.045E+00	1.192E-02
3.055E+00	1.183E-02
3.065E+00	1.106E-02
3.075E+00	1.364E-02
3.085E+00	1.295E-02
3.095E+00	1.243E-02
3.105E+00	1.141E-02
3.115E+00	1.003E-02
3.125E+00	1.081E-02
3.135E+00	1.046E-02
3.145E+00	1.269E-02
3.155E+00	1.166E-02
3.165E+00	1.115E-02
3.175E+00	1.089E-02
3.185E+00	1.089E-02
3.195E+00	1.183E-02
3.205E+00	1.226E-02
3.215E+00	1.055E-02
3.225E+00	1.175E-02
3.235E+00	1.201E-02
3.245E+00	1.312E-02
3.255E+00	1.029E-02
3.265E+00	1.123E-02
3.275E+00	1.175E-02
3.285E+00	1.123E-02
3.295E+00	9.776E-03
3.305E+00	1.003E-02
3.315E+00	1.081E-02
3.325E+00	1.063E-02
3.335E+00	1.183E-02
3.345E+00	1.115E-02
3.355E+00	1.072E-02
3.365E+00	9.776E-03
3.375E+00	1.046E-02
3.385E+00	9.690E-03
3.395E+00	9.433E-03
3.405E+00	1.046E-02
3.415E+00	9.176E-03
3.425E+00	9.176E-03
3.435E+00	9.948E-03
3.445E+00	7.975E-03
3.455E+00	8.833E-03
3.465E+00	9.776E-03
3.475E+00	8.747E-03
3.485E+00	8.918E-03
3.495E+00	9.090E-03
3.505E+00	7.804E-03
3.515E+00	6.946E-03
3.525E+00	8.232E-03
3.535E+00	7.718E-03
3.545E+00	7.289E-03
3.555E+00	9.004E-03
3.565E+00	9.262E-03
3.575E+00	7.032E-03
3.585E+00	6.689E-03
3.595E+00	7.118E-03
3.605E+00	6.860E-03
3.615E+00	6.260E-03
3.625E+00	7.804E-03
3.635E+00	7.718E-03
3.645E+00	6.517E-03
3.655E+00	6.860E-03
3.665E+00	7.546E-03
3.675E+00	7.375E-03
3.685E+00	7.118E-03
3.695E+00	6.603E-03
3.705E+00	5.317E-03
3.715E+00	6.174E-03
3.725E+00	7.375E-03
3.735E+00	6.689E-03
3.745E+00	7.889E-03
3.755E+00	6.174E-03
3.765E+00	7.461E-03
3.775E+00	5.917E-03
3.785E+00	6.089E-03
3.795E+00	5.060E-03
3.805E+00	6.089E-03
3.815E+00	4.373E-03
3.825E+00	6.517E-03
3.835E+00	6.089E-03
3.845E+00	6.260E-03
3.855E+00	6.003E-03
3.865E+00	5.831E-03
3.875E+00	5.488E-03
3.885E+00	5.574E-03
3.895E+00	6.089E-03
3.905E+00	6.260E-03
3.915E+00	5.060E-03
3.925E+00	4.459E-03
3.935E+00	5.746E-03
3.945E+00	6.603E-03
3.955E+00	5.917E-03
3.965E+00	5.917E-03
3.975E+00	6.517E-03
3.985E+00	6.432E-03
3.995E+00	6.003E-03
4.005E+00	4.802E-03
4.015E+00	6.003E-03
4.025E+00	5.917E-03
4.035E+00	5.746E-03
4.045E+00	5.488E-03
4.055E+00	5.746E-03
4.065E+00	6.089E-03
4.075E+00	6.946E-03
4.085E+00	5.831E-03
4.095E+00	4.717E-03
4.105E+00	5.317E-03
4.115E+00	4.802E-03
4.125E+00	5.831E-03
4.135E+00	5.060E-03
4.145E+00	5.231E-03
4.155E+00	4.888E-03
4.165E+00	5.060E-03
4.175E+00	5.231E-03
4.185E+00	5.660E-03
4.195E+00	3.859E-03
4.205E+00	6.432E-03
4.215E+00	4.545E-03
4.225E+00	5.060E-03
4.235E+00	6.346E-03
4.245E+00	4.116E-03
4.255E+00	6.432E-03
4.265E+00	4.631E-03
4.275E+00	6.174E-03
4.285E+00	4.631E-03
4.295E+00	4.802E-03
4.305E+00	5.574E-03
4.315E+00	4.974E-03
4.325E+00	4.459E-03
4.335E+00	4.631E-03
4.345E+00	4.202E-03
4.355E+00	5.574E-03
4.365E+00	4.974E-03
4.375E+00	5.231E-03
4.385E+00	5.574E-03
4.395E+00	4.631E-03
4.405E+00	4.802E-03
4.415E+00	5.660E-03
4.425E+00	5.231E-03
4.435E+00	4.888E-03
4.445E+00	3.344E-03
4.455E+00	4.459E-03
4.465E+00	5.488E-03
4.475E+00	4.373E-03
4.485E+00	3.945E-03
4.495E+00	5.231E-03
4.505E+00	4.717E-03
4.515E+00	4.717E-03
4.525E+00	4.717E-03
4.535E+00	5.060E-03
4.545E+00	4.717E-03
4.555E+00	4.717E-03
4.565E+00	4.288E-03
4.575E+00	5.746E-03
4.585E+00	5.145E-03
4.595E+00	4.974E-03
4.605E+00	4.802E-03
4.615E+00	4.373E-03
4.625E+00	4.116E-03
4.635E+00	3.859E-03
4.645E+00	4.459E-03
4.655E+00	4.631E-03
4.665E+00	5.060E-03
4.675E+00	4.373E-03
4.685E+00	5.574E-03
4.695E+00	4.288E-03
4.705E+00	3.859E-03
4.715E+00	5.231E-03
4.725E+00	3.859E-03
4.735E+00	4.373E-03
4.745E+00	5.060E-03
4.755E+00	3.001E-03
4.765E+00	4.974E-03
4.775E+00	4.631E-03
4.785E+00	4.631E-03
4.795E+00	4.545E-03
4.805E+00	5.145E-03
4.815E+00	4.030E-03
4.825E+00	3.687E-03
4.835E+00	3.602E-03
4.845E+00	4.116E-03
4.855E+00	5.403E-03
4.865E+00	4.373E-03
4.875E+00	4.030E-03
4.885E+00	5.574E-03
4.895E+00	3.945E-03
4.905E+00	4.974E-03
4.915E+00	3.087E-03
4.925E+00	4.030E-03
4.935E+00	5.145E-03
4.945E+00	3.173E-03
4.955E+00	5.403E-03
4.965E+00	4.373E-03
4.975E+00	4.288E-03
4.985E+00	4.888E-03
4.995E+00	4.888E-03
5.005E+00	4.373E-03
5.015E+00	4.288E-03
5.025E+00	4.631E-03
5.035E+00	4.974E-03
5.045E+00	4.459E-03
5.055E+00	4.373E-03
5.065E+00	4.116E-03
5.075E+00	3.259E-03
5.085E+00	5.060E-03
5.095E+00	4.030E-03
5.105E+00	4.202E-03
5.115E+00	3.859E-03
5.125E+00	3.945E-03
5.135E+00	4.288E-03
5.145E+00	4.116E-03
5.155E+00	3.344E-03
5.165E+00	3.602E-03
5.175E+00	4.545E-03
5.185E+00	4.288E-03
5.195E+00	4.717E-03
5.205E+00	5.060E-03
5.215E+00	4.717E-03
5.225E+00	3.602E-03
5.235E+00	2.744E-03
5.245E+00	4.802E-03
5.255E+00	5.060E-03
5.265E+00	4.545E-03
5.275E+00	4.717E-03
5.285E+00	3.687E-03
5.295E+00	2.916E-03
5.305E+00	3.259E-03
5.315E+00	4.030E-03
5.325E+00	3.602E-03
5.335E+00	3.773E-03
5.345E+00	3.001E-03
5.355E+00	4.116E-03
5.365E+00	2.658E-03
5.375E+00	3.773E-03
5.385E+00	4.459E-03
5.395E+00	3.773E-03
5.405E+00	3.344E-03
5.415E+00	3.173E-03
5.425E+00	4.459E-03
5.435E+00	4.373E-03
5.445E+00	4.030E-03
5.455E+00	2.830E-03
5.465E+00	3.602E-03
5.475E+00	3.773E-03
5.485E+00	2.573E-03
5.495E+00	2.916E-03
5.505E+00	3.859E-03
5.515E+00	3.001E-03
5.525E+00	3.773E-03
5.535E+00	3.687E-03
5.545E+00	4.030E-03
5.555E+00	3.430E-03
5.565E+00	3.173E-03
5.575E+00	2.744E-03
5.585E+00	3.173E-03
5.595E+00	3.001E-03
5.605E+00	2.315E-03
5.615E+00	3.430E-03
5.625E+00	3.087E-03
5.635E+00	3.516E-03
5.645E+00	3.087E-03
5.655E+00	2.573E-03
5.665E+00	2.916E-03
5.675E+00	3.773E-03
5.685E+00	2.487E-03
5.695E+00	3.516E-03
5.705E+00	2.573E-03
5.715E+00	3.173E-03
5.725E+00	3.602E-03
5.735E+00	3.773E-03
5.745E+00	3.430E-03
5.755E+00	3.259E-03
5.765E+00	3.344E-03
5.775E+00	2.916E-03
5.785E+00	3.087E-03
5.795E+00	3.259E-03
5.805E+00	3.344E-03
5.815E+00	3.430E-03
5.825E+00	4.030E-03
5.835E+00	3.087E-03
5.845E+00	2.401E-03
5.855E+00	2.744E-03
5.865E+00	3.087E-03
5.875E+00	2.916E-03
5.885E+00	3.344E-03
5.895E+00	3.516E-03
5.905E+00	3.516E-03
5.915E+00	3.430E-03
5.925E+00	4.288E-03
5.935E+00	3.602E-03
5.945E+00	2.573E-03
5.955E+00	4.030E-03
5.965E+00	4.459E-03
5.975E+00	2.916E-03
5.985E+00	3.773E-03
5.995E+00	3.344E-03
6.005E+00	3.602E-03
6.015E+00	3.516E-03
6.025E+00	2.573E-03
6.035E+00	3.344E-03
6.045E+00	3.001E-03
6.055E+00	3.001E-03
6.065E+00	3.945E-03
6.075E+00	2.144E-03
6.085E+00	2.916E-03
6.095E+00	2.573E-03
6.105E+00	2.144E-03
6.115E+00	3.516E-03
6.125E+00	3.001E-03
6.135E+00	3.001E-03
6.145E+00	3.344E-03
6.155E+00	3.516E-03
6.165E+00	2.744E-03
6.175E+00	3.773E-03
6.185E+00	3.259E-03
6.195E+00	3.773E-03
6.205E+00	1.972E-03
6.215E+00	2.916E-03
6.225E+00	2.830E-03
6.235E+00	2.744E-03
6.245E+00	3.087E-03
6.255E+00	3.602E-03
6.265E+00	3.173E-03
6.275E+00	2.916E-03
6.285E+00	3.516E-03
6.295E+00	2.573E-03
6.305E+00	1.715E-03
6.315E+00	3.516E-03
6.325E+00	2.144E-03
6.335E+00	2.315E-03
6.345E+00	3.945E-03
6.355E+00	3.430E-03
6.365E+00	2.658E-03
6.375E+00	2.058E-03
6.385E+00	3.087E-03
6.395E+00	3.087E-03
6.405E+00	2.573E-03
6.415E+00	2.830E-03
6.425E+00	4.030E-03
6.435E+00	3.430E-03
6.445E+00	3.602E-03
6.455E+00	2.916E-03
6.465E+00	3.516E-03
6.475E+00	2.315E-03
6.485E+00	2.144E-03
6.495E+00	3.602E-03
6.505E+00	3.430E-03
6.515E+00	2.144E-03
6.525E+00	2.916E-03
6.535E+00	3.859E-03
6.545E+00	4.116E-03
6.555E+00	3.173E-03
6.565E+00	3.430E-03
6.575E+00	1.715E-03
6.585E+00	3.001E-03
6.595E+00	3.344E-03
6.605E+00	3.516E-03
6.615E+00	3.173E-03
6.625E+00	3.602E-03
6.635E+00	2.916E-03
6.645E+00	2.916E-03
6.655E+00	3.859E-03
6.665E+00	3.344E-03
6.675E+00	2.401E-03
6.685E+00	2.573E-03
6.695E+00	2.916E-03
6.705E+00	3.087E-03
6.715E+00	2.916E-03
6.725E+00	2.744E-03
6.735E+00	3.173E-03
6.745E+00	2.830E-03
6.755E+00	2.487E-03
6.765E+00	3.001E-03
6.775E+00	2.144E-03
6.785E+00	3.430E-03
6.795E+00	3.516E-03
6.805E+00	2.658E-03
6.815E+00	2.916E-03
6.825E+00	3.430E-03
6.835E+00	3.001E-03
6.845E+00	3.087E-03
6.855E+00	2.744E-03
6.865E+00	3.087E-03
6.875E+00	2.744E-03
6.885E+00	3.945E-03
6.895E+00	3.516E-03
6.905E+00	3.602E-03
6.915E+00	3.259E-03
6.925E+00	3.173E-03
6.935E+00	4.288E-03
6.945E+00	3.001E-03
6.955E+00	2.830E-03
6.965E+00	3.602E-03
6.975E+00	3.001E-03
6.985E+00	3.259E-03
6.995E+00	2.487E-03
7.005E+00	2.487E-03
7.015E+00	3.602E-03
7.025E+00	3.344E-03
7.035E+00	2.573E-03
7.045E+00	2.744E-03
7.055E+00	3.087E-03
7.065E+00	3.430E-03
7.075E+00	3.344E-03
7.085E+00	2.315E-03
7.095E+00	1.972E-03
7.105E+00	2.315E-03
7.115E+00	2.830E-03
7.125E+00	3.001E-03
7.135E+00	2.144E-03
7.145E+00	2.230E-03
7.155E+00	2.830E-03
7.165E+00	3.087E-03
7.175E+00	3.001E-03
7.185E+00	2.401E-03
7.195E+00	1.887E-03
7.205E+00	3.859E-03
7.215E+00	3.516E-03
7.225E+00	3.430E-03
7.235E+00	2.830E-03
7.245E+00	3.087E-03
7.255E+00	3.859E-03
7.265E+00	2.401E-03
7.275E+00	2.487E-03
7.285E+00	2.916E-03
7.295E+00	2.573E-03
7.305E+00	3.001E-03
7.315E+00	3.773E-03
7.325E+00	3.087E-03
7.335E+00	3.344E-03
7.345E+00	3.173E-03
7.355E+00	3.344E-03
7.365E+00	3.430E-03
7.375E+00	3.001E-03
7.385E+00	2.230E-03
7.395E+00	3.344E-03
7.405E+00	2.744E-03
7.415E+00	2.573E-03
7.425E+00	2.916E-03
7.435E+00	3.602E-03
7.445E+00	2.830E-03
7.455E+00	3.859E-03
7.465E+00	3.087E-03
7.475E+00	3.516E-03
7.485E+00	3.173E-03
7.495E+00	3.430E-03
7.505E+00	2.573E-03
7.515E+00	2.744E-03
7.525E+00	2.744E-03
7.535E+00	3.687E-03
7.545E+00	2.744E-03
7.555E+00	2.573E-03
7.565E+00	2.573E-03
7.575E+00	3.001E-03
7.585E+00	3.344E-03
7.595E+00	2.573E-03
7.605E+00	2.658E-03
7.615E+00	2.401E-03
7.625E+00	1.972E-03
7.635E+00	2.916E-03
7.645E+00	1.972E-03
7.655E+00	2.230E-03
7.665E+00	2.401E-03
7.675E+00	3.259E-03
7.685E+00	2.144E-03
7.695E+00	3.001E-03
7.705E+00	3.173E-03
7.715E+00	3.087E-03
7.725E+00	2.487E-03
7.735E+00	3.173E-03
7.745E+00	2.830E-03
7.755E+00	2.230E-03
7.765E+00	2.401E-03
7.775E+00	2.830E-03
7.785E+00	3.173E-03
7.795E+00	3.602E-03
7.805E+00	3.602E-03
7.815E+00	2.744E-03
7.825E+00	3.087E-03
7.835E+00	3.516E-03
7.845E+00	3.001E-03
7.855E+00	2.658E-03
7.865E+00	3.516E-03
7.875E+00	2.916E-03
7.885E+00	3.173E-03
7.895E+00	2.401E-03
7.905E+00	3.001E-03
7.915E+00	2.487E-03
7.925E+00	2.916E-03
7.935E+00	2.315E-03
7.945E+00	3.259E-03
7.955E+00	3.001E-03
7.965E+00	3.344E-03
7.975E+00	3.001E-03
7.985E+00	2.487E-03
7.995E+00	3.430E-03
8.005E+00	3.173E-03
8.015E+00	2.916E-03
8.025E+00	3.001E-03
8.035E+00	2.487E-03
8.045E+00	2.058E-03
8.055E+00	2.487E-03
8.065E+00	3.001E-03
8.075E+00	3.259E-03
8.085E+00	2.573E-03
8.095E+00	3.859E-03
8.105E+00	2.487E-03
8.115E+00	1.801E-03
8.125E+00	3.001E-03
8.135E+00	3.430E-03
8.145E+00	2.573E-03
8.155E+00	2.487E-03
8.165E+00	2.658E-03
8.175E+00	3.859E-03
8.185E+00	2.230E-03
8.195E+00	3.001E-03
8.205E+00	2.573E-03
8.215E+00	2.658E-03
8.225E+00	2.487E-03
8.235E+00	2.401E-03
8.245E+00	2.744E-03
8.255E+00	3.259E-03
8.265E+00	2.658E-03
8.275E+00	2.744E-03
8.285E+00	2.401E-03
8.295E+00	1.972E-03
8.305E+00	3.773E-03
8.315E+00	3.344E-03
8.325E+00	2.830E-03
8.335E+00	2.916E-03
8.345E+00	3.087E-03
8.355E+00	3.173E-03
8.365E+00	3.516E-03
8.375E+00	1.629E-03
8.385E+00	3.001E-03
8.395E+00	2.916E-03
8.405E+00	2.487E-03
8.415E+00	3.173E-03
8.425E+00	3.087E-03
8.435E+00	2.916E-03
8.445E+00	2.487E-03
8.455E+00	2.744E-03
8.465E+00	3.173E-03
8.475E+00	1.887E-03
8.485E+00	1.801E-03
8.495E+00	2.144E-03
8.505E+00	2.573E-03
8.515E+00	2.916E-03
8.525E+00	2.230E-03
8.535E+00	3.087E-03
8.545E+00	2.916E-03
8.555E+00	2.573E-03
8.565E+00	1.887E-03
8.575E+00	1.972E-03
8.585E+00	2.401E-03
8.595E+00	2.573E-03
8.605E+00	2.916E-03
8.615E+00	2.144E-03
8.625E+00	2.830E-03
8.635E+00	3.087E-03
8.645E+00	2.058E-03
8.655E+00	3.602E-03
8.665E+00	2.573E-03
8.675E+00	2.230E-03
8.685E+00	1.801E-03
8.695E+00	1.544E-03
8.705E+00	2.916E-03
8.715E+00	3.087E-03
8.725E+00	2.744E-03
8.735E+00	3.859E-03
8.745E+00	2.401E-03
8.755E+00	2.144E-03
8.765E+00	3.516E-03
8.775E+00	2.230E-03
8.785E+00	2.916E-03
8.795E+00	3.173E-03
8.805E+00	2.144E-03
8.815E+00	3.173E-03
8.825E+00	2.830E-03
8.835E+00	2.401E-03
8.845E+00	2.916E-03
8.855E+00	2.058E-03
8.865E+00	2.744E-03
8.875E+00	2.573E-03
8.885E+00	3.001E-03
8.895E+00	1.715E-03
8.905E+00	3.173E-03
8.915E+00	2.573E-03
8.925E+00	2.658E-03
8.935E+00	3.430E-03
8.945E+00	3.602E-03
8.955E+00	2.573E-03
8.965E+00	2.830E-03
8.975E+00	1.887E-03
8.985E+00	2.058E-03
8.995E+00	2.830E-03
9.005E+00	2.573E-03
9.015E+00	3.259E-03
9.025E+00	3.001E-03
9.035E+00	3.001E-03
9.045E+00	2.830E-03
9.055E+00	2.916E-03
9.065E+00	2.916E-03
9.075E+00	2.230E-03
9.085E+00	3.430E-03
9.095E+00	2.573E-03
9.105E+00	2.487E-03
9.115E+00	2.830E-03
9.125E+00	2.573E-03
9.135E+00	2.916E-03
9.145E+00	3.173E-03
9.155E+00	3.259E-03
9.165E+00	2.058E-03
9.175E+00	1.887E-03
9.185E+00	2.658E-03
9.195E+00	2.916E-03
9.205E+00	2.658E-03
9.215E+00	2.916E-03
9.225E+00	2.230E-03
9.235E+00	2.058E-03
9.245E+00	3.001E-03
9.255E+00	2.401E-03
9.265E+00	2.573E-03
9.275E+00	2.573E-03
9.285E+00	2.573E-03
9.295E+00	3.087E-03
9.305E+00	2.487E-03
9.315E+00	3.259E-03
9.325E+00	1.372E-03
9.335E+00	2.058E-03
9.345E+00	2.401E-03
9.355E+00	2.744E-03
9.365E+00	2.487E-03
9.375E+00	2.315E-03
9.385E+00	1.458E-03
9.395E+00	2.315E-03
9.405E+00	2.487E-03
9.415E+00	2.830E-03
9.425E+00	2.658E-03
9.435E+00	2.658E-03
9.445E+00	2.058E-03
9.455E+00	2.230E-03
9.465E+00	2.401E-03
9.475E+00	2.658E-03
9.485E+00	2.744E-03
9.495E+00	2.658E-03
9.505E+00	2.401E-03
9.515E+00	2.744E-03
9.525E+00	1.715E-03
9.535E+00	3.173E-03
9.545E+00	2.487E-03
9.555E+00	2.573E-03
9.565E+00	1.972E-03
9.575E+00	3.087E-03
9.585E+00	2.830E-03
9.595E+00	2.573E-03
9.605E+00	2.658E-03
9.615E+00	2.487E-03
9.625E+00	2.058E-03
9.635E+00	2.830E-03
9.645E+00	2.230E-03
9.655E+00	3.001E-03
9.665E+00	2.916E-03
9.675E+00	2.144E-03
9.685E+00	1.887E-03
9.695E+00	2.744E-03
9.705E+00	2.658E-03
9.715E+00	2.916E-03
9.725E+00	2.658E-03
9.735E+00	3.001E-03
9.745E+00	3.344E-03
9.755E+00	1.715E-03
9.765E+00	2.230E-03
9.775E+00	2.230E-03
9.785E+00	1.972E-03
9.795E+00	2.144E-03
9.805E+00	2.573E-03
9.815E+00	2.401E-03
9.825E+00	2.401E-03
9.835E+00	1.629E-03
9.845E+00	2.916E-03
9.855E+00	1.887E-03
9.865E+00	3.087E-03
9.875E+00	3.087E-03
9.885E+00	2.487E-03
9.895E+00	2.744E-03
9.905E+00	2.830E-03
9.915E+00	2.487E-03
9.925E+00	2.658E-03
9.935E+00	2.144E-03
9.945E+00	2.487E-03
9.955E+00	2.916E-03
9.965E+00	2.315E-03
9.975E+00	2.058E-03
9.985E+00	3.087E-03
9.995E+00	2.658E-03
1.001E+01	2.573E-03
1.002E+01	2.487E-03
1.003E+01	2.487E-03
1.004E+01	1.887E-03
1.005E+01	2.916E-03
1.006E+01	2.830E-03
1.007E+01	2.315E-03
1.008E+01	2.573E-03
1.009E+01	1.972E-03
1.010E+01	2.315E-03
1.011E+01	1.972E-03
1.012E+01	3.430E-03
1.013E+01	1.887E-03
1.014E+01	2.058E-03
1.015E+01	3.001E-03
1.016E+01	2.144E-03
1.017E+01	3.001E-03
1.018E+01	1.715E-03
1.019E+01	2.916E-03
1.020E+01	2.744E-03
1.021E+01	2.230E-03
1.022E+01	3.001E-03
1.023E+01	2.401E-03
1.024E+01	2.058E-03
1.025E+01	1.972E-03
1.026E+01	2.916E-03
1.027E+01	1.972E-03
1.028E+01	1.887E-03
1.029E+01	1.887E-03
1.030E+01	2.230E-03
1.031E+01	2.230E-03
1.032E+01	2.744E-03
1.033E+01	2.830E-03
1.034E+01	1.715E-03
1.035E+01	1.544E-03
1.036E+01	2.830E-03
1.037E+01	1.201E-03
1.038E+01	2.058E-03
1.039E+01	3.344E-03
1.040E+01	2.230E-03
1.041E+01	2.744E-03
1.042E+01	2.058E-03
1.043E+01	2.401E-03
1.044E+01	3.001E-03
1.045E+01	1.372E-03
1.046E+01	3.516E-03
1.047E+01	2.315E-03
1.048E+01	2.058E-03
1.049E+01	2.315E-03
1.050E+01	1.801E-03
1.051E+01	2.487E-03
1.052E+01	2.916E-03
1.053E+01	2.401E-03
1.054E+01	2.144E-03
1.055E+01	2.744E-03
1.056E+01	2.058E-03
1.057E+01	2.144E-03
1.058E+01	2.230E-03
1.059E+01	1.801E-03
1.060E+01	3.087E-03
1.061E+01	2.315E-03
1.062E+01	1.629E-03
1.063E+01	3.001E-03
1.064E+01	2.830E-03
1.065E+01	3.173E-03
1.066E+01	2.744E-03
1.067E+01	1.629E-03
1.068E+01	2.058E-03
1.069E+01	1.972E-03
1.070E+01	1.972E-03
1.071E+01	2.658E-03
1.072E+01	1.286E-03
1.073E+01	3.001E-03
1.074E+01	1.887E-03
1.075E+01	2.230E-03
1.076E+01	2.144E-03
1.077E+01	1.801E-03
1.078E+01	3.259E-03
1.079E+01	2.487E-03
1.080E+01	2.144E-03
1.081E+01	1.715E-03
1.082E+01	3.259E-03
1.083E+01	2.230E-03
1.084E+01	1.115E-03
1.085E+01	2.401E-03
1.086E+01	2.230E-03
1.087E+01	1.544E-03
1.088E+01	1.801E-03
1.089E+01	1.629E-03
1.090E+01	2.487E-03
1.091E+01	2.230E-03
1.092E+01	2.487E-03
1.093E+01	1.544E-03
1.094E+01	2.058E-03
1.095E+01	2.401E-03
1.096E+01	2.058E-03
1.097E+01	2.744E-03
1.098E+01	2.573E-03
1.099E+01	1.715E-03
1.100E+01	2.144E-03
1.101E+01	2.230E-03
1.102E+01	1.887E-03
1.103E+01	3.001E-03
1.104E+01	2.830E-03
1.105E+01	2.058E-03
1.106E+01	2.401E-03
1.107E+01	2.487E-03
1.108E+01	1.887E-03
1.109E+01	1.715E-03
1.110E+01	1.715E-03
1.111E+01	2.401E-03
1.112E+01	1.887E-03
1.113E+01	2.487E-03
1.114E+01	1.458E-03
1.115E+01	3.173E-03
1.116E+01	1.286E-03
1.117E+01	2.058E-03
1.118E+01	2.658E-03
1.119E+01	2.144E-03
1.120E+01	2.230E-03
1.121E+01	2.315E-03
1.122E+01	1.544E-03
1.123E+01	2.401E-03
1.124E+01	1.887E-03
1.125E+01	2.487E-03
1.126E+01	2.487E-03
1.127E+01	1.801E-03
1.128E+01	2.487E-03
1.129E+01	2.315E-03
1.130E+01	1.801E-03
1.131E+01	2.916E-03
1.132E+01	1.887E-03
1.133E+01	2.744E-03
1.134E+01	1.458E-03
1.135E+01	2.230E-03
1.136E+01	1.201E-03
1.137E+01	2.487E-03
1.138E+01	2.230E-03
1.139E+01	2.830E-03
1.140E+01	2.487E-03
1.141E+01	1.887E-03
1.142E+01	2.144E-03
1.143E+01	2.144E-03
1.144E+01	1.629E-03
1.145E+01	2.573E-03
1.146E+01	2.058E-03
1.147E+01	2.487E-03
1.148E+01	2.487E-03
1.149E+01	2.058E-03
1.150E+01	2.315E-03
1.151E+01	1.972E-03
1.152E+01	9.433E-04
1.153E+01	2.058E-03
1.154E+01	2.401E-03
1.155E+01	2.487E-03
1.156E+01	2.401E-03
1.157E+01	1.629E-03
1.158E+01	1.458E-03
1.159E+01	1.972E-03
1.160E+01	3.087E-03
1.161E+01	1.972E-03
1.162E+01	2.487E-03
1.163E+01	2.315E-03
1.164E+01	1.715E-03
1.165E+01	2.487E-03
1.166E+01	2.144E-03
1.167E+01	1.801E-03
1.168E+01	2.401E-03
1.169E+01	3.344E-03
1.170E+01	1.715E-03
1.171E+01	2.487E-03
1.172E+01	1.629E-03
1.173E+01	2.658E-03
1.174E+01	2.144E-03
1.175E+01	2.744E-03
1.176E+01	2.916E-03
1.177E+01	2.058E-03
1.178E+01	2.230E-03
1.179E+01	1.887E-03
1.180E+01	1.887E-03
1.181E+01	1.972E-03
1.182E+01	1.629E-03
1.183E+01	2.230E-03
1.184E+01	2.058E-03
1.185E+01	2.144E-03
1.186E+01	1.801E-03
1.187E+01	2.315E-03
1.188E+01	1.715E-03
1.189E+01	2.315E-03
1.190E+01	1.972E-03
1.191E+01	2.658E-03
1.192E+01	2.573E-03
1.193E+01	1.544E-03
1.194E+01	1.286E-03
1.195E+01	2.830E-03
1.196E+01	2.315E-03
1.197E+01	2.058E-03
1.198E+01	1.715E-03
1.199E+01	2.573E-03
1.200E+01	2.573E-03
1.201E+01	1.801E-03
1.202E+01	2.230E-03
1.203E+01	2.058E-03
1.204E+01	2.315E-03
1.205E+01	2.144E-03
1.206E+01	2.744E-03
1.207E+01	2.487E-03
1.208E+01	1.887E-03
1.209E+01	1.972E-03
1.210E+01	2.487E-03
1.211E+01	2.573E-03
1.212E+01	2.315E-03
1.213E+01	2.744E-03
1.214E+01	1.544E-03
1.215E+01	2.401E-03
1.216E+01	1.801E-03
1.217E+01	2.315E-03
1.218E+01	2.058E-03
1.219E+01	2.144E-03
1.220E+01	2.230E-03
1.221E+01	2.487E-03
1.222E+01	2.401E-03
1.223E+01	2.916E-03
1.224E+01	1.801E-03
1.225E+01	3.087E-03
1.226E+01	2.401E-03
1.227E+01	2.573E-03
1.228E+01	1.544E-03
1.229E+01	2.230E-03
1.230E+01	1.715E-03
1.231E+01	2.744E-03
1.232E+01	2.658E-03
1.233E+01	2.058E-03
1.234E+01	3.087E-03
1.235E+01	1.887E-03
1.236E+01	2.058E-03
1.237E+01	1.458E-03
1.238E+01	2.230E-03
1.239E+01	1.887E-03
1.240E+01	1.372E-03
1.241E+01	2.144E-03
1.242E+01	2.315E-03
1.243E+01	1.201E-03
1.244E+01	2.144E-03
1.245E+01	1.715E-03
1.246E+01	2.573E-03
1.247E+01	2.230E-03
1.248E+01	2.058E-03
1.249E+01	2.058E-03
1.250E+01	1.972E-03
1.251E+01	1.887E-03
1.252E+01	1.887E-03
1.253E+01	1.715E-03
1.254E+01	3.001E-03
1.255E+01	2.830E-03
1.256E+01	1.972E-03
1.257E+01	1.801E-03
1.258E+01	1.458E-03
1.259E+01	2.315E-03
1.260E+01	2.144E-03
1.261E+01	1.544E-03
1.262E+01	1.887E-03
1.263E+01	1.286E-03
1.264E+01	2.401E-03
1.265E+01	1.887E-03
1.266E+01	2.573E-03
1.267E+01	1.801E-03
1.268E+01	1.544E-03
1.269E+01	2.315E-03
1.270E+01	1.887E-03
1.271E+01	2.401E-03
1.272E+01	1.887E-03
1.273E+01	2.058E-03
1.274E+01	1.801E-03
1.275E+01	2.315E-03
1.276E+01	2.144E-03
1.277E+01	2.487E-03
1.278E+01	1.629E-03
1.279E+01	2.144E-03
1.280E+01	1.801E-03
1.281E+01	1.715E-03
1.282E+01	1.629E-03
1.283E+01	2.058E-03
1.284E+01	1.801E-03
1.285E+01	2.573E-03
1.286E+01	1.801E-03
1.287E+01	1.544E-03
1.288E+01	2.230E-03
1.289E+01	1.715E-03
1.290E+01	2.230E-03
1.291E+01	2.058E-03
1.292E+01	2.144E-03
1.293E+01	2.744E-03
1.294E+01	1.372E-03
1.295E+01	2.058E-03
1.296E+01	1.372E-03
1.297E+01	2.401E-03
1.298E+01	1.544E-03
1.299E+01	2.658E-03
1.300E+01	2.315E-03
1.301E+01	1.629E-03
1.302E+01	1.029E-03
1.303E+01	2.058E-03
1.304E+01	1.715E-03
1.305E+01	2.487E-03
1.306E+01	3.087E-03
1.307E+01	2.573E-03
1.308E+01	2.144E-03
1.309E+01	2.573E-03
1.310E+01	1.801E-03
1.311E+01	2.144E-03
1.312E+01	1.715E-03
1.313E+01	2.230E-03
1.314E+01	1.887E-03
1.315E+01	1.715E-03
1.316E+01	2.573E-03
1.317E+01	2.401E-03
1.318E+01	1.887E-03
1.319E+01	2.658E-03
1.320E+01	1.887E-03
1.321E+01	1.629E-03
1.322E+01	2.144E-03
1.323E+01	1.972E-03
1.324E+01	1.972E-03
1.325E+01	2.573E-03
1.326E+01	1.629E-03
1.327E+01	2.058E-03
1.328E+01	1.458E-03
1.329E+01	2.058E-03
1.330E+01	1.972E-03
1.331E+01	2.401E-03
1.332E+01	2.144E-03
1.333E+01	2.916E-03
1.334E+01	1.201E-03
1.335E+01	1.544E-03
1.336E+01	2.401E-03
1.337E+01	1.372E-03
1.338E+01	1.887E-03
1.339E+01	1.887E-03
1.340E+01	1.801E-03
1.341E+01	2.487E-03
1.342E+01	1.972E-03
1.343E+01	2.658E-03
1.344E+01	1.715E-03
1.345E+01	2.230E-03
1.346E+01	1.715E-03
1.347E+01	1.887E-03
1.348E+01	2.487E-03
1.349E+01	1.715E-03
1.350E+01	1.629E-03
1.351E+01	2.315E-03
1.352E+01	1.887E-03
1.353E+01	2.315E-03
1.354E+01	2.658E-03
1.355E+01	1.458E-03
1.356E+01	2.573E-03
1.357E+01	1.286E-03
1.358E+01	2.744E-03
1.359E+01	2.487E-03
1.360E+01	2.658E-03
1.361E+01	2.573E-03
1.362E+01	2.058E-03
1.363E+01	1.544E-03
1.364E+01	2.144E-03
1.365E+01	1.972E-03
1.366E+01	1.972E-03
1.367E+01	2.058E-03
1.368E+01	1.458E-03
1.369E+01	1.887E-03
1.370E+01	1.715E-03
1.371E+01	1.544E-03
1.372E+01	2.058E-03
1.373E+01	2.144E-03
1.374E+01	1.286E-03
1.375E+01	2.401E-03
1.376E+01	1.715E-03
1.377E+01	1.801E-03
1.378E+01	2.315E-03
1.379E+01	1.887E-03
1.380E+01	2.401E-03
1.381E+01	2.401E-03
1.382E+01	2.230E-03
1.383E+01	2.401E-03
1.384E+01	2.230E-03
1.385E+01	2.487E-03
1.386E+01	1.887E-03
1.387E+01	1.972E-03
1.388E+01	2.744E-03
1.389E+01	1.887E-03
1.390E+01	2.658E-03
1.391E+01	2.401E-03
1.392E+01	1.629E-03
1.393E+01	2.315E-03
1.394E+01	1.801E-03
1.395E+01	1.544E-03
1.396E+01	1.372E-03
1.397E+01	3.259E-03
1.398E+01	1.801E-03
1.399E+01	1.715E-03
1.400E+01	2.487E-03
1.401E+01	1.887E-03
1.402E+01	1.972E-03
1.403E+01	2.058E-03
1.404E+01	2.230E-03
1.405E+01	2.315E-03
1.406E+01	1.801E-03
1.407E+01	2.487E-03
1.408E+01	1.629E-03
1.409E+01	2.401E-03
1.410E+01	1.544E-03
1.411E+01	1.887E-03
1.412E+01	1.801E-03
1.413E+01	1.715E-03
1.414E+01	1.629E-03
1.415E+01	1.458E-03
1.416E+01	1.972E-03
1.417E+01	2.916E-03
1.418E+01	2.230E-03
1.419E+01	1.715E-03
1.420E+01	2.058E-03
1.421E+01	2.401E-03
1.422E+01	1.887E-03
1.423E+01	3.001E-03
1.424E+01	1.715E-03
1.425E+01	1.629E-03
1.426E+01	2.230E-03
1.427E+01	2.144E-03
1.428E+01	2.315E-03
1.429E+01	1.286E-03
1.430E+01	2.058E-03
1.431E+01	2.144E-03
1.432E+01	2.315E-03
1.433E+01	2.058E-03
1.434E+01	2.058E-03
1.435E+01	2.658E-03
1.436E+01	1.715E-03
1.437E+01	2.401E-03
1.438E+01	2.744E-03
1.439E+01	1.887E-03
1.440E+01	2.658E-03
1.441E+01	2.230E-03
1.442E+01	2.058E-03
1.443E+01	1.458E-03
1.444E+01	1.458E-03
1.445E+01	2.744E-03
1.446E+01	1.715E-03
1.447E+01	1.801E-03
1.448E+01	2.058E-03
1.449E+01	1.458E-03
1.450E+01	2.401E-03
1.451E+01	3.001E-03
1.452E+01	1.801E-03
1.453E+01	1.972E-03
1.454E+01	2.144E-03
1.455E+01	1.715E-03
1.456E+01	2.058E-03
1.457E+01	2.315E-03
1.458E+01	2.916E-03
1.459E+01	1.972E-03
1.460E+01	1.286E-03
1.461E+01	1.887E-03
1.462E+01	2.916E-03
1.463E+01	1.801E-03
1.464E+01	3.173E-03
1.465E+01	1.372E-03
1.466E+01	2.401E-03
1.467E+01	2.315E-03
1.468E+01	2.744E-03
1.469E+01	2.401E-03
1.470E+01	1.201E-03
1.471E+01	2.401E-03
1.472E+01	1.715E-03
1.473E+01	1.372E-03
1.474E+01	2.401E-03
1.475E+01	1.629E-03
1.476E+01	2.487E-03
1.477E+01	2.658E-03
1.478E+01	2.315E-03
1.479E+01	2.573E-03
1.480E+01	2.230E-03
1.481E+01	1.887E-03
1.482E+01	1.629E-03
1.483E+01	1.629E-03
1.484E+01	1.715E-03
1.485E+01	1.286E-03
1.486E+01	2.315E-03
1.487E+01	1.629E-03
1.488E+01	2.658E-03
1.489E+01	3.344E-03
1.490E+01	1.972E-03
1.491E+01	2.144E-03
1.492E+01	1.372E-03
1.493E+01	1.458E-03
1.494E+01	2.058E-03
1.495E+01	2.058E-03
1.496E+01	2.315E-03
1.497E+01	1.801E-03
1.498E+01	2.058E-03
1.499E+01	2.830E-03
1.500E+01	1.801E-03
1.501E+01	2.144E-03
1.502E+01	1.629E-03
1.503E+01	2.401E-03
1.504E+01	1.458E-03
1.505E+01	1.887E-03
1.506E+01	3.344E-03
1.507E+01	1.972E-03
1.508E+01	1.972E-03
1.509E+01	1.629E-03
1.510E+01	2.058E-03
1.511E+01	1.972E-03
1.512E+01	2.487E-03
1.513E+01	2.315E-03
1.514E+01	2.230E-03
1.515E+01	3.087E-03
1.516E+01	2.744E-03
1.517E+01	1.715E-03
1.518E+01	2.487E-03
1.519E+01	1.715E-03
1.520E+01	2.058E-03
1.521E+01	2.058E-03
1.522E+01	2.230E-03
1.523E+01	2.144E-03
1.524E+01	1.972E-03
1.525E+01	2.315E-03
1.526E+01	1.972E-03
1.527E+01	1.629E-03
1.528E+01	1.972E-03
1.529E+01	2.573E-03
1.530E+01	1.972E-03
1.531E+01	1.972E-03
1.532E+01	1.458E-03
1.533E+01	1.972E-03
1.534E+01	2.315E-03
1.535E+01	2.230E-03
1.536E+01	2.315E-03
1.537E+01	1.972E-03
1.538E+01	1.715E-03
1.539E+01	2.744E-03
1.540E+01	2.487E-03
1.541E+01	2.058E-03
1.542E+01	2.487E-03
1.543E+01	2.315E-03
1.544E+01	2.487E-03
1.545E+01	2.830E-03
1.546E+01	1.201E-03
1.547E+01	1.544E-03
1.548E+01	1.544E-03
1.549E+01	1.887E-03
1.550E+01	1.629E-03
1.551E+01	1.629E-03
1.552E+01	1.887E-03
1.553E+01	1.372E-03
1.554E+01	1.115E-03
1.555E+01	2.401E-03
1.556E+01	2.744E-03
1.557E+01	2.401E-03
1.558E+01	2.058E-03
1.559E+01	1.286E-03
1.560E+01	2.315E-03
1.561E+01	1.801E-03
1.562E+01	1.715E-03
1.563E+01	2.401E-03
1.564E+01	1.715E-03
1.565E+01	1.887E-03
1.566E+01	1.801E-03
1.567E+01	1.801E-03
1.568E+01	2.573E-03
1.569E+01	2.744E-03
1.570E+01	1.544E-03
1.571E+01	1.887E-03
1.572E+01	1.801E-03
1.573E+01	1.201E-03
1.574E+01	2.144E-03
1.575E+01	1.801E-03
1.576E+01	1.286E-03
1.577E+01	2.401E-03
1.578E+01	2.744E-03
1.579E+01	1.372E-03
1.580E+01	2.230E-03
1.581E+01	2.144E-03
1.582E+01	1.544E-03
1.583E+01	2.658E-03
1.584E+01	1.801E-03
1.585E+01	2.058E-03
1.586E+01	1.801E-03
1.587E+01	1.458E-03
1.588E+01	1.972E-03
1.589E+01	1.629E-03
1.590E+01	1.801E-03
1.591E+01	1.372E-03
1.592E+01	2.058E-03
1.593E+01	1.801E-03
1.594E+01	2.401E-03
1.595E+01	2.144E-03
1.596E+01	1.715E-03
1.597E+01	1.544E-03
1.598E+01	2.658E-03
1.599E+01	2.315E-03
1.600E+01	1.972E-03
1.601E+01	3.001E-03
1.602E+01	1.629E-03
1.603E+01	1.544E-03
1.604E+01	2.573E-03
1.605E+01	2.658E-03
1.606E+01	1.887E-03
1.607E+01	2.315E-03
1.608E+01	2.315E-03
1.609E+01	1.887E-03
1.610E+01	2.744E-03
1.611E+01	2.058E-03
1.612E+01	2.830E-03
1.613E+01	2.401E-03
1.614E+01	2.230E-03
1.615E+01	2.058E-03
1.616E+01	1.887E-03
1.617E+01	2.573E-03
1.618E+01	1.801E-03
1.619E+01	2.144E-03
1.620E+01	1.372E-03
1.621E+01	2.573E-03
1.622E+01	2.315E-03
1.623E+01	2.487E-03
1.624E+01	1.458E-03
1.625E+01	2.830E-03
1.626E+01	2.573E-03
1.627E+01	1.629E-03
1.628E+01	1.887E-03
1.629E+01	1.801E-03
1.630E+01	1.715E-03
1.631E+01	1.972E-03
1.632E+01	2.487E-03
1.633E+01	2.401E-03
1.634E+01	1.715E-03
1.635E+01	2.315E-03
1.636E+01	2.830E-03
1.637E+01	2.144E-03
1.638E+01	1.629E-03
1.639E+01	1.801E-03
1.640E+01	2.230E-03
1.641E+01	1.372E-03
1.642E+01	1.801E-03
1.643E+01	1.801E-03
1.644E+01	1.801E-03
1.645E+01	1.372E-03
1.646E+01	1.887E-03
1.647E+01	1.972E-03
1.648E+01	1.972E-03
1.649E+01	2.315E-03
1.650E+01	1.972E-03
1.651E+01	1.544E-03
1.652E+01	3.344E-03
1.653E+01	2.144E-03
1.654E+01	2.315E-03
1.655E+01	2.487E-03
1.656E+01	3.001E-03
1.657E+01	2.658E-03
1.658E+01	2.744E-03
1.659E+01	2.144E-03
1.660E+01	2.744E-03
1.661E+01	2.058E-03
1.662E+01	2.487E-03
1.663E+01	2.230E-03
1.664E+01	2.230E-03
1.665E+01	1.458E-03
1.666E+01	1.972E-03
1.667E+01	2.144E-03
1.668E+01	2.573E-03
1.669E+01	1.458E-03
1.670E+01	2.230E-03
1.671E+01	1.715E-03
1.672E+01	1.715E-03
1.673E+01	2.658E-03
1.674E+01	2.058E-03
1.675E+01	1.715E-03
1.676E+01	2.487E-03
1.677E+01	2.144E-03
1.678E+01	2.058E-03
1.679E+01	1.972E-03
1.680E+01	1.887E-03
1.681E+01	2.573E-03
1.682E+01	2.830E-03
1.683E+01	2.058E-03
1.684E+01	2.058E-03
1.685E+01	2.058E-03
1.686E+01	2.487E-03
1.687E+01	2.830E-03
1.688E+01	2.058E-03
1.689E+01	1.801E-03
1.690E+01	1.801E-03
1.691E+01	2.830E-03
1.692E+01	1.801E-03
1.693E+01	3.001E-03
1.694E+01	2.573E-03
1.695E+01	1.715E-03
1.696E+01	2.487E-03
1.697E+01	1.972E-03
1.698E+01	1.629E-03
1.699E+01	2.058E-03
1.700E+01	1.887E-03
1.701E+01	2.144E-03
1.702E+01	2.144E-03
1.703E+01	2.144E-03
1.704E+01	2.144E-03
1.705E+01	1.544E-03
1.706E+01	1.887E-03
1.707E+01	1.801E-03
1.708E+01	2.058E-03
1.709E+01	2.573E-03
1.710E+01	2.573E-03
1.711E+01	1.715E-03
1.712E+01	1.887E-03
1.713E+01	1.544E-03
1.714E+01	1.887E-03
1.715E+01	1.972E-03
1.716E+01	1.715E-03
1.717E+01	1.715E-03
1.718E+01	2.144E-03
1.719E+01	1.972E-03
1.720E+01	2.230E-03
1.721E+01	1.972E-03
1.722E+01	1.801E-03
1.723E+01	1.887E-03
1.724E+01	1.801E-03
1.725E+01	1.629E-03
1.726E+01	2.144E-03
1.727E+01	2.487E-03
1.728E+01	1.629E-03
1.729E+01	2.830E-03
1.730E+01	1.801E-03
1.731E+01	2.658E-03
1.732E+01	1.887E-03
1.733E+01	2.487E-03
1.734E+01	2.573E-03
1.735E+01	8.575E-04
1.736E+01	1.801E-03
1.737E+01	2.487E-03
1.738E+01	2.401E-03
1.739E+01	2.230E-03
1.740E+01	2.487E-03
1.741E+01	1.887E-03
1.742E+01	1.972E-03
1.743E+01	2.144E-03
1.744E+01	2.573E-03
1.745E+01	2.315E-03
1.746E+01	2.230E-03
1.747E+01	2.058E-03
1.748E+01	2.058E-03
1.749E+01	2.144E-03
1.750E+01	1.801E-03
1.751E+01	1.458E-03
1.752E+01	1.458E-03
1.753E+01	1.372E-03
1.754E+01	1.286E-03
1.755E+01	2.058E-03
1.756E+01	2.487E-03
1.757E+01	1.972E-03
1.758E+01	2.144E-03
1.759E+01	2.315E-03
1.760E+01	1.372E-03
1.761E+01	1.801E-03
1.762E+01	1.887E-03
1.763E+01	2.830E-03
1.764E+01	2.230E-03
1.765E+01	1.972E-03
1.766E+01	2.401E-03
1.767E+01	1.715E-03
1.768E+01	2.401E-03
1.769E+01	2.401E-03
1.770E+01	2.658E-03
1.771E+01	1.458E-03
1.772E+01	1.801E-03
1.773E+01	1.972E-03
1.774E+01	3.001E-03
1.775E+01	2.144E-03
1.776E+01	1.629E-03
1.777E+01	2.230E-03
1.778E+01	2.058E-03
1.779E+01	1.887E-03
1.780E+01	2.315E-03
1.781E+01	2.315E-03
1.782E+01	1.801E-03
1.783E+01	1.629E-03
1.784E+01	3.001E-03
1.785E+01	2.230E-03
1.786E+01	1.801E-03
1.787E+01	2.487E-03
1.788E+01	2.058E-03
1.789E+01	2.744E-03
1.790E+01	2.058E-03
1.791E+01	2.401E-03
1.792E+01	1.115E-03
1.793E+01	1.286E-03
1.794E+01	2.315E-03
1.795E+01	1.372E-03
1.796E+01	1.972E-03
1.797E+01	1.544E-03
1.798E+01	1.715E-03
1.799E+01	2.830E-03
1.800E+01	2.230E-03
1.801E+01	1.544E-03
1.802E+01	2.487E-03
1.803E+01	1.887E-03
1.804E+01	1.286E-03
1.805E+01	1.887E-03
1.806E+01	2.916E-03
1.807E+01	2.744E-03
1.808E+01	1.715E-03
1.809E+01	2.144E-03
1.810E+01	2.230E-03
1.811E+01	2.487E-03
1.812E+01	2.487E-03
1.813E+01	2.230E-03
1.814E+01	2.744E-03
1.815E+01	2.315E-03
1.816E+01	2.830E-03
1.817E+01	1.972E-03
1.818E+01	1.544E-03
1.819E+01	2.144E-03
1.820E+01	1.715E-03
1.821E+01	2.487E-03
1.822E+01	1.887E-03
1.823E+01	2.230E-03
1.824E+01	2.487E-03
1.825E+01	1.972E-03
1.826E+01	1.801E-03
1.827E+01	2.144E-03
1.828E+01	1.629E-03
1.829E+01	1.972E-03
1.830E+01	2.573E-03
1.831E+01	1.715E-03
1.832E+01	1.887E-03
1.833E+01	2.230E-03
1.834E+01	1.715E-03
1.835E+01	1.972E-03
1.836E+01	2.144E-03
1.837E+01	1.544E-03
1.838E+01	2.144E-03
1.839E+01	2.058E-03
1.840E+01	2.230E-03
1.841E+01	2.658E-03
1.842E+01	2.830E-03
1.843E+01	2.401E-03
1.844E+01	2.658E-03
1.845E+01	1.801E-03
1.846E+01	1.715E-03
1.847E+01	1.458E-03
1.848E+01	1.629E-03
1.849E+01	1.629E-03
1.850E+01	2.144E-03
1.851E+01	1.887E-03
1.852E+01	2.058E-03
1.853E+01	1.887E-03
1.854E+01	2.573E-03
1.855E+01	2.144E-03
1.856E+01	2.487E-03
1.857E+01	1.544E-03
1.858E+01	1.715E-03
1.859E+01	1.715E-03
1.860E+01	2.230E-03
1.861E+01	2.315E-03
1.862E+01	3.001E-03
1.863E+01	1.629E-03
1.864E+01	2.315E-03
1.865E+01	2.230E-03
1.866E+01	2.916E-03
1.867E+01	2.315E-03
1.868E+01	1.801E-03
1.869E+01	2.144E-03
1.870E+01	2.058E-03
1.871E+01	2.230E-03
1.872E+01	1.972E-03
1.873E+01	1.715E-03
1.874E+01	2.230E-03
1.875E+01	2.230E-03
1.876E+01	2.144E-03
1.877E+01	2.916E-03
1.878E+01	2.401E-03
1.879E+01	1.372E-03
1.880E+01	1.801E-03
1.881E+01	1.715E-03
1.882E+01	1.801E-03
1.883E+01	1.801E-03
1.884E+01	2.658E-03
1.885E+01	2.916E-03
1.886E+01	2.144E-03
1.887E+01	1.801E-03
1.888E+01	1.887E-03
1.889E+01	1.286E-03
1.890E+01	2.401E-03
1.891E+01	2.573E-03
1.892E+01	2.916E-03
1.893E+01	2.658E-03
1.894E+01	1.629E-03
1.895E+01	2.144E-03
1.896E+01	2.315E-03
1.897E+01	3.001E-03
1.898E+01	1.801E-03
1.899E+01	2.058E-03
1.900E+01	2.744E-03
1.901E+01	1.629E-03
1.902E+01	2.315E-03
1.903E+01	1.801E-03
1.904E+01	2.144E-03
1.905E+01	2.315E-03
1.906E+01	1.201E-03
1.907E+01	2.401E-03
1.908E+01	2.144E-03
1.909E+01	1.972E-03
1.910E+01	1.887E-03
1.911E+01	2.230E-03
1.912E+01	2.401E-03
1.913E+01	2.144E-03
1.914E+01	1.972E-03
1.915E+01	1.715E-03
1.916E+01	2.230E-03
1.917E+01	1.201E-03
1.918E+01	2.573E-03
1.919E+01	1.629E-03
1.920E+01	2.144E-03
1.921E+01	2.315E-03
1.922E+01	1.801E-03
1.923E+01	2.315E-03
1.924E+01	1.629E-03
1.925E+01	1.972E-03
1.926E+01	2.315E-03
1.927E+01	2.144E-03
1.928E+01	2.058E-03
1.929E+01	2.058E-03
1.930E+01	2.487E-03
1.931E+01	8.575E-04
1.932E+01	1.629E-03
1.933E+01	1.972E-03
1.934E+01	1.629E-03
1.935E+01	1.972E-03
1.936E+01	1.629E-03
1.937E+01	1.887E-03
1.938E+01	1.801E-03
1.939E+01	1.629E-03
1.940E+01	1.972E-03
1.941E+01	2.315E-03
1.942E+01	1.201E-03
1.943E+01	1.286E-03
1.944E+01	2.144E-03
1.945E+01	1.372E-03
1.946E+01	1.801E-03
1.947E+01	2.144E-03
1.948E+01	1.972E-03
1.949E+01	1.372E-03
1.950E+01	1.887E-03
1.951E+01	1.544E-03
1.952E+01	1.972E-03
1.953E+01	2.230E-03
1.954E+01	2.573E-03
1.955E+01	1.972E-03
1.956E+01	1.972E-03
1.957E+01	2.058E-03
1.958E+01	1.715E-03
1.959E+01	1.887E-03
1.960E+01	2.401E-03
1.961E+01	1.887E-03
1.962E+01	1.801E-03
1.963E+01	1.544E-03
1.964E+01	1.972E-03
1.965E+01	2.058E-03
1.966E+01	2.144E-03
1.967E+01	1.972E-03
1.968E+01	1.458E-03
1.969E+01	2.658E-03
1.970E+01	1.715E-03
1.971E+01	1.544E-03
1.972E+01	2.058E-03
1.973E+01	2.315E-03
1.974E+01	2.230E-03
1.975E+01	2.230E-03
1.976E+01	1.972E-03
1.977E+01	1.715E-03
1.978E+01	1.972E-03
1.979E+01	2.144E-03
1.980E+01	1.801E-03
1.981E+01	2.230E-03
1.982E+01	1.715E-03
1.983E+01	2.058E-03
1.984E+01	2.658E-03
1.985E+01	2.058E-03
1.986E+01	1.887E-03
1.987E+01	2.401E-03
1.988E+01	1.715E-03
1.989E+01	2.573E-03
1.990E+01	1.544E-03
1.991E+01	1.715E-03
1.992E+01	1.286E-03
1.993E+01	2.058E-03
1.994E+01	2.658E-03
1.995E+01	2.058E-03
1.996E+01	1.629E-03
1.997E+01	2.487E-03
1.998E+01	1.972E-03
1.999E+01	1.972E-03
[truncated: 2,256 more rows]
