# Supplementary material for: Self-sustained frictional cooling in active matter
Source: Nat Commun. 2025 Aug 6;16:7235. doi: 10.1038/s41467-025-62626-9 (PMC12328619; doi:10.1038/s41467-025-62626-9)
Supplement: Supplementary file 8 — Source Data [file 41467_2025_62626_MOESM8_ESM.zip › Figure_3e_simulations.txt]

# Columns: v	p(v)
1.500E-02	2.190E-02
4.500E-02	6.563E-02
7.500E-02	9.877E-02
1.050E-01	1.284E-01
1.350E-01	1.546E-01
1.650E-01	1.743E-01
1.950E-01	1.938E-01
2.250E-01	2.071E-01
2.550E-01	2.183E-01
2.850E-01	2.289E-01
3.150E-01	2.411E-01
3.450E-01	2.507E-01
3.750E-01	2.507E-01
4.050E-01	2.551E-01
4.350E-01	2.600E-01
4.650E-01	2.527E-01
4.950E-01	2.632E-01
5.250E-01	2.639E-01
5.550E-01	2.605E-01
5.850E-01	2.580E-01
6.150E-01	2.622E-01
6.450E-01	2.663E-01
6.750E-01	2.622E-01
7.050E-01	2.537E-01
7.350E-01	2.486E-01
7.650E-01	2.443E-01
7.950E-01	2.454E-01
8.250E-01	2.429E-01
8.550E-01	2.407E-01
8.850E-01	2.433E-01
9.150E-01	2.292E-01
9.450E-01	2.286E-01
9.750E-01	2.153E-01
1.005E+00	2.172E-01
1.035E+00	2.109E-01
1.065E+00	2.138E-01
1.095E+00	2.083E-01
1.125E+00	1.961E-01
1.155E+00	1.965E-01
1.185E+00	1.857E-01
1.215E+00	1.761E-01
1.245E+00	1.801E-01
1.275E+00	1.729E-01
1.305E+00	1.659E-01
1.335E+00	1.658E-01
1.365E+00	1.667E-01
1.395E+00	1.519E-01
1.425E+00	1.575E-01
1.455E+00	1.543E-01
1.485E+00	1.398E-01
1.515E+00	1.433E-01
1.545E+00	1.384E-01
1.575E+00	1.354E-01
1.605E+00	1.318E-01
1.635E+00	1.260E-01
1.665E+00	1.303E-01
1.695E+00	1.220E-01
1.725E+00	1.153E-01
1.755E+00	1.189E-01
1.785E+00	1.151E-01
1.815E+00	1.149E-01
1.845E+00	1.035E-01
1.875E+00	1.128E-01
1.905E+00	1.055E-01
1.935E+00	9.949E-02
1.965E+00	1.002E-01
1.995E+00	9.747E-02
2.025E+00	9.675E-02
2.055E+00	8.941E-02
2.085E+00	9.099E-02
2.115E+00	8.501E-02
2.145E+00	8.098E-02
2.175E+00	7.982E-02
2.205E+00	7.838E-02
2.235E+00	7.096E-02
2.265E+00	7.363E-02
2.295E+00	7.125E-02
2.325E+00	7.701E-02
2.355E+00	7.759E-02
2.385E+00	7.053E-02
2.415E+00	6.621E-02
2.445E+00	6.844E-02
2.475E+00	6.714E-02
2.505E+00	6.390E-02
2.535E+00	6.354E-02
2.565E+00	6.325E-02
2.595E+00	6.016E-02
2.625E+00	5.908E-02
2.655E+00	6.016E-02
2.685E+00	5.936E-02
2.715E+00	5.771E-02
2.745E+00	5.266E-02
2.775E+00	5.382E-02
2.805E+00	5.367E-02
2.835E+00	4.949E-02
2.865E+00	4.589E-02
2.895E+00	4.697E-02
2.925E+00	4.870E-02
2.955E+00	4.539E-02
2.985E+00	4.351E-02
3.015E+00	4.106E-02
3.045E+00	3.955E-02
3.075E+00	3.998E-02
3.105E+00	3.782E-02
3.135E+00	3.782E-02
3.165E+00	3.602E-02
3.195E+00	3.703E-02
3.225E+00	3.674E-02
3.255E+00	3.984E-02
3.285E+00	3.934E-02
3.315E+00	3.422E-02
3.345E+00	3.242E-02
3.375E+00	3.192E-02
3.405E+00	3.076E-02
3.435E+00	3.206E-02
3.465E+00	3.019E-02
3.495E+00	3.011E-02
3.525E+00	2.702E-02
3.555E+00	2.774E-02
3.585E+00	2.759E-02
3.615E+00	2.788E-02
3.645E+00	2.839E-02
3.675E+00	2.486E-02
3.705E+00	2.867E-02
3.735E+00	2.370E-02
3.765E+00	2.867E-02
3.795E+00	2.709E-02
3.825E+00	2.550E-02
3.855E+00	2.449E-02
3.885E+00	2.205E-02
3.915E+00	2.349E-02
3.945E+00	2.442E-02
3.975E+00	2.262E-02
4.005E+00	2.327E-02
4.035E+00	1.909E-02
4.065E+00	2.089E-02
4.095E+00	2.377E-02
4.125E+00	2.132E-02
4.155E+00	1.974E-02
4.185E+00	1.938E-02
4.215E+00	1.981E-02
4.245E+00	1.679E-02
4.275E+00	1.657E-02
4.305E+00	1.679E-02
4.335E+00	1.535E-02
4.365E+00	1.571E-02
4.395E+00	1.664E-02
4.425E+00	1.643E-02
4.455E+00	1.628E-02
4.485E+00	1.419E-02
4.515E+00	1.484E-02
4.545E+00	1.491E-02
4.575E+00	1.405E-02
4.605E+00	1.145E-02
4.635E+00	1.462E-02
4.665E+00	1.311E-02
4.695E+00	1.441E-02
4.725E+00	1.347E-02
4.755E+00	1.376E-02
4.785E+00	1.477E-02
4.815E+00	1.246E-02
4.845E+00	1.297E-02
4.875E+00	1.340E-02
4.905E+00	1.268E-02
4.935E+00	1.045E-02
4.965E+00	1.138E-02
4.995E+00	1.124E-02
5.025E+00	1.153E-02
5.055E+00	1.102E-02
5.085E+00	1.016E-02
5.115E+00	9.438E-03
5.145E+00	1.030E-02
5.175E+00	1.023E-02
5.205E+00	9.222E-03
5.235E+00	1.001E-02
5.265E+00	8.573E-03
5.295E+00	8.501E-03
5.325E+00	7.349E-03
5.355E+00	7.421E-03
5.385E+00	5.547E-03
5.415E+00	8.069E-03
5.445E+00	6.628E-03
5.475E+00	6.628E-03
5.505E+00	7.565E-03
5.535E+00	6.628E-03
5.565E+00	6.916E-03
5.595E+00	6.844E-03
5.625E+00	7.637E-03
5.655E+00	8.141E-03
5.685E+00	8.501E-03
5.715E+00	7.421E-03
5.745E+00	6.988E-03
5.775E+00	8.717E-03
5.805E+00	8.069E-03
5.835E+00	7.925E-03
5.865E+00	8.573E-03
5.895E+00	7.493E-03
5.925E+00	6.412E-03
5.955E+00	6.772E-03
5.985E+00	5.836E-03
6.015E+00	8.141E-03
6.045E+00	7.637E-03
6.075E+00	6.772E-03
6.105E+00	5.836E-03
6.135E+00	6.124E-03
6.165E+00	5.836E-03
6.195E+00	6.484E-03
6.225E+00	5.692E-03
6.255E+00	5.692E-03
6.285E+00	5.259E-03
6.315E+00	5.475E-03
6.345E+00	5.043E-03
6.375E+00	4.971E-03
6.405E+00	3.458E-03
6.435E+00	4.467E-03
6.465E+00	4.755E-03
6.495E+00	3.674E-03
6.525E+00	4.179E-03
6.555E+00	4.683E-03
6.585E+00	3.602E-03
6.615E+00	4.611E-03
6.645E+00	5.043E-03
6.675E+00	4.323E-03
6.705E+00	3.386E-03
6.735E+00	3.458E-03
6.765E+00	3.890E-03
6.795E+00	2.522E-03
6.825E+00	5.187E-03
6.855E+00	3.242E-03
6.885E+00	3.674E-03
6.915E+00	2.522E-03
6.945E+00	2.810E-03
6.975E+00	2.666E-03
7.005E+00	3.098E-03
7.035E+00	3.314E-03
7.065E+00	2.450E-03
7.095E+00	2.666E-03
7.125E+00	3.242E-03
7.155E+00	3.242E-03
7.185E+00	2.017E-03
7.215E+00	2.450E-03
7.245E+00	2.305E-03
7.275E+00	2.666E-03
7.305E+00	2.305E-03
7.335E+00	2.954E-03
7.365E+00	3.458E-03
7.395E+00	3.242E-03
7.425E+00	3.026E-03
7.455E+00	3.170E-03
7.485E+00	2.594E-03
7.515E+00	2.450E-03
7.545E+00	3.386E-03
7.575E+00	2.305E-03
7.605E+00	2.305E-03
7.635E+00	2.594E-03
7.665E+00	2.017E-03
7.695E+00	2.305E-03
7.725E+00	2.594E-03
7.755E+00	2.161E-03
7.785E+00	2.594E-03
7.815E+00	2.017E-03
7.845E+00	2.089E-03
7.875E+00	2.594E-03
7.905E+00	2.882E-03
7.935E+00	2.810E-03
7.965E+00	1.585E-03
7.995E+00	1.657E-03
8.025E+00	1.729E-03
8.055E+00	1.801E-03
8.085E+00	2.089E-03
8.115E+00	1.369E-03
8.145E+00	2.017E-03
8.175E+00	1.729E-03
8.205E+00	2.233E-03
8.235E+00	2.017E-03
8.265E+00	2.378E-03
8.295E+00	2.089E-03
8.325E+00	2.738E-03
8.355E+00	2.378E-03
8.385E+00	2.378E-03
8.415E+00	2.017E-03
8.445E+00	1.873E-03
8.475E+00	1.873E-03
8.505E+00	2.378E-03
8.535E+00	1.729E-03
8.565E+00	1.945E-03
8.595E+00	2.089E-03
8.625E+00	1.369E-03
8.655E+00	1.369E-03
8.685E+00	1.801E-03
8.715E+00	1.441E-03
8.745E+00	2.522E-03
8.775E+00	1.585E-03
8.805E+00	1.009E-03
8.835E+00	1.585E-03
8.865E+00	1.945E-03
8.895E+00	1.513E-03
8.925E+00	1.585E-03
8.955E+00	1.225E-03
8.985E+00	1.513E-03
9.015E+00	1.441E-03
9.045E+00	1.657E-03
9.075E+00	1.297E-03
9.105E+00	1.369E-03
9.135E+00	1.513E-03
9.165E+00	1.585E-03
9.195E+00	1.801E-03
9.225E+00	9.365E-04
9.255E+00	1.657E-03
9.285E+00	1.585E-03
9.315E+00	7.205E-04
9.345E+00	1.585E-03
9.375E+00	1.801E-03
9.405E+00	1.801E-03
9.435E+00	1.369E-03
9.465E+00	1.585E-03
9.495E+00	2.017E-03
9.525E+00	1.729E-03
9.555E+00	2.089E-03
9.585E+00	2.017E-03
9.615E+00	1.873E-03
9.645E+00	1.513E-03
9.675E+00	1.585E-03
9.705E+00	1.657E-03
9.735E+00	1.369E-03
9.765E+00	7.925E-04
9.795E+00	9.365E-04
9.825E+00	9.365E-04
9.855E+00	6.483E-04
9.885E+00	4.323E-04
9.915E+00	1.153E-03
9.945E+00	2.882E-04
9.975E+00	5.763E-04
1.001E+01	6.483E-04
