# Supplementary material for: Self-sustained frictional cooling in active matter
Source: Nat Commun. 2025 Aug 6;16:7235. doi: 10.1038/s41467-025-62626-9 (PMC12328619; doi:10.1038/s41467-025-62626-9)
Supplement: Supplementary file 8 — Source Data [file 41467_2025_62626_MOESM8_ESM.zip › Figure_3f_experiment.txt]

# Coulmns: v	p(v)
5.000E-03	3.849E-04
1.500E-02	8.065E-04
2.500E-02	1.668E-03
3.500E-02	2.328E-03
4.500E-02	2.731E-03
5.500E-02	3.593E-03
6.500E-02	3.849E-03
7.500E-02	4.729E-03
8.500E-02	5.169E-03
9.500E-02	5.389E-03
1.050E-01	5.865E-03
1.150E-01	6.489E-03
1.250E-01	7.405E-03
1.350E-01	7.588E-03
1.450E-01	7.405E-03
1.550E-01	8.230E-03
1.650E-01	8.193E-03
1.750E-01	8.688E-03
1.850E-01	8.926E-03
1.950E-01	1.015E-02
2.050E-01	9.806E-03
2.150E-01	9.770E-03
2.250E-01	9.788E-03
2.350E-01	1.067E-02
2.450E-01	9.953E-03
2.550E-01	1.030E-02
2.650E-01	1.026E-02
2.750E-01	1.045E-02
2.850E-01	1.004E-02
2.950E-01	1.113E-02
3.050E-01	1.039E-02
3.150E-01	1.138E-02
3.250E-01	1.100E-02
3.350E-01	1.171E-02
3.450E-01	1.190E-02
3.550E-01	1.195E-02
3.650E-01	1.254E-02
3.750E-01	1.103E-02
3.850E-01	1.186E-02
3.950E-01	1.067E-02
4.050E-01	1.155E-02
4.150E-01	1.180E-02
4.250E-01	1.191E-02
4.350E-01	1.083E-02
4.450E-01	1.204E-02
4.550E-01	1.195E-02
4.650E-01	1.292E-02
4.750E-01	1.268E-02
4.850E-01	1.208E-02
4.950E-01	1.274E-02
5.050E-01	1.221E-02
5.150E-01	1.300E-02
5.250E-01	1.327E-02
5.350E-01	1.212E-02
5.450E-01	1.263E-02
5.550E-01	1.215E-02
5.650E-01	1.428E-02
5.750E-01	1.334E-02
5.850E-01	1.270E-02
5.950E-01	1.274E-02
6.050E-01	1.362E-02
6.150E-01	1.311E-02
6.250E-01	1.377E-02
6.350E-01	1.353E-02
6.450E-01	1.305E-02
6.550E-01	1.369E-02
6.650E-01	1.318E-02
6.750E-01	1.298E-02
6.850E-01	1.294E-02
6.950E-01	1.272E-02
7.050E-01	1.279E-02
7.150E-01	1.353E-02
7.250E-01	1.331E-02
7.350E-01	1.323E-02
7.450E-01	1.397E-02
7.550E-01	1.386E-02
7.650E-01	1.322E-02
7.750E-01	1.426E-02
7.850E-01	1.457E-02
7.950E-01	1.421E-02
8.050E-01	1.430E-02
8.150E-01	1.444E-02
8.250E-01	1.421E-02
8.350E-01	1.470E-02
8.450E-01	1.356E-02
8.550E-01	1.408E-02
8.650E-01	1.417E-02
8.750E-01	1.358E-02
8.850E-01	1.411E-02
8.950E-01	1.490E-02
9.050E-01	1.406E-02
9.150E-01	1.448E-02
9.250E-01	1.481E-02
9.350E-01	1.430E-02
9.450E-01	1.531E-02
9.550E-01	1.492E-02
9.650E-01	1.565E-02
9.750E-01	1.441E-02
9.850E-01	1.470E-02
9.950E-01	1.465E-02
1.005E+00	1.567E-02
1.015E+00	1.547E-02
1.025E+00	1.613E-02
1.035E+00	1.474E-02
1.045E+00	1.446E-02
1.055E+00	1.521E-02
1.065E+00	1.413E-02
1.075E+00	1.536E-02
1.085E+00	1.575E-02
1.095E+00	1.593E-02
1.105E+00	1.606E-02
1.115E+00	1.543E-02
1.125E+00	1.571E-02
1.135E+00	1.580E-02
1.145E+00	1.538E-02
1.155E+00	1.586E-02
1.165E+00	1.490E-02
1.175E+00	1.640E-02
1.185E+00	1.619E-02
1.195E+00	1.613E-02
1.205E+00	1.536E-02
1.215E+00	1.679E-02
1.225E+00	1.782E-02
1.235E+00	1.598E-02
1.245E+00	1.637E-02
1.255E+00	1.613E-02
1.265E+00	1.723E-02
1.275E+00	1.556E-02
1.285E+00	1.673E-02
1.295E+00	1.549E-02
1.305E+00	1.608E-02
1.315E+00	1.692E-02
1.325E+00	1.754E-02
1.335E+00	1.780E-02
1.345E+00	1.695E-02
1.355E+00	1.651E-02
1.365E+00	1.745E-02
1.375E+00	1.734E-02
1.385E+00	1.741E-02
1.395E+00	1.824E-02
1.405E+00	1.837E-02
1.415E+00	1.827E-02
1.425E+00	1.886E-02
1.435E+00	1.837E-02
1.445E+00	1.778E-02
1.455E+00	1.798E-02
1.465E+00	1.899E-02
1.475E+00	1.807E-02
1.485E+00	1.912E-02
1.495E+00	1.901E-02
1.505E+00	1.840E-02
1.515E+00	1.796E-02
1.525E+00	1.923E-02
1.535E+00	1.899E-02
1.545E+00	1.851E-02
1.555E+00	1.917E-02
1.565E+00	2.036E-02
1.575E+00	1.976E-02
1.585E+00	1.844E-02
1.595E+00	1.928E-02
1.605E+00	1.930E-02
1.615E+00	1.974E-02
1.625E+00	2.062E-02
1.635E+00	1.983E-02
1.645E+00	2.097E-02
1.655E+00	1.970E-02
1.665E+00	1.956E-02
1.675E+00	2.073E-02
1.685E+00	2.068E-02
1.695E+00	2.135E-02
1.705E+00	2.223E-02
1.715E+00	2.132E-02
1.725E+00	2.139E-02
1.735E+00	2.033E-02
1.745E+00	2.192E-02
1.755E+00	2.011E-02
1.765E+00	2.194E-02
1.775E+00	2.222E-02
1.785E+00	2.190E-02
1.795E+00	2.152E-02
1.805E+00	2.194E-02
1.815E+00	2.269E-02
1.825E+00	2.229E-02
1.835E+00	2.357E-02
1.845E+00	2.330E-02
1.855E+00	2.286E-02
1.865E+00	2.350E-02
1.875E+00	2.390E-02
1.885E+00	2.366E-02
1.895E+00	2.333E-02
1.905E+00	2.286E-02
1.915E+00	2.350E-02
1.925E+00	2.315E-02
1.935E+00	2.229E-02
1.945E+00	2.507E-02
1.955E+00	2.528E-02
1.965E+00	2.441E-02
1.975E+00	2.480E-02
1.985E+00	2.398E-02
1.995E+00	2.524E-02
2.005E+00	2.520E-02
2.015E+00	2.515E-02
2.025E+00	2.581E-02
2.035E+00	2.487E-02
2.045E+00	2.460E-02
2.055E+00	2.586E-02
2.065E+00	2.678E-02
2.075E+00	2.628E-02
2.085E+00	2.610E-02
2.095E+00	2.733E-02
2.105E+00	2.716E-02
2.115E+00	2.588E-02
2.125E+00	2.610E-02
2.135E+00	2.678E-02
2.145E+00	2.658E-02
2.155E+00	2.771E-02
2.165E+00	2.764E-02
2.175E+00	2.661E-02
2.185E+00	2.612E-02
2.195E+00	2.773E-02
2.205E+00	2.676E-02
2.215E+00	2.804E-02
2.225E+00	2.709E-02
2.235E+00	2.649E-02
2.245E+00	2.918E-02
2.255E+00	2.806E-02
2.265E+00	2.694E-02
2.275E+00	2.757E-02
2.285E+00	2.711E-02
2.295E+00	2.795E-02
2.305E+00	2.843E-02
2.315E+00	2.903E-02
2.325E+00	2.876E-02
2.335E+00	2.847E-02
2.345E+00	2.837E-02
2.355E+00	2.909E-02
2.365E+00	2.977E-02
2.375E+00	2.907E-02
2.385E+00	2.977E-02
2.395E+00	2.870E-02
2.405E+00	2.859E-02
2.415E+00	2.958E-02
2.425E+00	2.801E-02
2.435E+00	2.885E-02
2.445E+00	2.872E-02
2.455E+00	3.070E-02
2.465E+00	2.883E-02
2.475E+00	2.885E-02
2.485E+00	3.142E-02
2.495E+00	2.993E-02
2.505E+00	3.048E-02
2.515E+00	3.019E-02
2.525E+00	3.046E-02
2.535E+00	3.001E-02
2.545E+00	2.909E-02
2.555E+00	3.094E-02
2.565E+00	3.178E-02
2.575E+00	2.988E-02
2.585E+00	2.909E-02
2.595E+00	3.070E-02
2.605E+00	3.013E-02
2.615E+00	3.103E-02
2.625E+00	3.087E-02
2.635E+00	3.070E-02
2.645E+00	3.158E-02
2.655E+00	3.232E-02
2.665E+00	3.001E-02
2.675E+00	2.968E-02
2.685E+00	3.063E-02
2.695E+00	3.001E-02
2.705E+00	3.213E-02
2.715E+00	3.142E-02
2.725E+00	3.089E-02
2.735E+00	3.076E-02
2.745E+00	2.946E-02
2.755E+00	3.098E-02
2.765E+00	3.048E-02
2.775E+00	3.012E-02
2.785E+00	3.200E-02
2.795E+00	3.120E-02
2.805E+00	3.129E-02
2.815E+00	3.034E-02
2.825E+00	3.175E-02
2.835E+00	3.059E-02
2.845E+00	3.101E-02
2.855E+00	3.155E-02
2.865E+00	3.059E-02
2.875E+00	3.100E-02
2.885E+00	3.237E-02
2.895E+00	3.199E-02
2.905E+00	3.228E-02
2.915E+00	3.094E-02
2.925E+00	3.151E-02
2.935E+00	3.213E-02
2.945E+00	3.286E-02
2.955E+00	3.076E-02
2.965E+00	3.140E-02
2.975E+00	3.065E-02
2.985E+00	3.061E-02
2.995E+00	3.034E-02
3.005E+00	3.286E-02
3.015E+00	3.111E-02
3.025E+00	3.206E-02
3.035E+00	3.167E-02
3.045E+00	3.122E-02
3.055E+00	3.065E-02
3.065E+00	3.169E-02
3.075E+00	3.028E-02
3.085E+00	3.200E-02
3.095E+00	3.149E-02
3.105E+00	3.243E-02
3.115E+00	3.178E-02
3.125E+00	3.105E-02
3.135E+00	3.100E-02
3.145E+00	3.164E-02
3.155E+00	3.173E-02
3.165E+00	3.144E-02
3.175E+00	3.224E-02
3.185E+00	3.122E-02
3.195E+00	3.171E-02
3.205E+00	3.107E-02
3.215E+00	3.089E-02
3.225E+00	3.266E-02
3.235E+00	3.101E-02
3.245E+00	3.131E-02
3.255E+00	3.083E-02
3.265E+00	3.116E-02
3.275E+00	3.253E-02
3.285E+00	3.125E-02
3.295E+00	3.061E-02
3.305E+00	3.116E-02
3.315E+00	3.105E-02
3.325E+00	3.202E-02
3.335E+00	3.083E-02
3.345E+00	3.182E-02
3.355E+00	3.085E-02
3.365E+00	3.054E-02
3.375E+00	3.094E-02
3.385E+00	3.046E-02
3.395E+00	3.188E-02
3.405E+00	2.982E-02
3.415E+00	3.208E-02
3.425E+00	3.127E-02
3.435E+00	3.096E-02
3.445E+00	3.160E-02
3.455E+00	3.063E-02
3.465E+00	3.059E-02
3.475E+00	3.153E-02
3.485E+00	3.208E-02
3.495E+00	3.101E-02
3.505E+00	3.081E-02
3.515E+00	3.167E-02
3.525E+00	3.030E-02
3.535E+00	3.140E-02
3.545E+00	3.264E-02
3.555E+00	3.127E-02
3.565E+00	3.136E-02
3.575E+00	3.204E-02
3.585E+00	3.153E-02
3.595E+00	3.109E-02
3.605E+00	3.188E-02
3.615E+00	3.277E-02
3.625E+00	3.078E-02
3.635E+00	3.191E-02
3.645E+00	3.329E-02
3.655E+00	3.006E-02
3.665E+00	3.109E-02
3.675E+00	3.232E-02
3.685E+00	3.173E-02
3.695E+00	3.173E-02
3.705E+00	3.155E-02
3.715E+00	3.136E-02
3.725E+00	3.120E-02
3.735E+00	3.235E-02
3.745E+00	3.211E-02
3.755E+00	3.156E-02
3.765E+00	3.153E-02
3.775E+00	3.096E-02
3.785E+00	3.275E-02
3.795E+00	3.067E-02
3.805E+00	3.019E-02
3.815E+00	3.180E-02
3.825E+00	3.074E-02
3.835E+00	3.171E-02
3.845E+00	3.050E-02
3.855E+00	3.094E-02
3.865E+00	3.089E-02
3.875E+00	3.210E-02
3.885E+00	3.153E-02
3.895E+00	3.116E-02
3.905E+00	3.169E-02
3.915E+00	3.109E-02
3.925E+00	3.275E-02
3.935E+00	3.057E-02
3.945E+00	3.213E-02
3.955E+00	3.090E-02
3.965E+00	3.173E-02
3.975E+00	3.138E-02
3.985E+00	3.169E-02
3.995E+00	3.178E-02
4.005E+00	3.191E-02
4.015E+00	3.153E-02
4.025E+00	3.200E-02
4.035E+00	3.160E-02
4.045E+00	3.202E-02
4.055E+00	3.255E-02
4.065E+00	3.400E-02
4.075E+00	3.204E-02
4.085E+00	3.177E-02
4.095E+00	3.210E-02
4.105E+00	3.210E-02
4.115E+00	3.210E-02
4.125E+00	3.202E-02
4.135E+00	3.330E-02
4.145E+00	3.243E-02
4.155E+00	3.197E-02
4.165E+00	3.395E-02
4.175E+00	3.402E-02
4.185E+00	3.316E-02
4.195E+00	3.308E-02
4.205E+00	3.314E-02
4.215E+00	3.294E-02
4.225E+00	3.369E-02
4.235E+00	3.334E-02
4.245E+00	3.459E-02
4.255E+00	3.406E-02
4.265E+00	3.385E-02
4.275E+00	3.389E-02
4.285E+00	3.457E-02
4.295E+00	3.369E-02
4.305E+00	3.475E-02
4.315E+00	3.429E-02
4.325E+00	3.582E-02
4.335E+00	3.329E-02
4.345E+00	3.462E-02
4.355E+00	3.303E-02
4.365E+00	3.334E-02
4.375E+00	3.303E-02
4.385E+00	3.484E-02
4.395E+00	3.437E-02
4.405E+00	3.428E-02
4.415E+00	3.391E-02
4.425E+00	3.521E-02
4.435E+00	3.453E-02
4.445E+00	3.429E-02
4.455E+00	3.468E-02
4.465E+00	3.404E-02
4.475E+00	3.701E-02
4.485E+00	3.593E-02
4.495E+00	3.413E-02
4.505E+00	3.439E-02
4.515E+00	3.437E-02
4.525E+00	3.457E-02
4.535E+00	3.616E-02
4.545E+00	3.373E-02
4.555E+00	3.358E-02
4.565E+00	3.473E-02
4.575E+00	3.681E-02
4.585E+00	3.358E-02
4.595E+00	3.499E-02
4.605E+00	3.475E-02
4.615E+00	3.567E-02
4.625E+00	3.651E-02
4.635E+00	3.470E-02
4.645E+00	3.622E-02
4.655E+00	3.660E-02
4.665E+00	3.594E-02
4.675E+00	3.585E-02
4.685E+00	3.637E-02
4.695E+00	3.611E-02
4.705E+00	3.675E-02
4.715E+00	3.499E-02
4.725E+00	3.649E-02
4.735E+00	3.567E-02
4.745E+00	3.571E-02
4.755E+00	3.543E-02
4.765E+00	3.615E-02
4.775E+00	3.778E-02
4.785E+00	3.688E-02
4.795E+00	3.750E-02
4.805E+00	3.754E-02
4.815E+00	3.596E-02
4.825E+00	3.671E-02
4.835E+00	3.561E-02
4.845E+00	3.644E-02
4.855E+00	3.671E-02
4.865E+00	3.715E-02
4.875E+00	3.734E-02
4.885E+00	3.664E-02
4.895E+00	3.627E-02
4.905E+00	3.765E-02
4.915E+00	3.693E-02
4.925E+00	3.747E-02
4.935E+00	3.668E-02
4.945E+00	3.736E-02
4.955E+00	3.609E-02
4.965E+00	3.640E-02
4.975E+00	3.666E-02
4.985E+00	3.816E-02
4.995E+00	3.686E-02
5.005E+00	3.580E-02
5.015E+00	3.763E-02
5.025E+00	3.660E-02
5.035E+00	3.693E-02
5.045E+00	3.648E-02
5.055E+00	3.743E-02
5.065E+00	3.604E-02
5.075E+00	3.598E-02
5.085E+00	3.622E-02
5.095E+00	3.726E-02
5.105E+00	3.649E-02
5.115E+00	3.638E-02
5.125E+00	3.743E-02
5.135E+00	3.508E-02
5.145E+00	3.721E-02
5.155E+00	3.703E-02
5.165E+00	3.686E-02
5.175E+00	3.611E-02
5.185E+00	3.648E-02
5.195E+00	3.772E-02
5.205E+00	3.708E-02
5.215E+00	3.710E-02
5.225E+00	3.726E-02
5.235E+00	3.750E-02
5.245E+00	3.855E-02
5.255E+00	3.695E-02
5.265E+00	3.585E-02
5.275E+00	3.545E-02
5.285E+00	3.587E-02
5.295E+00	3.569E-02
5.305E+00	3.558E-02
5.315E+00	3.429E-02
5.325E+00	3.510E-02
5.335E+00	3.503E-02
5.345E+00	3.712E-02
5.355E+00	3.609E-02
5.365E+00	3.587E-02
5.375E+00	3.530E-02
5.385E+00	3.681E-02
5.395E+00	3.516E-02
5.405E+00	3.594E-02
5.415E+00	3.600E-02
5.425E+00	3.574E-02
5.435E+00	3.407E-02
5.445E+00	3.516E-02
5.455E+00	3.528E-02
5.465E+00	3.706E-02
5.475E+00	3.532E-02
5.485E+00	3.593E-02
5.495E+00	3.516E-02
5.505E+00	3.453E-02
5.515E+00	3.417E-02
5.525E+00	3.578E-02
5.535E+00	3.472E-02
5.545E+00	3.604E-02
5.555E+00	3.571E-02
5.565E+00	3.552E-02
5.575E+00	3.538E-02
5.585E+00	3.583E-02
5.595E+00	3.571E-02
5.605E+00	3.620E-02
5.615E+00	3.451E-02
5.625E+00	3.567E-02
5.635E+00	3.475E-02
5.645E+00	3.589E-02
5.655E+00	3.354E-02
5.665E+00	3.517E-02
5.675E+00	3.530E-02
5.685E+00	3.466E-02
5.695E+00	3.545E-02
5.705E+00	3.472E-02
5.715E+00	3.329E-02
5.725E+00	3.420E-02
5.735E+00	3.484E-02
5.745E+00	3.514E-02
5.755E+00	3.618E-02
5.765E+00	3.477E-02
5.775E+00	3.450E-02
5.785E+00	3.519E-02
5.795E+00	3.517E-02
5.805E+00	3.343E-02
5.815E+00	3.435E-02
5.825E+00	3.415E-02
5.835E+00	3.543E-02
5.845E+00	3.396E-02
5.855E+00	3.442E-02
5.865E+00	3.464E-02
5.875E+00	3.406E-02
5.885E+00	3.321E-02
5.895E+00	3.582E-02
5.905E+00	3.439E-02
5.915E+00	3.387E-02
5.925E+00	3.351E-02
5.935E+00	3.274E-02
5.945E+00	3.308E-02
5.955E+00	3.396E-02
5.965E+00	3.391E-02
5.975E+00	3.407E-02
5.985E+00	3.473E-02
5.995E+00	3.580E-02
6.005E+00	3.418E-02
6.015E+00	3.516E-02
6.025E+00	3.486E-02
6.035E+00	3.475E-02
6.045E+00	3.409E-02
6.055E+00	3.373E-02
6.065E+00	3.554E-02
6.075E+00	3.594E-02
6.085E+00	3.453E-02
6.095E+00	3.519E-02
6.105E+00	3.486E-02
6.115E+00	3.411E-02
6.125E+00	3.329E-02
6.135E+00	3.406E-02
6.145E+00	3.457E-02
6.155E+00	3.642E-02
6.165E+00	3.409E-02
6.175E+00	3.479E-02
6.185E+00	3.462E-02
6.195E+00	3.558E-02
6.205E+00	3.549E-02
6.215E+00	3.519E-02
6.225E+00	3.494E-02
6.235E+00	3.435E-02
6.245E+00	3.422E-02
6.255E+00	3.473E-02
6.265E+00	3.587E-02
6.275E+00	3.407E-02
6.285E+00	3.393E-02
6.295E+00	3.541E-02
6.305E+00	3.604E-02
6.315E+00	3.714E-02
6.325E+00	3.492E-02
6.335E+00	3.459E-02
6.345E+00	3.373E-02
6.355E+00	3.545E-02
6.365E+00	3.470E-02
6.375E+00	3.433E-02
6.385E+00	3.424E-02
6.395E+00	3.437E-02
6.405E+00	3.477E-02
6.415E+00	3.719E-02
6.425E+00	3.439E-02
6.435E+00	3.497E-02
6.445E+00	3.404E-02
6.455E+00	3.627E-02
6.465E+00	3.552E-02
6.475E+00	3.409E-02
6.485E+00	3.708E-02
6.495E+00	3.486E-02
6.505E+00	3.675E-02
6.515E+00	3.649E-02
6.525E+00	3.574E-02
6.535E+00	3.420E-02
6.545E+00	3.578E-02
6.555E+00	3.626E-02
6.565E+00	3.451E-02
6.575E+00	3.541E-02
6.585E+00	3.739E-02
6.595E+00	3.695E-02
6.605E+00	3.554E-02
6.615E+00	3.541E-02
6.625E+00	3.690E-02
6.635E+00	3.787E-02
6.645E+00	3.662E-02
6.655E+00	3.554E-02
6.665E+00	3.640E-02
6.675E+00	3.637E-02
6.685E+00	3.653E-02
6.695E+00	3.629E-02
6.705E+00	3.743E-02
6.715E+00	3.538E-02
6.725E+00	3.679E-02
6.735E+00	3.682E-02
6.745E+00	3.677E-02
6.755E+00	3.844E-02
6.765E+00	3.664E-02
6.775E+00	3.649E-02
6.785E+00	3.572E-02
6.795E+00	3.576E-02
6.805E+00	3.695E-02
6.815E+00	3.525E-02
6.825E+00	3.594E-02
6.835E+00	3.637E-02
6.845E+00	3.567E-02
6.855E+00	3.721E-02
6.865E+00	3.532E-02
6.875E+00	3.662E-02
6.885E+00	3.649E-02
6.895E+00	3.664E-02
6.905E+00	3.743E-02
6.915E+00	3.704E-02
6.925E+00	3.653E-02
6.935E+00	3.693E-02
6.945E+00	3.688E-02
6.955E+00	3.747E-02
6.965E+00	3.710E-02
6.975E+00	3.703E-02
6.985E+00	3.693E-02
6.995E+00	3.741E-02
7.005E+00	3.692E-02
7.015E+00	3.890E-02
7.025E+00	3.723E-02
7.035E+00	3.739E-02
7.045E+00	3.825E-02
7.055E+00	3.792E-02
7.065E+00	3.616E-02
7.075E+00	3.670E-02
7.085E+00	3.723E-02
7.095E+00	3.684E-02
7.105E+00	3.626E-02
7.115E+00	3.572E-02
7.125E+00	3.587E-02
7.135E+00	3.660E-02
7.145E+00	3.648E-02
7.155E+00	3.668E-02
7.165E+00	3.655E-02
7.175E+00	3.576E-02
7.185E+00	3.732E-02
7.195E+00	3.605E-02
7.205E+00	3.596E-02
7.215E+00	3.701E-02
7.225E+00	3.618E-02
7.235E+00	3.798E-02
7.245E+00	3.516E-02
7.255E+00	3.538E-02
7.265E+00	3.649E-02
7.275E+00	3.726E-02
7.285E+00	3.748E-02
7.295E+00	3.820E-02
7.305E+00	3.653E-02
7.315E+00	3.763E-02
7.325E+00	3.627E-02
7.335E+00	3.699E-02
7.345E+00	3.560E-02
7.355E+00	3.580E-02
7.365E+00	3.712E-02
7.375E+00	3.747E-02
7.385E+00	3.690E-02
7.395E+00	3.550E-02
7.405E+00	3.787E-02
7.415E+00	3.701E-02
7.425E+00	3.693E-02
7.435E+00	3.594E-02
7.445E+00	3.580E-02
7.455E+00	3.660E-02
7.465E+00	3.673E-02
7.475E+00	3.715E-02
7.485E+00	3.525E-02
7.495E+00	3.607E-02
7.505E+00	3.695E-02
7.515E+00	3.747E-02
7.525E+00	3.594E-02
7.535E+00	3.521E-02
7.545E+00	3.583E-02
7.555E+00	3.600E-02
7.565E+00	3.730E-02
7.575E+00	3.717E-02
7.585E+00	3.495E-02
7.595E+00	3.679E-02
7.605E+00	3.609E-02
7.615E+00	3.569E-02
7.625E+00	3.528E-02
7.635E+00	3.646E-02
7.645E+00	3.525E-02
7.655E+00	3.622E-02
7.665E+00	3.457E-02
7.675E+00	3.521E-02
7.685E+00	3.517E-02
7.695E+00	3.710E-02
7.705E+00	3.517E-02
7.715E+00	3.613E-02
7.725E+00	3.626E-02
7.735E+00	3.624E-02
7.745E+00	3.539E-02
7.755E+00	3.523E-02
7.765E+00	3.536E-02
7.775E+00	3.426E-02
7.785E+00	3.624E-02
7.795E+00	3.521E-02
7.805E+00	3.637E-02
7.815E+00	3.532E-02
7.825E+00	3.521E-02
7.835E+00	3.486E-02
7.845E+00	3.583E-02
7.855E+00	3.591E-02
7.865E+00	3.561E-02
7.875E+00	3.627E-02
7.885E+00	3.539E-02
7.895E+00	3.473E-02
7.905E+00	3.503E-02
7.915E+00	3.593E-02
7.925E+00	3.591E-02
7.935E+00	3.470E-02
7.945E+00	3.336E-02
7.955E+00	3.389E-02
7.965E+00	3.591E-02
7.975E+00	3.473E-02
7.985E+00	3.534E-02
7.995E+00	3.560E-02
8.005E+00	3.356E-02
8.015E+00	3.437E-02
8.025E+00	3.492E-02
8.035E+00	3.417E-02
8.045E+00	3.389E-02
8.055E+00	3.396E-02
8.065E+00	3.486E-02
8.075E+00	3.398E-02
8.085E+00	3.633E-02
8.095E+00	3.462E-02
8.105E+00	3.484E-02
8.115E+00	3.415E-02
8.125E+00	3.596E-02
8.135E+00	3.407E-02
8.145E+00	3.371E-02
8.155E+00	3.226E-02
8.165E+00	3.470E-02
8.175E+00	3.444E-02
8.185E+00	3.407E-02
8.195E+00	3.525E-02
8.205E+00	3.442E-02
8.215E+00	3.420E-02
8.225E+00	3.448E-02
8.235E+00	3.547E-02
8.245E+00	3.374E-02
8.255E+00	3.358E-02
8.265E+00	3.389E-02
8.275E+00	3.409E-02
8.285E+00	3.360E-02
8.295E+00	3.567E-02
8.305E+00	3.459E-02
8.315E+00	3.514E-02
8.325E+00	3.448E-02
8.335E+00	3.446E-02
8.345E+00	3.459E-02
8.355E+00	3.464E-02
8.365E+00	3.486E-02
8.375E+00	3.605E-02
8.385E+00	3.349E-02
8.395E+00	3.635E-02
8.405E+00	3.517E-02
8.415E+00	3.351E-02
8.425E+00	3.484E-02
8.435E+00	3.417E-02
8.445E+00	3.536E-02
8.455E+00	3.517E-02
8.465E+00	3.369E-02
8.475E+00	3.567E-02
8.485E+00	3.470E-02
8.495E+00	3.455E-02
8.505E+00	3.470E-02
8.515E+00	3.506E-02
8.525E+00	3.417E-02
8.535E+00	3.376E-02
8.545E+00	3.481E-02
8.555E+00	3.516E-02
8.565E+00	3.448E-02
8.575E+00	3.431E-02
8.585E+00	3.547E-02
8.595E+00	3.429E-02
8.605E+00	3.365E-02
8.615E+00	3.446E-02
8.625E+00	3.624E-02
8.635E+00	3.407E-02
8.645E+00	3.472E-02
8.655E+00	3.516E-02
8.665E+00	3.428E-02
8.675E+00	3.448E-02
8.685E+00	3.437E-02
8.695E+00	3.622E-02
8.705E+00	3.486E-02
8.715E+00	3.378E-02
8.725E+00	3.415E-02
8.735E+00	3.572E-02
8.745E+00	3.475E-02
8.755E+00	3.457E-02
8.765E+00	3.642E-02
8.775E+00	3.505E-02
8.785E+00	3.484E-02
8.795E+00	3.457E-02
8.805E+00	3.609E-02
8.815E+00	3.626E-02
8.825E+00	3.561E-02
8.835E+00	3.541E-02
8.845E+00	3.437E-02
8.855E+00	3.468E-02
8.865E+00	3.684E-02
8.875E+00	3.547E-02
8.885E+00	3.418E-02
8.895E+00	3.499E-02
8.905E+00	3.635E-02
8.915E+00	3.519E-02
8.925E+00	3.486E-02
8.935E+00	3.468E-02
8.945E+00	3.604E-02
8.955E+00	3.483E-02
8.965E+00	3.345E-02
8.975E+00	3.659E-02
8.985E+00	3.664E-02
8.995E+00	3.429E-02
9.005E+00	3.484E-02
9.015E+00	3.565E-02
9.025E+00	3.523E-02
9.035E+00	3.605E-02
9.045E+00	3.673E-02
9.055E+00	3.549E-02
9.065E+00	3.499E-02
9.075E+00	3.538E-02
9.085E+00	3.673E-02
9.095E+00	3.501E-02
9.105E+00	3.516E-02
9.115E+00	3.380E-02
9.125E+00	3.565E-02
9.135E+00	3.609E-02
9.145E+00	3.495E-02
9.155E+00	3.593E-02
9.165E+00	3.497E-02
9.175E+00	3.541E-02
9.185E+00	3.488E-02
9.195E+00	3.725E-02
9.205E+00	3.578E-02
9.215E+00	3.644E-02
9.225E+00	3.699E-02
9.235E+00	3.587E-02
9.245E+00	3.747E-02
9.255E+00	3.609E-02
9.265E+00	3.517E-02
9.275E+00	3.371E-02
9.285E+00	3.433E-02
9.295E+00	3.605E-02
9.305E+00	3.596E-02
9.315E+00	3.543E-02
9.325E+00	3.490E-02
9.335E+00	3.681E-02
9.345E+00	3.494E-02
9.355E+00	3.497E-02
9.365E+00	3.481E-02
9.375E+00	3.483E-02
9.385E+00	3.450E-02
9.395E+00	3.660E-02
9.405E+00	3.543E-02
9.415E+00	3.481E-02
9.425E+00	3.536E-02
9.435E+00	3.508E-02
9.445E+00	3.532E-02
9.455E+00	3.494E-02
9.465E+00	3.516E-02
9.475E+00	3.649E-02
9.485E+00	3.512E-02
9.495E+00	3.514E-02
9.505E+00	3.519E-02
9.515E+00	3.549E-02
9.525E+00	3.635E-02
9.535E+00	3.659E-02
9.545E+00	3.439E-02
9.555E+00	3.523E-02
9.565E+00	3.422E-02
9.575E+00	3.550E-02
9.585E+00	3.483E-02
9.595E+00	3.556E-02
9.605E+00	3.662E-02
9.615E+00	3.516E-02
9.625E+00	3.464E-02
9.635E+00	3.594E-02
9.645E+00	3.516E-02
9.655E+00	3.607E-02
9.665E+00	3.453E-02
9.675E+00	3.609E-02
9.685E+00	3.633E-02
9.695E+00	3.604E-02
9.705E+00	3.506E-02
9.715E+00	3.501E-02
9.725E+00	3.580E-02
9.735E+00	3.495E-02
9.745E+00	3.415E-02
9.755E+00	3.492E-02
9.765E+00	3.435E-02
9.775E+00	3.446E-02
9.785E+00	3.457E-02
9.795E+00	3.508E-02
9.805E+00	3.380E-02
9.815E+00	3.340E-02
9.825E+00	3.572E-02
9.835E+00	3.532E-02
9.845E+00	3.448E-02
9.855E+00	3.433E-02
9.865E+00	3.415E-02
9.875E+00	3.475E-02
9.885E+00	3.356E-02
9.895E+00	3.459E-02
9.905E+00	3.376E-02
9.915E+00	3.415E-02
9.925E+00	3.243E-02
9.935E+00	3.552E-02
9.945E+00	3.468E-02
9.955E+00	3.451E-02
9.965E+00	3.385E-02
9.975E+00	3.446E-02
9.985E+00	3.440E-02
9.995E+00	3.558E-02
1.001E+01	3.473E-02
1.002E+01	3.402E-02
1.003E+01	3.351E-02
1.004E+01	3.457E-02
1.005E+01	3.329E-02
1.006E+01	3.347E-02
1.007E+01	3.508E-02
1.008E+01	3.371E-02
1.009E+01	3.290E-02
1.010E+01	3.290E-02
1.011E+01	3.547E-02
1.012E+01	3.363E-02
1.013E+01	3.508E-02
1.014E+01	3.437E-02
1.015E+01	3.448E-02
1.016E+01	3.329E-02
1.017E+01	3.314E-02
1.018E+01	3.527E-02
1.019E+01	3.382E-02
1.020E+01	3.396E-02
1.021E+01	3.398E-02
1.022E+01	3.385E-02
1.023E+01	3.325E-02
1.024E+01	3.367E-02
1.025E+01	3.349E-02
1.026E+01	3.453E-02
1.027E+01	3.290E-02
1.028E+01	3.369E-02
1.029E+01	3.358E-02
1.030E+01	3.444E-02
1.031E+01	3.264E-02
1.032E+01	3.323E-02
1.033E+01	3.363E-02
1.034E+01	3.461E-02
1.035E+01	3.477E-02
1.036E+01	3.292E-02
1.037E+01	3.446E-02
1.038E+01	3.268E-02
1.039E+01	3.429E-02
1.040E+01	3.468E-02
1.041E+01	3.365E-02
1.042E+01	3.453E-02
1.043E+01	3.305E-02
1.044E+01	3.400E-02
1.045E+01	3.406E-02
1.046E+01	3.286E-02
1.047E+01	3.371E-02
1.048E+01	3.266E-02
1.049E+01	3.297E-02
1.050E+01	3.358E-02
1.051E+01	3.330E-02
1.052E+01	3.319E-02
1.053E+01	3.400E-02
1.054E+01	3.286E-02
1.055E+01	3.275E-02
1.056E+01	3.310E-02
1.057E+01	3.301E-02
1.058E+01	3.155E-02
1.059E+01	3.446E-02
1.060E+01	3.393E-02
1.061E+01	3.191E-02
1.062E+01	3.263E-02
1.063E+01	3.301E-02
1.064E+01	3.230E-02
1.065E+01	3.213E-02
1.066E+01	3.221E-02
1.067E+01	3.215E-02
1.068E+01	3.477E-02
1.069E+01	3.259E-02
1.070E+01	3.255E-02
1.071E+01	3.334E-02
1.072E+01	3.217E-02
1.073E+01	3.142E-02
1.074E+01	3.373E-02
1.075E+01	3.365E-02
1.076E+01	3.318E-02
1.077E+01	3.327E-02
1.078E+01	3.114E-02
1.079E+01	3.156E-02
1.080E+01	3.462E-02
1.081E+01	3.356E-02
1.082E+01	3.177E-02
1.083E+01	3.400E-02
1.084E+01	3.166E-02
1.085E+01	3.177E-02
1.086E+01	3.352E-02
1.087E+01	3.286E-02
1.088E+01	3.303E-02
1.089E+01	3.222E-02
1.090E+01	3.411E-02
1.091E+01	3.393E-02
1.092E+01	3.246E-02
1.093E+01	3.321E-02
1.094E+01	3.253E-02
1.095E+01	3.338E-02
1.096E+01	3.191E-02
1.097E+01	3.235E-02
1.098E+01	3.352E-02
1.099E+01	3.431E-02
1.100E+01	3.345E-02
1.101E+01	3.299E-02
1.102E+01	3.356E-02
1.103E+01	3.253E-02
1.104E+01	3.288E-02
1.105E+01	3.338E-02
1.106E+01	3.334E-02
1.107E+01	3.374E-02
1.108E+01	3.398E-02
1.109E+01	3.336E-02
1.110E+01	3.241E-02
1.111E+01	3.246E-02
1.112E+01	3.330E-02
1.113E+01	3.241E-02
1.114E+01	3.288E-02
1.115E+01	3.178E-02
1.116E+01	3.426E-02
1.117E+01	3.327E-02
1.118E+01	3.285E-02
1.119E+01	3.290E-02
1.120E+01	3.226E-02
1.121E+01	3.259E-02
1.122E+01	3.292E-02
1.123E+01	3.208E-02
1.124E+01	3.230E-02
1.125E+01	3.369E-02
1.126E+01	3.208E-02
1.127E+01	3.310E-02
1.128E+01	3.314E-02
1.129E+01	3.389E-02
1.130E+01	3.435E-02
1.131E+01	3.327E-02
1.132E+01	3.442E-02
1.133E+01	3.253E-02
1.134E+01	3.396E-02
1.135E+01	3.312E-02
1.136E+01	3.330E-02
1.137E+01	3.111E-02
1.138E+01	3.371E-02
1.139E+01	3.362E-02
1.140E+01	3.365E-02
1.141E+01	3.294E-02
1.142E+01	3.338E-02
1.143E+01	3.279E-02
1.144E+01	3.453E-02
1.145E+01	3.244E-02
1.146E+01	3.264E-02
1.147E+01	3.268E-02
1.148E+01	3.532E-02
1.149E+01	3.303E-02
1.150E+01	3.494E-02
1.151E+01	3.444E-02
1.152E+01	3.321E-02
1.153E+01	3.440E-02
1.154E+01	3.472E-02
1.155E+01	3.354E-02
1.156E+01	3.228E-02
1.157E+01	3.272E-02
1.158E+01	3.349E-02
1.159E+01	3.444E-02
1.160E+01	3.318E-02
1.161E+01	3.462E-02
1.162E+01	3.340E-02
1.163E+01	3.310E-02
1.164E+01	3.314E-02
1.165E+01	3.358E-02
1.166E+01	3.415E-02
1.167E+01	3.362E-02
1.168E+01	3.325E-02
1.169E+01	3.391E-02
1.170E+01	3.444E-02
1.171E+01	3.400E-02
1.172E+01	3.202E-02
1.173E+01	3.373E-02
1.174E+01	3.246E-02
1.175E+01	3.418E-02
1.176E+01	3.369E-02
1.177E+01	3.213E-02
1.178E+01	3.362E-02
1.179E+01	3.433E-02
1.180E+01	3.266E-02
1.181E+01	3.389E-02
1.182E+01	3.340E-02
1.183E+01	3.261E-02
1.184E+01	3.453E-02
1.185E+01	3.400E-02
1.186E+01	3.395E-02
1.187E+01	3.330E-02
1.188E+01	3.360E-02
1.189E+01	3.420E-02
1.190E+01	3.263E-02
1.191E+01	3.274E-02
1.192E+01	3.297E-02
1.193E+01	3.536E-02
1.194E+01	3.307E-02
1.195E+01	3.171E-02
1.196E+01	3.426E-02
1.197E+01	3.395E-02
1.198E+01	3.279E-02
1.199E+01	3.297E-02
1.200E+01	3.305E-02
1.201E+01	3.462E-02
1.202E+01	3.360E-02
1.203E+01	3.221E-02
1.204E+01	3.378E-02
1.205E+01	3.232E-02
1.206E+01	3.437E-02
1.207E+01	3.283E-02
1.208E+01	3.169E-02
1.209E+01	3.468E-02
1.210E+01	3.321E-02
1.211E+01	3.252E-02
1.212E+01	3.409E-02
1.213E+01	3.319E-02
1.214E+01	3.253E-02
1.215E+01	3.180E-02
1.216E+01	3.387E-02
1.217E+01	3.167E-02
1.218E+01	3.349E-02
1.219E+01	3.158E-02
1.220E+01	3.327E-02
1.221E+01	3.166E-02
1.222E+01	3.217E-02
1.223E+01	3.224E-02
1.224E+01	3.114E-02
1.225E+01	3.417E-02
1.226E+01	3.248E-02
1.227E+01	3.297E-02
1.228E+01	3.239E-02
1.229E+01	3.404E-02
1.230E+01	3.297E-02
1.231E+01	3.166E-02
1.232E+01	3.352E-02
1.233E+01	3.257E-02
1.234E+01	3.133E-02
1.235E+01	3.268E-02
1.236E+01	3.158E-02
1.237E+01	3.208E-02
1.238E+01	3.217E-02
1.239E+01	3.259E-02
1.240E+01	3.188E-02
1.241E+01	3.144E-02
1.242E+01	3.189E-02
1.243E+01	3.343E-02
1.244E+01	3.226E-02
1.245E+01	3.263E-02
1.246E+01	3.308E-02
1.247E+01	3.151E-02
1.248E+01	3.116E-02
1.249E+01	3.182E-02
1.250E+01	3.308E-02
1.251E+01	3.200E-02
1.252E+01	3.074E-02
1.253E+01	3.274E-02
1.254E+01	3.385E-02
1.255E+01	3.261E-02
1.256E+01	3.153E-02
1.257E+01	3.074E-02
1.258E+01	3.118E-02
1.259E+01	3.199E-02
1.260E+01	3.123E-02
1.261E+01	3.142E-02
1.262E+01	3.347E-02
1.263E+01	3.129E-02
1.264E+01	3.228E-02
1.265E+01	3.195E-02
1.266E+01	3.145E-02
1.267E+01	3.164E-02
1.268E+01	3.266E-02
1.269E+01	3.312E-02
1.270E+01	3.112E-02
1.271E+01	3.303E-02
1.272E+01	3.045E-02
1.273E+01	3.171E-02
1.274E+01	3.232E-02
1.275E+01	3.206E-02
1.276E+01	3.248E-02
1.277E+01	3.120E-02
1.278E+01	3.123E-02
1.279E+01	3.156E-02
1.280E+01	3.232E-02
1.281E+01	3.237E-02
1.282E+01	3.180E-02
1.283E+01	3.050E-02
1.284E+01	3.211E-02
1.285E+01	3.177E-02
1.286E+01	3.155E-02
1.287E+01	3.235E-02
1.288E+01	3.202E-02
1.289E+01	3.334E-02
1.290E+01	3.105E-02
1.291E+01	3.224E-02
1.292E+01	3.096E-02
1.293E+01	3.089E-02
1.294E+01	3.224E-02
1.295E+01	3.151E-02
1.296E+01	3.239E-02
1.297E+01	3.195E-02
1.298E+01	3.147E-02
1.299E+01	3.153E-02
1.300E+01	3.149E-02
1.301E+01	2.984E-02
1.302E+01	3.138E-02
1.303E+01	3.208E-02
1.304E+01	3.222E-02
1.305E+01	3.046E-02
1.306E+01	3.111E-02
1.307E+01	3.219E-02
1.308E+01	3.175E-02
1.309E+01	3.177E-02
1.310E+01	3.094E-02
1.311E+01	3.226E-02
1.312E+01	3.155E-02
1.313E+01	3.243E-02
1.314E+01	3.079E-02
1.315E+01	3.166E-02
1.316E+01	3.059E-02
1.317E+01	3.261E-02
1.318E+01	3.067E-02
1.319E+01	3.037E-02
1.320E+01	3.045E-02
1.321E+01	3.202E-02
1.322E+01	3.032E-02
1.323E+01	3.200E-02
1.324E+01	3.002E-02
1.325E+01	3.083E-02
1.326E+01	3.178E-02
1.327E+01	3.171E-02
1.328E+01	3.056E-02
1.329E+01	3.177E-02
1.330E+01	3.151E-02
1.331E+01	3.246E-02
1.332E+01	3.257E-02
1.333E+01	3.232E-02
1.334E+01	3.120E-02
1.335E+01	3.274E-02
1.336E+01	3.307E-02
1.337E+01	3.178E-02
1.338E+01	3.131E-02
1.339E+01	3.059E-02
1.340E+01	3.032E-02
1.341E+01	3.162E-02
1.342E+01	3.054E-02
1.343E+01	3.173E-02
1.344E+01	3.169E-02
1.345E+01	3.243E-02
1.346E+01	3.107E-02
1.347E+01	3.202E-02
1.348E+01	3.145E-02
1.349E+01	3.103E-02
1.350E+01	3.136E-02
1.351E+01	3.156E-02
1.352E+01	3.230E-02
1.353E+01	3.046E-02
1.354E+01	3.112E-02
1.355E+01	3.039E-02
1.356E+01	3.151E-02
1.357E+01	3.200E-02
1.358E+01	3.239E-02
1.359E+01	3.252E-02
1.360E+01	3.301E-02
1.361E+01	3.180E-02
1.362E+01	3.275E-02
1.363E+01	3.197E-02
1.364E+01	3.158E-02
1.365E+01	3.166E-02
1.366E+01	3.034E-02
1.367E+01	3.193E-02
1.368E+01	3.259E-02
1.369E+01	3.050E-02
1.370E+01	3.056E-02
1.371E+01	3.100E-02
1.372E+01	3.061E-02
1.373E+01	3.083E-02
1.374E+01	3.037E-02
1.375E+01	3.257E-02
1.376E+01	3.316E-02
1.377E+01	3.206E-02
1.378E+01	3.204E-02
1.379E+01	3.114E-02
1.380E+01	3.056E-02
1.381E+01	3.197E-02
1.382E+01	3.200E-02
1.383E+01	3.116E-02
1.384E+01	3.120E-02
1.385E+01	3.171E-02
1.386E+01	3.079E-02
1.387E+01	3.070E-02
1.388E+01	3.156E-02
1.389E+01	3.105E-02
1.390E+01	3.103E-02
1.391E+01	3.122E-02
1.392E+01	3.145E-02
1.393E+01	3.230E-02
1.394E+01	3.037E-02
1.395E+01	3.090E-02
1.396E+01	3.145E-02
1.397E+01	3.217E-02
1.398E+01	3.204E-02
1.399E+01	3.215E-02
1.400E+01	3.226E-02
1.401E+01	3.243E-02
1.402E+01	3.167E-02
1.403E+01	3.151E-02
1.404E+01	3.100E-02
1.405E+01	3.089E-02
1.406E+01	3.233E-02
1.407E+01	3.068E-02
1.408E+01	3.079E-02
1.409E+01	3.164E-02
1.410E+01	3.281E-02
1.411E+01	3.145E-02
1.412E+01	3.017E-02
1.413E+01	3.030E-02
1.414E+01	3.140E-02
1.415E+01	3.112E-02
1.416E+01	3.061E-02
1.417E+01	3.129E-02
1.418E+01	3.076E-02
1.419E+01	3.081E-02
1.420E+01	2.964E-02
1.421E+01	3.145E-02
1.422E+01	2.962E-02
1.423E+01	3.048E-02
1.424E+01	3.067E-02
1.425E+01	3.074E-02
1.426E+01	3.008E-02
1.427E+01	3.167E-02
1.428E+01	3.105E-02
1.429E+01	3.118E-02
1.430E+01	3.089E-02
1.431E+01	3.116E-02
1.432E+01	3.068E-02
1.433E+01	3.131E-02
1.434E+01	3.089E-02
1.435E+01	3.101E-02
1.436E+01	3.136E-02
1.437E+01	3.024E-02
1.438E+01	3.078E-02
1.439E+01	3.052E-02
1.440E+01	3.068E-02
1.441E+01	3.156E-02
1.442E+01	3.142E-02
1.443E+01	3.118E-02
1.444E+01	3.098E-02
1.445E+01	3.129E-02
1.446E+01	3.189E-02
1.447E+01	3.109E-02
1.448E+01	2.902E-02
1.449E+01	3.100E-02
1.450E+01	3.043E-02
1.451E+01	3.169E-02
1.452E+01	3.160E-02
1.453E+01	3.105E-02
1.454E+01	3.037E-02
1.455E+01	3.094E-02
1.456E+01	3.063E-02
1.457E+01	2.975E-02
1.458E+01	3.103E-02
1.459E+01	3.013E-02
1.460E+01	3.050E-02
1.461E+01	3.030E-02
1.462E+01	2.975E-02
1.463E+01	3.050E-02
1.464E+01	2.938E-02
1.465E+01	2.975E-02
1.466E+01	2.973E-02
1.467E+01	2.925E-02
1.468E+01	3.061E-02
1.469E+01	3.085E-02
1.470E+01	3.151E-02
1.471E+01	3.041E-02
1.472E+01	3.013E-02
1.473E+01	3.013E-02
1.474E+01	3.211E-02
1.475E+01	3.149E-02
1.476E+01	3.059E-02
1.477E+01	3.019E-02
1.478E+01	3.070E-02
1.479E+01	2.980E-02
1.480E+01	3.072E-02
1.481E+01	3.015E-02
1.482E+01	2.960E-02
1.483E+01	2.913E-02
1.484E+01	2.964E-02
1.485E+01	2.889E-02
1.486E+01	2.940E-02
1.487E+01	2.951E-02
1.488E+01	3.046E-02
1.489E+01	3.147E-02
1.490E+01	2.935E-02
1.491E+01	2.913E-02
1.492E+01	3.059E-02
1.493E+01	3.013E-02
1.494E+01	3.045E-02
1.495E+01	2.938E-02
1.496E+01	2.819E-02
1.497E+01	3.122E-02
1.498E+01	2.870E-02
1.499E+01	3.045E-02
1.500E+01	3.034E-02
1.501E+01	3.078E-02
1.502E+01	3.004E-02
1.503E+01	3.112E-02
1.504E+01	2.988E-02
1.505E+01	3.019E-02
1.506E+01	2.918E-02
1.507E+01	3.092E-02
1.508E+01	3.006E-02
1.509E+01	3.056E-02
1.510E+01	2.913E-02
1.511E+01	2.865E-02
1.512E+01	2.889E-02
1.513E+01	2.982E-02
1.514E+01	2.957E-02
1.515E+01	2.977E-02
1.516E+01	2.962E-02
1.517E+01	3.001E-02
1.518E+01	2.980E-02
1.519E+01	2.872E-02
1.520E+01	3.013E-02
1.521E+01	2.903E-02
1.522E+01	3.072E-02
1.523E+01	3.001E-02
1.524E+01	2.881E-02
1.525E+01	2.986E-02
1.526E+01	2.962E-02
1.527E+01	3.054E-02
1.528E+01	2.790E-02
1.529E+01	2.946E-02
1.530E+01	2.878E-02
1.531E+01	2.826E-02
1.532E+01	3.061E-02
1.533E+01	2.828E-02
1.534E+01	2.957E-02
1.535E+01	3.008E-02
1.536E+01	2.940E-02
1.537E+01	2.907E-02
1.538E+01	2.867E-02
1.539E+01	2.896E-02
1.540E+01	3.048E-02
1.541E+01	3.056E-02
1.542E+01	3.010E-02
1.543E+01	2.889E-02
1.544E+01	2.872E-02
1.545E+01	2.955E-02
1.546E+01	2.869E-02
1.547E+01	2.755E-02
1.548E+01	2.935E-02
1.549E+01	3.045E-02
1.550E+01	2.935E-02
1.551E+01	2.953E-02
1.552E+01	3.008E-02
1.553E+01	2.900E-02
1.554E+01	2.949E-02
1.555E+01	2.795E-02
1.556E+01	2.999E-02
1.557E+01	2.986E-02
1.558E+01	2.958E-02
1.559E+01	2.966E-02
1.560E+01	2.819E-02
1.561E+01	2.834E-02
1.562E+01	2.903E-02
1.563E+01	2.924E-02
1.564E+01	2.933E-02
1.565E+01	2.839E-02
1.566E+01	2.832E-02
1.567E+01	2.836E-02
1.568E+01	2.913E-02
1.569E+01	3.109E-02
1.570E+01	3.017E-02
1.571E+01	2.955E-02
1.572E+01	2.902E-02
1.573E+01	2.993E-02
1.574E+01	2.850E-02
1.575E+01	2.942E-02
1.576E+01	2.870E-02
1.577E+01	2.933E-02
1.578E+01	2.984E-02
1.579E+01	2.892E-02
1.580E+01	2.962E-02
1.581E+01	2.891E-02
1.582E+01	3.001E-02
1.583E+01	3.032E-02
1.584E+01	2.953E-02
1.585E+01	2.940E-02
1.586E+01	2.957E-02
1.587E+01	2.920E-02
1.588E+01	2.995E-02
1.589E+01	2.900E-02
1.590E+01	2.920E-02
1.591E+01	2.843E-02
1.592E+01	2.949E-02
1.593E+01	2.894E-02
1.594E+01	3.087E-02
1.595E+01	2.885E-02
1.596E+01	2.790E-02
1.597E+01	2.843E-02
1.598E+01	2.902E-02
1.599E+01	2.878E-02
1.600E+01	2.973E-02
1.601E+01	2.995E-02
1.602E+01	2.993E-02
1.603E+01	2.957E-02
1.604E+01	2.839E-02
1.605E+01	2.817E-02
1.606E+01	2.951E-02
1.607E+01	2.887E-02
1.608E+01	2.839E-02
1.609E+01	3.004E-02
1.610E+01	3.006E-02
1.611E+01	2.913E-02
1.612E+01	2.946E-02
1.613E+01	3.120E-02
1.614E+01	2.878E-02
1.615E+01	3.045E-02
1.616E+01	3.024E-02
1.617E+01	2.927E-02
1.618E+01	2.951E-02
1.619E+01	2.979E-02
1.620E+01	2.907E-02
1.621E+01	2.843E-02
1.622E+01	2.960E-02
1.623E+01	2.913E-02
1.624E+01	3.118E-02
1.625E+01	2.894E-02
1.626E+01	2.891E-02
1.627E+01	3.001E-02
1.628E+01	2.964E-02
1.629E+01	3.030E-02
1.630E+01	2.940E-02
1.631E+01	2.896E-02
1.632E+01	2.825E-02
1.633E+01	2.804E-02
1.634E+01	2.900E-02
1.635E+01	2.814E-02
1.636E+01	2.929E-02
1.637E+01	2.997E-02
1.638E+01	2.940E-02
1.639E+01	2.927E-02
1.640E+01	2.834E-02
1.641E+01	2.828E-02
1.642E+01	2.951E-02
1.643E+01	2.949E-02
1.644E+01	2.830E-02
1.645E+01	2.880E-02
1.646E+01	2.892E-02
1.647E+01	2.949E-02
1.648E+01	2.977E-02
1.649E+01	2.742E-02
1.650E+01	2.889E-02
1.651E+01	2.909E-02
1.652E+01	2.841E-02
1.653E+01	2.896E-02
1.654E+01	2.823E-02
1.655E+01	2.869E-02
1.656E+01	2.903E-02
1.657E+01	2.801E-02
1.658E+01	2.922E-02
1.659E+01	2.953E-02
1.660E+01	2.825E-02
1.661E+01	2.903E-02
1.662E+01	2.779E-02
1.663E+01	2.861E-02
1.664E+01	2.804E-02
1.665E+01	2.834E-02
1.666E+01	2.867E-02
1.667E+01	2.815E-02
1.668E+01	2.946E-02
1.669E+01	2.951E-02
1.670E+01	2.914E-02
1.671E+01	2.834E-02
1.672E+01	2.916E-02
1.673E+01	2.880E-02
1.674E+01	2.766E-02
1.675E+01	2.793E-02
1.676E+01	2.916E-02
1.677E+01	2.821E-02
1.678E+01	2.936E-02
1.679E+01	2.847E-02
1.680E+01	2.841E-02
1.681E+01	2.828E-02
1.682E+01	2.920E-02
1.683E+01	2.843E-02
1.684E+01	2.781E-02
1.685E+01	2.883E-02
1.686E+01	2.872E-02
1.687E+01	2.880E-02
1.688E+01	2.902E-02
1.689E+01	2.905E-02
1.690E+01	2.797E-02
1.691E+01	2.898E-02
1.692E+01	2.825E-02
1.693E+01	2.702E-02
1.694E+01	2.832E-02
1.695E+01	2.894E-02
1.696E+01	2.740E-02
1.697E+01	2.762E-02
1.698E+01	2.726E-02
1.699E+01	2.713E-02
1.700E+01	2.823E-02
1.701E+01	2.821E-02
1.702E+01	2.881E-02
1.703E+01	2.760E-02
1.704E+01	2.788E-02
1.705E+01	2.821E-02
1.706E+01	2.900E-02
1.707E+01	2.799E-02
1.708E+01	2.680E-02
1.709E+01	2.753E-02
1.710E+01	2.891E-02
1.711E+01	2.854E-02
1.712E+01	2.799E-02
1.713E+01	2.731E-02
1.714E+01	2.797E-02
1.715E+01	2.722E-02
1.716E+01	2.704E-02
1.717E+01	2.740E-02
1.718E+01	2.817E-02
1.719E+01	2.858E-02
1.720E+01	2.870E-02
1.721E+01	2.709E-02
1.722E+01	2.874E-02
1.723E+01	2.788E-02
1.724E+01	2.737E-02
1.725E+01	2.707E-02
1.726E+01	2.801E-02
1.727E+01	2.716E-02
1.728E+01	2.656E-02
1.729E+01	2.806E-02
1.730E+01	2.782E-02
1.731E+01	2.801E-02
1.732E+01	2.676E-02
1.733E+01	2.718E-02
1.734E+01	2.814E-02
1.735E+01	2.766E-02
1.736E+01	2.702E-02
1.737E+01	2.737E-02
1.738E+01	2.812E-02
1.739E+01	2.628E-02
1.740E+01	2.834E-02
1.741E+01	2.757E-02
1.742E+01	2.799E-02
1.743E+01	2.621E-02
1.744E+01	2.715E-02
1.745E+01	2.771E-02
1.746E+01	2.715E-02
1.747E+01	2.672E-02
1.748E+01	2.740E-02
1.749E+01	2.678E-02
1.750E+01	2.667E-02
1.751E+01	2.801E-02
1.752E+01	2.660E-02
1.753E+01	2.817E-02
1.754E+01	2.682E-02
1.755E+01	2.746E-02
1.756E+01	2.696E-02
1.757E+01	2.652E-02
1.758E+01	2.682E-02
1.759E+01	2.793E-02
1.760E+01	2.682E-02
1.761E+01	2.746E-02
1.762E+01	2.757E-02
1.763E+01	2.685E-02
1.764E+01	2.561E-02
1.765E+01	2.742E-02
1.766E+01	2.709E-02
1.767E+01	2.799E-02
1.768E+01	2.828E-02
1.769E+01	2.716E-02
1.770E+01	2.625E-02
1.771E+01	2.738E-02
1.772E+01	2.678E-02
1.773E+01	2.727E-02
1.774E+01	2.735E-02
1.775E+01	2.740E-02
1.776E+01	2.757E-02
1.777E+01	2.687E-02
1.778E+01	2.738E-02
1.779E+01	2.649E-02
1.780E+01	2.742E-02
1.781E+01	2.865E-02
1.782E+01	2.691E-02
1.783E+01	2.704E-02
1.784E+01	2.773E-02
1.785E+01	2.804E-02
1.786E+01	2.669E-02
1.787E+01	2.669E-02
1.788E+01	2.652E-02
1.789E+01	2.634E-02
1.790E+01	2.694E-02
1.791E+01	2.667E-02
1.792E+01	2.762E-02
1.793E+01	2.722E-02
1.794E+01	2.814E-02
1.795E+01	2.760E-02
1.796E+01	2.716E-02
1.797E+01	2.645E-02
1.798E+01	2.693E-02
1.799E+01	2.742E-02
1.800E+01	2.621E-02
1.801E+01	2.718E-02
1.802E+01	2.770E-02
1.803E+01	2.685E-02
1.804E+01	2.832E-02
1.805E+01	2.759E-02
1.806E+01	2.771E-02
1.807E+01	2.594E-02
1.808E+01	2.691E-02
1.809E+01	2.696E-02
1.810E+01	2.617E-02
1.811E+01	2.641E-02
1.812E+01	2.751E-02
1.813E+01	2.718E-02
1.814E+01	2.773E-02
1.815E+01	2.685E-02
1.816E+01	2.760E-02
1.817E+01	2.614E-02
1.818E+01	2.744E-02
1.819E+01	2.751E-02
1.820E+01	2.709E-02
1.821E+01	2.746E-02
1.822E+01	2.823E-02
1.823E+01	2.540E-02
1.824E+01	2.841E-02
1.825E+01	2.847E-02
1.826E+01	2.748E-02
1.827E+01	2.722E-02
1.828E+01	2.845E-02
1.829E+01	2.775E-02
1.830E+01	2.691E-02
1.831E+01	2.639E-02
1.832E+01	2.771E-02
1.833E+01	2.680E-02
1.834E+01	2.674E-02
1.835E+01	2.628E-02
1.836E+01	2.718E-02
1.837E+01	2.762E-02
1.838E+01	2.762E-02
1.839E+01	2.814E-02
1.840E+01	2.540E-02
1.841E+01	2.605E-02
1.842E+01	2.667E-02
1.843E+01	2.718E-02
1.844E+01	2.630E-02
1.845E+01	2.768E-02
1.846E+01	2.751E-02
1.847E+01	2.656E-02
1.848E+01	2.704E-02
1.849E+01	2.799E-02
1.850E+01	2.628E-02
1.851E+01	2.553E-02
1.852E+01	2.568E-02
1.853E+01	2.696E-02
1.854E+01	2.722E-02
1.855E+01	2.704E-02
1.856E+01	2.685E-02
1.857E+01	2.828E-02
1.858E+01	2.806E-02
1.859E+01	2.573E-02
1.860E+01	2.726E-02
1.861E+01	2.707E-02
1.862E+01	2.649E-02
1.863E+01	2.773E-02
1.864E+01	2.447E-02
1.865E+01	2.645E-02
1.866E+01	2.740E-02
1.867E+01	2.731E-02
1.868E+01	2.623E-02
1.869E+01	2.870E-02
1.870E+01	2.698E-02
1.871E+01	2.667E-02
1.872E+01	2.694E-02
1.873E+01	2.815E-02
1.874E+01	2.632E-02
1.875E+01	2.768E-02
1.876E+01	2.493E-02
1.877E+01	2.693E-02
1.878E+01	2.548E-02
1.879E+01	2.588E-02
1.880E+01	2.748E-02
1.881E+01	2.597E-02
1.882E+01	2.513E-02
1.883E+01	2.559E-02
1.884E+01	2.658E-02
1.885E+01	2.751E-02
1.886E+01	2.594E-02
1.887E+01	2.929E-02
1.888E+01	2.566E-02
1.889E+01	2.749E-02
1.890E+01	2.584E-02
1.891E+01	2.779E-02
1.892E+01	2.539E-02
1.893E+01	2.566E-02
1.894E+01	2.649E-02
1.895E+01	2.616E-02
1.896E+01	2.656E-02
1.897E+01	2.583E-02
1.898E+01	2.839E-02
1.899E+01	2.619E-02
1.900E+01	2.680E-02
1.901E+01	2.658E-02
1.902E+01	2.643E-02
1.903E+01	2.667E-02
1.904E+01	2.812E-02
1.905E+01	2.625E-02
1.906E+01	2.570E-02
1.907E+01	2.742E-02
1.908E+01	2.612E-02
1.909E+01	2.610E-02
1.910E+01	2.711E-02
1.911E+01	2.641E-02
1.912E+01	2.661E-02
1.913E+01	2.586E-02
1.914E+01	2.539E-02
1.915E+01	2.612E-02
1.916E+01	2.650E-02
1.917E+01	2.632E-02
1.918E+01	2.496E-02
1.919E+01	2.599E-02
1.920E+01	2.683E-02
1.921E+01	2.590E-02
1.922E+01	2.588E-02
1.923E+01	2.621E-02
1.924E+01	2.562E-02
1.925E+01	2.520E-02
1.926E+01	2.729E-02
1.927E+01	2.682E-02
1.928E+01	2.641E-02
1.929E+01	2.570E-02
1.930E+01	2.733E-02
1.931E+01	2.410E-02
1.932E+01	2.652E-02
1.933E+01	2.473E-02
1.934E+01	2.568E-02
1.935E+01	2.544E-02
1.936E+01	2.656E-02
1.937E+01	2.634E-02
1.938E+01	2.546E-02
1.939E+01	2.507E-02
1.940E+01	2.557E-02
1.941E+01	2.583E-02
1.942E+01	2.612E-02
1.943E+01	2.496E-02
1.944E+01	2.638E-02
1.945E+01	2.621E-02
1.946E+01	2.720E-02
1.947E+01	2.537E-02
1.948E+01	2.544E-02
1.949E+01	2.727E-02
1.950E+01	2.656E-02
1.951E+01	2.559E-02
1.952E+01	2.588E-02
1.953E+01	2.757E-02
1.954E+01	2.608E-02
1.955E+01	2.502E-02
1.956E+01	2.586E-02
1.957E+01	2.612E-02
1.958E+01	2.480E-02
1.959E+01	2.639E-02
1.960E+01	2.544E-02
1.961E+01	2.606E-02
1.962E+01	2.476E-02
1.963E+01	2.568E-02
1.964E+01	2.502E-02
1.965E+01	2.584E-02
1.966E+01	2.489E-02
1.967E+01	2.418E-02
1.968E+01	2.496E-02
1.969E+01	2.548E-02
1.970E+01	2.658E-02
1.971E+01	2.507E-02
1.972E+01	2.650E-02
1.973E+01	2.627E-02
1.974E+01	2.709E-02
1.975E+01	2.383E-02
1.976E+01	2.592E-02
1.977E+01	2.550E-02
1.978E+01	2.599E-02
1.979E+01	2.555E-02
1.980E+01	2.436E-02
1.981E+01	2.515E-02
1.982E+01	2.590E-02
1.983E+01	2.641E-02
1.984E+01	2.456E-02
1.985E+01	2.553E-02
1.986E+01	2.606E-02
1.987E+01	2.531E-02
1.988E+01	2.537E-02
1.989E+01	2.452E-02
1.990E+01	2.605E-02
1.991E+01	2.636E-02
1.992E+01	2.584E-02
1.993E+01	2.487E-02
1.994E+01	2.491E-02
1.995E+01	2.423E-02
1.996E+01	2.522E-02
1.997E+01	2.441E-02
1.998E+01	2.546E-02
1.999E+01	2.495E-02
[truncated: 2,001 more rows]
