# Supplementary material for: Self-sustained frictional cooling in active matter
Source: Nat Commun. 2025 Aug 6;16:7235. doi: 10.1038/s41467-025-62626-9 (PMC12328619; doi:10.1038/s41467-025-62626-9)
Supplement: Supplementary file 8 — Source Data [file 41467_2025_62626_MOESM8_ESM.zip › Figure_3f_simulations.txt]

# Columns: v	p(v)
1.000E-01	1.013E-03
3.000E-01	3.093E-03
5.000E-01	5.297E-03
7.000E-01	6.096E-03
9.000E-01	7.181E-03
1.100E+00	9.491E-03
1.300E+00	1.034E-02
1.500E+00	1.045E-02
1.700E+00	1.235E-02
1.900E+00	1.248E-02
2.100E+00	1.354E-02
2.300E+00	1.497E-02
2.500E+00	1.440E-02
2.700E+00	1.571E-02
2.900E+00	1.648E-02
3.100E+00	1.728E-02
3.300E+00	1.701E-02
3.500E+00	1.850E-02
3.700E+00	1.888E-02
3.900E+00	1.950E-02
4.100E+00	1.891E-02
4.300E+00	2.076E-02
4.500E+00	2.017E-02
4.700E+00	2.067E-02
4.900E+00	2.231E-02
5.100E+00	2.126E-02
5.300E+00	2.103E-02
5.500E+00	2.179E-02
5.700E+00	2.295E-02
5.900E+00	2.280E-02
6.100E+00	2.348E-02
6.300E+00	2.399E-02
6.500E+00	2.458E-02
6.700E+00	2.298E-02
6.900E+00	2.499E-02
7.100E+00	2.421E-02
7.300E+00	2.650E-02
7.500E+00	2.615E-02
7.700E+00	2.494E-02
7.900E+00	2.639E-02
8.100E+00	2.721E-02
8.300E+00	2.597E-02
8.500E+00	2.723E-02
8.700E+00	2.618E-02
8.900E+00	2.671E-02
9.100E+00	2.700E-02
9.300E+00	2.746E-02
9.500E+00	2.545E-02
9.700E+00	2.862E-02
9.900E+00	2.712E-02
1.010E+01	2.890E-02
1.030E+01	2.737E-02
1.050E+01	2.700E-02
1.070E+01	2.774E-02
1.090E+01	2.750E-02
1.110E+01	2.618E-02
1.130E+01	2.878E-02
1.150E+01	2.671E-02
1.170E+01	2.655E-02
1.190E+01	2.755E-02
1.210E+01	2.647E-02
1.230E+01	2.792E-02
1.250E+01	2.719E-02
1.270E+01	2.847E-02
1.290E+01	2.732E-02
1.310E+01	2.773E-02
1.330E+01	2.698E-02
1.350E+01	2.741E-02
1.370E+01	2.725E-02
1.390E+01	2.774E-02
1.410E+01	2.899E-02
1.430E+01	2.803E-02
1.450E+01	2.796E-02
1.470E+01	2.799E-02
1.490E+01	2.703E-02
1.510E+01	2.771E-02
1.530E+01	2.673E-02
1.550E+01	2.812E-02
1.570E+01	2.737E-02
1.590E+01	2.744E-02
1.610E+01	2.684E-02
1.630E+01	2.623E-02
1.650E+01	2.643E-02
1.670E+01	2.618E-02
1.690E+01	2.595E-02
1.710E+01	2.627E-02
1.730E+01	2.499E-02
1.750E+01	2.677E-02
1.770E+01	2.595E-02
1.790E+01	2.769E-02
1.810E+01	2.552E-02
1.830E+01	2.655E-02
1.850E+01	2.424E-02
1.870E+01	2.625E-02
1.890E+01	2.647E-02
1.910E+01	2.481E-02
1.930E+01	2.570E-02
1.950E+01	2.479E-02
1.970E+01	2.494E-02
1.990E+01	2.599E-02
2.010E+01	2.506E-02
2.030E+01	2.533E-02
2.050E+01	2.472E-02
2.070E+01	2.387E-02
2.090E+01	2.396E-02
2.110E+01	2.380E-02
2.130E+01	2.300E-02
2.150E+01	2.474E-02
2.170E+01	2.487E-02
2.190E+01	2.334E-02
2.210E+01	2.282E-02
2.230E+01	2.248E-02
2.250E+01	2.289E-02
2.270E+01	2.247E-02
2.290E+01	2.264E-02
2.310E+01	2.270E-02
2.330E+01	2.303E-02
2.350E+01	2.200E-02
2.370E+01	2.280E-02
2.390E+01	2.264E-02
2.410E+01	2.138E-02
2.430E+01	2.255E-02
2.450E+01	2.119E-02
2.470E+01	2.133E-02
2.490E+01	2.218E-02
2.510E+01	2.165E-02
2.530E+01	2.156E-02
2.550E+01	2.028E-02
2.570E+01	2.096E-02
2.590E+01	2.042E-02
2.610E+01	1.811E-02
2.630E+01	2.069E-02
2.650E+01	1.989E-02
2.670E+01	1.928E-02
2.690E+01	2.023E-02
2.710E+01	1.969E-02
2.730E+01	1.928E-02
2.750E+01	1.816E-02
2.770E+01	1.941E-02
2.790E+01	1.962E-02
2.810E+01	1.936E-02
2.830E+01	1.891E-02
2.850E+01	1.991E-02
2.870E+01	1.806E-02
2.890E+01	1.806E-02
2.910E+01	1.806E-02
2.930E+01	1.822E-02
2.950E+01	1.690E-02
2.970E+01	1.800E-02
2.990E+01	1.689E-02
3.010E+01	1.685E-02
3.030E+01	1.633E-02
3.050E+01	1.635E-02
3.070E+01	1.820E-02
3.090E+01	1.738E-02
3.110E+01	1.667E-02
3.130E+01	1.717E-02
3.150E+01	1.625E-02
3.170E+01	1.594E-02
3.190E+01	1.569E-02
3.210E+01	1.601E-02
3.230E+01	1.660E-02
3.250E+01	1.683E-02
3.270E+01	1.612E-02
3.290E+01	1.548E-02
3.310E+01	1.527E-02
3.330E+01	1.481E-02
3.350E+01	1.614E-02
3.370E+01	1.541E-02
3.390E+01	1.523E-02
3.410E+01	1.470E-02
3.430E+01	1.447E-02
3.450E+01	1.379E-02
3.470E+01	1.488E-02
3.490E+01	1.433E-02
3.510E+01	1.385E-02
3.530E+01	1.417E-02
3.550E+01	1.443E-02
3.570E+01	1.312E-02
3.590E+01	1.452E-02
3.610E+01	1.301E-02
3.630E+01	1.212E-02
3.650E+01	1.365E-02
3.670E+01	1.265E-02
3.690E+01	1.232E-02
3.710E+01	1.249E-02
3.730E+01	1.180E-02
3.750E+01	1.244E-02
3.770E+01	1.285E-02
3.790E+01	1.170E-02
3.810E+01	1.244E-02
3.830E+01	1.233E-02
3.850E+01	1.161E-02
3.870E+01	1.175E-02
3.890E+01	1.120E-02
3.910E+01	1.111E-02
3.930E+01	1.154E-02
3.950E+01	1.086E-02
3.970E+01	1.075E-02
3.990E+01	1.017E-02
4.010E+01	1.052E-02
