# Supplementary material for: Self-sustained frictional cooling in active matter
Source: Nat Commun. 2025 Aug 6;16:7235. doi: 10.1038/s41467-025-62626-9 (PMC12328619; doi:10.1038/s41467-025-62626-9)
Supplement: Supplementary file 8 — Source Data [file 41467_2025_62626_MOESM8_ESM.zip › Figure_4a.txt]

# Columns: f0	Phi	vm
0.2	0.699	0.147
0.2	0.6491	0.122
0.2	0.5939	0.106
0.2	0.5454	0.098
0.2	0.5027	0.117
0.2	0.4508	0.1
0.2	0.4007	0.096
0.2	0.3491	0.099
0.2	0.3068	0.096
0.4	0.699	0.133
0.4	0.6491	0.129
0.4	0.5939	0.133
0.4	0.5454	0.133
0.4	0.5027	0.126
0.4	0.4508	0.125
0.4	0.4007	0.11
0.4	0.3491	0.138
0.4	0.3068	0.11
0.6	0.699	0.137
0.6	0.6491	0.136
0.6	0.5939	0.15
0.6	0.5454	0.127
0.6	0.5027	0.151
0.6	0.4508	0.167
0.6	0.4007	0.149
0.6	0.3491	0.148
0.6	0.3068	0.112
0.8	0.699	0.14
0.8	0.6491	0.144
0.8	0.5939	0.143
0.8	0.5454	0.162
0.8	0.5027	0.172
0.8	0.4508	0.17
0.8	0.4007	0.182
0.8	0.3491	0.187
0.8	0.3068	0.175
1	0.699	0.174
1	0.6491	0.176
1	0.5939	0.161
1	0.5454	0.215
1	0.5027	0.206
1	0.4508	0.199
1	0.4007	0.244
1	0.3491	0.239
1	0.3068	0.189
1.2	0.699	0.137
1.2	0.6491	0.186
1.2	0.5939	0.187
1.2	0.5454	0.225
1.2	0.5027	0.234
1.2	0.4508	0.294
1.2	0.4007	0.341
1.2	0.3491	0.351
1.2	0.3068	0.312
1.4	0.699	0.164
1.4	0.6491	0.173
1.4	0.5939	0.201
1.4	0.5454	0.296
1.4	0.5027	0.196
1.4	0.4508	0.294
1.4	0.4007	0.381
1.4	0.3491	0.502
1.4	0.3068	0.623
1.6	0.699	0.156
1.6	0.6491	0.204
1.6	0.5939	0.21
1.6	0.5454	0.186
1.6	0.5027	0.269
1.6	0.4508	0.442
1.6	0.4007	0.494
1.6	0.3491	0.706
1.6	0.3068	0.972
1.8	0.699	0.176
1.8	0.6491	0.2
1.8	0.5939	0.208
1.8	0.5454	0.225
1.8	0.5027	0.261
1.8	0.4508	0.326
1.8	0.4007	0.686
1.8	0.3491	0.982
1.8	0.3068	1.059
2	0.699	0.181
2	0.6491	0.176
2	0.5939	0.182
2	0.5454	0.252
2	0.5027	0.282
2	0.4508	0.258
2	0.4007	0.808
2	0.3491	1.349
2	0.3068	1.613
2.2	0.699	0.204
2.2	0.6491	0.171
2.2	0.5939	0.217
2.2	0.5454	0.202
2.2	0.5027	0.226
2.2	0.4508	0.317
2.2	0.4007	0.748
2.2	0.3491	1.401
2.2	0.3068	1.515
2.4	0.699	0.162
2.4	0.6491	0.197
2.4	0.5939	0.208
2.4	0.5454	0.191
2.4	0.5027	0.307
2.4	0.4508	0.822
2.4	0.4007	1.435
2.4	0.3491	1.41
2.4	0.3068	2.069
2.6	0.699	0.171
2.6	0.6491	0.18
2.6	0.5939	0.228
2.6	0.5454	0.213
2.6	0.5027	0.327
2.6	0.4508	1.226
2.6	0.4007	1.549
2.6	0.3491	2.079
2.6	0.3068	2.377
2.8	0.699	0.208
2.8	0.6491	0.165
2.8	0.5939	0.21
2.8	0.5454	0.323
2.8	0.5027	0.274
2.8	0.4508	1.457
2.8	0.4007	1.705
2.8	0.3491	2.587
2.8	0.3068	3.077
3	0.699	0.165
3	0.6491	0.186
3	0.5939	0.173
3	0.5454	0.256
3	0.5027	0.26
3	0.4508	2.015
3	0.4007	2.659
3	0.3491	2.35
3	0.3068	3.166
3.2	0.699	0.198
3.2	0.6491	0.186
3.2	0.5939	0.297
3.2	0.5454	0.269
3.2	0.5027	1.771
3.2	0.4508	1.728
3.2	0.4007	3.015
3.2	0.3491	2.257
3.2	0.3068	3.418
3.4	0.699	0.175
3.4	0.6491	0.248
3.4	0.5939	0.217
3.4	0.5454	0.315
3.4	0.5027	1.845
3.4	0.4508	2.438
3.4	0.4007	2.849
3.4	0.3491	3.071
3.4	0.3068	3.425
3.6	0.699	0.201
3.6	0.6491	0.211
3.6	0.5939	0.28
3.6	0.5454	0.318
3.6	0.5027	2.028
3.6	0.4508	2.608
3.6	0.4007	3.167
3.6	0.3491	3.656
3.6	0.3068	3.823
3.8	0.699	0.216
3.8	0.6491	0.219
3.8	0.5939	0.426
3.8	0.5454	2.334
3.8	0.5027	2.858
3.8	0.4508	3.198
3.8	0.4007	2.682
3.8	0.3491	3.391
3.8	0.3068	4.657
4	0.699	0.203
4	0.6491	0.229
4	0.5939	0.398
4	0.5454	2.247
4	0.5027	3.171
4	0.4508	3.698
4	0.4007	3.569
4	0.3491	4.036
4	0.3068	3.774
4.2	0.699	0.219
4.2	0.6491	0.257
4.2	0.5939	1.383
4.2	0.5454	2.168
4.2	0.5027	3.004
4.2	0.4508	2.822
4.2	0.4007	3.153
4.2	0.3491	4.119
4.2	0.3068	4.977
4.4	0.699	0.207
4.4	0.6491	0.298
4.4	0.5939	1.82
4.4	0.5454	3.442
4.4	0.5027	3.37
4.4	0.4508	3.202
4.4	0.4007	3.856
4.4	0.3491	4.032
4.4	0.3068	5.663
4.6	0.699	0.229
4.6	0.6491	0.413
4.6	0.5939	2.5
4.6	0.5454	2.585
4.6	0.5027	3.139
4.6	0.4508	3.406
4.6	0.4007	4.485
4.6	0.3491	5.174
4.6	0.3068	5.729
4.8	0.699	0.296
4.8	0.6491	0.4
4.8	0.5939	2.853
4.8	0.5454	2.944
4.8	0.5027	3.514
4.8	0.4508	4.483
4.8	0.4007	3.715
4.8	0.3491	4.717
4.8	0.3068	6.411
5	0.699	0.24
5	0.6491	0.448
5	0.5939	2.954
5	0.5454	3.442
5	0.5027	3.605
5	0.4508	4.777
5	0.4007	5.287
5	0.3491	4.978
5	0.3068	5.377
