# Supplementary material for: Self-sustained frictional cooling in active matter
Source: Nat Commun. 2025 Aug 6;16:7235. doi: 10.1038/s41467-025-62626-9 (PMC12328619; doi:10.1038/s41467-025-62626-9)
Supplement: Supplementary file 8 — Source Data [file 41467_2025_62626_MOESM8_ESM.zip › Figure_4b.txt]

# Columns: x	y	vx	vy
56.698693	34.280044	0.452932	0.18948
-57.968335	4.555811	1.098052	1.657724
39.75588	-1.92683	-2.999157	0.213235
15.119928	-44.4046	0.113913	0.035132
-47.55787	56.749967	-0.202762	1.057376
-35.840338	-61.021347	2.12453	-0.096359
-57.05783	-38.839239	0.02504	0.085586
17.348268	41.677957	0.142787	-0.542138
46.93948	-30.879984	1.258051	0.625714
-60.961193	53.107216	0.207456	0.817685
57.00658	-12.646084	-0.818706	0.670304
26.543593	6.525093	0.876783	-0.402051
60.485322	35.060997	-0.788774	0.798057
-37.564396	51.084178	-2.664421	1.156386
-55.196236	-46.835087	0.047812	-0.267103
3.793739	-45.094656	-0.220361	-0.331179
-12.130109	53.804376	-1.100425	0.009112
-3.205985	0.485338	-0.268257	-1.018417
-9.952637	-30.295485	-1.074394	0.590394
-39.741223	-37.87684	-1.694829	1.018199
36.040033	28.873383	-0.299143	-0.000697
-36.242823	3.820966	0.581036	-1.038152
27.182875	12.509076	0.415295	0.572483
-25.226316	-34.562089	0.006303	-0.158835
2.750937	34.331995	0.952057	0.674467
-39.379436	8.476568	0.297369	-0.555161
19.216387	59.657732	0.141035	0.242747
28.690285	59.297908	0.156336	0.174864
5.232265	-54.557248	-0.008681	-0.226346
-39.193146	-61.819899	1.109927	-1.557557
-11.356338	49.626199	0.327215	0.327591
-43.726062	-11.572944	-1.598042	1.92491
53.771705	-31.524365	0.728239	-0.447097
-18.85171	23.70889	0.06804	0.688697
22.194548	53.386537	0.290852	-0.790062
-30.499585	-42.321324	0.769153	-1.151011
-52.942696	42.982984	-0.164866	0.205021
11.390703	21.248272	-0.597917	0.684501
0.402889	-60.904443	0.00527	0.029379
46.477636	-46.862282	-1.410745	2.490927
53.919649	42.811765	-0.683662	-1.349381
33.48079	18.286707	-0.316975	-0.112405
-55.049091	43.783672	-0.479262	0.958953
-17.613397	39.347005	-0.602728	2.469112
-58.76231	-21.659735	-0.152299	0.527629
-10.349922	14.412659	-0.035354	-1.181064
42.607226	-6.632415	0.838573	-2.084829
59.807455	-32.518242	0.077304	0.044746
-29.736367	38.934821	1.626088	2.418311
18.073931	15.960669	0.738678	1.81022
-22.887113	-46.706707	0.148905	0.000934
10.344217	0.910327	-0.386234	0.413147
60.092209	26.653437	0.544131	0.057869
-30.854046	-34.949897	0.089548	-0.193342
-38.039805	59.336874	0.164524	0.177669
21.109432	53.124773	-1.88218	-0.128825
-50.930159	-58.736722	0.583821	-0.208611
44.268363	-62.312748	-1.652165	-0.885853
23.524928	51.892646	1.032096	-1.731131
6.973037	-15.146379	-0.835534	-0.474005
25.424364	28.826158	0.930622	0.028529
-4.649551	30.711497	0.302575	-0.058508
-41.184122	33.50801	-0.467793	0.275303
-0.262938	54.948502	0.05967	-0.000696
-41.385667	-55.942497	-0.310876	0.157225
-50.646839	53.883414	1.407237	0.237306
-27.133237	16.881725	0.756928	1.038715
17.173453	-37.45535	-0.048341	-0.17859
-29.758034	-5.812665	-0.470906	-1.003701
-52.605023	-24.609427	0.30601	-0.058155
-54.995248	-2.832058	2.000013	0.131468
7.52346	-30.855379	-2.167321	-0.32306
22.309705	54.739556	-0.187049	-0.209174
25.233081	45.50676	0.015941	1.347731
20.755644	-16.86823	0.549764	1.237035
24.133205	13.380584	-0.019483	0.089403
44.422663	41.041042	0.408126	0.991229
-47.996322	-20.600913	-0.119844	0.276168
-44.483863	26.495207	0.217245	0.984748
8.889752	-0.286515	-1.325707	-0.065977
37.065829	30.413871	0.220356	-0.47803
-56.294975	-40.910944	-0.056856	-0.028398
12.018399	53.165192	-0.010819	-0.099211
26.721745	60.238298	-2.274072	0.649748
-43.551641	-13.199924	0.543985	0.873929
-34.244351	-15.08499	0.612645	0.065564
-52.236384	-5.017926	-2.122879	0.127033
-32.257819	-12.345741	-0.447335	-1.450847
46.42087	60.180756	1.936437	1.033162
-35.795116	-18.04161	-0.032497	0.011091
42.76992	59.906317	0.544487	-1.087599
-51.35236	48.811971	0.25256	1.061832
30.165661	37.605755	-0.063007	0.337311
4.77064	-31.970546	-0.534464	0.055033
-59.079626	-26.676249	-0.078975	-0.510402
-40.70179	36.59276	0.434578	-0.022996
-12.633817	20.142347	-0.720762	-0.336136
-5.553523	48.053517	-0.197946	0.043352
-32.461252	43.005493	0.726142	0.203907
28.960404	61.04948	-0.175333	-0.833246
-14.259383	59.745144	1.578647	-0.476853
18.329095	-59.579937	-0.163743	-0.302332
36.910267	11.436663	0.062239	1.084219
-16.100158	26.658534	0.734957	-0.339887
-24.468149	-17.324915	-0.932571	-0.920341
37.445766	23.832299	0.709161	-0.506799
-46.634377	-2.855372	2.354353	0.044418
21.282678	14.250948	-0.086946	0.512239
-4.92681	-21.811383	-1.801856	0.620544
-51.905496	-41.664723	0.101327	0.1695
-52.713197	54.388309	0.699348	0.064582
-27.750162	-52.601903	1.293929	1.782003
-60.797805	17.535411	-0.497754	-1.173819
-52.229832	7.253624	0.809829	0.252534
19.968206	-38.183176	-0.068268	0.184432
55.140369	57.807518	-1.521956	3.492734
-14.416186	-53.76525	-2.494955	1.143002
46.621468	19.070361	0.720656	-0.473453
36.843122	-36.369	0.384202	-0.571129
-6.211806	42.559267	-0.245634	-0.199398
45.206148	21.919633	0.181343	-0.327461
17.734492	4.688929	0.02721	0.203223
-17.041963	-21.324765	1.533971	-0.874134
-30.263326	42.512663	-0.200479	0.302711
23.996209	42.641584	-0.738981	-1.76769
-40.060135	62.419836	-0.419375	0.877127
-14.604083	-44.96787	0.866433	0.699098
57.66229	-20.035468	1.079543	0.402454
-28.967247	-13.763093	-0.607805	-1.59582
-37.730832	-43.79965	0.880595	0.314104
-32.439118	-32.649622	-2.025514	-0.743348
-56.21476	-2.602139	-1.342147	-0.735093
36.249914	9.061101	-0.017025	2.414243
-56.990578	-50.374937	-0.319076	-0.255031
-29.081097	-24.868496	-0.233065	1.0456
24.680313	27.154206	0.686393	0.573428
-7.405612	27.636389	-0.063198	-0.36638
-42.740036	60.890081	0.388398	0.025452
-38.663297	39.556069	-0.408324	-0.30874
13.439338	40.315333	-1.954914	-1.016326
6.428845	14.587734	-0.466693	0.096782
49.072458	-10.016782	0.684047	0.348106
-34.591102	-58.34112	0.857579	-0.748068
-0.650742	-11.048257	-2.740363	0.879749
45.527205	19.168804	-0.393515	0.721224
47.285601	-25.851315	-1.012605	1.753633
36.458031	-15.587108	1.295372	0.8809
52.999733	15.343129	0.166562	0.320283
-3.427196	14.4496	0.620614	-0.316515
-59.795224	-24.612161	0.101671	-0.042088
-36.661161	-62.066036	0.397276	-0.349695
-42.177956	61.997559	-1.630398	0.167857
-39.904427	5.020108	0.268394	-0.570447
-15.062153	-9.409681	1.055653	-0.374292
-61.472073	46.213491	-1.415371	0.66701
32.300415	-43.199123	-0.35788	-0.664148
38.561058	41.080321	-0.964775	0.956882
-6.878602	55.933548	-0.251648	0.316471
5.407379	35.714004	1.342508	-0.09319
-59.077197	-61.376888	1.079144	0.953123
-42.169094	-61.015061	-0.394087	0.201634
-44.633798	-30.214974	-0.003921	-0.671756
37.023043	-29.527726	-0.229595	0.084737
-2.097606	-51.055797	-0.357087	-0.040044
-9.48632	8.786581	4.114014	-3.127082
-4.909092	-55.462213	1.120023	0.308515
45.082518	-40.832499	-0.330008	1.593904
45.063896	10.859059	0.125154	-0.494489
29.636788	-18.046872	2.482426	2.237583
-61.517069	50.019073	0.482238	0.910625
10.331126	61.642643	-0.134163	-0.141962
-44.14357	-59.467998	0.906712	-0.138173
-21.129834	-30.564247	-1.082906	0.253751
-0.666584	19.055119	0.0468	0.186301
-49.29349	24.524724	0.15064	0.57388
27.829905	0.368364	-1.362151	1.261959
0.729621	-57.842031	-0.305326	-0.252699
-11.411859	51.463919	1.258076	-0.348743
-50.555183	51.218505	0.536575	-0.694795
42.542838	17.500068	0.599541	-0.931238
20.887279	35.019949	-2.075732	1.916517
16.902194	-27.573056	-0.174013	0.331616
20.176419	-45.131404	0.282671	0.05377
-11.9772	3.185677	0.06218	-2.18799
-36.255813	54.591149	-0.434161	-1.06962
-59.131327	-23.742251	-0.229979	0.575209
6.686347	56.916001	0.03251	0.068182
19.29725	54.496578	-0.5995	0.257625
-35.549404	-51.981174	0.635338	0.707353
-58.397812	-15.777527	0.644422	-0.217918
11.906675	-55.675997	-0.225631	0.523051
19.4849	8.718203	0.45086	-0.879064
36.694173	19.288006	0.628953	-0.54035
58.590272	-35.226269	0.167895	-0.197566
-32.92933	48.310389	-0.853185	0.766951
41.193011	32.779351	-0.255991	0.258234
6.793894	3.599577	0.121959	0.930595
3.769628	-46.984088	-0.024728	0.211515
25.501285	49.235515	-0.398993	0.096639
1.664074	-54.110569	1.256723	-0.038894
59.469505	-41.447051	-0.26168	0.024355
-62.254045	44.850786	0.228322	-0.504347
-47.800118	-57.014524	0.677909	-0.326753
48.891842	23.464251	0.834067	-0.63872
-56.817498	50.069916	0.118965	0.045298
-11.398901	13.87978	-1.089176	-0.97755
39.824323	-28.694551	0.024315	0.306233
-57.853499	-44.635271	0.314906	-0.739956
4.475042	8.849072	-0.164492	-0.056346
35.003274	-53.18652	-0.161813	0.201438
53.839945	-8.349582	0.780711	2.113851
-51.352279	52.130078	0.681755	-0.055481
-39.128324	54.7501	-1.712875	-0.561546
-7.17572	1.796183	2.77147	-0.623915
-7.947266	4.20547	1.43224	0.489797
58.333804	-10.580768	-0.513905	-0.867006
-11.823149	-51.118469	2.709984	-0.174364
6.841336	21.616127	-0.307328	0.138574
-54.216721	-35.512993	-0.061858	-0.188608
-57.267362	-25.994122	0.061017	0.101111
26.004241	0.65402	-0.108968	0.044543
-5.190251	-7.436444	-0.395264	-0.523081
36.891377	4.041513	0.43634	-0.125805
-25.726526	-19.249653	0.556497	-0.440552
-4.724434	4.765924	1.537654	0.803212
-45.235736	-2.4562	0.293722	2.784646
7.074348	52.037463	-0.228376	-0.016427
20.567966	12.977454	0.960318	-0.635484
36.164968	15.037987	-0.10685	-0.28934
12.046935	22.108711	0.792238	-0.180284
-41.081131	17.976002	0.036747	-0.33557
-48.827054	-38.499577	-0.381298	-0.177978
44.557244	44.40393	1.755148	-0.358511
-2.52403	-55.9485	2.471137	1.960459
60.857385	-32.778652	-0.153649	0.165148
28.506071	-22.137623	1.086957	0.111935
27.777637	32.611169	0.516634	-0.756064
-5.016793	53.504097	-0.069351	-0.125258
-52.215018	-19.864427	0.731233	0.029648
-39.958602	11.67643	-0.708226	0.180664
1.409218	-30.364294	-1.818532	-0.088597
-8.634401	46.777569	0.307557	-0.38796
46.089034	-47.881429	2.220037	-0.292717
24.286315	55.373513	0.368699	-0.811477
10.48041	-5.562538	-0.560993	-0.903831
-2.462518	-35.119141	-0.712604	-0.065411
-18.422611	7.509712	1.419591	-1.545733
14.893052	-42.547245	0.045273	-0.131457
-49.761618	-56.25892	1.358058	1.089696
-42.126868	-28.595549	-0.44455	-0.359745
17.593928	5.768608	0.964296	0.654852
-53.718521	-30.710466	0.009557	0.057382
48.677505	-42.148642	1.408293	0.937907
6.628616	-46.039548	-0.097797	0.065215
41.970158	28.288964	-0.000708	-0.647293
60.275177	-40.510777	-0.049551	-0.468304
-53.158871	46.786723	0.501081	-1.030153
-49.57546	33.396947	-0.688284	1.406017
1.246979	50.140353	-0.182799	-0.054794
40.275869	-47.253628	1.13706	0.226034
61.852007	4.24838	0.395504	-0.323385
17.10048	-24.587265	-0.02023	0.636568
12.284712	49.53229	-0.042993	0.429593
35.022249	61.845469	-0.276426	1.672865
11.406835	-34.172894	0.06516	0.162688
35.113149	29.394959	2.017072	-0.660011
-4.960545	20.369342	0.523475	0.130097
10.352256	15.54096	0.03759	-0.466975
0.685506	2.687376	0.198998	-0.241798
-39.894322	-16.168623	1.242646	0.274482
-1.453004	-49.152414	-1.122781	-0.254478
-30.271759	-41.002162	-0.606272	-0.494429
-12.100284	58.073915	0.90777	0.282775
-61.123164	-29.56712	0.004886	0.613915
-58.326985	-31.728234	-0.048072	0.351433
-46.911949	-61.110791	0.370653	0.828221
-36.193094	18.928745	1.697218	-0.430995
18.318344	9.202759	0.001026	0.336763
-0.304341	52.729461	-0.036348	0.238729
20.125205	-49.809969	0.150127	0.006244
-5.730275	-37.170903	0.106461	0.107723
52.931289	-46.868196	-2.247929	1.198463
0.022001	47.357136	-0.30207	-0.209828
-3.465283	-34.631293	0.670442	0.251572
-50.455644	59.876521	-1.191135	0.242445
47.447047	31.401708	0.545458	0.166528
-61.281154	-11.803396	2.281489	0.137104
13.893165	-49.323638	-0.257659	-0.169228
-1.914305	46.400348	-0.126971	0.210144
-35.6456	42.957089	1.497238	0.065174
55.797141	-36.949659	-0.076544	0.308907
-39.757302	39.470757	-0.260854	-0.497717
4.91219	-47.004615	0.044006	-0.224422
43.954535	-38.6893	-0.866318	-1.21745
-2.087812	-0.235476	-0.848438	-0.610732
55.2856	20.11698	0.040928	-0.028395
6.998289	39.808982	-1.181002	0.123597
-41.131258	-40.724244	-0.239445	0.26912
-46.325098	29.31103	-0.014291	0.223926
-48.729149	41.642236	-0.767598	-0.640287
-40.015112	-54.140572	-0.970524	-0.640462
62.289023	-25.388493	0.36765	-0.21502
-56.655869	-34.060658	0.018844	0.244475
-57.70205	40.527719	-0.416551	0.407705
16.914768	2.556023	0.472039	0.11011
13.739473	-35.912784	0.017716	-0.121682
29.132739	-23.341437	-0.169352	-0.358818
30.157618	16.260483	0.604133	-1.056731
-55.802579	45.94419	1.716827	0.546469
-2.284673	43.038614	-0.109776	0.020431
37.679794	6.453329	0.461462	-0.927762
3.62224	-58.633508	0.46167	-0.72837
4.328546	-4.563841	1.223652	0.523199
49.730355	27.925209	-0.067047	0.421017
52.446047	27.755684	-0.747204	1.471704
22.950666	33.739204	-0.61368	0.558275
10.615862	-53.897698	-0.241133	0.298409
1.448106	19.496428	-0.110178	-0.097968
60.662345	-47.152019	-0.479125	0.294692
-38.629227	33.007213	1.525646	1.42671
34.873808	59.660004	0.616217	0.367581
39.112177	-27.712115	0.747552	0.388501
27.010753	-44.329615	-0.186387	-0.148623
-21.227798	7.186442	-3.36437	-1.269422
60.114864	31.483421	1.537793	-0.675141
-31.495685	-24.649456	0.249793	1.532662
-12.887138	44.447129	-0.017557	0.032799
-21.63655	27.364338	2.065782	-0.861043
1.06326	24.710751	-1.011455	0.082652
-2.428138	-2.326166	0.438626	-0.186796
-36.564365	23.579773	-1.179298	-1.568175
49.457883	42.267934	0.932606	-0.138246
40.572703	23.56186	1.190634	0.047218
-50.004597	17.39134	-0.352624	0.054277
53.685175	49.154609	0.777325	-1.299165
-22.785796	-45.529754	0.822429	-0.62398
28.501693	-56.662322	0.461435	-1.461984
-61.699881	-14.097823	-1.668287	-1.284427
2.181996	-15.622432	1.553087	2.28211
42.176829	23.848892	0.043522	0.348507
53.404309	16.623279	0.653247	0.862825
-38.245485	8.4321	0.971222	0.158582
37.109321	-39.610313	0.35565	0.714938
4.871004	-62.452423	-0.07289	-0.142785
-25.854845	-37.443694	1.713128	-1.307688
-32.653039	-16.231121	-1.166444	0.485742
52.819715	54.477863	0.991203	1.041261
-2.010697	6.650213	0.683118	0.669155
-35.065095	-20.051727	0.100139	0.337679
-25.622089	30.795248	2.119986	1.845326
29.970465	11.888351	-1.069579	-0.203765
-30.247108	31.431918	0.690374	-0.173006
-31.767302	6.648225	-0.563038	-0.881853
1.524639	-12.069723	1.042541	-1.22783
-16.581086	-22.832511	-0.180706	-0.38428
-52.618527	19.751543	0.306885	0.082443
59.425837	-18.113852	0.665034	0.093588
-43.293933	-37.535081	1.023955	0.485486
11.843471	10.528409	-0.63901	0.466572
-40.293848	51.843827	0.107385	0.073194
-0.134095	31.402406	-0.685786	-0.036904
-36.437701	-27.060027	-0.500209	-0.884162
11.395139	-40.99138	-0.029694	0.064676
10.938081	59.075222	0.094836	0.231005
-35.004349	-31.526502	0.577156	-1.098917
52.844108	-45.136167	1.131295	-0.367234
23.066402	0.873099	-0.82521	-0.337486
-6.688714	21.108931	-0.599713	-0.665969
-30.415868	0.063249	1.419649	-0.838489
41.428719	-21.023678	-0.452982	0.23675
1.514372	1.672125	0.371061	-0.593172
22.051971	-58.18913	0.236932	-0.269911
41.349158	62.335352	0.130126	1.387046
60.228249	-56.162699	-0.931092	-1.041402
-45.673827	56.09091	1.107172	0.05368
8.543165	-52.020879	-0.292579	0.299978
-52.173881	44.758266	0.386022	-0.714653
-54.517998	62.377934	-0.225372	-0.233946
-59.174136	28.230749	0.328375	-0.057921
16.085693	-32.636072	-0.058636	-0.278693
-37.659604	-40.591404	0.318123	0.353107
54.000661	-59.313441	1.146121	-0.827526
-60.667989	56.914033	0.391956	0.552808
38.557434	23.704203	0.616777	0.497867
-57.958722	-26.8467	-0.049416	0.028486
58.515674	21.658846	2.076725	-0.499527
-14.531792	36.942826	-0.678641	1.212854
-12.642667	47.878246	-0.504173	0.317082
-0.431415	41.771407	-0.112726	-0.232747
-22.771369	-23.833266	0.863926	0.336084
-40.926255	-23.856582	0.505823	-0.630472
-49.074411	7.454935	1.154142	1.181745
-3.858637	56.150337	-0.411443	0.131006
-34.796532	8.585457	0.698095	-0.022706
-29.425571	-19.26811	0.045337	0.898497
17.868871	-26.982731	-0.11589	0.03451
1.658216	-42.123284	0.458704	0.062206
-56.499695	-28.06886	-0.201277	0.180338
46.13857	23.820945	-0.441316	-0.045661
26.600559	-48.845182	0.574136	-0.330288
52.983799	5.196222	-1.11455	-0.050805
-52.777926	33.164417	0.268057	-2.044144
-35.890304	39.901459	0.351647	0.417493
9.464335	50.031413	-0.097484	0.154004
-32.247303	-40.932909	-0.005171	-0.276609
44.54612	19.712188	-0.440994	0.958414
55.046231	32.854222	-0.225531	1.269685
-0.712119	49.139115	-0.030249	-0.215434
38.193605	-39.255285	0.84198	-0.481433
-13.134168	-29.925548	0.401882	-1.59084
-25.575735	-32.307732	-0.541734	0.030033
-7.840011	11.407635	-0.01014	-0.431404
-24.267857	-39.68796	-1.050495	-0.398959
16.892406	44.819173	-0.234771	-1.070502
-58.991275	15.869786	-3.959294	1.368194
1.538068	52.354744	-0.10784	0.022722
56.408034	-38.234122	0.913603	-0.058855
-53.590787	30.216955	-0.340993	-1.664368
-21.685903	-16.542922	-0.747665	-2.77101
14.227701	49.841487	-0.063387	0.151495
29.790933	-56.549803	0.385588	-1.900892
59.202462	-40.308127	-0.11937	0.080755
61.892365	36.282252	-0.745365	-1.040953
-57.099341	-35.931019	0.277469	-0.014582
56.294136	-0.09906	0.062878	1.060067
-41.554085	-1.527618	-1.024444	-2.511252
59.373583	-30.051239	0.084868	-0.264475
-25.234832	51.386202	-3.547832	0.909745
-56.262767	55.101586	0.916921	0.92206
36.897304	-18.855356	2.204604	0.896442
-31.762052	-52.290176	-0.285753	-0.094209
38.431512	5.646772	-0.097371	-0.776884
9.144832	32.894959	-1.422688	0.806753
-29.0206	-32.558705	-0.527682	-2.939013
-1.506606	-60.006153	-0.269552	1.153992
-61.988906	41.417026	0.702996	-1.624728
-9.557844	-25.26371	-0.197155	0.178683
0.476165	-26.978623	-1.287255	-0.664668
-9.24295	-23.964266	0.11352	0.660566
-35.559263	11.04574	0.24079	0.156049
0.738274	53.113416	-0.114227	0.282783
-19.340847	16.776972	-0.236774	-1.209064
-33.408149	-24.159848	0.456588	-1.224401
-56.346719	-15.238671	-0.617949	0.102871
31.788767	-30.86414	-0.60627	0.094829
4.872688	-36.220239	0.552003	0.586028
-23.428932	-33.321599	0.514421	0.863454
-46.251651	-58.58644	0.302681	-1.124255
-61.708731	19.707469	0.321224	-0.662236
-14.367558	-16.944134	0.435157	0.100757
11.7169	-38.038122	0.522019	-0.407247
-9.540857	-33.261748	0.759462	0.569755
51.490606	-36.394523	0.124328	0.04034
-1.995756	38.069576	0.119615	-0.119512
-42.671804	-24.590866	0.291584	0.25373
6.841069	38.715514	-0.297349	-0.736657
57.700978	-27.010347	-0.372794	0.42604
-10.573927	-42.08908	0.550308	-1.950883
-5.911529	10.53762	0.239323	0.128188
18.932995	-33.00592	0.018753	-0.109624
-29.418188	25.383756	0.316607	-0.045818
23.233718	16.689945	-0.643679	0.908186
33.671812	-51.649416	0.505843	-0.31665
-5.871354	-53.441111	0.221835	0.038364
45.562319	-10.377178	0.604956	0.257069
-53.474423	21.311835	1.949036	0.599259
19.239489	52.500847	-0.160745	0.116558
40.154261	32.240286	1.032284	0.128688
52.665999	52.75516	0.429559	1.286913
40.619083	-42.495733	-0.050394	0.284284
8.098038	-62.185039	0.088559	-0.608955
8.338768	3.772498	0.091301	-0.799905
-37.849761	-35.466018	0.973707	-0.442391
-51.755718	-48.656274	0.456493	0.510222
10.711817	-28.58282	-0.989337	-0.111684
-50.486172	-17.558048	0.442472	-0.133395
4.182315	-19.927042	0.625343	0.446761
-35.500024	61.735545	1.773895	-0.593112
-60.145269	39.230944	-0.00585	-0.354634
-18.719557	-18.210563	0.460327	2.90491
48.908	-33.769717	0.912567	0.752471
41.355887	-35.672864	0.032297	0.53926
-52.277227	4.493615	0.061632	1.672403
-17.357788	-40.96202	1.487211	-0.600466
28.423158	-33.219455	-0.299381	-0.154683
33.289577	57.933175	-0.386088	1.18036
56.406755	-1.928916	-0.085859	1.833222
-25.130973	17.135443	-5.281914	0.96832
-14.510035	62.234489	0.536212	-0.318015
-33.743012	-53.286667	0.15889	0.583594
-29.418337	7.582315	-0.453932	0.536079
24.875254	-8.468707	-0.827615	-2.456911
-50.172375	-28.859226	0.076155	0.078377
-53.867578	-9.566717	0.492285	0.010203
9.509144	57.499193	0.074963	0.481212
9.867633	60.665863	-0.162912	0.077324
-48.275995	-25.408127	-0.074289	0.04136
-23.490697	53.175013	-1.847427	-0.043488
-21.839976	-5.437542	-1.180166	-1.361896
60.982202	19.358877	0.117206	-0.201049
-15.613285	30.097151	0.00204	0.220152
-15.125164	-21.771032	0.036869	-0.18649
57.711705	61.008008	-1.02463	0.115463
-32.643818	-29.15793	0.25038	-0.83593
-21.830647	30.381582	-0.240416	-0.58272
-50.492743	-7.363212	0.837821	0.139896
-62.460109	-35.133217	-0.149662	0.096079
37.300202	-32.976029	-0.529865	-0.099188
-2.719275	16.749354	0.692089	0.193298
-57.813344	-36.754987	-0.166457	-0.175087
45.957676	46.554093	-0.074903	0.34911
-4.003006	-57.346122	-0.886466	1.726763
-16.941177	4.293697	1.032634	-0.516901
-48.153352	54.559436	0.788437	1.603027
33.607617	39.308082	-0.021056	0.778299
23.373316	-55.174373	-0.079371	0.249083
11.993002	-35.123656	-0.8054	-0.248421
33.965558	-30.935748	-0.154929	-0.074047
-52.964688	45.628925	-0.067541	-0.149984
43.492742	-30.202007	0.858331	-0.059026
49.945935	59.645816	-1.489755	1.2059
-60.913466	5.029124	-0.417096	-1.72073
-34.795638	28.137663	-0.326715	0.418331
-46.936524	-55.388515	0.049897	-0.822297
1.759331	46.027877	-0.068539	-0.12539
-30.053061	-54.382422	0.067648	1.579317
-18.291481	49.605519	0.840537	-0.230063
-2.989767	25.911993	-0.975743	0.881917
-5.100905	-36.286643	1.166934	-0.44178
-61.075087	45.169563	0.562666	-0.520273
-50.534829	14.107751	-0.352021	-0.312678
46.520344	45.286328	0.222712	-1.130468
-55.820682	19.569693	0.570351	1.512774
-31.478825	-57.036125	2.318307	2.361611
-38.731482	-31.369304	-0.280249	0.07026
26.556623	16.625395	0.161561	0.39663
-45.787884	-61.235246	1.710682	-1.323881
-18.072462	2.40078	-0.46492	0.705857
-35.970026	-48.731547	-0.099143	-0.740658
19.998808	53.332699	0.064502	-0.584423
-60.512012	49.000216	0.915341	-0.286582
-13.140603	35.090936	-0.571069	-2.620493
-6.967665	54.7729	0.373786	0.619086
-22.79842	3.021097	0.495759	2.269881
13.395652	-59.315505	-0.088987	-0.014812
38.113005	-29.757075	-0.187273	0.252137
49.074183	13.711894	-0.260104	0.647606
39.266005	-29.764677	-0.623625	0.275683
-49.986983	47.332927	0.08213	0.52382
14.673413	-22.411419	0.689685	1.621404
44.177354	-58.023301	0.000816	-0.081573
2.835253	36.889128	0.234516	0.28707
-8.974868	44.568822	-0.10349	0.094817
-35.957979	-25.615976	-0.079109	-0.387548
46.221673	18.044937	-0.08449	-0.075144
-29.92745	-29.858105	-0.32858	0.547348
-44.789761	20.516548	1.339919	0.45563
-41.291377	-45.901123	-0.39239	-0.687809
-6.548002	-34.130426	0.516274	-0.344932
-39.233381	47.636033	0.212942	0.429152
61.631663	62.143962	-1.094254	-0.695935
12.859738	-44.677645	-0.104053	0.126887
-8.714797	-33.94992	-0.674296	0.075911
-59.928399	12.064893	1.302048	-1.432016
-54.508903	52.339182	0.291299	0.842348
-52.40281	10.996192	3.220977	0.588097
-39.508585	-28.318524	0.734229	1.063758
43.501508	13.92236	1.091485	-0.535285
19.613199	31.052092	0.637437	-0.675792
-26.101334	33.534015	-0.584869	-1.918557
4.16575	1.68688	-0.26004	-0.411031
28.826103	-0.067837	0.15172	1.432268
-9.9129	55.962547	-0.001835	0.399979
18.13864	59.617403	-0.187294	-0.228669
7.254054	-21.255639	1.109407	-0.893444
56.318943	25.617982	-1.283936	-0.094554
-41.12921	-25.743733	0.169862	0.159712
-12.062551	-61.188115	0.93348	-2.483119
-5.496784	-20.84016	-0.126648	-0.534333
40.994384	-56.414181	-1.067475	-0.03147
-35.310588	-15.072756	-1.090452	0.581124
18.164775	-12.15077	1.140033	1.276326
-6.580249	47.633761	-0.03409	0.063131
61.714701	-20.856001	1.151415	0.106623
41.299679	30.613773	-0.915693	-0.594072
-23.276704	-43.989932	0.405983	-0.238152
-48.577074	53.551774	-0.106865	0.336376
-2.749702	-5.778293	-0.214022	0.074495
21.104704	46.838195	1.273355	-2.116101
11.212298	-50.657913	-0.215469	-0.157466
23.682775	-23.298244	0.459381	0.64946
55.397302	-37.912923	0.3852	0.376291
0.215991	59.165706	0.788268	0.11279
-35.504854	-49.841993	0.54126	-0.756297
-44.910796	-29.127183	0.156725	-0.353726
-12.350934	-37.892244	0.890867	0.993571
-18.276353	-55.263773	0.371675	0.289615
-52.957531	-29.936069	-0.173624	-0.109589
-53.249815	41.312177	1.248511	0.043758
-49.269266	39.588807	0.343079	-0.022596
-59.982383	-36.617837	-0.091048	0.038388
35.678114	-27.797028	0.46786	-0.896199
-36.401254	55.625886	-0.537643	-0.592512
-51.055927	6.495676	0.108083	1.469662
37.006406	29.365843	-0.09938	-0.515801
-10.285046	51.473218	0.830642	-0.155175
41.324785	35.654397	-0.157157	-0.011239
-31.220282	62.430071	0.403067	1.948158
8.934684	-37.30899	0.071818	-0.111729
-46.059234	44.74562	-0.815822	-0.969335
23.78896	-45.20849	0.346828	-0.235968
-15.407578	-47.97558	0.993405	-0.539309
51.784996	13.955509	-1.532736	1.340137
61.616515	44.316997	2.634449	0.460956
48.262485	34.160036	-0.861462	-0.109472
2.506017	14.402993	0.574227	0.327002
42.66562	32.339997	-0.053585	0.682118
10.641997	57.195844	-0.19174	0.779463
10.821695	29.801849	-1.201464	1.146098
-0.806547	28.916247	-0.42935	0.723091
46.828266	36.328371	-0.549879	-0.784812
-26.101821	31.682934	-0.171388	1.506356
4.824632	57.702485	-0.008974	-0.222825
-18.400342	-20.150236	-0.43584	-1.803025
-52.976587	-51.314284	-0.037988	-0.038661
-8.873732	-60.498703	1.060041	-0.824585
14.423593	48.796384	-0.180562	0.365538
-0.559715	62.057823	0.032191	-0.012077
55.201912	50.769734	-0.531055	-1.616982
34.180802	-26.373656	0.917524	0.032971
58.849375	33.052635	0.041647	-0.035704
-50.496745	38.709519	-0.60602	0.324013
-35.006047	24.246324	-0.46863	-0.930919
-12.848815	-15.558907	-1.417904	0.312292
-16.769619	-3.096232	-0.704967	-3.761388
-26.46025	-54.359714	2.162329	0.363625
12.171889	44.601909	0.015688	0.298669
-56.371445	-52.518427	0.19833	-0.184782
7.959767	-17.080532	0.76844	1.807513
2.000624	22.751538	-0.649839	-0.264105
-49.100108	36.470487	1.036714	1.050369
41.753831	6.508732	2.182741	0.742704
48.757464	59.693528	-0.45329	0.710651
8.298328	57.98272	-0.189099	-0.02596
19.612581	-27.188876	0.079005	-0.624827
-20.603734	-6.676799	0.59496	0.820472
61.726882	-18.738614	-0.89619	0.483123
48.426487	-60.434682	-0.831341	2.622316
-11.559747	-19.927997	-1.938248	1.355185
24.093441	-36.129454	-0.026675	0.017741
-30.594424	14.879997	0.818693	1.626801
51.580772	-57.687523	-3.645836	-4.421261
31.14466	24.076127	-0.533288	-0.465332
-34.256756	40.663124	1.007236	0.783162
-53.702734	-8.335676	1.180338	-1.500379
28.430653	62.359956	0.647842	0.333079
-61.839356	8.521454	-1.19504	-1.157
-59.031244	37.705026	-0.811087	0.156342
-53.280398	-25.873963	0.021485	-0.073743
15.025046	3.429771	-0.707875	0.681742
-16.72444	-59.782042	-2.361734	-0.429003
11.495617	23.112155	-0.41408	-0.822923
-19.413792	57.942448	-1.166682	2.090486
-40.650048	-55.233553	0.282696	-0.135019
34.526298	-43.773035	0.125159	0.364494
58.460627	54.879417	-0.505395	-0.002971
-28.714466	-45.582608	0.457363	-0.142555
-4.168688	43.385238	-0.077348	-0.008731
-4.40094	49.582655	0.084659	-0.236747
-26.258668	3.807742	0.332278	-1.697932
-47.772244	16.248776	0.075791	-0.374829
34.623638	-42.587971	-0.009914	0.321482
-5.582156	30.089552	-0.267227	-0.116709
10.660519	54.707024	0.310943	0.005023
44.584893	-52.825348	0.818989	-0.98064
-15.41923	-40.033462	1.143128	0.737757
-39.453728	-20.307656	0.363507	-0.516629
42.849166	37.305825	0.067399	-2.182399
-42.538716	36.692771	0.838771	0.064357
37.935549	-41.608842	-0.986433	-0.748496
-40.444219	-10.338955	-0.028561	0.192989
14.572537	-33.825508	0.35863	-0.293637
28.95042	-21.180936	-0.527695	-0.278412
1.960168	-52.05833	-0.704303	0.904389
-6.270142	49.767405	0.003667	-0.254742
14.339187	60.844459	-0.31618	-0.11349
-42.703258	-12.495332	-4.145858	-0.893337
-20.013045	-24.652325	2.559068	-0.304215
20.141552	-6.636217	0.32235	-2.593648
-50.085148	19.745707	-0.248886	1.601241
-61.862778	16.458457	0.326847	1.76184
1.332726	40.449442	0.187175	-0.083899
39.942936	-34.698312	0.603345	0.495688
26.267993	8.594076	0.149908	-0.490136
29.229961	9.801617	-0.434829	0.018359
-54.090953	58.599231	-0.686793	0.076441
29.407115	31.290605	0.876515	-0.021158
10.169638	-61.525856	-0.336984	0.201525
-39.033879	27.198197	0.634338	0.133816
23.004958	-27.343106	0.229635	0.027241
34.588757	60.781652	-0.943479	-3.292304
-38.275282	-21.666605	0.43793	-0.227171
-8.621332	-15.210699	-0.057128	-0.570013
-59.956606	-17.978997	-0.072141	1.588893
53.173433	-27.347468	-0.44398	0.575184
-43.373223	51.567929	-0.658205	0.329522
-60.709814	31.327866	1.930571	0.952567
6.719311	53.055689	0.276811	-0.145561
-3.623852	31.034167	0.032883	0.090446
23.000257	-9.181931	1.35183	1.176694
47.317607	43.252293	1.042018	-1.538379
50.321418	-57.081221	-0.979973	-0.230182
-23.942098	-38.57849	-0.306068	-1.270118
-32.238525	16.838675	1.299177	0.274614
-5.575635	39.591881	-0.951482	-0.447646
3.806215	18.100032	0.183213	0.212873
25.262261	-32.391475	-0.033443	-0.084176
-61.797867	-40.141645	0.331823	0.074734
36.725114	17.610069	1.457095	1.138248
37.869345	49.735343	1.712176	1.820484
32.484537	-26.599393	-0.408815	0.703744
-59.987697	-39.49082	-0.035921	0.033084
-36.087875	-33.556785	-1.08728	0.142071
19.516832	56.355512	0.186746	0.310289
-27.879926	41.313624	-0.385366	0.040065
12.623968	-35.998825	0.250402	0.076029
-44.559803	56.189041	0.76897	1.245676
-19.494139	-22.699701	0.210145	0.336076
16.928426	-15.968372	-0.457191	1.307994
-15.043446	-36.802937	0.06873	-0.809488
-10.820371	45.930171	0.012177	-0.560255
-38.828438	43.661837	-0.065397	-1.563967
31.669594	-17.963283	1.223812	1.172911
59.227396	38.886362	0.442973	-0.300639
-24.985812	-23.718962	0.553471	1.460622
-7.80157	-49.979814	-1.440668	-0.433274
43.738535	-12.018158	2.681779	-2.834544
-26.017561	-21.147501	0.957164	-1.048387
3.720531	-60.614745	-0.157848	-0.18767
44.45633	33.140881	-0.694243	0.171391
-54.499739	-40.240461	0.06159	-0.16282
20.792798	19.816996	-1.537448	1.364522
-5.607299	-15.607752	-0.106183	-2.733204
27.378793	-53.659666	-0.000561	-0.488178
41.828469	-54.460387	0.223334	-1.350899
-61.584261	47.412172	1.833103	1.536712
43.227131	31.422993	-1.085057	0.351737
9.201214	52.177042	-0.056309	-0.049915
26.99311	1.066963	0.269774	-2.037032
6.310596	-58.255058	-0.215285	-0.281155
33.341191	47.263275	1.195593	-0.357624
43.031364	-61.186811	0.422208	-0.129813
-3.099164	-37.765301	-0.158425	-0.946989
34.16714	19.111493	-0.362906	0.694968
6.477715	46.223941	0.032228	0.147149
-48.499081	47.071214	-0.920799	1.241561
-54.313511	25.979668	0.052109	-0.358197
-38.364449	-52.993558	-0.22089	-0.424552
10.242916	7.619735	0.786406	0.138027
-47.421666	22.081656	0.184574	1.075256
-51.607182	-53.828353	-0.006665	-1.336001
1.777553	55.512556	-0.301552	-0.119562
-3.672031	8.1219	-0.33768	-0.842718
54.416923	55.74786	1.248466	0.389406
51.926801	4.629213	-0.579076	0.112234
-34.527952	-21.015929	-0.170724	2.211902
-57.293247	-55.163183	2.145549	-1.407805
-26.147159	-24.958799	-0.086601	0.267667
4.551467	44.056007	-0.213085	-0.204555
-20.306141	51.145268	0.085991	-1.905336
-4.494593	48.486243	-0.646601	-0.338462
-12.651823	37.448969	-0.042589	-0.86623
-9.285796	25.445771	-0.106688	-0.10581
13.690119	-8.924536	-0.529841	-1.814486
-40.186265	-41.412947	-0.085048	-0.131385
-59.223537	-13.36077	0.354767	0.947282
-6.342826	-61.009844	-1.763349	-0.25363
10.047037	-48.80171	-0.011333	-0.223825
-52.099889	46.978118	-0.730644	0.067648
43.732777	38.161119	-0.561925	0.226119
54.943097	6.868094	-1.643419	2.19716
-22.139673	18.861681	-1.187681	0.582526
-53.345948	-61.822482	-1.390636	0.081549
8.438995	47.25475	0.206318	0.157742
-27.314953	-34.409465	0.339192	-1.355127
16.712818	23.562416	-0.585757	0.742342
-56.632767	-25.144865	0.074787	-0.848181
-43.783188	10.062213	-0.882697	-1.210167
13.667903	43.310886	0.303545	0.400187
22.495356	27.963961	0.106647	0.521043
-32.898424	19.235479	-0.278873	-0.217788
-40.369505	-48.329347	0.092107	0.199009
-47.573313	-24.572832	0.079776	0.02817
25.027024	12.700488	0.514557	0.288664
14.960316	-32.786155	0.390335	0.339858
-56.894433	-21.117575	0.080887	0.535419
-49.30915	-39.998003	0.628239	-0.149221
36.246437	-31.276675	-0.09058	0.329462
-10.9522	-36.281836	-0.759476	-0.461668
-54.57434	-37.346816	0.1377	-0.354765
-37.187991	30.195449	-0.645457	0.060041
-60.260563	55.977636	1.147829	-1.491331
-14.620228	-17.994132	1.096043	1.875307
61.228011	-2.905657	0.538823	-1.662897
9.425109	47.857482	0.01001	0.01089
39.845234	3.869931	0.880412	0.378456
-55.778029	-18.321477	-0.054169	0.001569
0.534673	62.153983	-0.480306	0.041411
27.395892	2.340574	0.260057	2.163115
17.799392	3.481856	-1.15395	0.289962
28.272892	42.629946	0.839625	-0.195336
-53.787088	-33.618969	-0.139232	-0.305881
-2.326796	-48.528157	0.256131	-0.446062
-38.077544	-56.989014	0.176067	0.072879
-29.648199	-33.841957	-1.000475	-0.45496
-35.800712	15.267201	-0.055574	-1.556679
3.888732	37.267291	-0.080717	-0.13057
-46.752885	35.531789	2.34554	-0.626424
31.464121	-40.379981	0.306378	-0.033921
21.986834	15.606892	0.881109	1.438321
14.641501	-52.103533	0.363096	0.027636
18.714402	50.52716	-0.035771	0.367631
-27.492106	56.489526	0.445346	-0.678308
-0.90972	-30.8768	-1.145663	0.644767
2.940056	-57.827166	0.030119	0.029123
-49.824055	51.985153	-0.134287	-0.154428
-15.501769	11.013968	-0.438542	-4.963959
45.095495	-55.069505	-2.156636	-0.066415
22.582282	-31.217042	-0.176783	-0.060901
-7.221902	42.143154	0.303501	0.052416
53.916231	7.89441	-0.034376	-0.137115
-12.502536	-43.993194	0.550651	-0.004971
40.768993	11.115424	0.666562	0.290339
-18.373964	-35.047515	-0.12484	-0.043783
-22.577028	-32.198744	-0.088697	0.498605
30.087125	7.031204	-0.696187	0.687103
58.208953	-58.997664	1.244605	-0.627008
-18.192046	19.355892	0.719576	5.999684
37.179265	-40.775964	0.164917	0.655322
-57.696917	59.748089	0.706641	-0.954438
3.125938	-0.56414	-0.470258	1.113588
-46.212335	-49.79464	0.399317	-0.256051
48.724875	27.486327	0.053738	0.086572
1.921252	-25.193908	-0.173018	-0.145481
33.640805	54.060745	-0.705421	-0.069751
25.788891	52.200648	-0.502043	-0.543661
-20.283266	20.591895	1.02165	-0.064833
-5.348045	32.373521	0.55469	-0.190517
-49.332335	-5.643553	2.093245	0.660445
13.658922	57.901165	-0.053532	-0.439552
24.659184	9.2348	-0.349652	0.611613
-20.844202	-47.050905	0.410752	-1.765106
-40.640601	4.003245	-0.250728	1.696544
39.379166	-42.309296	-0.253081	0.137307
0.585822	-15.656653	1.630407	-2.735439
-29.49832	-40.13192	-0.599462	-0.072422
-33.02988	-15.104778	-0.680773	-1.114402
-33.770367	-49.173044	0.149808	0.286073
-58.086559	-4.194185	1.109671	0.488177
-31.6027	25.066961	-0.504097	1.037055
52.242831	-7.213459	-0.713579	1.706218
14.620545	-10.536841	0.229449	-0.543468
-18.576643	-33.801498	-1.527722	0.515387
-14.277338	-13.647138	-0.368156	0.231879
-2.412723	50.50777	-0.389837	-0.2642
-58.443116	-56.428775	-2.223433	2.204867
0.017276	25.204318	-1.732435	0.817187
39.336638	38.119857	1.142929	-0.358839
-59.467118	-46.258078	0.154881	-0.090126
-38.63015	-44.702168	0.511804	0.492319
-28.686346	-58.748067	1.231321	2.516431
-5.871505	-31.164549	0.917008	-0.158708
-10.572172	34.201915	0.064691	0.373753
60.170599	-29.185151	0.033733	-0.900993
27.149194	-22.411301	-0.448467	0.70911
-46.935325	27.68116	0.284374	-0.055915
-54.285473	56.860108	0.713548	0.673401
-5.496556	27.936884	0.038777	0.312802
-40.32171	38.537073	-0.01362	0.288578
-10.51914	-57.239504	2.123519	2.698501
13.102817	-26.769617	-0.042488	-0.038448
-30.511622	8.747147	-1.212608	0.247899
-42.650945	57.448975	-0.132505	1.174853
59.898302	53.113047	0.502585	0.081294
22.554014	-37.228952	-0.363067	-0.245369
10.340615	43.974989	0.256464	-0.584189
14.592934	-26.931938	-0.784305	0.532902
26.387911	47.37888	0.88035	-0.347063
16.290928	33.352369	-0.421398	1.144795
59.634905	60.425795	-0.053509	-1.852185
-47.689304	34.649424	-0.604388	-0.525519
39.310422	-41.125629	-0.693797	-0.313633
38.085257	58.006777	0.435935	0.802612
58.326879	4.278086	1.905012	1.559283
-43.060106	45.116013	-0.778605	-0.167454
47.404953	51.991497	1.987039	0.26729
5.841756	21.205984	-0.334039	0.532902
-30.550624	11.823764	-1.505243	-0.819868
-59.207331	-38.655787	0.433966	0.12725
8.478148	16.842356	-0.439188	-0.096297
42.208654	46.753856	-0.514248	-0.446629
-53.424009	2.764631	0.096719	-0.344594
-59.575093	50.937818	0.268441	0.548829
20.333405	-57.402397	0.085453	-0.252718
-20.001304	-44.633074	1.171765	-1.112315
-45.108114	15.42218	-0.336785	0.529859
58.316642	59.826046	0.819385	-1.371578
13.316154	-43.667942	-0.160772	-0.062495
37.208201	32.582567	1.304908	-0.029213
13.781541	-42.657107	0.018298	0.191813
-23.551739	55.421017	1.739085	0.149828
34.615876	-57.747176	-0.308416	-0.893227
-31.215142	18.043633	-0.1651	0.538083
-37.695487	-50.948359	-0.119237	-0.618034
27.811319	-9.199817	-2.414268	4.950487
41.462859	13.433821	0.581467	-0.141705
-61.366608	54.06196	0.232043	-0.455391
44.349283	-53.900064	0.483766	-0.458649
0.192123	27.068185	-0.307972	-0.534649
47.287105	2.617004	-2.130274	0.288015
-12.639432	24.702082	0.119645	0.195627
54.263216	20.948404	-0.839371	-0.019975
34.248783	-53.981194	-0.170318	-0.392185
-11.345684	31.057206	-0.891834	-0.593652
6.260186	-7.628313	-0.633524	-0.169952
-9.634214	-40.748113	-0.457229	-0.006411
62.461394	32.434607	0.766065	1.140744
-23.961484	8.67263	-4.032829	1.139208
51.814326	51.561902	-0.845313	0.474844
-58.373972	-25.840876	0.155489	0.222468
59.323157	-34.392857	0.621862	0.495665
-27.254512	35.551005	0.746171	-0.83738
-42.771018	18.748471	1.253337	0.735182
4.449992	-5.696306	0.044818	-1.150339
-16.173736	54.990341	1.500551	-0.91505
-1.043829	-0.674077	0.285754	0.655692
-5.949591	16.602143	-0.255202	-0.227247
32.660317	-44.260164	-0.112703	-0.119964
49.763741	19.356996	0.046822	0.121219
-37.10495	49.98147	-0.880939	0.47808
5.42787	-57.560639	-0.372582	0.354684
-49.01869	55.272746	-0.19352	1.366386
31.874053	11.173563	-0.089619	0.37473
55.510804	-41.854456	0.298872	-0.618201
-29.464724	23.842632	-1.233244	1.959551
1.437992	-45.256021	-0.351149	0.134955
-43.820351	-62.106026	1.175164	-0.839118
-49.903883	50.3294	0.314679	-0.800353
52.049883	-25.694999	0.765346	-0.179874
-53.671477	-45.178965	-0.59287	-0.200644
2.340323	8.161959	-0.200372	0.139256
57.214162	16.831863	-0.793635	1.056538
5.737671	20.199721	0.166332	-0.175783
-40.146271	40.640137	1.390055	0.555671
-25.418876	2.268415	1.804175	-1.520966
45.58025	-44.887885	-2.551348	0.95093
-13.943011	-60.357446	0.759376	-0.037055
-12.570718	-46.134597	0.568447	-0.504009
20.654993	-10.101117	0.440748	-0.755401
43.172491	24.287877	0.031394	0.308984
44.723354	51.185467	-0.691626	0.385014
21.967113	-32.149319	-0.471543	0.252883
43.375604	46.911222	-0.52781	-0.140914
-21.520002	-52.146193	2.597399	1.07008
-51.40688	-9.562724	1.472294	-0.400732
-13.513208	-22.095322	0.185688	0.225558
3.328912	54.76301	0.386466	-0.131078
0.974383	-34.59875	-0.939676	-0.400009
-21.365476	20.519245	-0.475693	-2.154465
25.792768	19.951701	0.18592	-0.105355
2.128446	-61.729493	0.337895	-0.301329
7.31994	-9.827974	0.438779	1.401042
-33.285084	-17.384837	1.147865	-0.348558
7.406031	-48.161291	0.169085	0.21123
41.702561	-41.746797	-1.232875	-0.224741
34.52796	7.668853	0.78604	-0.466634
32.065726	-25.458844	0.040292	-0.00423
37.624692	-28.564396	-0.5745	0.286947
20.902987	-12.610247	-0.985696	-0.209969
10.297412	55.744364	0.112117	-0.663535
41.967729	39.606433	1.43238	0.514869
29.131762	-52.74237	-0.413455	-1.018219
10.25062	-11.525296	-0.370046	0.163572
53.47473	37.172111	0.160824	-1.036523
-4.274672	37.268648	-0.036541	-0.780296
-45.451081	-28.013841	-0.039967	-0.292963
10.836663	-35.285281	-0.124063	0.127827
-10.870236	61.164353	0.607223	1.164929
60.12749	-0.834378	0.211395	-0.690711
59.928762	-39.480074	-0.002468	-0.493689
-5.864895	-8.581301	-1.160717	0.974916
-1.605656	-14.002135	-0.563621	-0.531295
33.511738	-31.97144	-0.285547	0.067091
36.358238	-46.619533	0.306321	0.130826
17.716548	47.529805	-1.726944	0.140292
13.730662	29.137134	-0.690999	-3.219143
36.108791	-40.650103	-1.179304	-0.017245
-34.245834	38.155189	-1.018015	0.273842
47.086152	-38.940925	-0.742684	-0.564443
22.715919	59.753185	0.217916	-0.667513
40.763364	54.238738	-0.310025	1.911977
-2.845689	18.982528	-0.005295	-0.49698
-45.392334	32.27506	-0.875292	1.083995
-41.062993	-39.697641	-0.435604	0.263417
7.292367	40.979545	0.436774	-0.317331
46.915298	-26.816089	-1.005666	0.945407
-33.572803	21.743695	1.005297	0.700725
-4.45677	31.733962	0.356228	-0.075839
20.873313	17.275502	0.199209	-0.026925
34.098198	21.351238	0.225286	0.299122
22.571343	22.504937	-0.140344	0.120859
-25.234842	-0.45868	-0.39301	0.01719
-39.928141	52.867479	-0.095181	-0.132988
-49.777462	-3.788856	-0.293744	0.927479
-62.120264	-10.987666	-0.598475	-2.93543
-0.843006	48.001189	-0.159937	0.05084
-16.328818	-19.228476	-0.001455	0.396495
19.610354	51.266816	0.35234	-0.344692
20.646266	56.248424	0.66069	0.420018
-11.57638	26.469686	0.163562	-0.390411
-32.005263	-4.022439	0.432041	-1.659913
31.929453	-56.42488	1.216103	0.001154
-47.023944	-41.127585	0.113272	-0.074501
26.71876	26.311524	0.707677	-0.772168
-28.697809	-36.108495	1.098916	0.309905
37.405126	-9.880088	-0.123658	-1.4772
-52.051431	6.074725	0.122771	-0.575074
-15.487052	35.328327	0.163051	-2.63224
-37.486775	37.643676	0.818254	-0.334283
44.458691	30.377936	-0.850559	0.380865
18.668793	58.679761	0.322436	0.204509
21.068846	-60.355657	0.339663	-0.237276
-10.034517	37.324594	0.125465	1.279182
11.437134	-17.414652	0.985183	-0.407868
22.381683	-45.329122	-0.12607	-0.429869
13.915957	50.88619	0.088151	0.013395
-31.648056	14.329286	0.593547	-1.751927
-24.888573	39.956002	2.346188	-0.650075
-38.793378	6.905729	0.029074	-0.186445
-26.796372	-59.137571	3.382549	1.856778
-17.239681	-49.067284	-1.687364	-0.780181
14.19621	6.041081	-0.117732	0.081266
-16.649226	-27.902066	0.893796	1.030957
-61.620541	4.152064	-0.679697	-1.945624
-8.133837	-18.093809	-1.220701	0.53793
-31.161399	-35.964795	1.168363	1.028812
-58.152927	57.151543	-0.230007	-1.037077
-2.169942	-28.958186	-1.860504	-0.350609
3.593014	27.177916	0.22326	-0.641203
-17.867002	-25.595921	1.602042	-0.385962
37.444277	35.272348	0.524712	-0.187451
21.633247	26.250899	0.240702	-1.124178
-60.465471	50.217869	0.02639	-0.279078
-25.94968	9.888355	-0.351347	-1.687993
10.496574	2.846436	-0.61463	1.011203
46.431654	9.014462	-0.621468	0.456764
9.844766	42.3857	-0.024925	-0.159409
14.81935	-35.792673	0.332754	0.08309
7.340578	-7.752335	1.956036	-0.092355
20.513944	31.777877	2.172858	0.175305
-3.206532	-12.060007	-0.126017	-1.499513
31.349631	-44.815325	-0.051228	-0.175777
11.257008	24.752839	0.493243	-1.372404
25.578569	32.750938	0.682243	0.390719
-39.035213	9.516156	1.959935	0.646671
-9.515368	47.403216	-0.112369	-0.13395
-21.178168	61.420975	-0.228351	-2.498186
3.583017	44.727906	-0.304084	0.541087
46.36677	1.908933	0.856002	0.086144
-53.079939	-47.280296	-0.57825	0.248534
57.337841	6.239204	0.067029	0.622967
5.98889	2.7972	1.223612	-0.214791
18.770747	4.6788	-0.49749	0.423119
30.365463	9.962161	-0.906874	0.144963
46.052625	57.192698	-0.047147	-0.616104
-45.469382	-22.11102	-0.184373	-0.282789
-28.255346	13.626883	-0.110972	-0.258626
25.199686	-36.050617	0.00857	-0.014141
41.69019	-24.431008	0.539205	-0.369941
2.169741	56.54634	0.366751	-0.285331
59.946774	-36.521375	-0.215709	-0.197854
-17.209944	-37.21207	0.076529	0.604468
-54.864593	12.748393	1.518447	-0.479741
56.396226	36.0979	0.223242	0.986102
-61.186367	2.971091	-2.102564	2.483605
-41.591284	50.101745	-1.537131	2.040917
58.233002	-3.866553	-1.489309	1.546978
-3.811013	57.2567	0.495973	-0.87114
39.612865	41.376239	0.32725	-0.305855
-40.747227	20.432524	2.964233	-0.452616
-55.361523	32.189181	-1.864722	-1.03296
36.454358	-49.332385	-0.196146	-1.700696
-50.901741	-29.652478	-0.025006	-0.259487
-55.193252	-41.092061	-0.338583	-0.155012
6.293448	-30.293395	-0.197694	-1.47783
-5.616722	5.62957	0.004292	0.350255
24.152879	-17.687939	-0.714943	-0.673805
54.411057	-41.428972	0.405136	-0.078159
-34.788766	-43.810963	0.431561	-0.564164
-51.705129	11.803338	1.318482	-0.173916
-21.608546	-45.731941	0.379681	0.724476
-59.175291	9.30167	-0.701337	0.885485
31.290325	-47.255046	-0.292871	0.672262
-52.556575	8.386562	0.665885	0.021029
-41.78345	-58.900685	1.836049	0.665175
54.914717	-25.10225	1.642044	-0.368114
-47.65202	49.399872	0.550829	-0.105847
-40.372019	21.943749	0.820772	0.213404
3.809727	25.366575	0.024914	0.940562
-29.453299	56.179317	0.160916	1.52542
-39.84003	-43.180708	0.104145	0.722979
-10.275593	-24.196358	0.924796	-1.464246
-42.871124	16.302216	0.851166	1.081069
-20.660463	-32.835849	-1.1919	-1.352442
33.497725	-57.083278	-1.351735	1.106647
42.860248	-0.333596	1.933837	-1.047547
37.806125	-16.07007	-0.221346	1.542564
32.271295	-29.871293	-0.076711	0.082881
4.339037	-53.916272	0.248515	0.114964
24.078976	17.969964	-0.462973	-0.245878
36.141163	26.727794	0.192709	0.244284
17.804368	28.855423	2.000966	2.658301
15.223248	52.609662	0.489941	0.670193
-53.301023	-28.811862	0.243304	-0.024266
59.933415	-11.424967	-0.595688	0.912028
-39.785992	46.727064	0.090262	-0.016846
12.034587	-41.87791	0.247317	0.165207
-54.471995	-7.672087	1.610526	-0.799417
24.796743	-50.080704	0.30383	-0.123367
16.705086	-50.041003	-0.004496	0.013949
40.354997	47.675149	-1.431801	-1.28383
-38.089912	42.635699	1.828915	0.034973
-28.302985	35.944935	0.164249	-0.67109
-57.147303	28.950147	-0.003262	1.970135
-30.551993	-36.94242	-0.474836	0.46065
4.221957	19.3807	0.343117	0.508468
62.278708	-16.558805	-0.583466	0.892074
-31.95674	27.961222	-0.601015	-0.306353
56.301961	60.632505	-1.711789	2.635664
53.818248	-21.501645	-1.986636	0.403137
-3.836617	22.015393	0.391439	-0.437204
38.934583	42.17471	-0.822934	1.427004
-26.23081	-39.714307	1.037812	-1.732009
15.737519	-30.650606	0.016845	0.006258
5.470409	61.621672	0.04068	-0.231535
-12.876598	-25.247025	0.846098	-0.322241
6.838533	-49.065063	-0.215274	0.057846
8.070174	12.139007	-0.014952	-0.049931
13.439946	46.988683	-0.504779	-0.232578
-17.509701	-38.306567	0.030869	-0.061928
-52.341898	40.462622	0.4519	-1.533989
15.762043	-26.34507	-0.190289	0.517801
-25.968712	-45.611238	-0.597296	-1.188212
-23.158712	5.325523	0.698857	1.082862
16.762349	-51.965244	0.016804	-0.418272
-11.041927	10.457178	2.943879	-1.422631
-13.315022	-4.577904	0.817522	-1.712323
-9.679033	60.817625	1.510779	-0.050111
10.48436	-14.845155	-0.320696	-1.937506
-46.889693	-23.757394	0.076067	0.075432
39.587178	17.633379	0.364791	0.00599
11.634848	-58.579995	0.107725	0.094396
-40.416849	60.40557	1.321236	0.108492
-28.455958	57.204625	-0.545957	0.405512
43.449368	41.635143	0.248117	0.938805
47.90541	-55.711456	0.058585	-0.19361
48.608428	29.671598	1.604437	-0.688053
-54.024767	43.434678	-0.08097	0.094217
11.429379	-1.856334	-0.018912	-0.345812
-42.124572	45.757753	-0.282808	-0.984669
-59.397826	35.524013	-0.278886	-0.31074
-52.573046	-10.986301	0.948931	-0.524243
26.995005	3.26523	0.175202	-1.170985
1.814089	-22.811537	1.482439	1.306092
45.266276	37.889088	0.499087	-0.524106
-51.036636	-35.966822	-0.243127	0.277397
-33.173163	28.325451	-0.229223	-0.170283
-33.465685	-58.137592	0.830265	-0.236296
-32.730718	-44.569929	-0.592452	-0.937484
-29.376651	-42.21787	-0.4333	-0.693608
-49.26567	-61.497102	1.159804	2.375691
-26.45426	41.358489	-1.309323	-2.492534
-36.348473	1.188549	-0.040466	0.205308
10.856803	-46.771291	0.099862	0.101099
61.251669	41.45463	1.863204	1.443251
-49.731412	-21.276442	-0.348043	-0.239605
-51.579411	35.319301	1.038837	-0.73402
26.338645	-54.468688	0.404905	-0.364885
-9.193015	41.211924	-0.079051	-0.353706
56.295654	49.190216	1.538689	0.77948
-38.063421	-28.458907	0.089572	0.762546
-15.215512	22.575921	-0.816807	0.492963
-42.461997	42.266641	-0.461802	0.78741
-3.566333	40.519351	0.017008	0.056169
-56.815357	41.322942	0.37437	1.35331
-42.105126	53.308154	0.862742	0.591889
-29.157457	29.901215	-0.019642	0.286403
1.817855	35.245041	0.423824	1.260226
-7.127678	8.161526	0.135895	-0.113213
13.577519	17.498266	-0.405826	-0.020999
-11.426497	-3.891794	-0.494883	0.466168
13.722297	-47.382122	-0.018697	0.048404
-26.472344	56.854443	4.493034	0.275709
21.823164	-20.273211	-0.113233	1.637843
-52.033063	-12.355665	1.335524	0.644797
-53.730305	7.372028	-1.345191	-1.437361
-30.209651	-44.618224	-0.937354	-1.275135
-19.035797	48.244494	1.288131	-2.548442
-24.471421	-27.70885	0.489591	0.599248
7.140827	18.573387	-0.170032	0.379455
-7.974664	52.167151	-0.25909	0.685757
10.967386	60.771645	-0.076252	0.220605
-46.435445	57.971808	0.101537	0.458263
-20.86346	-37.447923	-0.585694	-0.438798
62.272861	17.309331	0.344505	-0.089078
-45.04797	59.918326	0.016089	-0.051091
-4.446154	-6.565404	1.193781	0.714535
24.752918	20.935296	1.043015	-0.431416
27.86298	61.458439	1.489106	0.816464
-6.314505	35.169606	-0.061741	-0.918316
-9.312493	28.749808	-0.625478	-0.482444
-61.275763	-19.835382	-0.161239	-1.23956
4.609026	-10.786041	0.607184	-0.040836
-36.229952	-39.85296	0.250196	-0.041441
-2.887363	56.656886	-0.105848	-0.278779
-5.354016	35.694542	-0.234571	-0.554248
12.640397	61.797348	0.035557	0.202956
-53.350904	-11.818882	0.705988	-0.271951
25.146448	8.24771	0.039296	0.333795
-36.091761	45.12269	-1.23841	1.149878
25.195618	17.742002	-0.800988	0.068836
-61.690222	-55.064201	-2.678413	0.845205
-12.071327	50.409498	0.426366	-0.11748
-53.509029	-37.548191	0.145959	0.044877
-48.653497	-27.282179	-0.370059	0.056552
-48.705401	-42.214644	-0.394287	-0.009157
60.787906	-43.640429	0.131417	-0.021168
27.60834	29.378282	0.211671	0.386971
-47.885204	-36.626626	-0.133332	-0.138169
-34.122953	23.678741	0.277969	1.142832
-21.188598	-35.544519	-0.960571	0.738948
-8.623781	-12.205088	0.685805	-0.298775
55.77177	13.902649	0.680519	0.427982
-3.892931	25.344039	-2.220384	-1.171082
-0.858649	-20.194909	0.151437	0.881345
21.277638	3.181471	-0.519321	-0.478958
-24.126382	51.116968	-2.480974	-0.616347
-31.731227	1.660427	-2.825709	-0.803252
-57.618101	-30.870634	-0.144689	-0.235647
46.427043	-18.807004	3.467267	-1.190165
4.251898	51.367378	-0.24806	0.005844
18.589442	41.877968	0.526689	-1.071871
-12.254662	13.123596	-0.254448	0.066871
58.720779	60.744398	-0.570716	0.055864
-43.113369	29.869703	0.089102	0.782841
51.440948	58.358004	0.476431	-2.941847
-4.205439	10.038946	-0.355386	-0.742718
49.448227	22.486691	-0.085569	-0.647462
5.582064	-21.716102	-0.372367	-0.561076
1.966568	31.157	0.432243	0.381348
-2.335362	5.601919	0.429666	-0.359924
-49.473166	30.311612	-0.130701	0.050278
-2.112176	53.905901	-0.494839	0.059808
10.8388	19.134846	-0.638952	0.31482
25.825588	-36.984432	-0.217544	0.419674
-32.937498	4.837172	0.218873	-0.095587
-2.943008	21.346751	0.274416	-0.761721
-62.221842	3.164714	-0.668437	2.601784
46.5338	-40.483334	-0.199503	-0.810374
-45.775235	39.260763	0.649623	-1.036971
7.404087	15.088994	-0.048223	-0.397821
36.423058	40.566447	2.15508	-3.215956
1.48739	17.457219	0.519003	0.071068
-53.543479	1.598633	-1.053491	-0.928919
55.902001	1.086878	2.044386	3.057276
49.669418	-49.247034	0.039454	-0.482708
-49.09661	-55.097845	-0.134682	-0.292233
30.269524	-36.637921	-0.227166	0.048711
-41.565194	-48.224404	-0.140313	-0.46041
35.986427	-39.567524	0.262888	1.152198
-8.759944	45.654965	-0.483179	0.059601
-38.571484	52.931716	0.663853	0.246314
45.130262	56.342839	0.658124	0.273916
26.666289	11.531164	-0.227623	0.548916
-3.728431	39.414894	-0.310706	0.166982
-8.446652	-27.060349	0.409304	0.492218
21.814564	18.106666	-0.071395	0.711623
-42.895973	31.157487	-1.191035	-0.118424
27.401475	53.068176	1.165908	0.552837
-7.201612	37.008352	-0.372319	-1.207199
39.566845	-24.077585	0.233655	0.292531
-36.160906	-32.063364	0.534842	0.088435
15.812364	-55.998102	-0.242594	-0.282328
-49.645678	-51.691161	-0.695811	-0.154
-15.147236	-12.471896	0.021326	0.984546
42.678372	16.359965	0.387724	-0.67049
-30.530276	24.752245	-1.394716	0.293556
-59.627006	-37.646495	-0.02986	-0.179853
-23.953226	48.974551	0.403291	-0.389514
59.140524	-51.38906	-0.199724	-0.360071
54.788593	52.535009	-0.296176	-0.840654
-3.913681	-35.694143	0.755878	0.150313
-48.573677	-15.548838	-0.454243	-0.387078
33.928371	-55.993139	0.584044	-0.640482
-29.973752	-17.881003	-1.070707	0.32675
-14.697645	26.155436	0.721035	-0.556411
-35.967809	46.868838	0.209874	1.631752
6.899195	37.666259	0.484342	-0.136199
-5.795105	-51.534083	2.032924	-0.267772
-61.192162	-1.336885	1.141413	-1.206591
29.451696	-62.00422	-1.467267	-2.245159
-39.889445	-23.377055	0.340926	-0.243488
-26.475468	-36.4682	0.054069	-1.670232
45.091222	-42.629773	1.008537	1.404371
-42.921641	58.982559	-0.235538	0.906053
-50.289916	-38.042134	0.431261	0.246587
44.956086	-22.337322	-3.702585	-0.01158
-49.952467	-8.703482	-0.305048	-0.615554
-45.722016	13.055264	-0.738046	0.102064
31.948166	3.449605	0.789988	-0.558381
-9.308864	19.594592	0.793313	0.138689
-42.804656	-56.705727	0.277298	-0.549908
53.865588	53.146333	0.982869	1.171612
-38.451562	44.797586	-0.128929	-1.176936
-55.627816	52.416319	0.806559	0.734558
33.833701	-49.142961	-0.352608	0.643319
-26.385825	-48.613335	0.270609	-0.052059
12.14727	60.840843	0.367245	-0.10191
-52.716818	-39.607046	0.276411	0.216021
-61.874881	-27.394327	-0.28331	-0.228478
-52.45047	-9.667322	2.268517	-0.170817
47.343388	-35.557258	1.271433	-0.96984
-41.844862	-8.75902	-0.311995	-0.495742
-48.787681	8.68234	0.087164	-0.186582
40.331765	15.089776	0.63516	0.013081
32.36656	-47.520909	-0.051204	1.32521
-32.487713	41.373971	1.116942	-0.08242
-36.669556	14.679619	-0.091557	-1.544217
-55.43412	-28.352244	0.172685	-0.260687
24.503695	-16.110308	-0.404099	0.332909
32.949473	11.334897	-0.628126	1.032234
47.396888	8.644449	-0.456671	-1.071034
-25.87204	29.654924	0.601622	0.366923
10.948831	-41.999997	-0.239146	0.202634
-44.101319	18.49056	-0.234263	-0.073197
-13.597629	-45.67219	1.201985	-1.160473
6.274605	-52.026893	-0.463605	0.146085
-56.664153	6.742656	1.307703	1.498276
38.072358	47.476011	1.670078	0.143937
3.661611	21.300499	0.261565	-0.264341
3.110576	-5.289892	0.069713	0.549588
19.983657	55.38091	-0.231507	-0.133491
16.761542	13.94184	0.096777	0.620932
40.139317	22.534665	-0.020011	0.181216
2.80457	-21.662148	0.339598	0.185889
-61.408727	58.972069	0.208331	1.82907
-17.570862	-13.170629	-0.517211	1.219688
24.108726	34.487031	0.829169	-0.379956
58.58729	-8.209482	-0.720541	-0.737428
34.126629	12.944181	-0.271642	-0.440553
7.242352	-28.56721	-0.40172	-0.414374
41.629145	-27.710803	0.414674	-0.234954
-5.76328	13.938042	-0.475445	0.4341
52.837665	56.045369	-0.643825	-0.218541
-46.505399	37.620025	-0.542377	0.69216
24.887475	33.534639	-0.827156	0.900437
6.771604	-39.335049	-0.135913	0.001434
11.405742	-0.776165	0.650932	0.437483
34.960315	30.568984	0.395967	0.893915
-50.306392	-18.638165	0.050497	0.212539
56.106853	-31.339403	-0.42997	-0.633184
15.981498	-57.943771	0.249758	-0.246924
16.408144	4.645512	-0.173867	-0.31263
-43.775084	19.902439	0.362422	0.147056
4.040121	53.964793	0.098387	-0.094972
1.495298	-46.826155	-0.175583	0.505529
12.397871	12.977222	-0.022237	-0.122127
17.543176	50.611835	0.445764	-0.343575
22.901212	32.354099	-0.073682	0.357096
42.962303	-53.967829	0.379815	0.297488
19.048716	3.451516	-0.110311	0.13157
25.608003	30.059954	-0.144325	-0.23459
-12.386268	-28.098204	-2.813516	-0.185493
49.682403	-3.789528	0.530225	1.37923
-29.264138	0.660101	0.870896	1.673439
26.491957	54.749043	-0.375109	-0.874122
15.179078	56.858445	0.214001	0.57111
-51.043214	45.005894	0.967102	0.148486
-44.694794	36.401115	0.167651	1.358952
-56.609778	58.528345	-0.08703	0.122222
0.122083	24.091971	-1.754118	0.016193
18.49008	56.713715	0.420508	-0.048983
27.984388	-32.127955	-0.345886	0.010975
-31.664289	-39.466103	-0.504387	-0.165037
-50.544528	-33.013555	-0.067008	0.079835
-33.780051	-33.981901	-0.387675	0.746055
-54.560165	-60.846338	-0.836162	-0.575543
-48.735474	40.591556	-0.332834	-0.91447
-17.045838	42.493459	-0.268904	1.069262
-6.096929	43.679258	-0.219212	0.125191
-33.788129	2.442027	0.448536	-0.07279
-34.240444	-57.184968	0.00779	-1.024355
-59.740933	42.906592	0.253764	0.519475
4.420823	4.73195	-0.426017	-0.655255
14.143288	-2.15313	1.324157	-0.418634
17.721521	31.550624	0.697827	0.950903
46.277915	-59.378466	-0.275007	0.59677
-13.387877	-20.441751	0.148421	-0.549574
14.990959	-53.168438	-0.096139	0.06867
52.310941	-56.835803	0.810066	2.741833
58.682933	19.738687	-0.919397	-1.860889
35.818396	3.89522	0.077646	-1.525589
-40.27582	9.466784	0.549907	0.302398
2.774043	17.7105	-1.453777	-0.342373
59.078249	-45.839554	-0.436169	-0.298674
-49.767588	42.225697	-0.111877	-0.582869
-2.158384	44.177718	-0.3567	-0.218428
-10.288847	28.05578	-0.398877	-0.307498
-6.811955	-35.195527	0.506465	-0.518852
-54.215299	36.820985	-0.398218	-0.936701
-36.14194	-16.025748	0.883575	-0.336009
-9.576357	-5.775082	-3.705639	5.269595
-2.466219	13.817222	-0.295093	-0.29584
30.754841	30.133529	1.46304	0.079703
-59.818408	-45.221033	-0.338914	-0.138727
-19.573494	22.880241	0.437094	-1.999235
27.557435	46.467865	2.467468	0.111523
22.783543	58.44746	0.515147	-0.49211
-45.509022	31.154854	0.623546	1.137238
48.120539	14.114961	-0.626117	0.031621
-32.438889	35.058023	1.15041	0.638513
60.338318	36.337602	-0.238179	0.520725
32.462567	18.477655	-0.028925	0.410589
-46.91414	-29.66798	-0.353345	0.210741
51.560475	29.958308	-0.202681	2.550493
14.466258	8.930427	1.201694	1.908979
34.809734	-45.036062	-0.318555	0.640504
-32.996629	-41.886918	-0.042452	-0.580698
59.901872	-8.942218	1.290696	0.7324
-57.23308	-43.728027	-0.361614	0.159895
-23.673051	44.197356	-0.162143	0.306971
-35.934939	50.437946	0.768098	1.45336
-17.709859	22.799508	0.496008	-1.197841
-55.633651	-16.388288	0.228067	0.479473
-1.030931	0.897669	-0.157787	-1.28314
57.950941	-43.156713	-0.339511	0.841059
38.863866	12.524628	1.33397	0.155497
55.991464	33.509166	0.228999	0.316324
11.304621	-45.783475	0.159111	0.04268
-24.599139	-35.542506	0.311364	-0.492126
-15.512556	-13.648333	1.050601	0.579632
-33.978452	-48.070067	-0.195783	0.639941
-19.383032	4.37987	1.737243	1.037215
-7.867431	-25.50939	0.755961	0.23832
24.667685	40.963914	1.444758	0.225967
0.529747	42.287249	-0.028185	-0.125025
-15.365105	20.607083	0.348504	0.707121
49.86583	32.560121	1.058797	0.350396
17.983773	45.438021	0.39766	0.576652
49.873873	-48.140531	-0.757501	-1.985748
40.125264	25.311933	-0.375796	-0.00585
-23.911478	-21.914123	0.781157	-0.506104
-21.387798	22.52699	0.054451	-0.102608
-0.506658	-12.281047	0.977639	-0.954582
13.903319	-37.824095	-0.325956	-0.237799
-53.475485	13.474682	0.886167	0.004499
-53.158629	-35.676794	-0.166292	0.009369
44.223864	39.13268	-0.419701	1.075397
58.012219	5.399178	1.290685	-1.525063
52.216815	-22.189983	0.459674	-0.550612
51.595136	45.048468	0.51839	0.836263
-57.960646	37.464008	0.276917	-0.566152
-37.652336	10.527068	1.383049	-0.945802
-2.670854	59.973934	-0.016208	0.895755
-53.338219	-22.560642	0.045932	0.029327
-55.8842	43.051433	0.071185	-0.542064
-28.279067	-39.271341	-0.806804	-0.846191
-26.680677	28.982805	-0.757914	-0.630679
19.796996	60.560444	-0.190202	-0.420762
23.660801	-57.124875	0.03451	0.217444
60.338549	-25.385852	1.347331	-0.369018
4.832549	-55.619302	0.09683	-0.257334
-9.816699	6.623708	-1.477139	1.069814
-49.737875	-60.514761	-1.457664	0.379219
-41.110609	-58.089214	0.77925	-0.195656
3.566144	-48.99255	-0.091514	0.498076
-50.112225	45.628702	-0.324821	0.061179
7.214314	-47.020387	-0.368344	-0.018525
-46.851129	-52.756109	-0.310462	-0.258373
-31.833208	44.026206	0.510922	-0.856854
32.309771	59.079707	0.643793	1.212571
-56.389438	-47.436177	0.02142	0.866511
-10.217188	58.235088	-0.690851	0.153142
61.137271	-49.149605	-1.305826	0.944526
-33.730521	20.044868	-0.66554	0.263599
-12.04218	-36.556786	-1.296337	1.085156
-7.364172	15.135977	0.507419	0.125099
-28.458249	49.604774	-1.074502	1.402701
4.199997	12.899762	-0.597468	-0.179348
-14.33482	-26.980809	2.339286	0.035143
-4.564493	-28.183776	-0.727785	0.301665
16.673074	51.319571	0.562788	-0.10045
52.724623	-23.633016	0.27454	-0.074997
-46.206227	1.150828	0.581631	1.771911
19.315944	-31.981825	0.263961	-0.1631
60.627665	-10.379744	-1.694693	-0.344196
23.315582	60.906106	-1.459757	0.898029
6.607053	9.552136	0.148809	-0.310765
23.586361	27.504009	-0.274169	0.244762
-18.720929	12.722833	2.834477	-1.71274
-1.543611	49.871385	-0.069112	-0.092347
-30.021047	-55.56207	1.612073	0.870507
-8.692172	-44.49421	-2.052386	-0.971809
35.055505	26.058444	-0.416197	-0.432158
13.017182	-18.148513	1.293084	-1.079451
-8.142417	37.71173	-1.287261	-1.176835
-32.659659	-49.031599	-0.258717	-0.374747
47.259029	10.77869	-0.859244	0.64059
-57.244661	54.579358	0.245144	-1.587102
20.767128	18.426941	-1.431421	0.627423
-49.719576	-27.050519	0.250201	-0.426888
-35.336691	-5.963222	-1.426386	0.418992
14.444186	-24.415869	0.16188	1.298875
-39.519159	59.722281	0.979122	-0.952861
-33.025467	-18.770538	-0.953632	-1.793573
48.424311	48.578779	-0.192086	2.085224
-33.65918	57.387718	1.08863	1.727472
20.843565	-41.293345	0.160319	-0.042123
53.731773	-49.973145	1.916277	-0.35722
9.433619	56.41459	0.395787	0.128626
-13.745248	-56.991741	-1.355127	0.501961
-34.732904	59.785517	1.281601	-2.552173
-48.570693	15.063432	1.455367	1.543549
61.691428	-57.649848	0.83907	0.626666
41.364415	3.405702	1.042299	-2.019829
24.653128	-46.072243	0.090921	-0.510952
-8.141619	42.752044	-0.165416	0.065606
-23.438973	27.338043	1.600382	0.200968
26.966441	-38.815676	0.321035	0.307202
3.897752	55.778796	0.184169	-0.167145
10.622526	-26.552889	-1.515889	0.82922
-26.167132	-38.540937	-1.396632	-1.29946
-35.283547	-46.783427	-0.147225	-0.577739
-0.32934	-6.7916	-1.178496	2.751535
13.532931	-19.02946	0.734175	0.201464
9.472704	-46.736725	-0.227213	-0.070999
-39.891846	-47.336248	-0.187929	0.362314
-7.978566	55.783755	0.564706	-1.788557
-4.966013	54.602187	0.07883	0.172127
-60.226003	59.481626	1.091998	-0.829779
5.69162	-39.358133	-0.005677	0.281514
24.465191	-54.911514	0.012114	-0.187998
-38.88444	2.422346	1.256133	0.062721
-55.105908	-1.589337	-0.361439	0.11553
5.363729	-61.478778	-0.263572	0.306519
-61.272936	-26.504645	0.295755	-0.175071
-51.108443	24.282434	0.89341	0.738023
-18.482572	-23.990041	0.23912	0.59504
38.2742	15.719077	-0.044563	-0.285875
56.411095	31.289999	0.845176	-1.25995
-31.367468	19.173281	0.330587	-0.325038
-31.134087	-30.488574	-1.142263	-2.753889
40.255666	-57.3189	-1.376308	0.836042
-59.687928	0.475527	1.433485	2.59938
-47.702135	32.342341	-0.232997	1.082864
-52.939817	60.774039	-2.097713	-1.84086
5.235699	13.205519	0.522456	-0.123854
-34.395229	16.877815	-0.334889	-0.074497
-55.920829	12.427828	0.104669	0.046683
21.49377	-16.114374	0.829671	0.584426
50.018136	15.445296	-0.211103	0.586101
49.223277	-37.344855	-0.49196	0.17603
-56.964035	47.976145	0.272595	0.241898
30.508251	-16.804885	0.142376	1.157981
-8.64556	12.144872	-0.014173	-0.136235
-46.499374	-17.691757	-0.141394	-0.007142
-58.682729	42.73279	-0.867375	-0.393106
11.4164	43.711623	-0.025479	0.129556
27.094961	-8.254993	-1.701418	-0.5156
2.087511	15.40747	1.174012	0.148638
-12.884607	-6.350354	-0.752078	-3.028469
23.176389	-38.135913	-0.053641	0.086151
0.025334	11.5003	-0.179032	0.071603
-14.204365	-50.278773	0.694448	-1.061933
-60.102386	1.792777	-0.801901	0.620619
4.39393	-44.140355	0.044447	0.062532
-39.163842	19.159079	0.477954	0.080722
-1.691722	35.157562	0.041592	-0.014638
40.750752	17.503338	0.327139	-0.359831
-60.511754	18.642423	0.796883	1.09877
47.039539	13.932974	-0.400477	0.528446
10.001419	-37.296953	0.559634	-0.220302
-36.579862	10.326653	1.221299	-1.26711
-43.555519	54.108575	-0.071947	0.34354
-45.790258	-37.086325	0.290204	-0.469016
8.749574	-4.220515	-0.435147	0.429049
-32.452963	-26.300638	-0.188334	-0.211344
-7.581066	-41.32378	0.939288	-1.411632
-44.333293	12.609448	0.1285	0.411375
35.966942	36.76147	0.371783	0.535843
0.48462	-49.906027	0.785531	0.151819
47.461898	-14.742424	2.850184	-1.528888
37.442829	50.94724	-0.091751	-0.070954
9.252768	13.812204	-0.338366	-0.316309
11.207583	0.297402	0.066345	0.934581
-48.479886	22.293162	1.22037	0.690609
-25.921815	5.865464	0.268419	0.796233
-28.467881	-20.800854	-0.71793	-2.203202
-34.832852	22.135961	1.467414	0.399838
-58.993396	-53.637251	0.228243	-0.24038
55.718689	-40.347881	-0.044918	-0.666416
18.082457	13.063191	-0.7592	-0.517108
20.956134	-58.300274	0.243282	-0.080462
59.566854	14.281652	0.818722	1.248806
-42.568231	-55.628057	0.641497	-1.165692
-18.448134	-44.041764	-0.182044	-0.43031
-23.643031	-12.14849	-0.409582	-0.865088
-3.655437	58.316411	0.984568	-0.535524
53.905375	6.853214	0.94425	-0.979132
53.899606	14.631579	0.765903	-0.570006
-47.262346	-8.803313	-2.13983	-0.357368
2.535331	43.206917	-0.329322	0.031086
31.834313	32.47241	1.224767	0.558812
18.663561	-41.206519	0.165111	-0.298887
41.568844	31.784442	-0.729483	0.533679
-36.274458	48.271476	0.091311	1.843115
23.801589	59.634112	-2.067211	0.263214
0.777832	58.225919	0.010558	-0.087329
15.412777	-62.262404	-0.067052	-0.002197
-57.426736	-34.891688	0.179631	-0.068501
-19.718596	-33.317983	-1.211996	-1.299902
33.901075	-50.28216	-0.025039	0.62712
-2.481357	-11.189785	-0.686893	-0.293312
-50.885147	-14.003878	1.730715	-0.794729
46.776469	54.679145	-1.579161	-1.904057
-5.090291	52.424132	-0.107682	0.346009
-6.369169	-29.858491	0.068445	1.136354
37.771775	-2.698038	-1.815539	0.53265
-60.379157	-14.492865	-1.133369	1.113056
39.553703	51.507829	1.649387	-1.608591
3.724062	-26.12885	1.837685	-0.195016
54.014783	-39.146581	0.457642	0.149093
6.732465	59.844064	-0.33704	-0.05093
8.774678	28.878891	0.445963	0.221944
21.287443	-55.421919	-0.170961	-0.305804
53.013767	6.248353	-0.405333	0.792277
-14.245616	57.314802	-0.918587	-2.113306
-35.796015	26.157773	-0.036831	0.441863
-40.496047	35.490125	-0.902156	1.017359
-21.061768	38.292222	-1.801894	0.805007
-17.2288	-30.569662	-0.276261	0.08274
-37.128511	58.850064	0.802959	-1.102015
-54.801756	30.23757	0.3461	-0.397286
35.563957	-44.097089	0.412699	-0.179494
33.328177	-27.255542	0.703711	0.335287
62.25631	-61.201821	-0.501099	-2.804494
59.109252	48.37178	0.562297	-1.40057
-38.113923	-15.542672	-1.172018	0.129117
55.364817	36.280512	0.572225	0.382498
33.679933	53.001757	-2.17299	-1.476128
2.297136	-29.725393	-0.898878	0.498316
-62.1461	5.211227	3.010814	-2.169518
51.261582	20.778628	0.547171	0.533276
-17.428355	60.614923	1.380757	1.956217
54.743413	-26.220286	0.890542	-0.480712
-37.120021	12.575878	-0.328681	-0.824162
46.15651	-14.671808	1.451433	3.103996
36.64028	24.757385	-0.138999	-0.068188
-41.540818	9.850009	1.764252	-0.462307
-53.670002	-24.643063	0.063302	-0.242795
-28.634348	20.271704	-0.137067	1.045867
62.473853	15.715866	0.452183	-0.600697
-15.346827	-60.498927	2.447449	-0.071196
-2.850246	61.788693	0.275998	0.313635
60.662844	-41.562951	0.24643	-0.161773
11.037095	37.804977	0.477343	-0.025128
-61.904411	24.035522	0.019221	-0.538032
-6.42705	-59.059948	1.488215	0.691243
-61.312985	-57.490948	-1.252711	-0.697569
-22.060278	-31.265789	0.244392	-0.29571
2.860204	-12.522399	-0.552691	0.02131
39.286455	33.072922	0.652386	0.721327
-50.435918	-22.10862	0.257805	-0.18793
-22.81965	-26.353614	-0.800448	-0.443401
-9.067059	51.990863	-0.012864	-1.027975
12.781961	-37.92804	0.151894	0.057661
-30.992887	-58.127489	-0.089007	0.198856
-10.172792	53.614697	1.289667	-0.605484
35.015782	-31.294381	0.375947	0.648599
40.869745	51.169925	-0.615335	2.506237
-58.071617	-23.951208	-0.129245	-0.484228
-0.198895	-31.739008	0.252038	0.227666
4.082105	28.155993	-0.779736	-1.32789
-1.544271	-3.16223	0.232508	-0.278684
17.153309	-32.392385	0.084693	0.116725
8.465896	-21.305352	1.3243	0.032054
13.13614	-41.768336	-0.326304	0.150578
-36.991546	-25.020643	0.64556	-0.018112
-1.061914	45.747559	-0.242375	-0.165176
-41.175439	59.501461	0.619291	0.72309
49.989424	20.505718	-0.315664	0.114337
40.954704	-45.236918	0.10251	-0.031406
-10.162295	42.884626	-0.12733	-0.272812
42.869996	-27.852837	1.153977	0.188958
22.933534	21.198263	-0.103475	0.277279
9.762762	-6.363536	0.02083	0.809368
23.032151	18.261938	-0.595486	0.228877
54.097557	58.386685	0.533607	-0.035872
15.4504	39.686741	-0.422155	-0.702793
3.175503	19.032254	0.183641	0.277944
-31.489334	-22.329963	-0.412762	-0.185572
-52.004125	43.700309	0.236545	-0.526768
-18.47427	40.208599	0.902777	0.100118
-24.044181	-23.024889	1.139606	-0.725944
-25.029567	-6.88798	-1.776797	-4.12824
28.440219	35.54973	-0.0423	1.475853
-54.343843	-19.465695	-0.138451	-0.04007
26.93784	28.456759	-1.607422	0.570005
-17.567948	45.0964	-1.877512	1.598224
-4.580501	28.52913	-0.299518	0.534829
-7.683821	60.294114	1.284602	-0.154216
32.927769	5.313253	-0.537682	-1.154577
51.723959	49.892452	0.01235	1.375766
53.403743	-28.358189	0.181067	1.15714
36.190332	-58.268311	-0.181519	0.013717
-20.080869	36.266299	-0.677197	0.588362
37.938062	-22.414464	1.0882	0.200405
-61.316628	-46.911667	0.298988	0.105369
42.740443	20.761141	-0.084194	0.438687
-61.333003	-18.123289	-0.448731	0.818112
-51.409655	39.741975	-0.168968	-0.412542
-25.299604	-4.806691	-4.732775	0.135177
16.179694	25.834747	-0.153712	0.256545
58.042932	-45.553314	0.578047	-0.930738
25.875781	7.396722	0.147589	-0.237432
46.783419	-61.373924	-0.587438	2.62869
6.016811	-45.116607	0.23974	0.358567
36.787266	-41.90737	-0.117722	0.160626
19.797523	-8.182387	0.890721	-2.492228
42.883463	-24.491924	-0.629817	-0.235084
0.618393	-47.420349	-1.002888	0.216848
-45.820116	-48.294873	0.200896	0.147359
4.265061	16.099392	0.114294	0.146565
29.332167	-29.215297	-0.42017	0.086683
-35.495417	-23.433147	0.240791	-2.064265
-37.864218	18.046668	0.414193	-0.644319
56.790269	-25.589203	-0.184998	0.427815
-26.04546	-5.765186	0.338398	-1.992526
59.64657	-53.21601	-0.153085	0.052941
18.077839	-16.130521	0.451945	0.798362
-45.677818	4.712984	0.298012	0.34786
-51.697007	-36.880401	0.366153	0.392576
-29.529117	-56.918325	3.760693	-1.615289
-46.792112	53.025038	0.090644	0.295523
26.059559	27.84058	-0.116156	0.404183
12.314167	7.4788	0.141659	0.432024
-0.163823	-52.044866	0.643592	1.11981
47.651958	-34.191766	-0.012125	0.056454
50.520294	-32.205936	-0.815537	0.555304
53.394389	-4.087701	1.494003	0.800827
-7.236984	-52.924588	3.856065	-0.408799
-42.399706	47.020456	0.12169	0.074327
-31.695316	49.597046	0.872057	-1.094058
-58.246222	58.623289	-1.212091	1.14962
-49.012809	20.232639	1.23126	2.388973
50.642534	62.482455	1.308146	2.330744
60.02317	-4.15415	0.94287	1.391275
3.798245	-13.904689	0.158647	0.083825
44.247946	45.42963	-0.266773	-1.127185
16.708661	22.382659	-0.684518	-0.181664
33.381005	4.223779	-1.768529	-0.135248
-33.491105	-60.618804	0.836149	-1.785421
-41.26047	57.299413	-0.48667	-0.981081
-10.113347	41.78988	-0.202562	-0.061094
-54.624246	-8.848299	-0.002971	-0.048371
10.937471	-9.133418	-1.730753	0.710458
47.336082	19.88353	-0.171768	-0.669401
-33.885434	-2.266963	-1.613813	-3.198451
-31.588348	47.011306	-1.428479	0.228756
16.805906	-13.743349	-0.918834	0.312214
42.40854	-23.401005	0.171569	-0.228605
3.92192	22.337992	-0.624618	0.352219
-50.66189	-34.110491	0.205709	-0.364236
27.994821	-42.480972	0.105461	0.767707
30.090431	22.736421	0.592285	-0.245783
7.445744	44.403207	-0.100895	0.025084
6.372885	32.22658	0.061654	0.222948
-53.02483	55.609614	-0.223889	-0.682845
-16.830733	-24.764684	0.300846	-0.906028
-43.97482	-2.491209	-2.401374	-0.084121
-53.053039	44.138363	0.056718	-0.127478
10.201593	33.01254	-0.509706	0.490943
52.925754	28.932422	0.162811	-0.178004
-53.559125	-58.977782	-0.970186	-0.699315
-31.179865	-29.131525	-1.821618	-0.051514
-35.781914	31.510793	0.218185	0.048311
59.490533	3.436591	0.257248	1.572264
27.01161	43.534121	1.533601	0.014164
5.671206	-23.031533	-0.572077	-0.795475
14.869382	59.845707	0.057208	0.044571
-8.09064	43.916943	0.184145	0.278612
54.703558	-60.783733	0.781442	0.672688
-9.441865	23.110006	-1.653665	0.029515
-48.329013	-28.324148	0.108837	0.190319
-41.299559	6.360034	-0.17354	-0.635073
-49.323577	58.575314	-1.497873	0.990451
-37.112712	35.40157	0.120177	0.132653
12.349303	24.112413	-0.709687	-0.083378
43.200125	8.770254	0.036021	-0.005363
56.88791	-37.138489	0.004621	0.633715
20.114275	-31.236022	-0.028575	0.20097
23.715194	-31.31863	-0.374777	0.086441
-26.500737	39.972108	0.555497	-1.238853
-18.722548	-60.590135	0.858572	-2.825955
-6.327348	41.423071	0.126803	-0.619855
36.695904	22.936455	0.017404	0.162618
38.919652	-10.465181	-0.819928	0.60318
3.806522	-21.345619	1.609396	1.614599
-47.062212	54.069104	-0.787293	-0.399072
11.303785	-16.338388	0.775887	-0.118226
-31.569271	-59.110654	2.120328	1.067099
31.61213	33.549815	0.438648	-0.458463
42.553688	13.266812	-0.381474	-0.72158
-61.785056	-60.474326	-2.63809	-0.930906
-26.871413	-30.745092	-0.114069	-0.577754
12.504485	43.442499	-0.430084	-0.270466
-47.97035	20.310849	2.7259	0.298263
58.871861	-2.707834	0.290472	0.584785
44.300888	9.026467	-0.540129	0.636915
19.404513	13.190883	-0.872557	-0.893022
-18.649782	35.229805	-1.798367	1.704267
12.144527	19.390814	-1.451757	-0.59089
-9.735085	-34.361104	-0.192224	-0.49941
-2.827043	-33.374746	-0.161998	0.170018
-14.769088	-14.630693	-0.320558	1.730102
22.986127	-24.306149	1.673423	-1.132965
45.357255	0.878446	1.874567	-0.338204
8.967506	53.249736	0.148853	0.23669
25.294382	16.432519	0.291716	0.051891
-58.390101	-18.315861	-0.552672	0.229467
32.124323	-37.257841	0.258973	0.41414
5.452433	-46.022193	0.105794	0.817128
58.117354	-37.123093	0.098685	0.490441
11.732635	-29.331838	-1.098087	2.310877
23.433289	-14.051205	-1.35642	1.249944
33.36608	20.492814	0.120833	-0.179078
29.744295	-22.26606	0.539031	-0.086501
-3.754978	-46.145112	1.155647	2.337878
-8.375096	23.659479	-0.803691	-0.257803
36.049356	35.688061	0.24581	-1.068537
-20.42622	-28.029216	1.012545	-0.197828
-39.710831	7.495116	-0.683694	0.653035
18.070726	-13.767429	0.126319	0.280277
40.869376	27.995475	-0.718647	0.018322
-43.705184	-52.944033	-0.290102	-0.329143
8.823667	1.744044	-0.550057	-0.31984
-16.520193	7.653401	-2.334563	-1.908771
-2.29383	-59.256719	-0.798527	-0.191969
28.331986	7.609069	-0.376178	-0.886838
50.752464	30.975331	2.213627	-0.431573
-0.501454	35.392407	0.127849	0.660469
-8.897012	56.410186	-0.454889	-0.245486
-14.032074	-36.131885	1.557362	-0.809707
6.574627	61.732261	0.168387	0.044997
-44.198362	-35.609964	0.13457	0.480012
31.76081	15.050102	1.216868	0.908026
-2.511076	29.154799	0.478593	-0.452677
-6.14218	59.962828	-0.60036	0.0676
-5.939314	23.018339	-0.095842	0.025573
29.071193	-12.904037	-1.724973	-2.26121
-39.118863	-38.841271	-0.898662	0.808595
-61.81973	-37.24051	0.136091	-0.181597
7.548276	-61.251793	0.271058	-0.316742
30.135777	0.467336	0.174205	-0.36581
-17.382335	10.218732	-2.352674	1.240964
60.10639	34.084843	0.369169	-0.13196
-10.320937	29.158176	-0.486108	-0.582076
38.597851	39.10875	0.404714	-0.098117
14.267135	11.209988	-0.405381	0.651813
-1.007203	-54.443217	0.624684	-0.151123
23.044774	-19.670361	-0.025761	0.671814
46.721121	-53.780274	-0.299252	0.358671
56.704493	-54.233643	0.164307	-2.813096
3.615183	-54.760317	0.430377	0.63373
-44.149276	-57.227159	-0.791351	-0.437081
33.441917	-47.919861	-0.195043	-0.40743
-38.328566	30.550512	-0.044614	0.223885
38.284872	-25.641077	0.935619	0.025034
-4.023834	27.580444	-0.398551	-1.307334
-2.572587	8.505705	-0.08627	0.046571
32.471623	-60.854778	1.42927	-0.418492
34.884816	-4.449747	1.341346	1.222893
43.286974	22.068519	0.510573	0.186108
-49.689224	-54.050575	-0.463554	-0.452982
53.684401	-26.041838	0.162049	-1.058334
36.734429	-20.241858	-1.120487	-0.812335
-26.658162	-32.469403	-2.523387	-0.018423
-29.828632	6.547689	0.642667	-1.822941
-61.825543	0.914755	0.221907	-0.897397
5.699807	-11.461771	-0.27351	2.573668
13.523136	-45.528641	-0.235025	0.085536
-6.908861	61.242216	-0.127982	-0.621503
18.275829	-24.712983	-1.00511	-1.219646
5.061291	-1.289854	-0.536769	1.192606
55.765018	-27.375801	1.892432	-1.322542
-11.374358	15.18412	1.025204	-1.232881
-29.405735	-7.222998	-1.317543	-0.970688
-9.776776	-44.026124	0.602583	2.243586
-44.856899	-44.533584	-0.457671	-0.888822
41.31083	-25.552356	-1.328525	-0.923029
-47.670486	-45.693047	-0.209013	-0.102917
-20.858884	55.475347	0.360968	-0.402155
-32.098734	-17.453032	-0.466107	2.009942
55.383629	22.951063	0.464173	0.627284
61.457687	-34.872996	-0.019947	0.36973
-8.276643	-47.533566	0.154403	-0.076318
44.234578	-56.881858	-0.077009	1.467423
17.029606	61.596948	-0.12562	-0.056861
-37.363992	-37.475809	-0.070666	-0.221272
61.821304	-9.857833	-0.917517	0.970474
5.09613	12.116681	-0.336589	-0.205223
7.970137	30.591588	0.547954	-0.214815
-11.166175	57.451375	-0.315139	0.099298
4.888301	-33.058707	-0.088451	1.410609
6.618242	-12.076395	-1.489939	0.660581
-30.22827	28.89157	-0.000979	-0.08077
52.079114	53.675849	3.351539	-1.889366
-51.49228	-52.773785	-0.399577	-0.078848
-2.540943	-41.704517	1.538353	1.954157
-59.167396	61.299561	0.091118	-1.096243
-22.578506	49.124201	0.572522	1.986076
-7.014096	59.064149	-0.291147	0.226431
13.424901	-50.324876	0.166331	0.031322
5.926691	11.383988	-0.318019	-0.460837
-60.614769	-8.884439	1.09736	1.602515
27.285692	47.875848	2.922885	1.114754
60.568577	-20.566922	1.54292	-0.489723
-0.956051	-8.611575	0.161615	-1.184565
-47.392355	-42.968932	0.409214	0.066772
-55.890723	-33.214086	0.158527	-0.160692
-29.118396	-44.531443	-0.314331	-0.84155
-39.435006	-45.51584	0.090585	-0.209353
-1.630661	17.020484	1.027231	-0.429998
-29.624563	-52.853731	0.709269	-0.444518
-42.315418	43.445663	0.200773	0.281039
-35.522246	-24.570666	0.799772	0.576348
28.957933	4.264328	0.098836	0.381019
15.757633	46.598269	-0.295474	0.570419
55.257369	-30.646569	1.242051	0.107394
-36.305249	-11.029473	0.720396	-1.496803
-25.957349	0.694912	1.860711	-0.100341
15.680145	55.916767	0.108812	-0.289849
-48.099459	-61.247421	0.405804	0.110763
12.228878	8.57721	0.619884	0.069355
54.286183	-34.843042	-0.29218	-0.045972
15.603719	24.101311	-0.131111	1.026226
-2.313766	-27.730585	-0.106943	-0.092055
-16.31059	-32.514778	0.432552	1.039374
-38.734708	3.629186	-0.955806	-0.205441
-4.037713	44.464706	0.284547	0.266941
-4.550676	29.619844	0.182501	0.192599
59.619388	41.705134	0.761091	0.493698
3.851442	-16.024563	0.069805	-2.880489
20.681302	29.423518	-0.078867	0.133787
56.087291	-47.588875	-1.587692	-1.939547
-55.412165	-25.3059	-0.073203	-0.44463
33.667963	-33.072858	-0.042292	0.158548
3.809574	-2.957879	-0.8235	0.014452
-22.594961	-56.289992	1.862739	2.953114
11.590065	-11.593363	-0.446414	-0.155537
5.807761	37.117439	-0.306877	0.086859
-32.860508	-39.420812	0.245519	0.206698
-25.703152	19.705666	-4.237868	0.599679
-53.785181	42.302433	0.924323	-0.271576
-32.393795	-56.048552	-0.098527	0.086253
48.502064	28.541385	0.476014	-0.490903
52.567534	-8.973107	-0.689847	3.073191
18.387472	10.249995	0.41604	-0.297899
33.953221	6.230062	-0.500434	2.328077
13.056706	-34.969246	-0.068161	-0.198157
-34.717966	-52.742256	-0.393067	0.746139
-43.544914	2.776546	0.693371	1.418626
-45.443888	-10.050496	-1.24071	-0.484347
6.651338	49.516074	-0.040681	-0.134105
16.352344	-34.492517	0.172842	0.073477
-23.062852	8.369511	-1.721749	-1.331312
24.208618	15.757313	-0.381146	-0.125587
60.214397	-30.680867	0.40704	0.202963
18.543074	51.636812	0.063716	0.107872
44.900793	58.057154	0.268649	0.00221
10.800806	-29.875453	0.750049	0.527038
-51.259573	-28.658669	0.233056	0.127702
2.540642	-41.49304	0.907979	-0.490961
3.910334	49.190027	0.092802	0.101636
-31.060535	-33.889013	0.691839	-1.192436
-9.27966	18.561307	-0.066968	-0.523447
21.732003	-3.947462	-0.571488	-1.13437
22.404322	-35.103641	-0.021068	-0.102989
1.453823	28.06231	-1.326095	0.435793
[truncated: 8,001 more rows]
