# Supplementary material for: Self-sustained frictional cooling in active matter
Source: Nat Commun. 2025 Aug 6;16:7235. doi: 10.1038/s41467-025-62626-9 (PMC12328619; doi:10.1038/s41467-025-62626-9)
Supplement: Supplementary file 8 — Source Data [file 41467_2025_62626_MOESM8_ESM.zip › Figure_4c.txt]

# Columns: x	y	vx	vy
-32.66644	-5.755475	-2.33292	0.37935
-60.508518	1.484973	-1.924944	-1.453333
44.706317	-2.424076	-1.26852	-3.544021
-40.141244	-33.478399	-0.326681	1.988706
-42.435488	-56.601116	2.87604	-2.932958
-33.399044	39.652309	6.772942	2.426839
-50.145168	-34.077246	-2.087958	3.837768
39.181605	52.118963	-2.274627	0.110632
48.681545	-56.601287	2.019465	1.820941
-14.202424	35.263345	-2.237864	-1.403492
-52.536713	14.480922	-0.563405	3.419332
31.853424	25.603045	1.37932	2.25426
-48.935427	60.301924	-0.690671	0.511823
-54.801376	40.757971	6.095655	-0.401013
-55.933621	-46.327248	-1.508337	0.671202
-1.963173	48.451809	0.151787	0.601949
-6.659931	51.194679	0.061373	-0.020339
-19.800901	22.177632	-0.206432	3.275287
0.687287	-45.078881	0.400474	0.104963
-57.693153	-5.23297	0.593393	1.675627
17.62897	46.209034	0.492976	0.19387
-45.598549	6.264277	-5.152466	9.375503
48.919333	27.080805	2.294114	-1.780938
-5.493218	-40.656754	-0.405505	0.254239
-9.504107	47.676616	-0.265499	-0.236099
-33.838127	-15.632624	1.952356	-0.207813
27.547438	-55.654078	-0.09189	-0.066874
43.856188	35.784346	0.627989	-0.402113
39.935239	-37.968656	5.516681	0.151721
-45.368514	-50.294566	-0.381147	-0.738654
-34.5443	39.648213	1.212963	-5.313575
-9.915222	18.908794	2.097356	3.097661
-37.492736	-34.938995	-1.869858	-4.740161
-6.200004	6.153626	-2.021333	-0.88396
7.215478	51.393129	-0.039886	-0.080363
-21.651705	-43.545998	0.588073	0.112341
39.845988	23.802439	0.497171	0.548901
12.945166	45.653377	0.500947	-0.011874
-4.638754	-57.413069	0.105446	0.175297
57.092479	-59.136657	0.876153	0.466662
-46.276975	43.677922	1.242807	-3.852432
19.763151	32.592322	-0.385916	-1.295706
55.354147	10.776579	1.80683	0.235615
12.246951	8.03698	2.317394	-2.116579
-39.325249	-42.798013	2.871804	0.531326
0.247316	-2.053577	0.036737	-0.936661
31.628943	-6.350422	-0.547796	1.078922
-51.676777	49.488794	0.501344	3.533084
-7.758171	31.846434	3.49709	2.344938
40.27576	32.407525	4.245758	-3.300561
-13.774138	60.466406	-0.524385	-0.170862
-49.763283	12.903135	-0.297674	-0.895025
40.315574	33.895102	0.931497	-3.179821
6.33853	-32.210884	1.955438	-0.149028
-38.990919	-56.791231	3.251926	3.69472
-46.318752	51.982579	-2.916005	0.114513
-31.422159	38.222431	0.000091	3.553563
-42.701002	57.53961	1.968256	4.30568
15.482543	53.834373	-0.016555	0.033949
13.390276	-9.038521	0.337706	0.352176
-23.504828	-7.033902	2.975148	-3.19392
-14.307936	41.560125	-1.217128	-0.255204
-44.085496	-5.679343	3.61764	0.022319
8.521991	42.949192	1.144368	-0.445435
-11.046258	59.610989	0.324362	-0.247477
-40.724953	11.522221	-0.220692	0.934367
8.72313	10.624548	1.402469	-0.597508
19.305233	-39.559125	-0.486016	-0.243672
-7.853729	8.628905	0.059495	2.698773
-59.144297	57.504716	-2.44538	-0.454184
49.941193	12.046491	-2.40969	3.125936
10.837057	34.709528	-1.465502	1.148362
14.150106	-59.110597	0.136115	0.367066
14.567912	-2.532375	-0.473794	-3.437491
17.690154	-22.319675	-3.731876	3.116441
-11.870806	-13.446543	1.843722	-1.309001
20.994453	25.156813	5.309091	2.512956
57.781187	-18.411258	-4.245465	-0.315084
-52.056436	19.068329	3.941457	0.760869
33.554941	3.644634	1.824858	1.498809
-60.005706	13.167268	1.871027	-0.452812
-60.170633	49.245095	2.695921	-1.108922
53.330922	54.028283	2.68098	3.806775
37.889471	34.58431	-1.1191	1.4433
46.102784	-43.334454	-0.830308	-0.103893
-20.819154	-50.000459	0.470775	-0.478611
52.761232	-43.248649	-1.371545	-3.818564
61.94737	-37.786458	-0.897263	-3.672036
52.674781	-58.165811	3.554673	3.539237
-61.677695	-60.667256	1.222203	-1.812091
51.158782	-39.064363	-2.87567	0.592244
55.907437	38.55907	-1.898884	1.982737
14.273095	-46.795452	0.015913	-0.003809
14.510785	-5.625853	-0.48114	1.573098
45.645619	-5.577615	3.050956	1.989979
-17.741909	-3.70382	-0.001333	-0.150768
-34.593753	-24.015978	-0.699816	-1.602642
-10.733279	45.036619	-0.287537	0.930209
-32.064236	-52.038154	1.650072	0.834694
-36.241365	40.553543	0.514183	1.828676
-16.499192	61.330415	0.737373	0.951482
18.959042	-48.216473	-0.131313	-0.497495
31.145371	21.518087	0.009939	1.242807
13.64768	9.408898	2.965169	0.648168
-43.407696	11.832885	3.580852	-0.142662
15.123579	21.312372	-2.482388	0.919423
-49.931108	7.692214	-0.844938	3.998646
-44.602633	-16.879974	0.75981	0.112801
12.567067	-39.768212	0.477696	0.042949
-47.226815	-36.020519	-0.902596	2.018424
45.319681	57.223084	-3.451757	1.526326
3.258244	-30.430108	-2.335182	-1.255647
-56.716633	-11.841043	-0.200442	-1.382549
10.17274	-5.851924	1.592128	-0.10489
13.400491	-49.517494	-0.216419	-0.380465
34.994587	-52.203782	1.234523	-0.930181
-8.712558	-60.234253	-0.151797	0.46543
37.276711	-23.06837	0.617797	-0.564293
18.985056	-60.186225	0.322322	0.190483
-9.609225	48.785143	0.173735	-0.183009
18.613244	22.811106	-1.067881	0.560969
45.768393	-17.720278	1.086425	-0.462338
-8.189778	-32.516835	1.499844	1.198555
-20.600009	23.739383	1.745006	-2.465102
-55.601609	30.036796	0.511303	-2.44212
-29.361111	62.070843	-2.970892	1.505098
-13.662503	-38.512742	-0.673409	0.314288
41.608381	-29.711119	-0.728901	0.310569
-48.814081	-18.73445	-0.695813	-0.11278
-35.90715	-31.469267	-2.061813	-1.954749
-42.968847	-2.983741	-1.614792	3.583275
-16.672514	-31.429698	-1.843702	1.408908
20.435124	44.648622	-0.039027	-0.521914
-22.825854	-31.996488	1.657487	2.014368
-10.987112	-10.694892	0.415956	1.279313
28.597622	26.739549	0.25149	-0.112842
-32.023477	60.986806	-2.970082	0.869638
-20.366469	-56.482718	0.662063	-0.165155
60.805135	-51.243418	-2.384749	-1.075392
9.15565	47.954262	-0.704062	0.177215
9.204896	55.602227	0.292992	-0.02671
43.612225	-4.457309	1.038014	2.250829
57.449546	-56.991663	4.742297	1.058563
33.786669	-34.445454	-1.882085	-0.596938
-30.966798	1.54997	-4.472228	-4.250821
46.512043	-26.879282	0.03128	-1.17858
57.403998	59.636468	1.084709	0.04232
38.65123	-2.112183	2.676906	-0.412821
34.124843	49.245534	-0.698919	1.255339
38.882108	-46.277966	0.065251	-0.844959
-39.410189	-34.463454	1.481033	-3.571814
30.920246	59.019649	-0.450058	0.850405
-19.340655	-10.89585	-0.327753	1.299669
4.735679	-28.868575	-0.204359	1.271905
-51.290588	-38.115567	0.084148	2.38576
15.756012	-58.164735	0.255195	0.451815
23.522817	32.879628	-2.616088	-3.018059
-3.842237	45.284297	-0.152802	0.614713
0.637395	40.06683	-0.938196	-0.262488
-59.037169	-58.416336	0.047021	0.011864
-38.008694	-16.904786	0.459974	3.935435
-57.731762	-1.131757	-0.456903	2.415199
39.928729	-32.471435	-1.94901	-1.173811
2.954673	-10.10701	4.059727	1.658011
-12.831018	-20.813113	2.146403	0.864377
-15.132602	55.743512	-0.472001	-0.067342
62.00463	-51.697419	-0.312735	-0.366862
16.99224	5.006468	3.825787	-1.381369
22.551324	-33.739186	-0.922579	-0.467649
47.891327	-38.617861	-0.16355	0.006599
21.767896	56.113611	-0.242389	-0.027602
57.975954	-21.650286	-1.495304	1.68311
-25.423546	-61.467137	-2.321806	-3.348522
22.456546	42.303306	-0.001594	1.540076
-61.439504	-21.472218	2.897105	3.443835
45.932457	8.392615	3.008642	-2.438756
-6.985747	-61.492764	0.023952	-0.18968
-13.213279	-51.171902	0.751039	0.1794
37.020416	62.457259	-0.339987	0.423936
46.341843	45.040692	0.684962	-0.400145
17.407283	16.990052	-0.710803	-3.649959
-7.912664	-34.387491	-0.788802	-1.17828
21.529877	-49.41071	-0.673969	0.101388
-48.742165	5.270121	2.45346	-0.446395
-30.540693	-52.561265	-1.825309	0.935875
-56.12496	59.313528	0.709258	-1.144921
-3.696817	57.893265	-0.027093	0.129979
10.127356	59.19832	0.072947	-0.253267
-10.009223	-30.203323	1.575539	-2.433638
-43.956517	-13.685302	-0.566635	-2.606148
23.566913	48.523449	1.418517	-0.226851
40.643166	2.219076	0.946716	0.619889
26.648041	-2.619109	1.368145	2.899339
30.398707	-56.252728	-1.72094	-0.965609
-28.441743	39.719376	4.300129	-1.199986
14.178754	21.807042	0.618292	1.096695
4.296698	15.845419	-1.01522	-0.04041
-12.511123	-52.875481	0.375758	0.548342
5.39992	52.605497	-0.098595	0.189616
44.208626	-44.952209	0.106044	0.632435
39.709901	-24.592927	3.208014	0.700291
46.421859	37.982748	2.292169	1.137493
-16.199467	-60.318536	-0.184674	0.232494
-43.102652	-20.203632	2.029856	-0.234726
60.145566	45.601756	3.007865	-1.285746
-51.764974	34.664798	-1.915501	2.158217
28.990303	-47.292337	-0.177486	-0.232314
-24.78662	9.168709	1.238586	-1.274915
27.380137	8.496351	1.583683	0.652474
23.627585	-38.166854	0.503216	0.430186
45.716986	22.931868	-0.884534	2.619419
-24.179501	43.254077	1.3196	-0.050417
-19.580684	-44.320329	0.273474	-0.0662
7.814277	5.359467	-0.957627	-4.181494
17.129673	-10.570623	-3.966574	-1.043917
41.225932	25.410837	1.061778	1.9966
-27.688076	-50.396778	0.712472	0.14257
1.356425	18.990085	0.449514	0.118472
61.328918	60.166427	3.391764	-1.151371
42.655732	-2.657682	-0.284155	2.817211
41.978041	24.601328	0.081318	-0.052461
15.762314	35.04144	1.225057	0.15904
59.047247	24.761857	1.540566	3.588557
-12.884347	-19.550462	0.334223	-0.999687
42.314129	37.864771	1.42728	2.817516
-46.970826	-16.038835	0.033763	-3.589415
10.098727	-52.05555	0.502198	0.256078
-55.090299	-12.843561	1.210575	-1.361053
12.694034	32.653608	-3.215171	-0.211457
-10.731383	29.601562	2.523626	-0.686621
7.03813	-7.002484	-0.515629	2.647477
-54.287919	-51.539893	-3.091728	-0.023351
-45.007326	-1.780098	1.91687	-1.037751
-22.195375	60.082106	-2.183456	-1.941268
-56.812145	-47.162595	-0.018614	3.702425
43.556046	-13.129097	-0.178332	2.784412
3.168134	61.934004	-0.06452	0.178771
-17.297398	-40.123246	0.879638	-0.726767
8.370804	-23.782379	0.404897	-0.889055
57.253631	5.948682	0.627733	1.568276
-0.258368	-11.796037	1.052348	-0.891526
-11.440936	-59.437637	0.15194	0.151461
-18.53164	60.614747	-0.715139	1.165723
23.741016	61.621589	0.141185	-0.275826
13.766324	0.02561	-0.68597	-5.038967
-5.984939	-34.560935	-0.589664	0.908358
-45.953466	9.7356	-1.443614	2.181685
20.769158	-36.763828	-1.180301	-0.670441
-53.245021	-51.88116	-1.196567	2.153869
-58.768136	-45.033428	-1.675661	1.119927
16.224371	-38.387688	-0.55445	-0.034716
53.01507	-33.593615	-0.569412	-2.620199
28.122344	-52.027614	0.522947	0.540994
31.830875	-41.614715	-1.077375	-0.535524
51.827892	45.934713	1.427914	-0.399362
-48.393768	-36.001915	5.219143	2.393999
50.869825	18.062279	0.949713	2.618234
-29.898296	39.320381	3.610899	-4.297371
13.528983	-62.009886	0.056983	-0.012681
36.422052	60.445327	0.095643	3.175918
4.259835	28.927452	-0.070936	0.095889
37.595088	-41.943548	0.566477	1.055552
9.334323	-62.100443	0.146154	0.299375
20.526899	-61.297693	0.096803	0.337715
19.391182	-29.495144	-1.482257	3.288472
39.117677	32.628072	1.288503	2.952374
-2.527021	12.034758	1.166273	-0.648774
16.50715	41.264829	-0.521757	0.406137
35.675827	56.450964	-0.434953	-2.709326
-45.72006	-56.488983	-1.844475	-3.640474
18.728723	-30.261764	-0.470282	-0.849584
8.821577	-12.522347	-1.989999	-1.658852
2.64117	32.561919	-0.873586	0.325022
47.052208	-17.970668	2.578079	0.979751
-23.720663	60.996208	-0.659217	-0.403195
-20.038044	-42.002914	1.390728	2.972198
9.229151	22.34769	0.279541	2.633009
-2.285971	-6.042082	0.180646	1.573532
45.107394	62.399074	5.930351	-2.224414
-1.647456	-48.046433	0.031825	0.38043
-5.476192	59.14053	0.166993	-0.095921
28.414142	-44.313899	0.614451	-0.458391
11.944981	50.594117	0.351243	-0.675628
32.729638	-7.941796	0.205603	0.306607
-6.196463	33.386922	5.788572	0.66892
29.43726	30.246903	-1.468933	-2.00791
50.083206	-0.749877	-1.495719	2.14724
-12.629515	-53.948107	-0.206134	0.325789
25.043843	45.172835	1.147304	1.831729
-25.339455	50.569626	1.149288	-1.348818
28.467017	-61.804302	-0.639012	-0.284414
-21.493629	50.436408	-0.916601	0.26595
-0.610542	-17.47032	1.504568	1.245914
28.528446	-38.305691	-0.165606	-1.511559
17.054136	-31.78089	-0.663195	1.581948
32.458793	20.076895	-0.660409	1.01699
-7.906847	20.21042	3.913536	-2.078467
52.57299	-44.658948	-0.63487	-5.71919
-58.777722	30.334702	4.255956	-2.670288
-55.39801	-5.413195	0.900707	1.983144
-52.113018	-31.183875	2.136268	-3.927488
-47.055804	7.471948	1.135759	2.313135
46.628916	-58.257601	-0.104588	-4.947905
-44.913622	28.826762	3.08912	-1.251621
22.003704	-25.164023	0.365408	-3.37089
17.938168	-52.72329	-0.444468	-0.264169
25.183947	-23.001639	-0.556344	-3.456461
-45.770839	12.544313	-0.412228	-1.423854
50.173368	31.498434	1.669154	-0.119632
-0.424972	32.846125	3.69851	0.564028
36.8953	16.442168	-0.775274	0.241541
9.087549	50.188541	0.002476	-0.404087
10.280174	45.308059	0.060473	-0.479611
44.505134	12.059376	-1.028649	-0.556888
57.621519	14.594982	6.241981	-3.194579
31.751575	18.281906	2.051542	-2.932044
-1.765349	58.681883	0.036934	-0.076162
20.633967	9.20127	1.141511	-2.038251
46.020361	-45.839586	0.628268	3.032355
-18.095051	55.58462	0.506012	-0.603868
9.875674	-61.161517	0.299744	-0.109889
48.777959	-3.299996	1.002723	0.222486
20.838758	60.959474	0.009047	-0.660047
-33.722482	-10.207235	-1.591177	-0.310807
-40.030585	-15.464606	-3.228965	-3.1605
-4.599046	-6.16248	-2.974669	0.458566
11.960201	-61.098482	-0.084879	-0.078147
9.794323	32.303236	0.282126	0.718761
25.961503	52.562553	0.238399	-0.611415
26.589428	4.648326	2.030167	-0.208062
48.784008	17.986934	2.454891	0.130122
42.68374	-24.797806	1.717416	3.736075
-58.688124	2.622268	2.371193	-1.979052
-51.293304	47.455791	-0.644031	1.680183
4.030131	61.310342	0.243894	0.159865
-14.094023	-25.756913	-0.372034	-1.076109
25.315333	-55.295288	-0.373174	-0.489852
-41.214576	17.764245	-0.554111	3.731561
22.316462	-35.56751	-0.393567	-0.045325
-44.166187	-21.30955	1.256255	-3.504756
62.467776	-24.84653	2.30029	-2.19629
34.816236	-17.171401	0.413352	0.557418
23.916311	-47.889028	-0.04392	0.349799
6.108442	-46.832729	0.394037	-0.187596
-21.548891	-30.351093	-0.477157	1.47412
-19.370869	13.611596	-0.831878	1.66255
-28.393259	14.859626	1.709778	-1.746838
10.521047	-8.254052	0.361343	1.281097
-23.449544	-2.090815	3.025222	4.48969
45.159581	7.28259	-0.047529	1.245499
22.303139	38.379335	1.126807	3.472323
-22.368012	3.346141	0.716886	0.770182
27.489071	-3.543448	3.157247	0.7442
28.683077	-5.236206	4.047345	-0.984726
-4.336065	7.904627	3.113578	-2.511028
-56.88242	-0.172647	-0.18786	-0.019443
34.426571	6.898925	3.684293	2.57099
-58.098932	-19.86357	-0.690902	-1.142967
16.976727	15.886536	-2.759259	-1.23362
-52.157761	-57.181761	4.709395	-0.852029
11.723848	-8.149422	3.117206	-0.310252
-55.32682	-28.487463	3.90471	-1.182865
-25.41863	59.825752	-0.736516	-1.450644
40.063378	61.637453	-2.426416	-1.143907
-44.194445	-40.534279	-2.623566	2.172395
34.978484	18.390425	1.063672	1.342059
18.386268	-17.638215	3.708851	3.266732
7.721577	40.368223	0.260963	0.409083
-44.626131	11.386609	0.271544	0.664871
48.815661	-58.116656	2.63663	1.8215
21.755809	54.994354	0.230427	-0.903881
47.456115	-54.017434	-1.87447	-6.078045
33.987367	58.267938	-1.756755	0.121742
43.59364	-25.510289	-2.581525	-0.638395
-32.263008	59.859074	0.34931	2.228765
6.393113	-12.270729	1.144576	1.919909
-59.406614	39.513451	1.688337	-3.550503
32.659099	-50.212024	-2.234112	-1.652591
-54.867945	-14.106871	-0.178394	0.634107
17.143047	-41.407933	-0.171859	-0.146866
61.825777	-33.836608	-2.509233	-1.691376
40.006293	-30.877246	0.493091	-1.83723
-62.002466	47.365818	3.89185	2.800901
19.630113	-0.547882	0.392331	3.445968
61.788333	-48.662526	-0.575565	-0.255549
56.488551	-0.482368	-1.805128	-0.276352
-13.171555	17.055342	-0.506711	-1.155814
8.424665	37.118779	-0.322419	1.225203
-2.832367	36.210643	1.582314	2.074104
19.897372	-2.979907	1.992069	-1.599376
43.565847	-33.804294	0.524853	0.237423
56.426817	9.844925	2.448051	-4.747513
2.843478	46.136025	-0.675427	-0.145166
-30.263827	11.567171	3.297049	-1.827709
-49.404746	-59.162162	1.778344	2.81313
40.743847	-18.980416	1.837672	-1.056105
-5.208985	-37.405318	0.790961	0.832637
42.845793	-51.065501	-1.65496	-0.584253
35.900153	20.580669	-0.242435	-0.748532
11.298709	-44.53451	0.380341	-0.353126
34.380912	2.520521	-0.423484	0.129852
47.475123	40.927105	1.194925	-1.070707
-20.868439	44.647302	-3.581402	-2.365809
10.281734	-56.821209	-0.062144	0.248826
36.243239	-11.147349	-2.230269	1.407074
-58.215396	4.237257	-1.608155	4.162044
47.131162	42.903573	0.424218	4.773034
-8.375423	57.758536	-0.070285	-0.152926
12.015474	-28.275547	-0.317549	0.222871
-1.073568	-31.716555	0.755174	3.043539
56.622072	-39.593933	-1.526084	3.502098
-18.106577	-1.447161	4.170438	-1.76426
-26.956516	-60.720932	0.52138	-1.208665
28.918709	62.170314	2.123555	0.006536
-42.848944	-0.505647	3.101989	-3.370255
13.356552	59.14518	0.094673	0.065258
49.891422	-25.514972	1.173865	-2.011153
-52.910583	15.57766	0.819582	2.352747
-28.721173	23.351446	-1.56966	4.71995
18.004962	37.96448	0.627483	0.566684
53.801488	37.06785	0.613495	0.679914
-24.330025	50.30649	-0.350988	2.942714
45.227809	-60.208861	-0.092854	-1.657164
-27.915439	-51.931782	-0.601441	-0.835654
-60.748812	-47.488808	6.619826	0.826555
-37.749984	-14.413317	-1.08281	1.912156
45.62411	-15.567117	2.47972	-2.66544
-30.885089	57.816547	-2.285575	0.419635
-40.849262	56.371868	1.729525	-1.938476
14.539064	-22.056236	-2.28718	2.571876
-20.954088	-42.496756	1.370853	-1.706144
55.033602	3.026011	1.187692	-0.268208
26.34278	45.200492	-0.160313	-0.495482
-21.98691	-59.533121	-0.390829	0.148043
0.562375	-61.20132	0.029694	-0.135464
-48.359682	38.795555	-5.76062	1.457983
-17.045737	-9.470323	-2.063175	1.901404
12.436362	-11.515927	2.918133	1.770743
-16.6761	-17.356978	-1.996816	-4.179067
-16.075706	-3.773458	0.07496	5.385522
10.483986	-55.795121	0.021437	0.180058
-38.321053	-19.663506	2.300787	3.324968
-31.293662	31.539118	1.018735	-0.088232
-16.23188	-19.973975	1.371033	-1.856393
24.840785	-39.503759	0.146093	1.115048
-10.862766	-7.458776	-2.895995	-2.30476
-25.063976	-37.932921	0.250098	-0.41504
-52.776451	-27.713211	-3.522008	-2.000771
60.252067	24.353479	0.071715	0.513306
-14.271405	-37.57909	0.796772	-0.235605
30.84578	3.984308	1.363259	0.837175
-15.896339	-42.888233	-0.919997	0.891327
-53.90003	-42.107476	2.857131	2.854471
0.919204	57.80011	-0.380645	-0.161936
-34.574749	12.847361	4.306318	-4.003825
35.297907	41.786559	-1.553454	1.649832
9.474216	44.592599	-0.638216	0.371222
-14.726531	-38.77613	0.776213	0.489837
10.57731	3.510774	-1.663509	-3.373034
13.925222	-41.157375	0.014096	0.507201
-44.824076	12.592153	0.19129	-1.523139
20.181006	15.827923	1.117216	0.703149
43.517071	60.563313	2.536679	-1.059245
-12.406197	-59.867708	0.013716	0.026464
42.117187	-36.314985	0.48561	-1.364296
52.985869	27.529404	-3.935797	-1.758894
10.85281	61.967195	-0.07963	0.071393
57.381234	25.468284	-0.523565	1.340415
16.608128	61.193952	0.088619	-0.452033
42.521789	60.988429	2.094705	-2.352639
-6.51946	57.616617	0.08768	-0.128481
25.970799	-19.246153	-0.243263	-0.706392
-19.056358	-48.56056	0.972958	1.306432
-24.849627	-50.380005	-1.747357	1.339355
-7.315202	-39.324392	0.461527	0.588468
58.290907	-49.763934	-5.399163	0.936687
-29.403307	8.875987	-2.174842	0.649799
-57.325119	35.201358	-2.227742	0.479825
-44.8316	14.76002	-0.48782	2.372935
-35.308945	-11.713434	-0.382291	-1.739996
6.249479	-45.755979	-0.077649	0.050598
18.174359	-33.23745	-0.543376	2.569527
51.474202	47.315422	-1.722646	2.054215
-10.055954	-47.704862	-0.12912	0.181888
50.902606	-29.000785	-0.614723	-1.284455
-51.229912	42.36775	-1.731858	-0.661711
-50.012083	15.041555	0.536335	-3.914414
-11.51151	21.837595	1.717227	2.874233
-9.018505	61.558934	0.182143	-0.540098
-13.743954	-44.154062	-0.210705	-0.271361
1.651588	-35.608091	-1.290983	1.905971
19.119897	-35.740877	-0.622427	-1.784018
43.17892	-54.089647	-0.828049	0.588511
30.944856	34.815615	-0.627503	-0.145554
7.308392	54.646899	-0.467829	-0.382366
21.664004	57.158469	0.067155	-0.349426
-55.325408	-37.599002	0.354957	0.281758
-12.384201	36.625195	0.74299	0.049611
-37.976518	4.745182	-0.368362	-2.866293
61.994413	0.922449	4.988547	1.618823
7.155484	48.153587	0.061977	0.354498
4.067525	-20.645423	2.085502	0.46728
44.172529	-60.062158	1.621379	-3.102345
-27.16756	15.893069	-1.090049	0.934365
13.939812	39.23953	0.444939	0.511595
-26.943949	19.32681	-0.700008	0.104793
60.987161	0.758562	-1.5472	2.574632
52.408263	-53.539966	0.234414	-1.323624
9.377607	18.368731	0.695105	-1.281353
54.680454	-62.258604	3.229991	-0.871121
32.048955	49.445738	2.714997	-2.13274
-34.253741	61.765798	2.682043	-5.425303
-12.257265	16.164036	0.079385	1.852874
-58.092747	60.384313	-2.201303	0.682162
50.606976	40.682425	-0.067815	-3.971815
15.99417	60.218819	-0.017216	0.213045
12.562451	-37.832481	0.668334	0.045466
23.274291	-35.070189	0.07745	0.518698
-58.170718	5.917368	-0.126769	-0.966214
54.147278	-24.471956	-0.746349	1.37861
31.521953	48.651336	1.139345	4.277145
56.737941	-46.777126	-5.732743	-0.637086
-13.201611	-8.192756	-2.484146	0.447921
-25.163329	-55.138668	1.121581	-0.831254
48.813074	35.022215	-2.761892	-1.196707
-30.458363	-32.630628	-2.618302	-3.222505
-37.426348	48.449151	-2.336369	0.82212
27.173695	39.381811	-0.441065	-0.238062
-3.189061	-35.563369	0.504078	-0.278852
61.975674	50.873649	2.007876	3.68799
-38.304577	3.110531	-0.669095	-1.038749
31.410443	40.337059	-1.561088	0.138213
-57.551779	0.539217	2.386694	-4.174129
54.309775	19.413205	2.833894	0.602769
-32.361699	-30.498008	6.172303	-4.94218
53.02016	6.129422	-1.656887	-1.804453
60.966074	39.152397	-0.473813	3.836708
-3.947207	5.635234	1.340318	-0.968746
-24.874703	-39.4393	-1.454218	-0.944539
57.459635	-43.664975	1.95125	1.622615
48.037147	-59.164022	1.128272	0.047894
-1.100029	35.184288	2.106266	0.675945
-11.324338	-58.382271	-0.004098	0.203026
-8.681456	-7.533698	-1.4077	0.612815
37.705386	46.472774	-5.088133	-4.171343
38.026625	-52.1639	0.315176	0.979448
-51.176325	-11.084494	-1.139657	0.250446
34.090119	-32.179632	-0.78396	-4.18291
-42.381867	-47.624585	-0.087957	0.099418
14.778031	16.094106	-2.021709	0.273273
21.792172	-56.73366	0.74179	0.451165
-9.147169	33.545789	1.899394	1.773054
-3.872689	47.412521	-0.011739	0.049858
-37.293517	-9.099092	-2.677808	1.06358
37.887142	28.357718	-3.853034	2.583072
-6.856387	-20.397445	1.520075	-0.89722
-40.693585	57.714612	-3.049354	6.588157
-29.655856	56.07733	-2.769022	-0.400172
23.925049	-12.720863	-2.128712	-1.543015
-26.885817	35.368214	-1.528029	-0.704947
-37.119015	44.174308	-1.608116	2.534489
-41.521461	-30.723187	2.75823	1.350201
11.323319	-13.542481	-0.164473	1.512044
-33.850815	-1.05894	2.783106	-0.153098
-38.375735	19.344413	-2.47434	-6.237203
-5.729915	-28.773336	0.988963	1.099568
-60.810926	-7.965141	2.297657	-0.463071
-55.567426	7.931777	-0.600371	1.379611
18.937807	9.902401	-1.973242	2.032722
-39.222095	59.022086	1.670165	0.968456
34.653104	-5.998285	0.158504	-1.234635
11.879235	20.463442	2.148397	-2.112748
16.456023	53.351684	-0.071359	-0.004887
6.548996	57.393342	-0.048269	-0.028909
16.641024	-9.39483	-2.515169	0.951577
57.672606	11.267603	2.547709	-1.900156
58.214387	-22.811522	1.643317	0.490841
-24.055541	-41.695507	-0.314748	0.503302
-19.682108	-27.600401	-2.396436	0.636457
22.710239	-54.091424	0.322757	0.499884
-49.994597	-38.108465	-2.093662	4.967009
-0.838425	-10.318346	4.20214	-0.663522
-8.053093	-54.974164	0.036389	-0.08477
-8.918365	-30.241416	-0.419838	-0.5515
20.902297	41.949681	-0.148758	-2.113548
-59.02304	-42.404196	-1.402479	-5.256501
-30.565256	16.13326	-0.606793	-2.718822
11.047433	44.625971	-0.779429	-0.278253
19.458627	51.887377	0.194579	-0.548023
0.150964	-56.326499	-0.087193	0.221681
38.409762	-39.264977	1.835473	0.650837
-40.767894	-48.220342	-3.804771	2.570595
20.354038	51.247459	0.949318	-0.575235
-26.476554	-39.585485	2.756156	-2.724971
-50.012775	-4.92372	-1.976817	1.106846
26.353247	8.60834	3.194883	0.92817
-12.239527	-50.753555	0.037358	0.327076
-33.10939	37.186283	-2.011356	0.841992
-15.658156	30.368747	1.278516	-0.248564
56.990403	58.526359	-2.012512	-2.037504
-27.189714	38.645468	0.702103	3.043213
-60.629486	-61.933024	1.31696	-0.006376
-16.571395	19.158169	4.513476	1.247184
-28.337668	2.925251	-0.053871	-4.569783
57.440615	41.178192	1.99586	2.774754
-5.745588	46.199737	0.122889	0.881157
16.63524	47.859928	-0.684328	-0.054804
-58.723259	23.915971	-1.267118	0.061101
10.891919	-31.675795	0.615994	-1.839937
7.466241	32.037132	-2.15873	-0.116363
-8.084809	40.871752	-0.436835	-1.195836
-17.81138	-16.05982	-0.606169	-3.526267
10.889651	29.485873	1.876211	1.258139
-34.873324	23.050814	4.267795	-5.21498
40.182932	9.939538	-0.190318	0.568036
7.514651	43.419666	-0.123306	-0.075668
-36.50714	28.898137	3.123325	4.163532
-6.585598	56.56531	-0.072783	-0.811657
2.000111	23.773174	3.132412	-0.407564
9.424205	39.592494	0.170532	0.014595
60.788297	-5.772801	0.812713	-1.249837
-2.763536	26.206801	-0.544115	-5.30505
-12.981096	-48.997173	0.051857	0.331221
-11.453281	-28.348981	-0.398675	-3.568512
-52.066162	-29.507794	1.684993	4.654132
13.137031	20.084102	-1.376538	-1.456714
32.20957	55.56456	-1.867595	1.557521
-1.40441	-62.067267	0.062429	0.257255
39.046759	46.497241	-2.906433	2.004609
-2.834075	-14.794699	-1.142944	1.990735
-43.831714	10.80673	-4.801857	0.778365
-46.948645	38.52833	-1.731788	0.76462
-22.220277	0.2502	6.175316	0.710441
0.698502	-14.717353	-0.268657	-0.108474
-40.461829	6.858503	-1.231038	0.607519
-13.624901	-62.392624	0.311715	0.111403
-2.931585	47.948569	-0.024416	-0.186615
-39.544152	44.722565	-1.922873	1.373016
31.258341	-13.59198	0.399707	0.136926
30.985305	49.595513	2.828331	-0.567626
5.218818	7.849471	0.245486	-1.062626
12.624634	-1.37951	2.559369	-1.931816
45.204828	-48.291142	0.507799	0.870952
11.857404	-53.326849	-0.406492	0.140917
8.009351	-39.125846	-1.009621	-1.068284
45.873361	20.883914	1.428022	3.85159
14.158922	-15.855293	0.29257	-0.446596
54.997823	37.117716	-2.88748	2.527933
-36.994104	2.452471	-2.732136	0.704598
0.020669	-42.316728	-0.389583	0.276946
59.939535	31.531191	-1.999581	1.516841
54.038662	-27.352078	1.48902	-0.77851
2.356322	15.012196	-2.108547	-0.642705
-39.028796	38.859312	-1.922868	2.082914
-30.521718	-17.742085	-1.94164	0.640816
47.701354	47.798275	3.968999	2.299744
-36.412255	-34.356281	-1.094491	-5.151904
-23.575183	-44.509039	-1.501965	-1.819435
50.476377	-42.049406	-1.524227	2.742267
31.635598	-19.751654	0.982345	0.059808
-15.979221	-50.366524	0.359384	-0.413753
30.383381	12.250046	-4.189891	-0.654326
-20.772848	29.035376	1.851647	-2.287141
-31.582579	48.625966	-0.584109	-2.399089
15.309447	55.252595	0.061314	0.518116
-39.14216	35.341203	-3.530945	1.992905
-24.865916	-22.944324	1.774673	3.312815
-4.842112	46.788923	0.149312	0.007669
-0.077909	57.284037	0.287975	0.027683
-28.360524	-7.338119	0.616433	2.040929
-43.899024	-16.04663	0.162798	2.12907
27.608443	-51.036045	0.6464	0.631432
53.06105	-62.294346	4.510061	-1.784445
18.293862	29.209062	-0.650446	2.054456
36.608834	-38.628982	-1.544875	0.574063
-20.074072	-52.019188	1.388232	-1.063553
57.201291	-20.229579	-0.605363	1.662389
50.086606	-60.069056	4.312793	-1.325223
-62.230989	31.761286	-1.27279	1.239489
-5.419517	-23.044134	-3.500808	-1.09075
-34.666543	24.777018	-1.31466	1.963218
34.714326	-57.515108	2.046441	-0.046205
25.541559	-18.012064	-0.033465	-0.511022
-6.73552	-51.291251	0.241326	-0.394692
-26.239936	41.808351	1.3724	0.034678
-6.207091	40.031158	1.025218	-3.138992
-31.387511	-25.655509	-0.500567	1.244007
-50.392036	-54.603143	2.103831	1.6306
36.033554	-8.446716	1.115058	-2.726474
-31.999097	-24.592315	2.620531	-0.193049
-42.969849	18.576952	0.524215	-2.427563
36.803682	34.579108	4.083552	-2.594303
19.416694	-44.362843	-0.177776	0.21982
42.310797	12.180124	0.25276	2.336466
48.020213	-23.833206	-2.363782	1.900148
57.258324	49.902978	-0.339862	2.116861
27.36673	24.11033	1.005769	0.173275
25.856533	-41.363166	0.777638	-0.015494
-31.752268	19.517034	-2.955932	1.045555
16.078753	-35.397289	-0.269749	0.254604
39.019618	61.760103	2.78632	2.071312
-42.509781	-44.365944	0.941985	0.928817
1.642286	-15.186502	0.992096	0.001931
34.270655	-36.087232	-2.337555	-1.600677
53.584936	-47.373106	-2.074886	-0.720513
-25.921666	25.240271	2.596418	2.431233
-61.637938	-2.487921	-1.084934	1.079457
16.114544	-55.313004	-0.009962	0.059341
-39.235197	55.605656	1.760106	1.169609
31.446797	11.202569	1.146467	0.506708
29.153088	48.64544	-0.320016	2.670433
36.713538	39.130417	1.232517	0.31314
-9.409883	-50.504827	-0.339375	0.070188
58.817152	13.994092	-3.565065	-4.989715
-7.534113	21.813228	-4.432935	2.912948
8.082575	-24.940755	1.838099	-1.810987
-26.035872	-37.645108	0.805489	0.359942
27.56458	-13.727206	-0.567164	0.391936
34.037665	24.686319	1.234542	0.47112
-62.315787	30.14745	-0.336208	0.464319
53.37308	-11.615485	8.09183	2.603666
60.693585	42.255409	-0.354763	3.376019
-50.020709	-46.312025	0.833144	2.577266
8.17433	51.841494	0.176197	-0.252299
-43.865505	21.478251	-0.019322	-6.392038
8.69934	-8.531031	0.39226	-1.093982
-48.476423	56.371138	-2.173705	3.717418
-9.584625	-20.385324	-0.71113	0.994049
-12.807744	23.601333	-1.308302	0.291591
-34.53148	-19.270305	2.028954	-1.755535
-6.740754	-59.371069	0.079273	-0.242392
-13.376486	-60.276285	0.20096	0.267234
37.205389	-11.397467	-3.084375	-0.781871
39.5183	-59.871402	1.425151	0.292499
-9.870668	-26.867578	0.28963	-0.072547
-57.021941	47.216214	-5.806654	2.507953
49.29699	-23.187078	0.780392	-4.431321
-4.889064	-14.782646	0.433024	0.56056
21.094825	-48.466407	0.539388	-0.110273
5.993309	-41.538045	-0.581722	-1.053457
-34.333243	58.151781	0.364447	-1.324755
19.457144	6.268161	0.970479	-1.339901
0.429144	-3.55096	-1.179394	-3.404438
17.657732	61.157569	-0.023856	0.137484
-45.65947	15.43882	2.142901	-2.792379
38.938535	48.049962	-0.933155	-1.157953
17.078276	38.511191	-0.933952	0.437416
22.095835	52.476051	0.53885	-0.111833
-2.299663	-37.241848	-0.653294	0.336787
8.42403	57.267336	-0.182056	-0.271561
-43.05185	47.146957	-3.012382	-0.659919
-48.189525	30.384055	0.368011	4.527567
16.862758	-16.913405	0.785206	0.08781
22.580312	29.276992	-0.723969	-3.868251
-11.652621	20.502788	-2.061195	4.445206
47.63281	-25.66581	-5.039166	0.628406
-8.220354	59.897805	-0.018262	0.116128
-62.226033	-18.058476	0.898945	1.786145
14.150943	13.674718	-1.384098	-2.141095
-5.614124	16.664761	-1.449192	0.057374
35.533069	60.793007	-1.616314	1.613333
5.329486	50.404733	0.412216	0.010554
41.125255	49.233601	1.593323	0.327592
-52.759622	56.558056	-1.865385	-0.400756
50.019775	-10.965369	1.287154	-1.060577
-29.359817	-7.407144	3.13688	0.762171
58.976939	-60.061803	0.782566	-3.176305
-29.611855	-3.52862	-1.275192	0.420537
32.982398	43.523636	0.306201	0.512501
-40.236973	24.807412	1.309474	-1.596366
18.554908	46.799872	0.331922	1.002474
28.151162	55.883574	-0.30086	-0.847629
15.577258	38.112767	-0.62127	1.493013
-1.491702	-38.980129	0.648574	0.078706
-57.228399	-30.857882	0.513038	-0.313835
-55.708946	-47.918496	-2.434444	0.692222
-23.861517	-48.400867	-1.011977	1.556029
-7.441374	-40.414213	-0.04387	-0.085444
44.67486	-57.205004	-1.249336	2.209693
-62.2897	24.65154	-0.287682	0.503978
36.232354	7.190242	0.473565	0.038986
-20.308164	-2.782454	2.740313	1.306221
-47.093097	-46.425343	0.985165	0.154466
0.215731	44.314844	-1.443751	-0.51635
-36.072723	-40.400914	0.670579	-2.975923
25.132263	50.765138	-1.6685	1.003021
-43.446339	-53.883906	2.612048	2.492524
-49.223857	1.283389	-3.392527	1.210197
17.298574	54.981264	1.108911	1.076471
10.077999	57.336966	0.216891	0.080037
-5.89317	-26.259452	2.559037	-1.113566
-11.062069	-29.695728	-1.885251	-1.427017
58.377562	-15.837409	0.172593	-2.287428
50.056837	-7.264858	-2.219312	0.946859
36.476094	-52.78216	1.057367	1.278048
-25.581273	18.310156	6.040839	1.142444
-57.892634	-6.387843	-4.609284	-0.607325
-3.412676	-54.869518	-0.42671	0.087347
-17.829414	-42.555077	0.417558	0.08532
48.196394	-35.459702	0.536557	4.36546
1.116205	27.220793	1.228344	-1.699657
50.377737	42.993933	-1.977757	1.447774
28.604125	19.0102	-1.330774	1.450058
-50.697169	-22.678432	-0.780887	-0.121164
1.581007	49.660187	0.397809	0.166812
28.024495	-26.605071	0.024039	1.580382
42.996019	2.743595	1.340491	0.586748
-11.889105	-55.625334	-0.241345	-0.076115
35.760707	0.427555	-2.17737	1.492386
14.89822	13.047019	-4.035975	3.422824
16.529093	52.270315	0.538181	-0.536797
55.272158	-32.458605	0.785106	0.900824
-6.519153	-49.1906	-0.339072	-0.21282
-37.44156	-32.624976	1.142931	0.193795
-40.765759	-10.335682	0.150397	-1.006073
-27.083918	22.047275	-2.123565	4.032021
15.757158	18.408638	3.029988	1.44877
-41.998026	-49.176961	-1.024354	4.396886
23.794579	-49.693437	-0.005096	0.698718
54.105026	-14.228428	-2.282184	1.942567
14.448128	-49.640607	-0.393987	0.208549
6.296394	16.084105	-0.995955	1.878383
-12.50553	47.374655	0.734431	-0.906211
-6.152929	-37.849241	0.296229	0.402497
-1.00029	46.85067	0.024697	-0.288216
-50.413239	54.304092	-1.305819	-0.772929
16.116958	-2.953301	1.486825	-2.301657
41.284897	-57.667312	-0.205515	0.34721
4.10656	-47.677029	0.083405	0.092128
16.611337	30.039259	0.139849	-0.115729
18.882445	17.042838	-2.165987	0.002014
-12.046687	-56.688161	-0.449653	-0.032324
43.807304	-8.450314	-0.784446	0.412439
-12.918047	-56.093137	-0.434494	0.041381
-8.496901	-28.406476	0.523355	0.822872
26.890564	22.686066	0.160675	1.611954
-32.638509	-40.781434	1.285347	-2.218874
3.147188	-4.195725	-1.129734	3.04411
36.35331	-29.610233	-0.264967	1.96104
47.665276	3.185782	-2.252073	2.507439
-11.589846	-3.003759	-2.190014	0.354632
46.727063	-33.64532	-0.912834	0.556594
-56.790566	-53.336994	0.188782	0.24214
-13.528924	-16.325962	-0.324277	-1.174186
-50.378649	45.220495	-1.753125	-3.696272
22.140716	53.624851	0.914583	0.465475
-10.75083	2.911954	-1.564475	-1.475762
-32.741376	49.761083	1.094832	-2.34967
-21.72722	1.173285	-3.785054	2.158759
5.660203	-56.824706	-0.291263	0.303964
42.379877	-26.367613	-1.461081	2.677654
-8.490353	-4.755251	3.150148	-1.008851
-20.348745	-1.288971	-0.400856	1.272257
48.337627	-39.938101	2.999968	-0.515505
10.738571	-0.11619	-0.806052	-2.850454
-37.354866	-22.204171	2.470549	-1.569533
-48.822773	-16.762374	-1.35384	-0.656726
44.810811	-29.658933	0.225232	-1.134756
-22.451942	-2.625143	5.495177	1.216845
-42.052461	39.647569	-0.329999	-2.604578
27.761597	-24.831016	0.448896	-1.988628
31.469422	-16.116569	0.503174	0.01945
-28.772625	58.352749	0.919308	-0.496841
-18.383951	-37.478692	-0.243019	2.276882
1.232391	10.151638	-3.504463	-3.934133
-30.652058	59.701561	-2.483371	0.414174
14.132398	26.785974	0.559956	1.358889
12.007414	49.556878	0.140801	0.033446
-49.835598	-32.150165	-3.761684	1.88619
61.649358	-42.180809	-6.177942	-0.409992
-45.645401	39.985229	4.940144	-0.997985
-55.820667	-49.544634	-1.002701	-1.652741
-16.283033	-0.989945	2.758755	0.86326
54.226245	-7.521808	-0.355595	3.601955
-12.799069	-36.584575	0.848082	1.464288
-13.439082	35.899975	2.544724	1.223405
-11.179847	35.764078	0.638222	-1.758282
11.301929	30.754203	-2.414614	1.833332
-28.003724	-58.755247	0.636146	-2.431856
-8.060459	39.636682	-0.943307	1.976863
-4.887945	-51.473035	-0.062926	-0.40312
-21.848829	15.845597	-3.058244	-0.726694
-25.823082	28.693211	0.880884	-0.96714
-32.080229	43.137951	-0.143209	1.371514
25.074609	-47.970254	-0.590101	0.447634
2.559663	40.105249	-0.441823	1.183091
14.278289	-36.268903	-0.432771	-0.076489
15.523755	41.711945	-0.195087	-0.022514
14.523819	14.808455	-0.370407	0.328047
-36.942464	57.915845	-4.015609	-1.252297
-32.823281	45.1624	1.115842	-2.900792
-13.457499	40.812172	-0.678117	-1.572915
54.95868	-27.997459	1.657158	-3.921218
-61.658596	-9.283595	-0.237598	1.236976
-13.327819	52.292043	-0.523837	0.422732
52.554839	4.276987	1.756497	-1.236659
39.068406	23.006467	0.72757	-1.973513
14.634321	-9.60067	-1.320049	0.986795
-19.134655	-52.841371	1.91129	-1.09061
10.548986	22.178198	1.827128	-1.538461
45.497148	-44.284361	2.855548	0.391353
6.477992	1.88867	1.910526	-4.158825
58.113313	9.422444	2.822342	-1.702914
14.865696	-50.610298	-0.034607	-0.555663
-44.756044	-11.798979	3.366031	0.365118
-4.839611	-20.861026	-2.09907	1.452729
-49.267904	56.841293	-3.300835	-2.078237
-40.60764	-18.066164	-2.2624	0.916651
-56.613555	10.65931	1.495352	-0.437743
26.412831	-31.780652	-0.596539	-1.757989
2.203045	34.791059	1.433299	-0.586358
-55.514794	58.43354	-0.210795	-2.729322
-35.574077	-22.134601	3.86619	0.072238
-42.953327	-13.015565	-1.253199	-1.065438
51.646766	-49.634191	-3.211241	-1.350315
7.948677	-26.121288	0.811456	-4.151501
22.695755	57.026622	1.514984	-0.065903
27.673572	-40.787908	0.740003	-0.330937
21.416484	49.437695	0.437469	0.305838
-12.528728	-2.490208	0.683035	-2.2546
-17.646147	44.252698	0.183898	-1.393539
-59.500772	-6.715417	0.125924	-1.777858
31.090097	-59.884035	-0.701607	-0.670857
-13.865009	43.703263	-0.635388	-0.399629
-3.534311	-4.669546	-3.888887	-0.186764
-14.489133	-59.672758	0.495033	0.868249
58.511721	53.676862	-0.858782	-2.609733
-10.293635	-28.759332	-1.795282	-0.666497
51.423297	42.812713	-0.298634	0.06037
-57.838757	-52.971233	-1.126647	1.302481
-56.657873	-58.429183	4.445585	3.775736
-13.536213	14.542324	2.768993	-1.078247
-18.641343	-26.061302	-0.546662	-0.617316
-3.167093	-17.175388	1.981647	0.228568
-19.28934	-33.18918	-0.853302	0.798235
13.179089	-17.91099	3.917547	1.293026
-30.124421	50.946494	-1.307571	2.199203
54.720122	-47.792727	0.421249	-0.220002
-58.922742	-17.584685	-3.164975	-0.286736
-49.901625	9.206184	-0.393892	-0.546223
21.756912	-18.363358	-2.420408	-1.188652
-20.503656	-43.924326	-0.673716	0.479416
22.766352	21.154141	-0.414735	-3.547057
-40.905182	52.832049	-2.549403	-6.779431
4.445885	20.774459	-0.170997	-1.838975
8.283403	-11.256463	0.176541	0.424454
-12.953004	41.880295	0.248673	0.188072
-36.473176	48.990803	0.852001	0.072627
51.232797	-1.393311	1.288117	0.812138
-46.532596	46.983799	-3.081126	0.570376
6.665133	-3.721859	-1.568891	2.630598
-55.866114	-22.562172	-3.956083	-0.949262
6.539529	-14.848525	-1.659208	0.99427
-48.693747	37.025174	-2.795915	2.079939
-38.304721	-26.399208	0.977085	1.447152
25.259903	-61.563565	0.76324	-0.417155
-18.353439	43.373024	-0.036057	0.551408
7.376546	55.725222	0.365529	0.103686
22.055659	15.017027	-2.370303	-1.642524
31.997647	32.588277	2.905551	1.823932
53.287595	4.939657	-1.350438	-0.850927
38.124779	-36.557824	-1.510494	2.211016
30.112834	47.896826	-0.645379	-2.570592
57.908373	-24.256512	-3.786029	0.422426
-49.883775	-55.776886	2.472354	-1.135304
-10.463253	24.80015	2.997012	1.537065
6.044056	-61.700066	-0.251381	0.018714
10.365562	-16.49902	0.396682	0.79581
-9.805663	10.284509	4.00825	-1.315325
17.355296	40.653733	0.681129	1.713003
-1.038569	54.485429	0.163499	0.333754
18.02613	-32.061263	-0.398399	-0.205142
58.262128	-44.54238	0.174816	-1.982959
13.607264	-47.668112	0.179021	0.061486
45.091596	3.221366	-1.532226	1.286995
27.384409	5.892896	-1.190552	1.776618
23.318519	-48.759536	0.576708	-0.604858
18.371059	-38.507401	-0.744439	0.155943
13.376392	-15.251226	1.14881	1.264699
16.166497	-48.892022	-0.076028	0.065101
53.439087	32.227257	0.227211	-5.015853
41.073657	-30.961961	-3.139612	-3.460497
32.271783	-26.93055	0.310253	-2.977572
34.556597	43.079049	-1.720142	-0.096887
41.000015	28.94088	3.003525	0.453465
-41.124725	-34.954113	3.256154	-3.466628
-8.184674	-0.700264	-2.170333	5.28503
-19.223316	41.047028	1.858575	-1.952405
39.217539	17.979427	-1.37636	0.063388
-44.163712	-32.749136	0.84643	0.897551
7.289291	-10.398688	0.707383	1.426608
-24.621309	19.11384	-5.166394	2.168416
-57.423654	-48.349576	-0.090657	0.255175
19.869674	-45.395151	0.108723	-0.276509
26.234348	51.222556	0.172166	0.995577
30.362383	30.787731	-1.555114	1.26436
55.547989	-35.633295	0.800152	-2.169183
-56.742762	-6.251557	3.84572	1.052695
-47.375609	51.875078	1.213451	-2.17882
9.533306	-43.522846	0.927317	-0.560178
20.874819	55.526519	-0.183407	0.013778
-15.446274	49.160521	-0.972809	-0.639457
-37.594725	24.044709	1.572856	-2.124443
-20.113254	-46.587946	1.8861	0.496542
-4.275609	29.231032	3.685426	-4.397727
33.235215	-56.132699	-0.77863	1.118728
-16.32321	48.42523	1.477402	1.334796
-14.618396	26.606916	0.959173	1.191326
29.357847	17.269925	0.671748	-0.028842
54.182719	-3.833965	-1.061809	1.015929
-51.895656	-3.696329	-1.340226	0.46175
3.389426	12.441857	0.417656	-0.835335
-2.908397	51.182949	0.730715	0.055252
-36.749381	-8.219534	-2.157463	-3.000525
11.232444	-25.897997	-1.264981	-2.035297
37.885672	53.202464	-1.673281	-0.291706
-7.349581	-9.330325	1.601724	-1.898579
4.6862	57.504249	0.432144	0.320517
27.497514	55.011443	0.319822	-1.135751
-11.346737	-1.421002	1.96454	-2.719504
-9.641974	16.981683	-1.648275	-0.315296
24.24862	-55.180646	0.159557	0.108795
-43.972616	-61.904579	2.600304	-1.173109
30.091172	27.01977	-0.432772	-0.058094
6.803939	-0.960485	0.579691	0.278135
-45.168483	-13.433622	0.49366	1.088291
-16.858375	43.257478	-1.114785	-0.796823
-15.157189	31.293328	2.418609	5.769147
-53.261078	9.879101	2.40322	-8.108741
-61.558699	5.976532	1.842175	0.226601
2.508023	-52.263568	0.063074	-0.193845
16.829107	-48.028068	-0.167694	0.329158
6.269922	37.483743	-0.161498	0.77971
39.359885	41.721812	1.589896	0.707284
-2.151884	-35.181945	0.273398	-1.490092
13.584093	-58.215821	-0.274738	0.102824
-4.151762	10.565206	2.857134	-3.767453
-27.874827	34.076143	6.106472	-0.96618
-41.611773	-61.836808	-2.596198	4.657335
-11.400419	52.125521	-0.452749	-0.260602
-21.254149	-56.125677	-0.907751	-0.435362
8.494436	-42.739315	-0.194892	-0.851914
0.634168	-30.586615	0.709024	1.374406
57.623184	-30.402614	-0.05646	2.831394
13.289597	-26.439885	0.465239	1.078689
-54.418235	-32.99932	-4.640693	5.081235
-49.714518	24.587024	-1.948793	-1.969274
-4.559716	-25.804383	0.453132	-0.80903
9.056463	5.947291	-1.434349	0.354993
-10.638334	-16.481416	1.959166	-1.110211
21.171713	-60.446115	0.342191	-0.229211
-55.40384	28.32844	-0.162567	-1.355215
-38.044499	-55.934281	1.47885	3.033762
12.428468	2.849923	-3.552015	-0.145022
14.75072	9.395636	0.353824	2.195731
53.642341	0.14101	-1.597779	1.247923
-2.890906	49.014578	0.097352	-0.200759
8.688525	-19.9746	-0.052345	1.187659
-4.605921	18.959878	-0.649225	-1.031898
-5.718253	53.812763	-0.399272	-0.411481
12.743669	-10.139267	-0.285523	-0.689103
46.204466	-40.460202	0.147881	-0.052345
-3.672695	42.916288	-1.532154	0.362727
14.169647	17.139996	-1.938397	-2.001021
-44.675791	-15.3809	-3.132884	-2.341033
-8.61569	-59.185843	0.055332	-0.018419
-28.994234	-54.109422	-1.677535	2.647163
11.806024	-0.328279	3.316017	-0.14097
-25.887932	14.830171	1.730985	3.443525
-29.333153	54.901346	-4.03502	-0.611197
30.77581	25.246653	1.026196	0.411286
21.866482	-23.415582	2.721001	1.185188
46.785694	16.996213	-0.260085	1.81609
10.149075	-25.38815	-1.331961	-0.982394
28.487552	-54.968208	-0.538579	0.041309
-41.753594	7.591866	-2.715948	0.267109
-9.836468	-24.965537	0.512734	-0.607243
33.438486	-36.913046	-1.343407	-1.02044
44.952743	-12.348122	-0.433115	1.400388
1.035205	58.889882	-0.111614	-0.075013
52.491984	-18.039429	-1.098957	1.889415
8.470986	-32.702881	1.465408	-1.057991
-23.02814	-16.632309	3.136403	-1.528918
59.292875	22.203971	4.006479	1.710637
-21.082343	27.674044	2.502961	-0.750634
-35.246032	33.141212	-2.347957	-0.185841
54.35544	24.787206	-0.776558	-2.417708
-22.43076	38.790933	0.058803	-0.326107
-46.361632	33.950937	3.315445	2.18726
9.504867	-2.957763	4.18694	-3.28912
61.969184	27.246104	1.033134	-2.898359
13.593445	-60.109147	0.017635	0.23716
47.266122	-43.282411	0.888409	-0.135233
55.595514	51.124154	-3.444779	-0.837326
25.82386	-43.261984	0.275731	-0.639324
26.518764	2.986486	2.034132	-1.652892
12.120237	-12.683017	0.200026	2.840032
-57.415194	59.127365	-1.457147	3.284433
3.920437	-35.383023	-0.938941	-0.421807
40.225238	-0.155849	-0.182955	-0.346241
-54.747047	-27.030044	-1.245378	-1.476316
39.674125	18.797601	1.16046	0.576285
42.637087	-42.749738	-0.521721	0.779414
36.774896	-24.631005	1.098151	-0.525514
-45.301444	-41.071149	-0.868058	1.149133
19.304883	-32.78648	-1.376313	1.946548
-37.67452	-48.557104	0.508419	4.842721
-29.515598	1.594002	3.863114	3.167329
-35.140734	-30.269315	-1.641954	-3.60449
-17.946014	57.722957	0.037659	1.211808
47.922209	-28.040732	-2.195632	-2.066665
3.84645	-49.846294	0.004616	-0.061525
-42.679233	-11.052904	-0.103419	-2.254738
-14.506955	-53.78914	-0.358525	0.150551
48.469633	47.036991	-5.851548	-1.092459
-22.726703	20.381827	-0.266266	-1.240205
53.224674	-34.750138	-0.614496	0.848932
45.956446	-20.509465	-1.70829	1.560793
-8.757026	-44.085483	0.368506	0.310021
38.762122	-4.2538	1.442801	-0.165811
47.29967	31.701	-2.657118	-0.766752
15.683457	49.534152	-0.349821	-0.386037
8.164824	-58.726136	0.070327	0.069476
2.69847	-2.657752	-1.986353	-3.543913
39.926165	-53.538904	2.759505	-1.957665
-56.453946	45.439435	1.792092	-1.428424
-11.180412	-41.434662	0.360643	0.277737
-33.043264	18.266812	-2.811012	-1.633668
25.663467	-56.272296	-1.123271	-0.131927
7.240004	-45.299607	0.578152	-0.334861
36.468302	44.914074	-1.455541	2.093452
58.83005	31.703008	2.618718	0.320671
-5.250939	39.358979	0.921795	2.064255
-52.781063	37.473619	1.167162	3.101
-47.062337	-55.812977	1.785994	0.443914
5.730763	17.088651	-2.237952	-2.412301
-56.674292	-23.013568	-0.699045	-1.761042
-22.184028	10.240989	0.295867	-1.136585
51.957185	-31.27205	-3.298778	-1.252919
45.413208	-4.483443	1.308709	3.666312
-14.940885	40.224954	-2.228065	-1.935092
61.18316	12.05593	-0.096775	2.517203
-6.727958	-15.195669	4.603667	2.293594
4.91676	-10.681778	2.058668	1.158165
-21.146206	62.253859	-0.537902	-0.514917
-15.206896	-52.048824	-0.16288	-0.017175
-9.791877	-53.70104	-0.229942	0.127059
6.291774	21.533841	1.826427	-2.99106
-5.691224	55.95598	-0.072609	0.00394
-34.766346	-54.753111	2.865617	-1.475529
-56.318075	44.213141	-3.147626	2.384457
-9.445421	-42.483049	0.202549	0.282203
-26.722694	-32.317759	1.783008	-1.233203
-41.535434	-2.355708	-4.058048	-2.71366
7.304655	-51.212407	-0.223427	0.195408
-12.003066	42.335565	-1.659132	0.799321
-57.544374	33.268316	-6.065112	0.725826
-12.126122	-49.687943	0.06578	0.438028
7.807636	-41.968302	0.930846	-0.028735
29.348431	-37.245534	-3.067341	-0.560384
-16.949162	40.114885	-2.193053	-1.366853
-4.569338	-48.25724	-0.445681	0.496297
-38.049291	44.205713	1.399296	1.583336
-60.364681	-15.236957	3.319696	0.989483
60.391435	-58.781853	2.661732	1.209552
-62.385943	48.33692	-2.583897	-4.257749
60.912495	14.14374	-1.254545	-4.68074
29.233475	57.983197	-1.195476	-1.033505
39.703737	6.239053	-2.380504	1.140036
-12.4856	20.106403	-0.295997	0.677754
42.748393	24.020856	2.692176	1.387137
49.771822	2.563133	-0.032342	0.095312
34.520325	-35.056369	-1.345235	-1.836343
30.290527	-26.818991	2.279963	-0.046509
54.612685	21.214568	4.284752	-5.119838
-27.365144	-0.7839	-0.178978	-0.413456
-18.809017	17.225158	-0.517375	-0.126892
-42.923703	-36.588244	-4.187448	0.828297
-9.342229	-29.231943	-0.358599	-0.211512
-6.355559	-14.216811	1.770352	0.098655
-22.907074	-24.468599	1.067436	0.315097
-37.260892	61.781935	-0.670902	-0.764653
-24.644948	26.566683	-0.478414	-0.927448
7.41166	-21.394614	0.737867	0.504826
-27.523422	55.513471	-2.574579	-1.163042
55.252188	55.289561	-5.185319	-2.537678
56.882936	42.856459	1.143977	-0.122217
17.483308	57.481336	0.045992	0.184029
40.296691	41.519235	-1.773437	3.517721
54.532439	47.819507	2.828857	0.559427
-40.517747	-41.736324	-1.436644	0.584883
-43.701261	38.214228	-4.204801	2.513693
-57.639246	24.253125	-2.066842	-1.592292
-6.869435	-60.431576	-0.955762	0.321563
-18.722775	-43.567355	-0.626115	-0.183413
-26.908137	-54.592587	2.086254	-1.472716
-61.34211	-3.861569	0.55616	-2.44352
-0.061576	36.045423	-0.992402	-1.642375
12.747146	9.006477	0.220786	-0.048221
16.184347	40.288283	-2.02535	0.810208
29.437941	-6.976788	-3.104903	0.398497
7.841563	-22.952346	0.979977	1.132736
-9.549738	46.627924	-0.553403	-0.348872
17.755639	-5.018286	2.664641	2.391267
56.562268	51.680022	3.135501	2.737333
-44.979876	52.559807	2.767687	-1.261816
-45.580424	-38.992198	-1.90623	1.083159
-20.303074	38.939858	-0.703854	3.213909
-7.698728	-16.455452	2.908812	-1.622746
-19.395746	-17.598832	-1.496613	-2.40176
-3.851224	54.841966	0.10008	0.015261
16.615867	49.015344	0.62207	-0.141932
58.056035	39.13652	-9.11222	-0.320151
-23.379683	-23.567141	-1.530535	-0.844259
-32.961701	27.985428	1.781978	0.720988
-16.561628	27.892877	-3.818524	-1.246824
-17.230904	-7.780924	5.726426	-0.648833
14.290787	35.461726	0.472628	-0.619434
-54.439522	5.052228	5.09241	1.34659
-6.561055	41.110883	0.694871	-1.270509
-16.279284	-29.28638	0.569635	-0.574043
-58.518901	-28.189299	-1.51526	-2.415368
5.317145	-17.479208	0.705963	1.634696
-49.110143	-30.266911	-1.739111	5.989289
-2.78838	55.620482	-0.28746	0.008592
0.761301	46.742091	0.195003	-0.691934
21.971834	-45.877439	0.223602	-0.450625
38.13738	10.344106	1.282923	4.543839
16.777844	31.279533	1.667087	1.818934
-17.403321	45.464209	0.945121	-0.845162
45.11587	51.08494	-0.516509	1.696759
30.455083	-54.853819	-2.858139	0.160365
-34.513601	29.211766	0.047633	-0.905496
-49.632942	-61.080627	-0.560399	0.134578
62.198576	-7.438945	1.889252	-2.725419
-49.36118	-54.699295	8.735055	-0.316915
52.323267	-28.87526	-2.5354	-2.277683
14.625477	30.934907	-2.219342	1.214966
61.44231	-13.236602	2.029478	2.895472
-6.335391	4.646127	1.246381	3.27315
-35.647089	-15.18145	1.635071	-1.614328
21.313005	-35.850756	-1.674012	-0.371226
-58.918844	33.965431	0.320222	3.936752
11.485748	33.721524	-0.935549	1.099729
23.017772	-30.754018	1.303861	-0.182777
45.061841	-16.625017	2.119693	0.828721
11.798189	60.105126	-0.104546	-0.03603
-25.961024	-1.772964	-0.407244	-0.445917
30.4161	10.705512	-2.944765	-1.363168
34.670809	-26.973301	-2.28578	-1.453451
-3.53119	59.972335	-0.034417	-0.200979
-1.982307	45.281478	0.27159	0.855639
23.71949	-6.522428	1.037289	-0.035539
45.585104	53.852979	0.300441	0.564061
-41.578528	55.305845	0.631151	-4.157547
51.273641	33.63823	-1.226583	0.638285
-0.011784	38.32042	-1.662134	0.55024
26.042619	-1.31191	0.535068	-2.236884
38.028603	-30.796308	-1.746514	-0.190874
24.856646	54.092663	0.605786	-0.953084
13.568102	30.68637	-2.507235	4.195313
39.183044	19.836853	-3.50887	-0.613102
-59.727252	54.549513	-0.665243	0.164681
-32.969365	-28.67327	2.571958	-2.762199
16.535622	-42.304731	0.235842	-0.509086
-35.928851	-2.654546	3.350283	-1.861345
58.554149	-61.178238	0.661771	-1.632948
-40.137099	20.099636	0.154573	3.910426
1.536373	-45.727021	0.137564	-0.075595
-23.327912	-59.685932	0.368614	0.072857
24.256537	-4.017498	0.365472	-2.259387
44.454995	20.844176	0.121633	0.568406
23.904279	52.130254	-0.428537	0.931445
-26.419022	-23.102172	4.219735	-1.554055
42.762759	-15.178232	0.550211	0.398518
-50.096376	33.980271	1.423122	-3.200897
-54.677315	-46.922636	-1.833076	1.906394
12.039625	-38.792267	0.012388	0.260704
48.857635	-47.85592	-0.246666	-0.257119
50.181819	-14.374749	0.013471	1.79526
-4.788104	15.61947	1.136409	1.632429
-37.442953	40.923315	1.491216	2.983082
55.953564	21.561115	3.415459	-2.887592
19.960132	19.145571	-0.702064	-0.743362
-0.206106	50.738936	0.817778	-0.404537
-12.127028	-39.907063	0.430993	1.273647
16.529455	28.58578	0.256456	4.441445
-50.636573	-12.924008	1.83246	-3.293161
59.686749	53.664446	1.611162	2.202113
12.132528	55.292193	0.03801	-0.745028
58.369271	-20.604192	1.617019	4.199769
-5.916092	19.732123	-1.506308	0.08477
7.654095	-56.003257	-0.444376	0.134794
-20.401857	-45.16788	-0.885218	0.120631
16.430148	-28.458186	0.359094	0.514572
39.51446	34.794438	2.441616	0.222019
-32.511847	47.261257	2.607192	-1.750099
61.434513	-24.753985	-3.019895	4.450016
-7.903211	35.741966	3.170622	-0.524244
50.616532	-8.937722	-2.970326	0.815093
34.986576	-60.417358	0.699864	0.277388
4.99201	-26.927303	-1.392593	-0.46275
-31.568555	-8.342704	1.061146	3.824057
43.811629	-41.7155	1.283116	0.588929
-12.667511	-33.563902	-2.215509	-2.502675
-5.206833	-24.277866	-1.693382	-0.788205
-31.530475	-55.644707	0.152491	3.560625
-11.912917	32.105056	4.872172	-4.676834
-2.242488	-31.653837	0.878497	-0.340986
46.75336	-19.784722	2.64965	2.277697
53.487593	59.666845	-1.415985	0.568385
32.586356	-24.109629	2.129621	-2.108508
-6.573667	-30.356812	0.593217	0.677305
-58.199475	-4.257801	1.381235	-1.557633
-14.967774	-49.915826	0.167401	-0.48051
49.035474	-38.117198	-1.705779	0.481212
15.345206	-15.171968	-0.66595	-0.063702
57.766597	-9.702615	-0.479579	-0.22916
2.652943	21.244547	1.955957	-6.007292
55.999914	2.399744	2.545492	0.705398
18.508307	-14.102395	0.911784	-2.386748
58.79097	-14.383608	-0.621112	-1.356598
-52.340523	35.859963	-3.382134	-0.23651
-17.285827	50.309726	0.114193	0.28883
-41.633872	-55.580419	1.329476	0.21944
13.9264	48.429455	0.169449	-0.529139
50.282227	-45.010917	0.278987	0.341135
1.811413	57.181732	0.227845	0.048054
-23.150469	-55.88227	-0.824291	-0.741753
-39.793799	4.267682	0.359136	-0.104636
-58.865193	5.177833	1.030694	0.007058
54.893113	-17.668113	-0.177742	-0.348799
52.073237	-4.718793	1.54975	-2.783931
-21.04131	-8.661019	0.574932	-2.353881
45.733597	9.600605	0.089799	0.592318
32.166248	-37.386813	-1.413221	-0.560817
-27.331412	25.559146	-1.81064	1.113325
-18.497642	-11.55026	-0.910604	-0.864449
54.302507	50.771228	1.451186	-1.658834
30.678681	28.612435	0.240773	-1.10242
50.319863	38.254574	1.368691	-1.268242
-51.321252	13.036202	-0.458224	-3.674065
3.979602	1.962058	0.011313	0.699373
29.723308	-41.463163	0.517942	1.4418
15.265478	-1.382642	-0.68492	-3.923523
0.786965	28.713308	0.776144	-0.817084
11.433274	-18.007808	0.698016	1.229584
50.253375	1.598908	-1.393623	-1.695969
17.719915	-45.2531	0.223338	-0.194136
20.350563	45.698964	0.233631	-0.222454
21.079552	22.685973	1.726769	-1.089129
30.31072	50.428393	-0.555408	-1.749859
2.020932	-32.999001	-0.252014	-0.801043
38.446034	38.504099	2.696798	1.836317
6.815833	-2.548655	5.755484	-1.229317
-28.820472	38.427104	0.336793	-2.153942
20.152477	16.948071	-3.213046	-2.042881
37.922529	33.35173	1.115329	-0.523281
-62.182394	-13.327714	-0.251143	0.403329
18.575747	14.795757	-1.155753	-2.644669
2.039433	-20.961751	1.05183	-1.11038
43.341112	-28.553542	-3.371666	0.064406
5.884808	-7.29935	-2.583042	1.588146
49.683351	57.03954	0.001373	-2.012116
-17.362957	61.974687	0.206464	0.084932
8.622023	60.146717	-0.149978	-0.080117
17.247828	-25.366278	-1.629416	0.689333
9.518795	27.305578	0.989424	-2.245277
25.101289	-11.715175	3.720584	1.452399
37.649415	-33.612941	1.675537	0.490523
31.550063	-36.076691	-0.552296	1.860542
-9.762441	-44.492959	-0.094902	-0.202103
39.757968	-42.349345	1.181234	-2.064198
-38.639616	31.474395	-2.061072	1.921077
2.607959	53.346707	0.23304	0.344411
-16.895749	-43.323804	0.693272	-0.971407
46.773346	28.00693	-0.443833	-1.767269
20.01988	-48.339972	-0.130264	0.20259
41.371062	11.978649	-0.981361	0.500282
41.253628	-44.574905	-0.021898	0.133933
29.841821	-9.268158	-0.5063	-3.611055
-59.998208	20.071508	-0.916218	-3.249287
-10.853118	-20.421999	-1.398357	4.209288
47.572522	-20.318203	-2.360329	1.81721
-22.832001	-26.723604	-0.580402	-1.667391
5.414931	53.684359	-0.422591	-0.205489
22.950903	24.522634	0.08293	0.091466
48.564694	38.298024	-1.817028	2.127684
-41.047549	-61.037468	0.615218	2.417519
38.351161	59.153367	0.449953	3.3386
9.74429	-6.740972	1.42509	-2.020815
34.417426	56.989224	-0.853371	2.343485
16.034656	-41.321566	-0.030496	0.538454
-19.249835	-53.930776	-1.17474	-0.187812
-51.907865	52.770489	3.922443	-0.276978
-13.058411	-12.784105	3.31542	0.686427
-24.766191	44.804622	1.450153	-1.590608
-40.441591	45.794772	0.955158	1.467864
-4.780131	48.997554	0.64059	0.598723
-33.418614	42.78321	-2.026465	2.724246
15.407328	11.267957	-0.543047	-3.432525
-14.155503	-28.491281	3.391273	-0.326461
15.402716	29.814076	-0.945214	3.117113
5.564365	22.310784	0.339435	-0.966821
11.273905	23.836631	0.599505	0.501526
26.70746	59.491789	-1.576085	1.001962
37.336579	-54.170969	-2.079916	1.019027
17.148842	2.921814	2.538731	-2.258895
7.53069	-50.187775	-0.174815	-0.208778
-57.097915	61.478751	1.031203	-1.024611
-8.865157	25.085797	-2.074289	0.879983
30.743166	-15.550565	-1.183571	-0.248134
-48.123643	-19.356465	2.30335	1.820128
2.809787	-11.338417	3.052182	-0.356508
47.862358	-19.207046	2.544117	-0.487773
-16.490565	54.135123	0.489027	-0.635436
9.085622	49.039839	-0.14779	-0.867933
14.79254	50.073825	-0.033164	-1.154283
27.303485	-44.292955	0.404359	1.672503
-35.460941	47.030494	-1.840362	-3.286558
49.641999	-29.477239	-1.286345	-3.237846
-40.875424	-5.404238	-1.685067	-0.137699
11.711437	17.612294	-1.635286	-0.973377
-56.331142	-4.599215	2.474608	0.471091
36.558275	-35.767456	-1.903519	-0.236787
-18.071168	31.604235	-0.361055	-1.819018
43.026079	16.580991	-0.056605	0.744406
27.64317	30.766555	2.090343	1.918706
-3.502601	25.489073	-0.759686	-3.00745
21.401192	-7.643414	2.065548	1.249331
36.166937	27.181744	-1.38308	4.818758
21.652052	42.916966	1.029014	-1.18573
50.229682	34.913437	-0.592437	-0.224646
-38.14392	58.439277	-1.022769	-4.272158
51.519975	36.686717	-3.760867	-0.06615
46.015351	-14.249285	-1.170313	3.048954
22.642108	-49.536706	0.187265	-0.021544
-52.447375	-42.566075	-0.646464	3.29321
-54.473887	-57.584921	-1.847909	0.170312
-54.259742	-40.795257	0.662094	0.610852
-19.892398	-18.649867	0.901532	-0.47839
-5.43105	25.562627	0.692294	-2.663367
-34.014052	28.33118	4.246647	0.645924
41.047336	-56.581966	-2.212952	-0.734828
23.945792	54.579437	0.76725	0.108456
30.408256	-44.153466	-0.723516	0.007853
42.720667	21.885139	-3.575417	-3.189479
56.485673	28.419011	-0.277865	1.174509
-18.929315	-15.450082	4.552353	-0.903541
-15.843511	-49.312364	1.421795	0.225315
21.371762	40.315642	1.839173	1.445657
-28.071096	0.034997	1.887367	0.951554
-9.133222	-23.622634	0.613519	0.265348
-15.908902	-57.421281	-0.342929	-0.613804
34.726837	40.576631	-3.40808	1.269547
-2.861494	54.489057	0.280368	0.264752
4.567168	18.93154	-1.427798	-0.258662
45.532927	18.610576	-2.454465	1.758978
3.598069	37.754928	-0.067521	0.490315
40.56284	-60.548569	0.380657	1.62597
25.0078	36.982898	-0.257981	0.366109
-20.951978	-4.262694	-1.562207	3.18814
-11.531728	47.848258	-0.91749	0.894391
22.197668	11.430849	-1.098373	0.107071
-2.07769	39.154074	0.402954	-1.675278
57.099508	16.261366	2.963772	-0.189693
-24.188143	59.435036	-0.862567	-2.054318
45.973354	33.079172	-0.828892	1.771036
56.184668	-3.475731	-0.306208	-1.561964
30.266272	-17.549031	-0.387916	-0.251861
45.026657	48.944818	-0.699033	-0.387072
34.132159	44.215024	2.191138	1.153113
-34.502079	7.706422	-5.215364	-1.016964
1.69293	53.951252	-0.026932	0.245682
3.308155	0.534477	-1.571716	-2.148231
-20.702817	32.223157	0.843406	-1.536696
-60.292786	-46.20696	0.300199	-0.110911
-26.356631	30.277506	1.267142	1.600498
16.84388	-52.629571	-0.24328	-0.364556
27.231765	56.562286	1.57624	1.769922
-57.861039	-59.202781	-0.667687	2.98736
-1.932734	-58.269279	-0.096181	0.108361
4.202071	24.073655	2.335974	-2.208649
44.135838	56.647082	-0.912839	-0.129621
-15.583821	61.88127	0.176037	0.656929
-10.295127	-49.878863	-0.687474	-0.318032
-42.830903	19.972844	2.078114	-2.009346
10.112978	-33.599881	0.177696	0.669329
-56.149369	-50.634848	0.235471	1.927533
-3.987542	26.959605	1.514492	-3.140212
38.313716	60.801252	0.458332	-1.130597
58.307658	-12.279042	0.692345	0.374088
-16.462714	12.808401	0.165127	-2.128207
23.826466	-54.19522	0.919434	-0.227634
-12.602483	45.181442	0.24374	-0.875434
-11.090706	-37.00511	-0.961804	0.260953
7.158106	31.053076	0.505072	0.066809
59.937757	34.020365	-2.578614	1.651161
-15.56441	-9.496367	-4.504053	3.019668
-9.34394	-57.5152	0.024599	-0.0065
-6.295176	-19.055811	-2.115053	-1.470959
51.718712	43.761613	-0.540246	3.177955
8.39296	-21.829707	-0.398178	-1.367475
-29.468292	16.274854	-3.825791	4.313131
-38.950101	-15.749695	-1.219713	1.243855
-59.971266	-18.251909	-3.786675	-2.92717
29.282858	33.153231	-0.125314	-0.660576
15.743756	46.167161	-0.651634	-0.021381
21.021315	-11.989757	1.887605	-1.965266
-28.489925	-1.802301	-4.270613	1.6243
27.413184	-58.959048	-0.484018	0.993511
-19.467099	-56.038155	0.713336	0.762312
-7.384844	-48.567945	-0.360229	0.142486
33.082472	2.445841	2.115989	-0.781284
30.543257	-22.62965	0.658633	0.287741
15.770088	47.230201	-0.087494	-0.066935
-9.871515	62.204717	-0.068154	0.195668
18.82409	-10.520747	-2.636593	-3.628414
-43.920221	40.200337	3.55268	-2.064664
48.928099	21.911422	0.074588	0.355222
-39.795851	-2.747034	4.966451	-2.965489
6.828759	-22.490231	0.705122	-1.085861
-22.764584	-13.416913	-2.156752	-0.827118
-10.158348	19.964868	-0.928429	-0.331459
61.642546	-14.323744	-0.926049	-1.802074
-53.463965	4.049629	0.839684	-3.099051
52.655909	-49.721888	1.75811	-0.580098
6.946847	-47.466131	-0.046748	0.113165
-21.86237	-41.506403	-1.212739	1.657082
38.975406	-31.553391	-0.837969	0.099038
-8.033609	-36.550463	0.395048	0.044473
-14.646026	61.146554	-0.460989	-0.170598
59.830844	-25.786657	0.898002	3.772492
47.607199	-37.387162	-1.489193	0.344799
49.129864	-32.93448	-0.958775	0.362516
17.188496	62.12223	0.053246	0.062427
-7.717029	-59.816747	-0.232164	0.111448
-27.126181	10.439885	7.007074	-2.138487
27.695004	-42.238705	-0.702642	0.403967
4.01689	47.764197	-1.016018	0.898691
19.394987	-20.852454	-0.207807	1.188345
-2.582716	-32.561075	0.873791	-0.310747
-41.857806	-36.45541	0.458143	-2.213512
0.187316	-16.704213	0.028751	0.650965
19.085683	-3.74343	1.781207	0.214145
9.389836	-50.359381	0.149463	0.121916
-14.663562	-46.648955	-0.838786	0.178842
-11.47202	54.281382	-0.478189	0.362693
5.371259	51.520116	0.325921	-0.057288
-24.132082	-60.294202	2.128931	-0.247404
27.660624	34.784287	-3.338286	-2.33162
8.316281	56.194698	0.076176	-0.224931
59.486218	-6.135866	0.526531	0.138531
-59.101369	6.968434	-2.440492	2.58638
0.79878	-51.025182	0.247319	-0.253915
50.05393	-34.203886	-2.314748	-1.430794
61.077213	-7.032154	-2.251092	-4.030187
38.989186	-17.342871	-0.994103	-4.112682
10.378219	-2.545763	0.883707	0.28055
45.574308	16.632314	-1.568351	0.169625
17.348501	10.230983	-0.241258	0.13042
-34.309901	-35.574583	-3.129445	-2.44922
45.331764	60.097988	-3.221747	1.152228
34.793254	38.597015	1.078299	-5.738509
-50.575121	29.028623	-0.449944	-5.520478
-56.674187	41.889755	1.002034	0.998649
27.069199	-16.2364	-4.423706	1.30362
-22.025195	-7.636304	-3.038277	0.960588
-44.742047	-60.437273	-1.275804	0.220148
-6.688408	-23.460272	-0.115434	-0.312191
-58.527232	28.696037	1.951079	-2.273084
32.203617	-34.829123	-1.009858	-1.597089
22.21873	31.921579	1.503255	-1.762283
-18.01591	-8.798863	-1.380587	0.566953
4.348591	-27.804339	2.545096	-1.752469
41.882659	-12.044838	-0.498207	0.048991
-49.113848	47.134907	-0.172878	-0.86813
1.291232	20.243367	-3.068031	-0.472616
25.942777	-27.218729	1.879367	-3.678597
17.707081	12.010316	-0.62861	-1.226502
16.072557	39.160697	-1.521242	-1.213255
37.209907	-34.607925	-2.73802	-0.11901
-15.303336	-0.479817	-2.349744	-4.172765
59.695427	-51.638108	-2.949742	0.606286
-25.213289	13.610856	-1.590223	0.715886
6.669801	-56.419727	-0.03624	0.145361
-10.273249	5.540401	4.664353	0.376349
44.630456	-22.67685	-1.19829	2.069888
9.306053	-11.164258	-0.887397	0.371183
-39.77621	-5.789891	-2.040482	3.542877
50.397501	5.712384	0.061718	0.883113
24.092575	-44.094216	-0.388797	-0.344785
-19.019179	-14.462353	0.298278	-1.299736
-18.486001	20.187035	2.209567	-3.852758
62.415028	61.698026	2.121498	-1.529591
27.829196	44.97778	3.079621	-0.271117
-23.017287	-43.50447	-1.749666	-2.438334
-29.840162	-42.594278	-0.655595	-0.747877
-61.211366	-13.208577	1.89616	-2.387053
21.972389	21.953037	2.699284	1.833873
-20.397204	-38.854776	-2.122148	1.414932
49.739792	-5.071329	-1.71572	-0.435526
24.100483	60.611183	0.113832	-0.019084
11.381949	2.088241	-2.339211	-1.343366
34.339964	-7.695029	2.523337	-1.112387
-39.660221	36.566877	0.818394	-4.062305
6.182036	-17.958761	-0.012329	-4.613803
-4.230976	-3.832588	-0.242497	2.398466
-15.606261	14.775535	1.940211	-0.461392
-18.299591	-39.142436	1.025561	1.035853
32.993481	-33.829443	2.481599	-0.433433
29.743505	45.575053	0.326831	-0.231216
1.125977	-55.864025	-0.250093	-0.033126
-45.317594	7.872498	-2.488221	1.334388
-21.055626	48.56223	0.786611	-1.658099
-25.524547	-33.151297	-1.632726	1.493949
8.055029	-2.758416	1.659706	3.635513
-3.746618	56.872136	0.373142	0.037706
22.426341	-27.704446	-1.516656	1.783639
31.044251	19.203183	1.552374	1.015943
56.35806	47.124023	0.098846	-1.072667
-4.811012	45.749605	-0.285555	1.810433
29.882861	39.206446	0.124771	-2.130701
20.512338	-22.719614	3.982997	0.966081
10.295368	11.4686	-0.563493	-1.252187
-27.813127	44.327598	2.312003	0.104773
13.573182	36.279687	0.362043	-0.084825
2.389706	-61.374588	-0.002975	-0.074957
7.090686	-60.191193	0.117758	0.09351
-35.963134	58.698307	-0.472658	-3.990809
-23.142075	59.571713	-0.909927	-0.866416
32.064657	44.117025	-2.035283	2.470296
14.750345	-23.614994	0.342625	0.134574
59.020297	57.763739	-4.634164	-1.807917
48.050042	-32.049014	-1.456381	-1.751391
-0.903002	57.98875	0.093276	-0.199594
-8.921817	-54.347866	-0.064862	-0.152413
54.065143	-57.906206	1.848445	-1.449497
-56.055821	35.019013	-1.695565	0.837569
11.109174	-51.636251	-0.384889	0.151418
18.341989	-44.319322	-0.424336	0.264932
-27.845972	45.741031	2.749686	4.261297
1.901042	58.259398	0.163798	0.067868
26.020934	56.780464	-0.204485	-1.623331
2.672833	-51.229959	-0.214287	0.026184
60.767057	-3.143403	-0.025661	-1.458907
-15.323186	21.311003	-0.819441	-0.095956
-55.057692	10.329293	-4.288424	-1.713278
-46.534592	48.237631	4.925106	3.187771
-21.961929	55.176278	-0.600955	0.979779
-18.169068	-21.52237	-1.512509	-2.030828
-29.705256	-53.416808	-1.251619	1.369497
53.14855	18.701642	2.306143	-0.064946
41.700655	35.685392	2.991159	1.561741
21.01098	-23.998741	0.158861	3.355062
42.987117	-52.180765	-0.510743	-0.838902
45.923012	54.755203	0.670512	-1.897438
54.434097	-16.397054	0.109375	-0.016648
-52.790179	5.416238	0.190075	-1.491553
44.2012	-34.625153	0.204226	1.429158
-3.013469	-20.27855	-0.429683	1.529342
-38.749035	-5.422833	-1.841063	5.632337
50.846278	28.571475	-0.815447	-0.991612
-6.596029	43.847938	-0.167063	-0.385897
43.63848	-26.987689	-1.976845	-2.303003
36.201925	18.507783	-1.27442	0.711751
-47.928125	-18.086811	-0.952336	-5.907638
57.298192	29.297682	0.956095	0.847088
-0.177552	0.124704	2.397495	2.189616
-51.24955	-32.163521	-0.386362	3.985925
-43.804298	-14.877791	-0.076585	1.963969
50.999655	-5.186652	2.018168	1.416426
-22.920013	-27.886915	1.283351	-2.277759
-2.473199	61.478156	0.233036	-0.14033
-61.163314	55.669126	2.155294	-2.950351
-22.515369	50.160571	-1.411582	-0.201394
-36.008197	34.916961	4.929039	-0.540353
-0.588409	61.251576	-0.182525	-0.053591
38.690924	-33.219847	-4.2554	0.771803
0.570166	-37.118216	-0.02657	-0.351239
20.396291	-16.213437	-1.489084	-4.779075
26.017751	14.141565	1.696801	-1.129635
-54.124003	-48.734449	-3.316259	0.833242
-38.680469	15.550374	2.64768	0.233831
38.911608	34.001576	-0.337759	0.105497
-1.395324	-37.917461	-1.915865	-0.125703
-21.743343	-49.498037	0.95359	-2.02711
-16.317912	36.052382	2.147341	-2.600875
24.932528	58.676055	0.496223	-0.693925
48.673192	15.195015	4.076075	1.729962
-56.940614	-32.175969	-0.000908	5.36752
-11.568991	-25.720314	1.134923	-4.127433
9.239621	36.250069	-0.369685	-1.728799
6.697884	5.351115	0.54412	-0.249658
-3.220325	-36.560891	-0.889403	-0.811411
-12.108939	-40.935633	0.444712	0.222067
-5.165715	-45.531149	0.141175	0.191877
-42.610678	8.051257	1.003981	0.309429
-6.446524	58.678384	0.053734	-0.128325
-9.527185	53.072474	-0.523271	-0.249009
-55.307174	22.894875	-1.178464	0.563879
50.182979	52.524255	1.323484	1.497486
-6.155224	61.86335	-0.360579	-0.092033
51.312154	52.436543	0.160489	0.692768
-0.684351	13.23668	0.247161	0.360566
43.519683	22.852626	-3.392042	-1.665988
9.439819	24.376494	1.865894	-2.6353
16.463901	57.35038	0.34911	0.393777
-3.612285	58.923996	0.020142	0.253311
31.182963	39.073617	1.863206	-4.686539
-12.895006	-32.260959	-2.166089	-0.14314
-55.27243	50.573151	0.769621	2.615211
44.522919	13.492285	-1.731428	0.57793
-27.790523	-55.234657	1.526946	3.445198
1.476489	4.540059	-0.273287	-4.595588
60.155799	37.884393	-1.560584	2.892585
46.10964	-49.133214	-1.817227	-1.899858
19.338102	50.728289	0.302015	0.156087
-37.078303	-45.121839	-0.703252	0.4978
-16.340217	23.452379	5.43866	1.549709
-15.822451	59.570387	0.000105	-0.197443
32.136739	21.445851	-0.833567	-1.436113
44.576877	37.488775	-1.102409	0.2554
5.186584	-9.601599	-1.932266	3.570325
14.577242	-61.97558	0.168482	-0.434007
-46.712051	26.431717	-1.374131	0.383297
28.692598	3.92855	0.748625	-0.406113
42.260765	55.825727	0.99571	1.181223
18.472715	45.558642	0.574653	-0.711825
-24.185166	13.388576	0.212862	-0.737644
-41.952351	34.370515	-2.34965	-1.230256
3.286288	14.056375	-2.573587	-0.226116
-49.93989	41.563894	2.837627	2.602354
50.027868	-48.517314	-4.950778	2.468009
26.916291	-22.803411	1.13217	-1.506638
50.828507	51.465586	-0.506694	1.246448
-15.769408	-32.527561	-1.044044	0.485557
5.414943	-58.951525	0.158051	0.140509
22.712934	-24.409826	0.879347	-0.977068
26.654202	18.851931	0.336022	-0.925538
-5.441954	-47.66984	0.023137	0.057337
-45.36103	-44.456101	-3.843135	-0.351712
-2.337688	9.03318	-3.776591	-0.667449
27.312717	-46.139273	-0.303052	0.129184
60.182612	-1.837322	-5.401101	-1.539894
-29.664325	34.951086	0.331405	-1.376408
34.990588	-1.433679	1.413168	-2.40963
-4.966665	14.533958	-0.301973	-0.345944
-58.435297	48.222059	-2.284372	0.415475
19.482566	43.924251	0.337503	-0.238513
-34.518231	27.073491	0.584359	2.157893
-37.200221	-41.114058	0.396575	-1.76648
-17.927842	-59.58815	-0.412752	-0.433766
-15.882397	33.381097	2.936568	1.887078
21.278015	48.446971	-0.727292	-0.45698
-7.223693	36.438126	1.061899	-0.538357
8.701821	19.647316	1.066782	-3.193659
58.29803	51.526516	4.831889	0.859671
31.131137	-51.403284	-0.163846	-0.270796
48.100795	8.60369	1.49092	1.991143
-10.511347	-52.035209	-0.165514	0.328984
57.106303	34.080576	-1.107688	3.399962
43.965041	40.590787	0.486784	-0.159718
-29.422194	-25.805317	-1.258465	-0.94709
-54.059812	44.144505	-1.31625	0.621598
-29.978434	58.507055	-3.126842	-1.248293
25.177381	-32.113652	-0.108526	-0.175147
-13.83327	-9.371295	-3.180881	0.85318
57.851575	24.486327	-2.727896	-1.903903
11.080318	12.988722	-0.808219	-2.826622
40.720948	46.105169	-1.610848	2.928162
-28.961787	59.379502	0.414029	2.43893
-8.645707	46.012051	-0.157206	0.397877
-14.114358	57.229574	-0.376088	-0.374316
41.563219	-23.443821	-1.861881	1.795732
5.034335	-3.620131	-2.100166	1.375987
-58.72518	-22.260021	0.366734	2.161823
-11.191724	5.98697	2.892427	-0.769048
-11.209207	33.056446	1.737065	0.951143
19.286984	0.616308	0.332303	-1.676651
31.139356	-25.149172	1.818889	0.490745
46.539218	26.107197	2.392267	-3.912943
-50.562926	-33.182775	0.87994	1.545613
45.636426	-38.040637	0.915894	0.286012
-47.987595	-5.540441	-1.536441	-2.014759
40.54645	35.331425	2.475088	-0.831103
-4.24331	-0.72332	0.105767	3.608661
-61.92836	38.209392	-5.226504	-0.533747
-23.687568	8.828639	3.021722	-2.466334
-56.299634	4.24349	-0.952139	-0.71523
37.837917	17.450095	3.016675	1.519633
25.444775	55.83668	0.012091	0.350801
14.823371	-10.689823	1.94664	-1.554675
-37.737037	57.301208	-1.637365	-2.906326
-33.59804	-7.602944	3.611629	-2.571032
-47.413155	0.108871	-0.249566	4.780087
-54.53092	-6.932601	3.126238	-2.789532
14.65401	36.844979	0.56026	1.10135
1.129063	-21.545169	-1.603005	-1.67539
-0.836961	-56.768884	-0.259394	-0.116492
-11.195414	-57.310551	0.382556	-0.153146
-42.518312	-45.554038	0.677352	0.751145
12.990364	46.830557	1.602775	0.118299
-22.090618	17.072662	-2.521223	-4.223661
-60.487542	15.902294	-0.673619	-2.811333
-7.431934	43.192862	-0.728898	-0.103371
-8.496737	6.079458	-2.716826	1.735582
20.787974	-0.831595	2.66939	-0.052527
29.283857	23.299644	1.336959	1.718116
42.581456	57.002033	-1.025605	-3.419852
-20.750817	-34.0763	-0.491886	-1.874418
10.86228	-43.541342	1.248773	-0.046888
-19.356719	49.910475	1.59645	-0.294658
-28.724818	-61.741682	-0.631369	1.963907
-14.613742	62.228978	-0.269677	0.075965
24.480747	12.264375	-0.767415	2.313045
29.291233	-20.153875	-0.993485	-0.20868
2.544332	-6.903865	-0.651373	0.88245
-62.244788	11.265763	0.870402	0.41441
-0.920571	-49.769405	-0.203341	-0.029041
-15.359847	-61.006933	-0.077731	0.977469
12.832907	51.167082	0.22369	0.215055
38.586504	5.740891	2.002977	-0.798334
51.858407	41.881365	-3.534035	3.016646
-28.184709	-4.179934	1.594346	0.774459
22.484423	16.15395	-1.958664	1.399645
-60.469594	-6.620828	0.394582	-2.090198
33.434216	-11.134461	1.099956	-1.246105
-40.42441	-23.999688	1.130281	0.423471
-7.490795	-21.436307	2.86274	-1.606121
-55.914295	32.399907	3.29636	-2.466667
5.941224	-1.551362	3.35331	-4.39675
10.821464	-29.651629	-0.220811	-0.713436
-7.083484	-13.05383	1.047087	2.010632
2.126438	0.971584	-0.767909	-0.79251
9.989463	-46.237056	-0.028201	0.701311
30.612683	-20.721012	-0.605106	-1.277463
25.499496	48.151044	0.770237	-0.47005
42.484918	13.993617	-0.45175	2.48456
-58.798482	-50.513008	-3.571844	-1.624146
49.855884	-24.543431	0.740873	0.769798
-21.087018	-45.945378	-1.221489	0.084089
52.924737	-9.295218	-0.11047	-2.223983
18.399238	-0.378305	-1.016679	-2.323856
21.327796	18.637579	0.490457	-0.528869
28.427787	0.980204	2.109105	-0.678338
20.832095	-34.858491	-3.524639	-0.265243
-33.88111	-11.924949	-0.212272	1.41847
-62.39998	43.635718	-0.62658	-1.292252
45.427158	29.703438	0.814447	-2.419991
-43.795539	-59.716943	0.77712	3.383077
-48.114937	48.466896	2.115657	-0.447062
28.91315	-18.027994	2.000462	-3.316612
31.33397	-26.914809	0.718172	0.810997
-41.262569	49.288239	1.731305	-2.024833
43.4297	-22.60999	-2.78649	-3.907412
13.162995	29.549089	-1.958212	2.145404
-14.921667	16.25742	-1.148139	-2.27829
39.746517	4.517696	-1.417684	-1.007867
37.083141	56.159992	1.091101	2.944531
-1.109405	53.40413	0.184253	0.004691
-27.573151	-47.034448	-0.453363	-1.042733
-15.665714	-41.813535	-0.861698	1.541702
-4.653253	57.464399	-0.10266	-0.072303
-40.614119	0.866912	1.526014	2.448021
17.690016	-19.059238	1.49299	3.554381
-14.942961	37.568807	-0.170112	-2.125212
-5.742968	47.394556	-0.232639	0.163714
10.698281	35.811357	-0.367424	0.032253
51.087361	-26.183569	1.970703	1.31966
-28.059372	-22.277055	2.998351	-1.483702
52.373807	-32.612422	-3.729846	-2.653347
19.824648	-42.456136	-0.299411	-0.012877
35.308503	4.979075	0.011016	0.699896
-34.226442	33.086143	-2.582	2.671403
23.185097	41.516447	-2.027755	2.672504
-3.2024	21.391127	0.780339	-2.558487
11.488807	41.933852	1.641327	1.100454
19.170326	60.159577	-0.049696	-0.226449
-1.268454	1.287709	2.925905	0.0267
15.630984	-16.4093	0.06473	1.091517
57.310423	-23.206704	-1.253199	-3.618137
54.14643	49.728892	-1.135226	-4.284243
-8.43523	-50.050878	0.001074	-0.104249
-45.240142	-57.701052	1.136835	-1.007884
27.75827	-49.110396	0.29509	-0.288538
20.192333	21.692082	0.214865	-2.008661
58.533001	-36.953159	4.985166	0.508334
7.01328	-17.439771	-2.21385	-3.169057
29.442718	7.667004	3.719869	-2.913242
36.08664	35.30073	-2.149831	-0.011138
-50.556228	-17.969658	-0.875783	-0.647244
46.968461	-0.134202	-3.676207	-1.1195
-51.497483	-27.927373	1.445739	0.612379
43.478697	-35.445637	-0.902824	1.838272
25.710256	-35.588468	0.23317	0.515202
-31.492868	-11.175142	-1.168363	0.958464
-46.370713	42.548341	-2.639018	0.504006
-26.372626	3.390584	0.348846	-2.223399
23.025761	-45.949831	0.443163	-0.264133
3.106457	-41.083775	0.147238	-0.200567
-20.830831	33.53085	0.792112	-3.481552
9.532257	-29.840257	1.187301	-0.420352
-0.889694	22.003941	0.829188	-2.884122
-47.89321	-45.801782	-1.115754	0.91063
-18.671164	-2.951639	-1.250065	1.612174
-24.101065	-34.290877	2.658699	0.807299
-13.393268	48.018693	0.837537	0.239769
59.786786	-22.267544	-3.330267	2.363822
39.637987	-12.386509	-1.444051	-0.08494
62.377874	-27.222373	-0.508542	-1.669187
-21.201851	11.907907	0.37496	-2.358455
-12.971311	-4.14948	-1.338644	-1.089094
43.410835	24.979055	0.990627	-1.738017
46.196223	-11.86214	-1.468898	-2.397274
-2.273151	-61.425158	0.07131	-0.051102
28.492789	-57.603358	0.557766	1.019351
15.755736	-47.91448	-0.379837	0.127934
-0.848102	-9.330509	1.93064	-2.605617
-36.273085	-18.739465	-3.361747	-2.632619
13.55933	8.153554	-0.371237	-0.988582
-13.602162	29.948106	0.293306	-3.348016
-11.635628	-61.570557	0.477432	0.009757
6.794508	-42.216453	-0.273089	-0.436739
23.18008	-21.776112	2.248385	-1.473288
60.210107	2.27962	-1.026514	-1.52759
-43.095394	43.643432	-2.360083	2.99708
-16.948833	30.325734	4.708154	5.504619
-10.255278	-33.750885	1.839908	-0.384724
-48.390067	-43.620086	-1.978267	0.467386
18.662811	24.745145	2.132831	1.100162
6.864752	23.707108	0.957316	0.691234
8.639777	-55.560905	-0.110011	0.052066
-39.780584	8.064016	-5.985355	3.639391
-1.126082	9.683684	1.518576	-0.849476
8.199178	-51.819149	0.227786	0.102823
50.398055	-5.964058	0.807518	0.917599
-4.198753	35.952608	0.966128	-2.766759
-41.242087	-38.091886	-5.526595	-0.833258
-27.838118	-14.428899	-1.942166	1.594866
-19.306972	-31.186023	-0.563657	1.847563
52.522556	-36.775914	3.017566	3.62077
38.835841	13.416018	-1.573779	-0.257161
-4.278467	-54.234788	0.069431	0.191456
-37.282566	34.168883	-0.980502	0.868761
-58.537316	-32.958112	-3.345098	1.153472
15.313318	17.043035	-0.659613	-5.632123
32.207911	45.210938	-0.363486	1.58834
-45.886114	-8.668028	-1.298777	1.789896
-56.161393	50.101958	4.023643	-1.540055
-11.780363	-24.667886	-1.406817	0.575304
22.770961	54.857666	0.147835	0.05432
-27.93408	59.147659	2.503439	-0.884175
8.685233	-5.945872	4.450319	2.402431
26.751986	-45.23756	-0.490789	0.716151
24.567289	-17.447532	0.517955	-0.099413
-6.374745	-56.217839	0.111968	0.030509
-19.714739	-50.998645	-0.582018	-0.480229
-3.130944	-6.979482	0.309768	0.016187
-6.960628	-53.453681	-0.189716	0.152615
-22.212415	54.066442	-1.580005	-0.471254
39.632139	49.131558	2.870683	-2.842642
14.532945	11.792261	1.124314	0.344032
-15.604943	26.723156	6.350652	1.034122
58.808344	-43.523399	-4.025812	-6.636827
-47.127947	-18.926179	-2.83497	2.551485
46.715562	-16.060412	2.600492	4.755778
33.733943	-13.533285	-2.450084	2.111034
-36.376653	-22.886904	-3.044515	2.172353
-2.164403	20.893521	-2.608653	1.20896
9.093601	21.331854	-0.701228	-1.802387
-26.046715	-30.676788	-1.40513	-0.200869
-26.497092	23.05183	3.845822	2.734315
-62.018337	33.087331	0.334101	0.05548
-13.788472	-55.445917	-0.226593	0.900107
-30.065978	30.28557	1.892365	0.638858
53.235453	-48.714736	1.35302	2.902439
33.445917	34.482522	2.474641	0.530566
48.784673	1.855376	-0.619448	-0.06543
7.945612	-47.039684	0.441698	-0.107228
59.757602	-18.285721	-3.283601	1.185094
-48.138025	2.982444	-1.689231	-0.325298
-22.160445	-22.918004	1.138454	-0.835998
17.248662	-48.978052	0.211291	0.204437
5.538599	-57.891358	-0.153546	-0.119824
8.371769	-19.041507	-3.193896	-1.125673
26.002068	20.086555	-2.498979	0.288482
42.435841	-18.639958	0.57434	0.30613
2.696991	42.830124	1.16867	0.379139
42.104138	-30.669816	-0.778781	0.857918
3.418781	-38.926309	0.275112	-0.472365
-52.758323	-17.869312	-1.834743	-2.580017
-18.605089	-44.626178	-0.18506	-0.294285
10.995997	-52.690813	-0.088662	0.145435
-12.146999	-22.203126	5.585426	1.604839
30.037277	-8.220923	1.244207	-0.875534
16.601022	51.178536	-0.303723	-0.106339
18.325417	-49.073126	-0.078718	-0.142855
36.919566	28.105867	0.73	-1.715819
[truncated: 8,001 more rows]
