# Supplementary material for: Self-sustained frictional cooling in active matter
Source: Nat Commun. 2025 Aug 6;16:7235. doi: 10.1038/s41467-025-62626-9 (PMC12328619; doi:10.1038/s41467-025-62626-9)
Supplement: Supplementary file 8 — Source Data [file 41467_2025_62626_MOESM8_ESM.zip › Figure_4d.txt]

# Columns: x	y	vx	vy
39.018216	17.824102	-5.70995	0.796791
-44.603508	16.591324	-0.220531	1.374199
3.932956	-4.939907	-2.486441	-4.458694
0.691118	23.451738	-4.352165	1.089633
51.254892	48.574778	-0.112553	-0.78703
-1.057624	-23.285415	5.135224	1.02021
56.495225	17.550811	-2.622552	1.02277
-57.199738	-48.220338	1.969347	-1.267534
37.020868	7.856747	-1.91128	-0.463991
-60.539231	-22.59715	-1.115986	-4.580798
-35.805008	-10.361664	0.984291	1.647835
36.354165	-1.893335	-5.759544	0.362506
-59.840453	-27.975591	0.817888	-0.072997
34.33925	16.030486	-4.047495	3.83307
-33.444214	19.27876	-1.892845	2.194539
-25.203691	-45.162625	0.61013	-2.791463
-56.76622	-60.586309	-5.305118	-1.175803
-25.144702	61.08871	-4.904642	-2.749136
4.871734	-11.880317	0.873653	1.0716
1.266806	-46.893091	-2.150562	1.104642
9.297572	-27.275039	-0.623559	-6.743099
12.432328	-22.043737	1.919838	1.62739
27.420476	-10.662233	-0.257146	-2.215333
62.290436	54.101987	-6.117614	-2.596387
-3.288163	34.900472	-1.659818	0.172292
39.623102	31.506843	1.294973	-3.488853
37.004371	-33.842422	-4.253302	-0.280594
-52.899561	39.958704	4.726446	3.991451
33.477288	55.223549	-0.111665	2.365249
-7.993014	51.080127	-0.163471	2.766844
6.160326	-40.207961	1.472134	-1.95185
31.200983	44.877301	-2.358976	-1.76809
61.452195	17.559583	-6.301954	2.182207
58.584486	-53.390638	0.059178	6.216276
60.726342	-36.620296	4.497952	-5.789567
-60.332241	-6.231147	-0.79569	1.902357
-24.767986	-29.567208	-1.744303	-0.563364
60.987938	-58.664927	-0.350232	-0.89444
-15.415698	41.163092	-2.879473	4.175641
-19.297577	54.286305	1.36349	-1.105638
58.816496	-21.475418	1.674139	-1.861257
26.164494	55.22978	-0.694032	1.695294
54.904843	30.160988	-7.174933	-2.538927
5.24098	-37.234772	1.047497	5.497262
-59.645661	-41.50383	4.225017	0.893062
-25.111498	-47.377089	1.156841	3.254974
32.547257	-1.70685	-0.465419	5.191516
27.776187	-14.371788	1.193617	-2.78951
-57.599739	-21.453071	4.043016	2.410584
-13.150181	34.7146	-0.489398	6.575746
12.847607	47.732462	-7.27196	5.539076
-51.50297	60.379139	0.377722	-1.950572
-2.030367	17.952225	-1.447182	-1.355913
33.200358	30.850589	-0.358876	-0.69434
-42.995075	-44.286231	3.566156	-2.892815
15.488023	-53.751392	1.678106	-1.428881
8.34637	0.255103	2.976956	-0.430796
-51.141374	27.871011	-1.418297	4.643995
11.831336	21.271526	-5.766784	0.597445
46.071155	-55.075823	-0.365758	-1.237277
-0.250475	54.105198	-1.726928	3.67385
35.065966	38.412321	-0.75403	-0.204421
-25.871209	58.440671	4.821827	1.577738
51.095112	-45.660246	2.669593	-1.772543
-18.486353	-30.500483	3.065633	0.047092
48.292214	54.399536	1.345123	0.06201
38.794426	4.610591	1.758274	4.326569
6.938602	48.578391	-5.537175	1.031955
-40.160545	1.028666	-0.753324	2.110366
-6.976799	19.354183	1.159967	0.077934
-62.069522	30.098385	-2.135167	-4.59777
-22.927958	24.033372	-0.572549	1.265236
29.21626	45.510501	3.155805	-2.102223
58.91649	9.901125	1.212705	2.865946
50.032734	-35.002955	-1.715779	-0.037959
53.978828	10.429826	0.389322	0.626071
-62.099686	55.411674	2.056004	0.589313
19.895213	52.138954	3.36975	2.512507
17.509744	-31.46442	1.96101	-2.080769
-60.461219	62.408009	0.022927	2.348831
0.505815	-18.529633	-2.719189	-1.28128
38.335654	-51.25055	-0.660761	-1.320787
-32.14216	50.609752	-2.840178	2.399711
-31.24061	-18.739843	1.378952	-0.058542
-34.8735	-45.092706	-0.023628	-3.698194
35.313404	-40.362645	-1.240867	-0.806576
-4.612964	42.193655	-0.342619	4.77282
39.828834	-55.486612	1.387413	1.147727
27.069244	25.560096	2.377421	0.860731
-2.910144	-33.272482	4.255203	1.001378
14.384892	42.99837	-2.441099	-2.990909
57.452938	-55.547613	0.527362	4.51208
7.720625	-59.112163	2.18549	-4.954426
44.501819	-34.133957	0.936656	-0.015714
-59.765586	-4.710057	-0.676186	0.875458
47.655764	57.773539	-0.316078	-1.733794
47.823206	29.649087	-1.000094	-0.415023
35.741789	28.879369	-1.788291	-0.994813
10.183658	-49.883382	4.476732	6.85598
40.204662	-25.241436	-1.036199	2.166865
-1.611033	-33.698436	0.293107	-2.656517
-5.809197	29.485934	-3.17426	3.590869
14.1402	45.024893	1.35821	-4.74669
-19.712061	37.535521	0.171067	1.201743
-16.411796	-1.823274	-2.175657	0.277815
31.994301	-8.31148	-4.029103	1.108503
13.657045	15.795771	3.147439	-2.555382
-39.574836	34.215611	-2.210984	2.045923
-2.185509	-58.332807	-6.017143	3.548746
-15.812424	9.447401	-2.499325	-3.109027
-6.945681	-43.659503	-2.960243	0.362767
13.097827	-56.985852	2.613511	-4.075762
3.67759	48.391232	-4.814028	2.231581
57.356603	-9.575094	-0.394971	-0.476638
-6.908749	39.581792	2.654966	3.324791
17.860302	29.420001	3.370375	-1.798604
-36.19274	-30.943268	-1.275106	-1.007116
26.711073	18.426011	2.982865	-2.479614
-4.762052	21.61984	-5.01146	0.18842
-35.615361	-33.352426	-3.70895	3.201802
42.664449	-38.079027	2.369092	-3.473519
37.361027	-4.765565	-1.300693	-1.855174
45.076613	-8.503667	3.661757	4.26009
42.322303	30.349665	-0.320727	-2.838611
-57.767768	-32.778131	-4.770844	4.720613
-61.827083	3.744312	-2.060151	-1.198232
-3.574288	47.083807	5.789871	1.007672
-24.696888	28.19896	-4.652431	0.794673
-19.997837	2.433091	-7.012781	0.478051
35.871031	-38.051145	4.350737	6.365033
34.724417	-26.292825	-0.656656	-1.962036
-38.143179	-8.246081	2.105061	3.224587
-54.88436	-13.69335	1.599333	1.014449
13.361053	-53.882748	6.238052	2.195801
46.08769	-28.50944	2.476433	-0.422583
-32.112828	-9.131633	-1.600382	-0.02673
53.332689	-61.239388	0.723151	-4.678918
12.914998	-16.85459	3.726924	4.344407
50.322409	-6.466321	-0.813916	-3.471235
51.853725	-19.746507	1.891178	1.422365
21.470823	19.980451	3.586915	0.713248
-47.890343	-1.637536	-4.305534	-4.259108
13.95483	39.854621	2.980286	0.216364
52.602503	-32.985732	-1.26966	-2.233991
-10.639877	-51.240269	5.046605	-4.26189
44.626016	11.068981	-0.249402	-0.485332
-28.662952	6.75649	0.272931	2.448926
-15.702169	-4.4528	1.813483	0.77372
-34.904714	-20.350161	-2.750704	5.297204
-11.189696	-55.091753	-2.415584	-0.425034
-9.094486	-23.71538	2.299406	1.641896
58.74661	-25.480661	-2.362807	-3.102974
-58.380782	-18.306365	0.354529	-2.287403
54.377556	-33.527934	6.354647	-1.152609
-24.127929	28.989471	-0.058918	-1.321367
43.861284	37.966887	-1.528812	-1.086359
-44.033637	1.843903	-5.084269	1.800488
-7.826199	60.131652	-2.438479	-2.054928
-44.550896	-3.111108	1.388667	-0.469892
-61.911431	28.908993	-0.519345	-1.805167
-17.747539	-41.603609	5.354127	6.214619
-42.583729	41.415067	-6.318986	3.248737
58.626855	1.308177	0.213236	-2.72739
-59.699128	38.143097	-0.572196	4.492302
13.15879	54.136137	0.08863	-0.485997
-42.927043	-1.545236	-0.24672	-7.314461
11.729213	39.357415	-1.966867	-1.217389
-16.343786	0.099052	-3.759305	2.984833
9.743262	35.814776	-0.1997	0.539016
39.367101	-23.283022	-3.198567	-0.173835
58.00832	28.877297	1.332198	-2.643046
-35.59401	42.943975	-2.363667	-3.148062
-30.122771	56.6724	0.588725	4.330227
46.319503	39.132905	-0.162497	1.047868
-2.958085	56.499574	-0.038989	-1.490743
1.434369	-2.426571	-4.465874	2.987678
-12.613102	-9.092075	-1.194181	-1.853166
49.778949	-22.712169	2.061477	-0.239483
-45.79408	17.016256	-1.407501	3.235313
43.501171	43.990054	-0.06941	-2.400971
47.312319	-14.629369	2.366178	0.507224
2.116952	8.0441	3.083599	-0.845847
2.692488	-2.92964	0.232052	-0.401265
-0.133962	59.914935	-0.162719	1.322596
-21.179769	44.691181	1.911583	-3.627424
20.29546	-23.108337	3.907591	-3.661909
12.272502	8.6126	1.452641	-2.513333
19.576342	10.222702	-1.044223	3.422742
21.238298	26.095802	-1.335031	-0.02262
16.357014	-8.057441	-6.186556	4.217614
19.898044	-11.470022	-0.714933	0.249818
3.412982	36.076023	-0.401887	-4.469756
-60.824133	-27.719574	-1.310095	2.123139
-58.098811	15.168168	1.088324	-2.959907
-33.038413	60.861883	0.423615	-3.237798
1.180008	-33.187989	3.225599	-0.715159
-27.756485	41.593433	5.691513	7.101175
-33.339193	-47.998403	-1.422663	-3.257962
-16.228405	-54.593618	-2.846754	-0.607113
-53.627205	18.933624	-0.020706	-0.375648
-18.183741	59.011948	0.76145	3.688396
-45.514233	-59.942515	-0.156392	-0.158322
-15.092845	-50.454245	-0.442439	2.250588
-24.86648	44.507854	-3.114286	4.065722
0.285898	56.065052	4.258504	3.621299
38.44025	34.500433	-6.156062	3.346029
-32.06556	-42.347319	3.776739	-0.422685
24.244267	-44.782583	0.118526	3.67039
24.949306	-45.592037	1.679785	-0.039529
4.08511	15.241103	-0.183151	2.281686
-27.33626	-19.429814	2.405027	-0.897289
23.55108	0.545574	1.591768	1.359873
53.154358	-44.165053	-4.456415	-0.684661
41.901511	-48.708626	-1.422134	1.267057
-24.661224	40.175462	3.276367	-0.005798
-49.834889	36.402436	2.185182	7.143258
-3.713483	55.012436	0.756245	0.493234
24.546034	-52.038859	1.050798	0.544108
1.658239	-57.007671	-8.221474	4.441253
53.528112	33.18644	1.256794	1.355944
2.46086	48.257702	-0.831796	-1.479605
25.525834	42.361294	-0.049411	0.714353
58.932835	-28.73428	-0.166478	-2.894549
40.765192	50.717272	4.554755	1.846035
11.139688	15.192747	-0.773489	2.187196
39.318979	28.013454	0.827382	0.151618
-56.199378	36.96441	2.129868	0.972078
-0.408292	-25.854816	1.116505	-0.807712
-1.096998	7.628838	-2.818495	-3.61264
27.148976	-21.001942	2.091964	-3.296601
-60.837348	-2.124575	-0.541134	2.142873
-39.473607	-46.235624	-2.543482	-2.888943
-18.134567	-18.488972	2.41607	0.246523
-30.251817	33.504724	2.425168	2.430495
-46.162946	31.291097	-2.13969	-0.195137
-22.75592	51.957588	-1.224555	-3.147173
3.054723	57.712103	-1.969829	5.390963
7.395669	-13.02168	-2.099224	4.688283
-16.820338	33.427114	-1.141265	-4.017657
38.63619	21.692445	-4.544985	1.195325
-24.397637	-49.173385	-1.620884	0.105904
-23.551438	-34.568612	3.598863	-2.102312
62.061098	27.062783	-2.614451	5.074317
-35.530052	62.268378	1.163858	-4.250051
-22.113358	19.945445	-1.583244	2.210958
-44.454214	-30.22115	3.743207	0.060466
-45.741885	-29.644117	0.190738	1.722385
-2.855942	-20.525765	3.37906	-1.689272
48.177945	-16.918058	1.331452	-4.637327
35.446803	-34.530089	-0.504139	-3.086511
-51.122051	-5.027777	-2.371631	1.195875
42.796792	-0.767956	-0.365051	1.168598
17.539663	-12.489028	0.628546	-1.417284
15.154136	-38.788375	2.45132	0.859921
51.26594	-13.542899	2.257601	1.058568
23.598189	-34.159201	-4.832942	-4.363344
-52.479169	55.863793	-2.786809	-2.756977
30.990954	26.828464	-0.658063	-1.054063
-58.863964	-24.444268	1.124032	2.285078
-21.983807	60.204192	-0.58296	-2.341478
34.686612	-30.089027	-0.797704	1.590635
21.106343	8.503819	1.228134	-2.053156
10.546106	-2.099525	6.056506	0.453741
-22.971901	-11.743067	-3.947596	0.298052
44.248416	19.61973	-1.319731	0.039573
-27.518553	33.014137	1.065721	1.390623
-1.666275	22.97095	0.161351	0.918039
-20.308496	11.290726	0.841247	8.47694
-16.560202	-10.994028	-2.526635	2.343251
-13.143207	48.417796	-0.194964	2.18516
53.952607	12.146717	-2.875394	1.816897
-6.680225	35.027986	4.626229	3.912942
29.864583	-40.352743	-2.261786	1.794861
-17.893364	13.084298	-4.460645	3.2653
-35.750198	53.761157	1.352648	-4.261661
20.944225	60.564192	-0.488781	-5.179447
-13.98552	-45.305772	1.388209	-1.246026
-2.201033	16.529095	6.54012	-0.365524
-19.263073	-18.628797	-1.385799	2.579663
-38.68372	58.159717	-1.962595	-2.732194
-0.447555	52.925363	-1.124806	-2.376521
8.614453	-26.12199	3.525397	4.429022
29.350645	-16.611449	-0.104492	-7.338505
11.558319	-59.227958	-2.769708	5.126701
-38.685296	-39.282903	0.419656	-2.610709
24.061147	-39.084162	-5.584441	0.577702
-53.955643	-22.281741	0.10544	2.024215
-2.646166	-7.381805	0.42924	1.339287
32.723387	-4.994967	-2.610832	0.663836
54.265721	47.305017	-2.192906	-1.697875
14.35035	22.983375	2.368727	-4.94261
8.450791	-1.223258	-0.759434	-3.568451
45.287287	39.180008	-0.607534	-0.845192
-61.267506	-43.124711	-0.437284	1.547433
2.812183	-11.804215	2.834385	-1.283785
-38.074709	0.707583	-2.202964	-0.380898
52.58325	-22.293871	-1.512116	2.196832
25.330079	27.683487	0.506973	5.142215
4.470488	47.640334	1.649673	0.135148
-48.19549	-25.196343	2.382878	8.110215
-29.787709	-7.343368	0.364744	-1.161449
-4.766152	-25.180522	-1.579252	-2.845279
29.711456	20.345646	-4.833383	0.650108
-56.326055	52.857736	-3.300821	-1.975414
37.222046	-35.514704	0.42099	-0.671073
11.955374	-41.280239	-1.230825	0.853425
33.944167	0.795165	1.55482	-1.932434
46.328167	-39.598309	0.496904	-1.491076
55.961151	-39.941154	-3.995873	-2.272311
0.819226	-10.808172	-0.778096	-0.866076
27.878358	45.775169	0.441204	1.631764
-34.339066	35.895774	4.175173	0.95081
-59.719786	47.58131	4.617691	1.830459
14.993863	-16.224207	3.156355	-5.567378
-15.923592	36.679648	-5.113804	4.554892
55.628508	-8.134336	-1.324984	0.101204
-12.825821	14.972636	-0.312313	0.493666
27.535414	-15.635222	-0.617862	1.739725
-30.048929	-26.342737	2.483103	-1.339286
-14.430419	-37.276597	3.70781	0.978943
49.988798	-27.513563	0.748062	-0.08709
-5.536161	-35.081786	1.135212	-1.941194
37.516524	27.940905	2.231394	-2.942313
-46.491927	-59.658581	-4.253834	-0.376175
-43.342813	2.569776	-3.488786	-0.175938
-15.817054	55.544134	2.38171	2.24547
-13.573273	52.660795	2.60546	3.435561
-41.428886	33.151416	4.441747	0.103838
-19.754168	50.919307	-2.240534	-7.034146
56.412926	-36.781324	-1.857006	0.055641
-25.356565	-18.602502	0.793919	0.508933
-33.319311	-21.410684	-1.219382	-0.722004
-0.438676	-9.899731	-1.334403	5.128459
12.414022	-39.01004	-1.710455	-2.664892
16.693417	27.755642	2.638688	-0.252205
2.989181	-26.912535	-1.572199	3.288574
-37.057644	-31.987416	3.470689	-1.603392
22.526417	-50.969573	-2.215669	-1.708487
17.564583	51.6872	-2.764936	-2.422889
15.751546	27.741355	1.753642	-7.718562
-43.798793	17.103084	-3.349543	-1.084386
28.798804	-13.186823	0.207185	-0.633949
-33.779161	-0.047735	-0.084102	3.260251
62.208906	-17.006824	0.697148	-2.536262
-19.950899	-7.116666	1.422519	0.555471
-53.868329	-51.444491	4.975671	-0.037996
-36.799953	-44.798923	-0.045065	3.094247
42.06609	57.269314	1.065062	4.56262
-61.01432	55.500093	0.939924	3.883987
-44.234625	47.850954	-0.604651	-5.950589
-52.928744	-22.115806	-0.89912	-2.501313
34.872405	59.949231	-6.663295	-1.500649
44.566368	13.137748	-2.174062	-0.343322
-62.068948	27.958193	-0.453188	0.66948
-13.687354	12.9232	0.374454	-2.568386
1.21125	5.281811	0.490458	1.334291
17.446019	56.425395	-0.540123	-4.34983
-27.672141	36.803546	-4.172235	-3.916524
-34.715779	8.683498	-2.505364	7.718832
-0.346253	0.897777	0.246347	-1.974409
49.452924	-20.538913	2.148758	0.718587
39.586357	34.752995	-1.010998	-0.903985
-41.964804	-52.136036	1.49339	3.553077
-56.931979	-16.879025	3.52356	-3.421166
-47.117492	-16.872031	-0.676716	-0.792162
2.462919	-40.457801	-0.012029	-0.145171
18.14601	-6.94672	-3.254174	3.11279
15.187597	21.631992	-4.618902	-4.165287
-43.013278	-6.84823	2.871828	1.386941
-35.774401	18.495809	-5.008713	-4.391084
-34.882116	-35.788383	-0.998455	-1.950125
-28.992915	15.867406	0.102846	3.808185
-4.03378	6.772646	-0.619121	3.201417
-38.786363	31.09351	3.042504	-2.087018
44.212531	39.608003	-1.23579	2.226259
-57.676463	36.136046	3.117202	0.802121
-6.31064	-46.211425	1.495075	-2.773144
-6.019976	-2.325929	-1.738176	0.447198
-50.465899	-16.229794	4.561254	1.660313
17.513164	-27.284306	-2.792787	1.067297
-28.430513	-38.358803	-0.881577	-4.629489
12.497976	-60.556806	4.680112	4.19196
0.149566	12.005482	2.241328	-3.510065
-20.207456	-37.25561	-4.375076	-1.805462
18.578469	-5.843838	-1.124468	0.833478
-57.891391	8.879804	0.426185	-1.244056
14.391864	-3.803592	-4.013737	-0.951656
27.537778	49.109523	-1.093463	0.532428
18.648983	56.81814	-4.805251	-1.43933
57.82496	-5.792227	0.767123	2.778084
40.004098	-2.729217	-0.086068	2.895266
-37.764135	-42.112931	-4.800506	-2.328308
-23.677963	-55.637914	-1.248484	3.916132
0.999825	10.338173	3.064399	-4.27805
-35.786287	-31.974174	-2.847152	1.155521
31.183904	-32.541029	3.672379	-3.400882
-35.084052	26.324384	1.773403	-1.201311
30.269495	-1.904829	-3.969065	-2.817161
38.573305	36.84691	6.042831	1.707788
21.445499	-22.104049	-3.169657	-2.566621
4.288649	-56.269053	3.824914	4.440527
-13.005736	-20.781732	0.525864	-0.24821
-23.061413	58.01062	-3.423437	-2.910619
56.533498	-20.834132	1.125507	2.441806
28.25323	-20.700299	-0.724458	-5.22794
20.451073	-45.478008	-6.376858	0.870217
41.467329	59.241703	1.00024	-4.15005
57.640531	10.517612	-3.698763	2.912274
48.509234	-21.073235	-1.567661	1.842518
-51.890303	-5.67487	-4.423475	-6.530577
-3.637044	-50.14445	-2.428564	2.038559
15.511179	31.487609	1.340649	1.673637
48.095823	31.737998	-2.636245	4.2768
13.379063	-50.623348	0.121082	-2.81225
1.233498	-22.529687	1.209735	-0.393297
28.781525	13.61834	-4.58802	0.323715
-29.963196	44.148233	-0.706801	0.110159
0.801918	-56.688846	7.47977	-3.53821
-55.635822	-33.285825	0.506865	1.807525
-31.230117	28.626006	2.1109	1.662735
4.09941	45.621825	-0.411718	-1.808196
-26.923767	-31.462938	-0.927269	-1.795411
-38.607356	28.765403	1.150031	-3.577979
3.003227	-39.010969	2.068522	1.234013
27.535289	-43.94922	2.906388	4.142641
50.79333	21.751064	-3.364431	-1.420695
20.94811	55.090794	-1.888946	2.119762
37.789258	61.681902	1.548167	-1.775434
-51.888456	18.967288	-0.086006	-0.356692
-12.268506	-27.989852	0.77292	-1.662499
55.110831	12.51368	-1.649061	2.821911
-4.029426	-30.012521	-2.175	-0.221919
-12.744411	33.549362	3.450073	-1.213379
-17.293554	-35.235743	1.77742	1.256891
-11.860595	23.115925	-2.785311	2.189093
41.815539	16.978913	0.582559	0.329408
6.408024	24.619962	-4.760423	-0.136484
-36.546004	20.739973	-3.377624	-0.996861
-37.192969	-18.119921	-7.092067	-1.25328
-15.634483	27.673408	0.518335	-4.413727
3.566772	-14.150682	0.519561	-2.271243
-3.736406	48.042082	1.568847	3.883333
-45.87875	-17.264262	0.361757	3.138448
-24.277726	-35.472825	0.145228	2.627166
-37.689913	-20.544105	0.091083	4.305737
5.361777	28.104546	1.843722	9.811851
31.87205	-48.199572	-0.687649	1.177736
-20.162161	-23.935454	-0.387951	0.64029
-45.116957	48.723682	2.776172	-1.318459
-60.9426	-51.102006	0.439215	-3.718974
50.386597	-45.073846	-2.742601	-0.095697
32.761772	6.925292	-0.020868	2.198649
19.970053	4.208981	-1.705669	-4.396798
48.045375	37.712293	-5.677262	-1.418209
46.510116	5.360854	-0.739736	0.894203
44.546293	-46.399523	-4.514394	-5.27526
34.571727	36.316924	-2.775722	1.692683
-24.854358	57.922712	2.404438	3.183752
57.712816	0.433566	3.126437	2.704921
-23.490901	-53.53552	0.668611	-5.184956
-62.433248	-19.415316	-6.94817	1.176803
57.054279	9.577216	-5.702531	2.054783
-25.113781	-17.088494	-0.422033	0.90877
-30.797096	46.098576	-4.062977	-1.510831
-9.279258	32.272347	-1.681866	2.860037
45.770401	53.077566	0.750603	0.761018
-48.677693	-22.926174	0.071791	1.19887
-12.005962	58.226143	-0.268933	2.803869
0.831313	-19.646653	0.430045	1.049695
50.785403	10.902228	1.741067	3.135599
-50.649034	-13.943497	1.065023	2.474354
39.272348	-3.415635	-2.959579	0.885393
36.671313	50.928986	4.087938	-1.401171
-44.167151	-4.847034	2.360001	4.222708
58.853451	4.193386	-3.575835	2.948854
-31.309897	-60.933744	0.819501	5.554496
44.657709	53.480759	-0.916358	1.988294
-3.935926	60.069106	-4.460105	-1.718141
-29.032108	-46.961404	0.840946	-2.433453
-19.899246	-44.209867	1.769144	-1.03426
-43.207905	-48.646113	-2.563393	-0.658948
13.649474	-6.012037	5.247828	3.197352
-5.146458	-47.803257	3.023287	3.546616
-33.678027	-14.134342	0.940014	2.827199
-47.615259	59.131105	0.556969	3.62841
0.380394	-34.525138	-1.631959	-4.860023
-27.299758	-1.717508	-0.650033	4.47427
-17.859326	-38.600369	2.526237	-3.838169
60.861195	45.290758	4.543862	-1.425096
52.3926	-27.29188	1.225902	3.069519
-32.134508	57.668021	-1.900582	3.787979
41.270825	3.279742	0.27885	-1.6459
36.554069	41.778288	-3.216512	1.064205
20.699593	27.222326	0.416161	-5.183763
12.150861	9.789084	-2.269574	-5.004096
-28.321213	7.822643	1.566703	-2.909241
-46.519992	37.508446	1.46912	-0.774576
1.630605	-27.59557	0.997032	-0.525245
-53.581273	27.302877	0.443603	4.692979
46.740555	-23.777441	1.21266	-0.598714
4.445984	21.874374	3.037685	3.226663
-1.127723	-32.404552	2.165435	2.617616
59.138701	-16.121907	1.66359	0.716314
36.85328	0.486485	-1.248733	0.499889
-4.965863	-20.164823	3.892345	-1.706809
41.055922	-23.991488	0.475478	-1.928729
46.681919	-12.21782	2.088585	-1.614153
42.999136	-16.58091	1.967738	3.061588
-62.356253	13.635961	-1.963426	-1.251973
-50.88996	-50.781968	3.211461	0.172877
-35.616586	-28.166604	-0.596803	3.066934
-36.663601	5.164434	-2.826201	-3.068923
25.665493	17.30328	-2.91013	-1.637532
51.248036	-46.940953	1.600714	-0.402957
54.620209	-3.578443	-3.373012	-0.656299
-2.82056	6.314864	2.557559	2.30017
59.451753	-5.800487	-4.185159	0.478128
-23.461068	10.483936	-3.224342	7.083034
-50.286308	42.522397	0.593628	2.984884
-9.095503	-17.326896	0.918165	-3.502203
-50.434731	-28.103913	-0.942649	4.051994
-25.958368	38.594178	-2.30127	2.353823
61.070337	-50.924901	-0.142653	-3.127158
25.891552	-22.998217	-0.569634	-2.911002
-9.537379	-7.28382	-1.194063	-2.973977
-31.715228	19.334094	-0.57116	-4.624373
-12.974683	60.254217	2.301618	4.410002
-35.096305	-34.311854	4.92457	3.411829
42.725329	-3.862559	-0.561535	-3.500079
-17.376662	-7.640646	-0.897666	0.387188
61.448671	-7.118911	-3.275586	-3.193031
31.711056	41.263802	-0.717118	3.201181
-35.349502	-5.299704	0.522417	1.866221
-34.289668	29.211031	-2.404851	-4.629931
-35.024566	-30.078909	8.518781	0.627769
24.04281	-24.244088	-2.438297	-2.178178
-22.757557	-57.83805	-5.197465	6.577754
35.286769	58.87508	1.63244	-1.845234
26.486296	-48.258718	-0.515919	-0.799504
-9.242037	11.789994	0.770802	1.782377
-2.94199	-40.326898	-1.687923	-0.973251
-5.00893	-23.338034	1.289348	0.077666
8.596719	38.846282	-1.133087	3.380584
-24.412244	-11.386719	-2.496728	4.49797
51.186054	-33.60186	-0.548661	-3.93983
-32.511725	-20.702567	-2.221908	-0.310519
12.534604	-35.239328	0.853487	-0.067663
-15.106455	-62.381062	-0.019897	-1.32441
3.08681	-20.686344	-3.863434	3.501957
14.8558	57.879462	2.509962	-1.057706
34.390065	-25.244293	0.647678	1.521767
46.558676	-58.999393	2.228703	-1.873994
-28.03897	-62.112324	1.611086	-6.43419
26.773711	15.075798	-4.396044	1.542085
-3.100138	-59.00467	-7.110555	1.042048
32.271701	13.571197	-5.209701	-0.57851
58.718148	14.741644	0.747768	-0.578147
22.405638	54.936807	3.455602	2.16365
53.587659	53.580571	-2.752372	5.192591
57.562539	-17.639121	-1.010958	-2.535138
51.671834	54.889972	-4.415456	-2.634339
-46.452215	6.668511	0.080903	1.387702
-44.745687	56.894239	0.654398	3.11078
-47.762156	51.356917	-0.924823	5.123091
61.700619	32.700348	-0.846719	-3.886963
48.985557	-56.678865	0.899141	2.85178
-17.868064	-36.107599	1.697125	1.248503
-16.231046	-20.687572	-1.966444	0.454655
-16.643792	-28.30605	1.277521	-0.052222
32.119455	-18.23455	0.295556	-0.00901
0.306352	47.382207	-0.55949	3.440111
-24.209333	3.50518	0.225277	1.630318
-55.988457	5.12167	0.489801	0.798624
-20.190838	-46.767945	-4.315322	-1.178653
28.49194	-31.522234	6.426593	0.026194
-1.931531	39.11949	4.243906	2.294642
19.261706	-17.744263	0.890946	-5.577012
40.026196	-52.327928	0.649979	0.055722
-28.99592	-22.607885	0.476969	-0.149072
16.308653	-40.153014	-2.325915	-0.462032
7.768842	-18.928662	-5.203888	0.254139
56.173809	-1.712325	-3.771872	1.611281
38.187852	-20.562611	-2.923396	2.572093
-24.407058	20.115404	4.178303	-0.840185
21.740865	-18.149997	2.02012	4.822569
7.737504	-36.094312	-1.662112	0.035755
-46.79016	-6.295074	5.065506	-2.632725
49.314136	-60.509118	1.004187	-1.750509
42.530684	-25.42105	0.070686	0.173793
-7.736373	-49.455769	-0.524622	-0.796999
-27.150078	-56.691417	0.640413	1.993474
-40.081419	21.906317	-2.002285	-1.552206
20.055346	-13.145736	4.726444	-0.244162
-32.626144	30.192736	1.33905	-0.991375
50.579122	56.268469	1.902473	0.54817
29.216808	-44.536045	-2.311054	3.623538
56.488841	2.344467	2.227758	-2.100026
-20.040485	58.693949	3.338472	2.52167
42.243644	-11.399415	1.354696	4.481839
-55.854856	-9.074463	-3.368717	1.251327
56.815804	39.134696	2.103071	-0.942796
13.284956	17.923251	2.277096	3.244507
-54.366532	-48.314144	2.100328	-3.246813
60.845785	23.039516	3.608877	1.761015
-37.136351	22.276648	-3.26347	-3.973611
-41.097994	-54.310412	-2.428541	-2.709669
-34.869911	3.802393	4.937053	-0.363818
59.076261	52.151459	0.468574	-3.252006
57.381101	43.357376	-2.909481	-1.373046
-10.884725	-58.681039	-2.663257	-2.561444
-9.736759	47.450314	-1.783353	0.353351
-30.983224	11.310213	1.127772	-0.904539
13.411964	-29.128643	0.238639	2.492831
-1.380382	-7.9082	-2.119849	0.892818
24.088348	48.257555	-3.25476	-2.83649
-59.491221	21.31538	-1.669846	-2.093592
47.326766	58.857709	0.90126	2.897524
43.470581	48.741405	3.209306	0.494993
-59.770323	-49.863946	0.886856	0.252114
20.331304	-5.623459	-2.351824	-4.809972
-14.192719	46.32946	3.944634	-0.116156
7.124666	-55.430246	-1.909426	-0.128049
-4.876187	-8.262185	-1.888774	-0.578932
51.005987	-49.314594	-0.40815	-1.905809
42.788729	47.870938	0.483173	-2.996733
-32.005308	-53.693445	-1.387835	-2.931472
-10.230725	18.173024	3.066063	1.319259
-60.094337	28.392416	-1.001952	-7.336754
-20.19737	13.821506	1.710606	5.369155
-50.455572	22.812896	-0.768616	6.251538
34.625748	37.372345	-2.275519	6.91826
49.407756	25.715663	-1.152827	2.44902
42.456371	16.135321	-1.522242	-0.894146
-19.391356	12.678212	-0.20049	3.203803
57.251899	-16.174057	1.186127	0.995909
27.801638	32.168403	1.864592	0.731763
49.322486	-44.915727	-3.808625	2.655258
-49.416314	-14.547255	2.201367	-0.025226
15.788545	-10.131608	-3.502757	-3.349026
28.380857	-54.888074	-2.732304	2.677037
-2.47569	44.574655	3.009666	-1.6062
40.110719	49.935558	4.742787	-2.538766
32.010815	52.150624	2.244909	-3.43257
51.880657	21.239349	-3.077316	-1.642971
-51.553773	-32.033758	1.47281	-0.140239
-1.839652	53.086087	2.751583	2.489337
57.70245	55.529154	-0.835758	0.559036
60.761056	-25.754561	-0.464076	-2.373907
-1.703999	48.724368	0.896129	-0.387667
-43.817486	6.735604	0.370726	4.085443
33.166489	-61.857916	-3.484705	-1.994189
-28.07807	48.540462	0.161389	3.774385
-43.078999	-45.589106	-7.864211	2.439366
-2.300641	38.258142	-2.561098	2.35681
5.094841	-46.941794	-6.655221	0.695803
50.270141	-51.066477	0.072405	-0.227047
-8.626303	-44.027637	2.770021	3.120056
-30.139879	30.326155	1.785884	6.671559
24.305541	15.417378	-3.602821	-2.889037
-50.709489	51.939658	-1.452031	-2.623513
15.221622	0.891121	-0.028155	-0.115889
41.357223	-17.274706	-1.860531	-4.055473
51.478256	-59.838221	2.517403	1.179041
-16.447453	40.07481	4.306585	-3.088098
-14.368309	28.352425	5.292802	0.466051
8.244585	40.423653	-3.067248	-6.993631
20.761367	-43.13356	-1.6489	0.460364
-12.992305	3.617322	5.710021	-3.054105
-9.672503	25.071548	-0.294126	4.921124
53.228531	37.997226	2.452564	1.31285
-45.632083	-18.698222	2.210385	2.02887
-31.895494	22.94086	-0.071901	2.089937
45.645767	-12.596354	1.948273	2.257842
25.671216	32.102728	-3.123501	-0.803915
14.873318	24.068246	0.441624	-1.691638
25.476083	61.794966	-0.356736	0.784155
-9.420583	12.835626	1.366209	-1.070794
14.662643	-45.76516	-5.352442	-1.861134
-34.840641	-14.410209	-0.273462	0.016333
37.473608	52.316304	-1.039467	3.041246
38.870149	41.748705	-0.137091	-3.167777
-23.595549	-52.485549	0.556593	-1.788682
-10.342919	22.550101	-0.843429	-0.262527
-55.951668	-2.939551	-3.059857	1.399555
-21.209312	-40.135913	-4.374893	-4.256843
60.091595	32.895332	-1.940643	-4.581932
-47.855839	15.190448	4.818846	0.864104
-48.195969	-35.504217	-2.784939	-0.756416
57.729668	4.424888	0.886367	0.761631
-21.529797	45.56881	-0.653206	3.82316
40.005281	28.719305	-1.432666	1.054347
-12.350039	-38.414813	-1.348661	-0.634614
-19.977651	-56.367533	-3.674283	3.144523
-4.843953	-26.283644	2.686033	1.467654
36.627831	-32.501551	1.857401	1.836719
34.611081	15.061375	0.95539	0.91105
-16.233062	-56.305608	-2.334345	0.369094
14.204052	21.49552	1.63194	2.024997
59.944848	0.878483	-0.572886	1.345001
-49.800104	-46.029853	0.057215	2.355162
29.438238	18.470487	-2.467482	2.221284
-41.610874	-33.636895	3.614202	0.927832
-59.510065	-23.533301	-1.89517	-1.806835
44.33896	54.621674	-3.431471	3.004446
27.257927	10.342578	1.28531	-3.95629
-1.311556	34.854803	-0.746835	0.678159
-34.373406	-7.015531	-0.391936	7.047445
10.299567	-10.240707	-4.538387	2.322023
29.848022	-19.624824	3.737789	-2.63625
-61.409457	-18.99353	0.341627	-1.23144
38.683705	15.263752	-1.87875	-0.933641
6.169399	-31.643912	0.085896	-1.460106
-62.24488	-10.007644	-0.181495	1.034711
-60.603293	-26.609852	-0.788995	-3.646188
-26.790782	44.126989	0.325914	-0.104191
-55.453931	36.182902	-0.807595	-2.715677
-37.782736	-22.824786	-0.092454	7.01796
-11.694098	-42.914302	-0.036125	0.16874
44.057259	-45.237093	3.334731	-2.848036
-29.193205	57.771676	-2.265378	6.944343
22.782048	33.806228	-0.24683	2.894439
-28.156661	-46.230023	3.991101	0.23961
-47.047109	-38.064037	-0.786654	3.112639
14.705766	40.598967	2.129347	-6.257428
15.910319	58.427276	-3.492181	-1.544669
-24.379502	-61.473702	-0.998333	-1.508694
34.779153	44.702044	-4.063817	2.378464
37.502445	47.607699	2.562762	-1.743154
62.021041	31.551064	0.327609	-0.181349
-20.052355	47.450527	-1.752076	-2.201712
-14.359424	40.002218	4.576169	0.802395
-45.455574	-46.277614	-3.183895	1.401263
58.701137	22.469233	-0.231742	-0.24881
16.913296	-24.148005	5.497102	-0.363215
43.577778	-36.429951	-1.615461	1.668118
-62.113622	-53.32866	-3.432672	4.217934
-44.539203	39.355307	1.62074	-4.685191
-19.146885	-24.095331	-0.95063	1.17274
-16.07844	-26.558058	4.517306	-1.127812
-43.283965	29.113599	-0.004439	-0.060377
-23.867403	-10.35575	-2.315665	0.447758
16.324707	-16.376602	0.904152	-2.208923
-33.80659	44.256865	-1.05881	3.720342
-38.361673	-16.972547	3.297324	4.324466
-19.585854	-57.369761	-2.10284	6.003171
41.214546	34.721378	0.170922	-0.083094
-21.05301	-18.079904	2.175608	0.058546
8.209121	11.943664	-4.469488	3.561224
-61.17308	-61.166047	-1.860063	2.831941
-54.232162	-52.538757	-3.83482	0.535916
38.627453	48.221261	0.67254	-1.355869
-5.330758	15.531224	6.589104	4.886387
-19.951467	-50.339591	1.339386	5.308624
31.813523	-34.992434	1.105902	-4.703136
-28.336416	-21.216176	-3.144997	-3.975713
25.952681	-49.713551	-2.640764	-2.422154
58.87744	-30.450314	-0.08378	-1.378836
20.454602	24.962444	-0.307082	4.138852
21.546741	-26.557767	-3.250696	-2.062213
-25.798459	19.419664	-1.125304	5.595535
-9.575737	40.362539	-4.22007	2.169805
3.670221	38.304044	-0.785167	-0.980817
53.367172	1.881404	-0.812644	-3.348643
-39.99997	16.269843	-3.534941	1.5941
22.316882	-54.992885	-1.681425	-1.52206
-23.583843	-21.472722	-4.822483	-1.405127
7.454654	-25.14522	2.081299	8.888985
54.010728	-12.365804	0.923512	2.214247
58.939455	24.544243	1.608745	-2.586565
-9.010422	36.816521	-1.749014	-1.690037
-3.836906	33.580968	-1.359839	1.2839
49.967501	-53.857368	1.232166	-0.586824
31.59271	21.174117	-0.818579	0.274405
43.054669	50.002977	3.439737	0.217572
-5.884347	-6.524618	3.874654	-2.25542
57.128232	1.477298	0.523009	-0.368612
24.357287	24.706186	1.792066	2.155009
-47.245568	56.993703	0.56278	-3.536758
26.421343	58.80695	2.714525	5.332072
-53.77961	-41.972903	3.011894	4.111344
-22.124013	-60.423401	-1.191807	2.351734
-58.036586	6.62437	-0.448684	1.409248
-29.388997	28.295693	3.01199	-1.229921
-19.872797	26.938553	-1.956727	3.230825
14.599378	14.232425	2.2647	-1.871528
57.698445	54.431961	1.432537	-3.023484
61.720503	41.701458	-0.266907	0.68967
1.170124	-25.308928	4.481507	-4.039671
8.90644	3.415792	3.400308	1.105929
45.693396	-20.468626	-4.199153	1.552835
29.354571	29.10602	3.809306	3.291907
-55.534822	53.461203	-0.018188	1.224608
51.781188	-26.112977	-3.136878	1.784663
-25.520849	39.804861	2.927438	-2.516599
-57.163806	-12.883885	-1.093899	-1.429112
-2.335749	-45.872068	-2.437475	-3.861018
-52.369622	-7.715297	0.046386	3.418877
30.616785	-25.486036	2.409117	-4.224371
-52.464569	-57.172008	0.63798	-3.575538
7.247564	-2.721834	-2.593615	-3.863575
-26.921859	35.015742	1.117519	-1.058987
13.800817	-14.732402	-5.103627	2.359328
-1.753232	-20.542126	0.515603	-0.158361
38.071382	-3.47589	-2.328695	-0.045085
40.203892	35.882621	3.784109	-3.045323
0.748928	-35.877476	-0.148753	-6.389848
5.914545	-1.402425	-5.180099	0.026504
-54.526081	-1.555366	-0.099516	1.921147
47.286604	62.027822	5.049984	-0.341333
41.037168	62.27774	-6.058513	-2.521979
32.356495	-24.771991	5.580979	-2.903299
14.231588	-30.40067	-0.405809	-2.649411
-14.816643	-55.812863	0.926905	1.381265
45.251924	-37.44307	-1.734207	-3.301893
-35.667181	39.038588	-2.433589	4.884089
-33.095807	26.393387	-0.911529	-5.578431
25.439205	21.941455	3.890519	1.418996
-26.577386	-23.192359	-0.915593	-3.766075
-31.423079	13.620569	-3.725578	-0.44357
-61.321226	-55.795211	4.970873	-0.350038
-24.160391	-18.307732	3.132824	-2.5355
-30.471236	-8.431455	0.138083	-0.171574
41.595736	-3.861827	4.635273	1.852722
-53.063011	0.836782	1.346795	-0.822141
-16.976042	-11.99048	-2.484548	-0.891546
-54.532335	-26.266274	-4.548408	0.630562
-50.989075	40.065704	-0.756053	1.715602
-15.591073	1.067597	-0.409858	-2.459856
-58.190907	-9.743156	0.322251	-3.962755
-51.475001	51.238223	-1.294152	-2.02391
-32.294049	9.225643	1.127089	-0.69739
-49.90819	11.73388	-2.112076	1.876537
-22.400247	30.040902	2.246248	0.868349
19.495106	-51.544166	-0.91223	-1.911732
32.443321	-56.504372	-1.084478	-2.138294
45.782239	26.841154	0.833983	-2.856671
-6.48925	51.990565	-1.284021	-8.100497
-41.915776	-2.124268	-1.712595	2.415615
-26.930839	29.303517	-1.863078	5.531923
46.805429	-26.514614	5.260263	-1.714655
-42.708556	-32.298697	0.882291	1.856313
-57.677369	-11.710862	3.473604	-2.537458
-4.788357	29.132631	8.562739	2.562507
20.369478	-44.440967	-0.827196	-1.249224
-58.911529	-39.666432	1.819822	1.19913
44.514746	-7.611015	-0.159863	-1.173238
-46.895589	-20.132887	1.682964	1.639777
-29.385524	-39.774757	-3.016999	0.752629
-41.657731	46.400788	3.206833	-0.123499
25.025974	-61.773303	3.18486	-1.412489
-57.542666	-36.381613	1.454376	-2.935975
-9.807421	-35.348089	0.274951	1.044152
-15.54479	7.188292	-0.934588	-2.380782
-52.335693	-19.022542	-5.773958	0.876461
52.032104	16.263552	-0.812836	2.088807
13.775198	-52.832833	0.971895	4.252321
13.106692	-41.086885	2.695025	2.007564
-58.713284	3.101507	1.564247	3.570562
46.483163	-37.574379	-4.177574	3.840496
43.457682	-50.976378	-1.2422	-1.783169
25.211232	-50.911979	-1.057023	-3.709806
17.096478	48.980792	4.051023	4.122819
-54.484098	-3.726075	0.297174	-0.857709
-41.712757	-28.077746	1.32731	-1.507159
35.185826	27.776048	4.735568	-0.837397
-12.091216	50.357662	1.452639	-1.161451
54.815138	57.990536	-5.77286	2.097321
14.284279	12.218948	-3.203676	-4.148951
61.692531	-13.999159	1.719196	-1.48941
-57.32406	9.840298	-3.659724	-1.068731
38.185889	-48.738238	-0.819578	-0.011807
-7.073411	1.227499	-2.427962	1.882664
-49.327146	-4.666497	-7.0141	-4.130142
-2.854233	-35.392384	1.589271	-0.044584
5.125003	57.76983	-1.687876	3.459204
33.854667	48.851902	-3.619721	2.206281
39.029255	-22.063607	4.443411	2.226644
25.495088	-39.307223	-3.03748	3.248662
-41.707917	-57.472509	-2.029443	0.782507
13.829005	-58.005794	-1.232148	1.536981
8.002898	-16.952257	-2.244212	1.276702
-34.70134	-60.856051	-5.840951	-0.508631
-39.774046	13.603502	1.265764	-2.500954
17.513433	-60.335237	-0.509847	1.881756
35.860979	-17.981135	-1.47656	4.470669
5.454505	30.646226	3.293173	-4.64968
-8.938815	-21.497765	4.704229	-3.192152
17.919083	-40.102802	-0.533902	-1.153917
-17.690761	21.301385	0.579487	2.291145
51.842486	61.10657	0.325524	1.049181
50.470689	9.546494	0.947552	-0.936899
-1.799349	5.670294	0.151589	-0.911032
8.159114	44.747545	1.290248	6.488872
-36.220897	30.929419	1.476853	3.110811
60.97577	31.798466	3.321607	-3.609786
6.762543	18.295187	0.216458	-0.992432
15.498471	59.871512	-2.635185	-4.650623
38.66212	-52.606103	-0.869218	-2.799459
9.29075	-53.167704	-2.870056	-4.241956
-29.098023	-18.870653	0.964366	1.7576
-24.295858	18.24007	0.72627	2.909927
43.827953	-1.119789	-1.549192	3.046989
-25.664251	35.503459	3.251681	1.815456
4.371792	54.233787	0.774584	-3.573537
27.700266	29.900521	2.636488	2.150869
-12.810545	-0.765874	-4.415408	-1.57476
-19.058384	46.96235	3.130598	2.092785
-46.007644	57.074055	-5.771891	-2.290442
-9.984236	-2.651967	4.046934	0.051858
-30.87657	32.327291	-1.578185	1.478237
28.249726	22.65756	3.808503	1.569085
-25.717924	37.158304	2.331364	-0.968631
16.718575	46.317856	1.96267	0.097392
28.392179	24.89293	-1.302001	-2.642577
62.047992	-24.212742	-4.840445	-1.110307
-45.693796	58.326915	1.052681	4.420496
7.628546	9.47718	-2.401075	-1.843773
10.232703	37.578029	-0.477529	-0.378908
42.915909	-58.804033	-2.201686	-1.403423
-8.918271	-31.790177	-2.103875	1.901665
-18.153646	4.346111	1.176937	0.943406
30.516855	-20.713548	0.859574	-0.293415
-26.741214	33.886597	-1.097131	0.660576
-38.429796	33.625345	0.115349	-0.343643
-38.557285	-15.819234	-2.372161	0.351907
-50.810514	35.787723	-1.225489	-0.563546
27.083097	-11.749764	-1.68403	-3.23556
-8.865893	19.026705	2.817938	-6.982911
1.740034	-5.824885	1.682434	1.076599
-47.899321	-15.327166	-2.347766	3.295705
13.183839	45.138016	5.192666	-5.714648
-22.456197	-30.349927	2.279123	-6.304961
29.714684	-3.929502	0.570244	-1.866714
13.717385	7.893086	1.049043	-0.393384
-27.640465	-47.972529	-0.319247	6.364168
-48.831161	46.74215	-0.477712	-0.034374
-29.990712	-24.741312	-1.956857	2.275115
-58.633531	-60.881815	-0.123588	0.462137
35.149299	43.496578	1.783833	1.028461
-22.245043	23.523876	-2.50479	0.334987
-30.503198	-40.647358	-0.056264	1.223029
-21.175649	20.731985	-1.258557	6.67018
21.73184	56.760091	-0.332034	0.035438
-16.567939	44.701489	-3.314553	-0.152267
-7.464117	56.868103	1.975178	0.799597
-11.766369	26.565284	1.420246	-0.059789
-53.140237	43.040277	-1.061087	6.58034
-10.365626	38.344222	9.444612	6.424378
3.116452	6.408944	-1.7223	-3.86491
55.799363	36.838931	0.492188	-2.119609
10.266883	21.64308	-1.375191	-4.392274
-44.941027	-12.066702	1.081521	3.681731
-58.88376	-13.56388	3.091962	0.923964
-52.248498	-30.834096	2.496187	2.499237
-36.82532	11.847521	-0.555197	8.338286
-35.780685	-25.706437	-1.135458	3.481374
53.130068	28.278812	-3.125259	0.361765
-54.597085	-18.936955	3.573771	0.985267
19.032421	42.277892	-0.52469	-0.276413
43.252931	7.70254	0.203616	-2.296109
37.108187	37.618581	0.516989	0.145967
27.671344	-60.306796	0.815304	3.609234
20.805938	32.554598	-2.855021	-0.962414
-0.380643	50.565425	-5.474669	1.992561
52.315123	-23.340723	-1.408306	5.285062
-32.616742	-50.009053	4.366462	-2.971307
18.776841	13.78115	2.818658	3.982642
-53.292805	-10.271302	-0.092077	7.011782
36.417029	-41.924827	-4.947458	-2.29683
-4.804651	-15.146211	2.848346	-7.090926
-61.401333	-22.257674	0.502652	-5.759186
59.564045	-55.664368	1.941781	2.509098
45.777629	-56.746846	3.69117	-1.444386
-17.555799	-56.974923	-2.522746	-1.982115
48.525004	-23.314513	3.353785	-2.156968
-11.935295	-58.589739	0.714568	-0.56224
37.908056	-29.375601	1.647776	0.129969
36.84391	49.18698	0.669299	-1.443949
-59.42307	58.602505	-8.440987	-1.504488
-23.051067	-8.143849	-0.330491	-4.629392
-35.89006	-6.544929	3.011366	4.795558
-11.466474	-22.573402	0.53785	0.926603
16.313859	22.02222	-1.924944	-3.545606
5.415687	-51.279735	-1.983827	1.120941
-52.283361	-60.471695	-0.80619	0.103556
-26.62641	-39.305656	-0.113214	-4.382062
-26.19517	-17.598199	-1.727656	1.987437
62.461127	-22.058372	-3.115257	-5.160028
-7.67341	47.085141	-2.085168	-2.388761
55.455373	7.395893	-4.060648	-0.186521
-18.260687	46.369805	0.360733	-5.235196
-15.469148	-25.345675	3.153651	2.43784
-9.457178	3.829574	3.286512	1.869301
27.412947	-31.142562	3.34815	-0.106475
-15.580727	-45.651177	4.263868	2.138066
-11.680462	59.432171	-3.375701	2.087961
-37.779514	54.763981	1.092605	1.030412
-11.272868	-5.039656	-1.82699	0.002772
-53.760022	-4.374029	2.210302	-0.935205
-46.13738	47.516009	-5.336266	2.553376
41.142362	43.731064	2.744974	1.8203
-61.245782	37.472546	1.018055	-1.723381
49.823714	-7.570083	2.288159	1.128804
-25.260744	45.635722	-1.634289	0.051032
-21.590359	42.113425	-0.780808	3.028335
-47.79259	3.021315	2.796817	-1.983448
12.943624	-24.95282	0.2856	0.14402
33.550703	10.679308	0.258093	-1.424456
34.34731	17.966418	1.687892	-0.026162
62.466075	4.86394	-2.914757	-1.218961
-53.010374	-23.373456	-2.445937	3.893561
-11.997596	62.163276	0.47758	-1.063737
-22.514991	-26.861779	-2.499909	-1.700884
43.525634	-4.598228	0.239422	1.218536
57.026114	-42.252126	-3.745852	2.799898
12.794984	60.742574	4.466776	-5.520095
-44.775702	51.096867	2.815627	-3.869393
-49.097559	-32.268402	0.536719	-1.747173
-3.666714	9.746686	-1.050934	1.884596
-20.379571	9.428542	1.789536	2.012107
29.182159	9.750383	0.50336	-2.326875
22.33945	11.426237	-0.764086	-1.796871
-60.646355	-10.608922	-0.883922	-1.555143
44.899579	15.767528	-3.191768	-4.618392
-59.504693	-3.666829	-0.548711	3.883433
-36.277224	-9.15754	3.989536	2.291966
30.473023	-31.589229	0.527781	1.260414
-54.220948	-29.299493	0.085068	6.154126
22.528305	3.044842	0.247202	-0.482263
58.787114	21.298572	4.511154	-2.066631
23.281214	36.711743	0.661923	2.321864
-54.041839	59.31169	-3.411707	4.003588
-4.05853	11.575267	2.886506	1.458989
2.154701	19.336494	-2.087036	-3.834665
51.452032	1.540298	-0.393207	-0.712367
32.617453	-37.559565	0.059046	-6.802746
24.270096	-19.404937	-2.793363	1.843681
2.712873	53.092889	-3.136667	4.459325
-31.585618	-43.550797	-3.931863	-0.292904
-48.594405	4.733638	-3.433069	3.270452
-26.257069	-43.107979	3.115065	1.206583
-17.078033	9.812458	2.877096	1.193819
47.113359	27.700301	3.940598	-4.465183
-21.263074	-54.692235	-2.479837	4.966498
-5.136179	-12.57174	-1.618628	-2.279197
-17.091327	-18.161814	-2.954194	0.279204
-29.561943	43.028974	1.499503	5.861931
4.108534	-26.060976	1.91635	5.186369
20.332562	-17.698925	1.568473	1.942772
-49.944306	-52.952691	-1.751765	-3.257372
36.144279	15.052293	4.413052	-3.128573
-6.858341	-38.72382	-3.642464	0.621704
-3.443608	15.876828	2.074802	-3.180531
1.658496	-24.069897	1.13195	0.090111
-21.892409	-6.107015	-4.755764	-0.906907
-51.872114	-23.179791	4.418921	1.939998
-31.375961	-11.174611	-0.960139	-1.315552
34.25875	62.083584	-0.101571	-2.21726
-49.487879	21.509843	-0.445225	3.934179
-1.851115	-25.454123	1.534939	0.09384
4.449753	-50.542424	1.321006	0.41931
-12.303946	-36.681317	-2.254812	1.609168
-35.865503	54.991519	-2.525314	0.41256
21.303281	-38.127139	1.795154	3.171648
-7.930416	9.565776	2.160928	3.571854
-28.262308	47.337584	-1.276594	0.275243
18.644761	3.688958	2.171503	-1.655955
13.481611	-21.57074	-1.116024	1.535993
39.133831	-13.053339	2.736496	2.048567
-30.133115	23.438291	-2.39368	0.66694
-52.361178	27.110325	-0.614844	-0.29259
-62.27537	-3.026879	1.901699	5.121876
13.635354	-46.764393	-3.453879	2.928292
-50.527839	-4.213154	5.427508	-2.120464
-60.623386	47.820587	0.541843	0.191925
-6.021845	-4.894874	-0.959787	-0.358884
12.291173	-28.780477	-0.520091	-0.752713
48.390997	-28.121256	-0.110736	0.031058
19.245385	-47.686397	-2.648839	-7.987005
-53.095104	-24.776795	-1.086755	-0.291152
23.58929	-16.851321	-3.972626	-0.845081
13.011887	38.94583	1.003483	-0.995343
31.786616	3.71378	1.451506	-5.446949
62.018963	2.416709	-1.325056	0.303764
-31.118525	47.691897	-0.261383	-0.168643
-39.525827	-4.143526	-5.482455	1.437009
-38.587055	9.292572	-2.243248	-3.188241
-9.683848	58.106302	2.899219	2.442063
-27.497413	-33.09361	-0.596502	-0.065461
-2.105251	-44.320184	1.2394	0.081289
-6.550304	11.516477	1.446252	5.652746
-61.551454	-20.136433	0.081117	0.973461
10.667142	14.303426	-5.716352	-1.597862
-48.047138	29.939246	-0.82899	-1.235327
12.012812	56.222116	-0.629888	2.616141
-61.072175	-4.8327	-0.47277	-2.11509
-16.011477	-7.856787	-2.270342	-1.913348
-45.906195	35.733782	-0.196525	-0.281065
-18.752381	-7.449313	-0.860728	-0.162823
21.33662	58.738938	3.208214	-8.561287
5.068566	-31.099322	0.032406	-1.246539
34.613401	-33.997212	-3.020888	-2.095166
45.769724	-32.399929	-3.616914	0.299853
-6.392187	-13.164457	-0.345754	-2.471208
0.326352	-45.78154	2.298849	3.107154
61.42644	18.716264	-4.86891	-4.740473
-26.977451	-49.930321	0.601015	0.949502
20.487479	35.480139	-0.54822	-4.852677
-50.663666	-32.744655	0.200117	2.460529
-61.771418	-2.012351	4.975452	-1.507831
-33.961794	59.997529	-1.761882	-3.383982
-4.044966	0.463208	-0.271511	4.045646
44.86945	-48.523177	2.46052	-4.210186
-62.05996	-40.594896	4.738797	0.75398
54.463292	48.993012	1.659405	5.299983
29.649773	3.830976	-4.047887	-5.562366
6.457032	29.464879	0.264643	-0.884786
58.009817	-3.527982	3.006603	1.598057
-14.303795	18.734897	0.353311	0.591892
-51.283405	-19.479998	0.056812	2.131757
35.876842	-20.806498	-2.426773	0.628769
-29.000489	60.088028	1.065248	3.365259
46.318685	24.801002	-3.110467	-0.99923
-49.035301	-9.128166	-1.518046	0.433627
-20.647131	-10.118558	-1.020754	-1.96905
-14.578826	-0.724971	-2.346227	2.205234
2.725104	25.624759	1.698941	-0.79387
1.855783	-37.060691	0.727702	2.994006
-29.492703	35.259392	-4.766867	-0.987311
-12.179406	42.845424	3.060585	0.969383
-34.366015	5.968173	-1.233175	-0.294906
-41.983418	-36.287551	5.162115	1.636839
61.667239	46.462855	0.027214	0.424433
30.487941	32.10147	2.642693	1.072503
15.429529	-31.494001	0.255809	-0.746898
-17.626788	59.976835	-0.555043	4.540757
7.100178	23.853427	-0.879023	5.386716
23.232722	42.389783	1.793412	1.463696
18.935898	54.96889	4.982491	1.681496
-0.685331	61.001891	-1.674723	-1.557812
34.20171	-0.746586	2.993786	2.672292
-55.670554	43.690898	-4.663417	1.920991
35.0985	-24.269055	-2.206824	0.760102
-17.790779	-27.718719	0.284808	1.319748
9.223145	-1.839595	0.78003	-3.14286
60.151305	-19.916065	0.224632	-2.836344
-7.77575	-39.095038	1.397611	3.528582
40.70196	-28.725894	4.040607	3.022522
-61.514169	-44.548889	6.217308	3.912836
-53.474594	13.993678	0.149408	-2.450113
48.264087	-41.867669	2.386332	-0.174044
14.280859	59.485858	3.316992	-1.446993
-55.653583	-20.593753	1.561487	-1.10698
-48.025237	45.926968	2.84513	-3.093942
47.624455	-47.815861	4.017079	4.598021
-51.213072	-24.334476	0.521714	-1.16232
38.507966	19.310617	-1.863266	-1.251455
21.634649	-7.549814	-1.328682	0.349491
-50.527696	-35.02203	0.770498	1.028714
8.905965	51.051655	4.275384	-4.749446
-54.505635	-17.852542	1.55874	4.26572
60.399431	-33.29609	0.993116	-0.808257
48.970627	13.583449	-2.423715	1.739937
59.779323	40.142812	1.684514	-3.061027
-6.630435	20.444601	1.147899	1.895481
44.407709	21.220279	-2.956902	-0.918567
-21.810472	5.530625	-0.558427	2.47407
-50.944453	11.516339	1.124225	-1.247004
19.904187	59.302708	5.345526	1.905486
-57.426919	12.49357	3.003561	1.887686
-34.405911	-31.951167	2.657546	-0.468449
7.304484	-7.483167	-4.685749	7.908741
-33.592571	-16.612042	1.97042	-0.081519
-22.558461	41.270671	-4.220305	-1.158509
-17.558396	-46.099019	0.225296	1.51888
-13.624547	-62.36689	-1.751929	-2.024643
-61.371881	-23.483722	0.037402	-4.098752
41.26144	-29.608242	-0.98676	3.284083
17.481475	54.033393	-0.860926	-2.040579
30.618192	-35.283383	1.23806	-2.655361
-59.034961	-57.93518	-1.37591	3.083144
11.147406	61.159273	-0.095674	-3.511955
35.248158	14.065566	-3.614552	3.613424
-49.093425	-5.639988	2.907121	2.257267
-2.905356	20.867171	-4.055739	-0.658331
17.256724	-8.592458	1.912056	0.948997
13.919777	52.476475	-3.190046	0.059164
-56.469265	-41.645059	-3.252398	2.910394
-14.163034	24.650579	1.252097	-5.026662
8.188184	13.527314	-0.885599	-1.639818
55.284458	-9.762382	2.543042	-0.046456
-23.06939	-36.070379	1.953071	1.257267
-3.582228	-13.306625	-3.108701	4.408415
-57.418423	-31.770862	1.452727	2.380436
-54.923114	35.390781	-4.051984	4.940469
24.398142	21.665225	0.246363	1.388728
-2.178987	-41.208813	-2.342555	0.107011
-55.910907	-47.979616	1.695115	-1.67129
46.616187	12.163595	-0.365589	2.843562
21.742687	27.05643	-4.190413	2.488721
27.38502	54.242501	4.345692	-4.165818
15.172317	-60.471236	-3.292211	-0.057854
-62.157085	-55.22858	2.079189	4.741294
58.499543	-5.122454	-0.626589	0.302686
33.929997	-47.152793	-3.934097	2.044195
-7.36569	-16.586095	-0.822044	-3.806911
-47.475482	-48.366129	1.125002	1.044912
51.927963	-29.362187	-0.108804	0.496596
61.861525	37.060554	3.532263	-1.430349
-3.446741	-61.474202	1.187837	-5.895488
-34.926221	24.797423	-3.746714	-0.86017
-42.929347	54.015819	4.580749	1.06446
-14.010314	-50.338614	3.245151	-1.531753
6.558249	52.788023	0.065851	-0.344297
-7.193321	-59.294684	5.038714	1.370007
-5.315946	-4.103169	0.111405	2.128433
-41.882202	42.388549	-2.266986	-1.789982
46.33412	13.556242	0.691291	-0.369297
28.877924	21.009448	1.247959	5.108146
-15.245547	-20.604266	-0.995122	0.971423
30.601009	-22.415289	4.601711	0.359757
-39.633644	-23.7936	0.351289	1.460293
45.323849	1.634144	-0.203912	3.401937
60.811223	9.705014	2.153976	0.410621
-12.277618	17.900536	-0.273017	3.862181
50.500787	-32.909066	1.871071	-1.245834
38.926359	62.392908	-7.492453	6.871729
12.759834	-58.070385	-3.156609	-1.10346
-30.920723	20.265675	1.248644	1.229523
10.819913	-59.825218	-7.464285	-1.792718
-12.719143	61.337075	-1.945536	3.416245
-50.181987	58.492834	-1.916936	-0.447741
-41.363389	28.33822	3.227777	-2.02869
37.563009	-18.550834	-0.420594	-1.073218
-9.827358	-27.338674	2.176288	-3.703042
-25.884383	-25.325263	4.155155	0.078005
-59.306815	-35.146067	-0.776548	4.291724
-32.044146	5.435747	2.239868	4.612917
38.170184	49.663661	7.042055	1.492218
42.454878	-7.361124	-2.128803	1.223027
-61.235233	-13.926762	0.752055	1.96272
56.513821	-30.955347	-2.561684	3.207225
39.47404	1.787579	-0.109668	0.025142
-55.3131	-29.743468	-1.918408	-2.863436
11.684751	48.706908	-2.853808	0.155543
-40.637537	39.816529	1.32415	3.858843
-7.377887	22.660895	-3.727619	4.835517
4.727154	40.256903	5.096165	1.133955
-53.253532	6.316819	2.57007	-1.409508
-25.986091	-54.537843	2.18888	3.101566
-23.968423	-19.662377	-3.565166	-3.450423
-38.925777	56.296194	-2.624814	3.14185
17.867142	4.44424	-2.412883	0.034812
-20.687914	-19.129424	0.761968	0.007396
59.808012	31.847065	0.377174	0.870937
-48.122873	-38.533222	-1.312547	-1.647895
-47.833435	-30.218851	0.856291	1.755827
52.6872	40.148934	-2.907087	-4.223366
-36.47323	10.887577	2.778304	3.807723
19.096007	-16.229162	-2.269039	-2.844357
30.475413	55.750163	-4.282989	0.229203
48.634112	-4.150183	1.981637	1.985247
-13.259354	-38.953374	1.350391	1.810794
-34.400356	-33.062122	-1.530161	1.304667
7.864897	-15.899271	2.170009	2.196888
-34.077409	40.274783	3.189263	-1.441508
40.050995	-43.435005	-3.233554	-0.289816
11.487548	31.179239	2.860993	5.193044
62.332457	35.204518	-2.026936	-1.077913
21.163081	-32.764299	-5.241134	-0.192293
-52.262598	52.257087	2.484876	6.359472
-21.781084	-49.798974	2.310325	4.099895
-48.470654	-27.586033	-1.203103	4.771464
-37.456409	-24.814174	-0.492156	2.637357
-47.956713	-29.277655	-1.476982	2.599019
18.49305	22.751727	1.205779	-1.21501
-28.718332	-42.263259	-2.313223	-1.353852
36.25913	-44.827057	-0.236955	-5.334576
33.916517	6.451117	-0.412968	0.545352
0.554669	38.518099	2.446438	0.56357
-35.003572	-59.729239	-1.465207	6.770545
42.603132	19.455107	0.640638	1.719876
6.283279	17.336538	-6.29784	3.852782
15.272602	34.406436	1.328414	-0.747176
-28.798146	16.831878	1.007676	2.670035
0.537459	-29.616257	0.983544	2.596708
-26.196777	-32.323049	3.691995	-3.04359
10.628257	-37.758823	-0.861622	-1.760779
37.058468	18.852002	-2.112244	-0.996343
-16.183464	-36.001755	6.515201	-3.785627
-47.50708	-60.062763	3.03078	-1.601952
-40.801976	52.611173	0.794823	1.590768
32.087579	6.074528	-0.771701	-4.211696
11.637586	51.366153	-5.024234	-8.037539
10.763524	-40.593314	-1.883452	-1.90847
17.024908	-37.191829	-4.09678	0.649029
-58.609939	-12.177187	-3.179138	-6.243201
-40.667424	20.744868	3.147502	7.116692
-45.284037	1.321043	-1.679711	2.801923
43.286223	-56.695352	-0.781937	-4.014015
-1.560757	-36.528324	-0.008021	1.100094
18.288631	-53.516498	-4.777567	-0.627272
10.337635	-11.310179	-0.421992	-3.41674
20.12274	40.752288	-1.718239	-0.416574
-26.76597	-47.705333	4.11384	2.373489
-35.002735	20.705251	-1.667903	0.999518
-1.262872	52.101567	-2.252625	2.139476
-20.565403	-47.773937	-2.601491	-3.185359
8.108777	-45.953895	0.704392	-0.037215
54.714599	-61.083989	-1.614382	-0.281585
34.237153	11.852225	-4.055499	1.220936
-18.362765	-34.113718	0.135665	-0.049736
55.747809	0.211517	-1.911889	3.630084
42.328369	22.091771	0.597191	-1.16224
-21.809291	-39.205444	5.54748	0.859024
54.814076	11.175852	2.068136	-2.423902
-38.753528	21.597175	-2.474881	-0.632088
-55.761066	19.968962	0.399954	0.19927
29.728401	-17.93117	-1.473298	0.737513
-38.54162	-54.056863	-6.037608	2.087696
51.652603	-12.682503	0.882592	2.247589
11.121614	-18.888744	-0.668192	0.900908
-8.880352	34.786844	1.216456	0.735467
5.819671	-10.271593	-3.314892	-2.928243
35.426656	-22.199788	-1.075365	0.754995
-54.762196	19.95288	2.507741	-0.438385
22.771606	56.761	3.770753	-3.452776
29.184874	38.448231	1.065602	-1.316224
33.43308	-28.534736	4.321977	-1.737472
-37.093859	-15.947211	-4.910281	1.306405
32.843474	-60.616837	1.078016	2.07666
-52.237809	-17.188812	-0.938484	1.53377
29.386354	-56.720454	2.033844	-0.55896
22.095298	27.937355	-1.106086	2.988678
-17.959505	-22.400606	-0.743061	-1.581673
-33.408171	50.631457	2.540295	2.386601
-1.597088	24.030619	3.53113	2.8431
60.109741	-42.685116	1.38769	5.183242
-49.418983	-17.045372	2.067175	2.98994
50.141265	-16.638895	-2.838707	-0.24672
59.463541	-43.380133	1.754675	-0.200886
42.821112	-14.000676	1.774881	-1.459991
-10.937749	20.358791	-1.299696	1.111179
-30.533659	-28.669184	3.912619	3.496794
-15.189885	28.668296	-2.891328	-5.224061
20.004104	48.973625	-7.62336	0.625698
3.866282	41.804345	3.089219	-4.1279
14.891084	-26.524844	0.791738	1.193115
6.383198	-36.497468	3.156346	-0.322014
26.140836	-7.740635	-0.434753	0.052729
25.596276	-37.671525	4.172296	-3.202848
5.606131	-50.253255	0.161139	-4.397311
7.24658	-24.052181	-1.420239	0.190624
-16.719619	19.599978	-0.045601	0.147382
-56.967111	-38.561325	-0.691016	1.849192
-52.774731	-35.433972	1.617363	3.941509
30.822332	22.490586	-1.208553	-0.310901
-17.725323	10.895532	0.455428	5.350975
22.615285	-26.712136	-2.014015	-0.493042
20.280965	2.932961	3.721635	0.64261
21.771225	55.548705	-3.485452	3.024776
5.156064	46.641039	-1.871877	-1.244711
-36.000462	26.260751	4.098544	0.170718
59.706051	-62.119013	-3.122774	3.703504
-31.830832	-30.581896	4.413451	-2.220561
38.406075	-23.440146	1.264578	6.883793
3.114737	5.075003	-1.672547	0.901178
7.258164	12.59546	0.530822	5.891949
-60.838381	4.088967	-1.576934	2.862318
27.72608	41.167929	-4.056876	-3.201206
-30.145668	-6.397567	-1.439934	2.854336
-57.155736	-7.501438	2.140649	0.091672
-17.956335	18.162627	2.385831	2.241387
48.909082	-0.354903	-0.485783	1.844556
31.186147	-51.322058	-3.108074	-5.86391
-27.014308	-54.212018	-1.218549	3.533486
46.292437	1.703549	-2.730454	0.880447
54.304329	-21.772548	-0.168943	1.488998
-33.577451	36.881658	0.758727	-1.277135
-13.146884	-46.296598	-5.616459	2.767918
-3.712095	-7.833496	-0.255185	0.680956
-11.204572	37.776612	-0.905128	-1.518086
20.390683	-33.828452	-1.41846	3.824428
31.036422	-41.870212	5.756945	-0.61703
54.584452	-40.521108	0.49884	0.456896
-35.600484	56.301536	0.351855	-0.415427
-38.910708	-51.551867	-1.060025	0.062985
45.192336	41.45659	5.847452	0.239117
51.347048	-39.327121	-4.21669	-0.062203
54.508384	25.318236	1.139079	1.243646
2.397691	-22.53689	0.398533	-0.165654
-30.474585	-27.463597	2.173517	2.437361
-26.727764	-37.443116	0.172645	-2.38082
-29.203467	-5.641123	0.948427	4.142648
-10.352763	-54.442634	-0.821402	2.50788
47.767399	-42.932288	-3.339299	2.033873
2.417088	-55.897127	-0.287859	-9.257187
25.494792	-48.784163	-6.056881	-3.377051
-7.036746	59.015525	-7.087995	-2.371647
-4.694971	-53.892396	-0.543896	-1.101465
12.322721	14.547561	-2.238383	0.518129
-18.15956	38.650811	6.751735	2.378261
55.148478	-42.286787	-1.781474	-2.11392
-11.366299	-26.005325	0.322532	-0.889215
-21.26927	58.096634	-1.523847	2.487461
34.450609	22.453456	-3.205984	-3.723401
45.992039	38.221202	0.106976	0.926574
38.556436	-44.938126	-2.336639	-5.057514
43.331242	11.092497	0.098183	-3.740981
11.998297	-39.88087	-2.957672	4.91083
-28.47544	12.878887	0.639534	0.575653
-57.186954	4.185341	-1.907433	3.556037
37.541478	-46.363011	3.216427	2.992334
60.303851	-9.498645	-0.684617	0.112698
54.683883	-49.024414	2.794603	-0.290671
19.429553	26.602284	0.110164	-5.907764
20.128096	-31.084233	-5.064833	-3.042347
23.453584	52.475688	4.194974	-2.468603
-37.640644	-30.986848	-0.114527	10.087785
-51.221471	23.443184	-2.992124	0.38172
44.123265	45.598616	1.103199	2.410205
61.602062	-53.225714	0.061143	5.857796
-36.491295	28.261574	2.634676	-0.798611
10.755205	-26.338418	0.947367	4.856017
45.614465	29.933127	-2.948992	-2.088329
-29.471109	-55.575707	-1.45659	-1.962678
60.330053	8.405625	1.058311	-1.945569
-17.787187	-15.172255	-1.081033	4.322267
-40.901184	10.353048	0.725578	4.334761
53.394462	17.872647	-3.902021	0.743365
-32.798046	-56.894078	-1.306272	4.306438
-14.953324	-3.343625	-1.879542	-0.438838
-24.62076	2.138898	-0.370417	5.687784
-25.28294	17.86368	0.448135	3.633205
16.482404	52.128675	-2.188385	-0.523997
-48.16226	25.505243	0.559547	-2.179396
41.566012	42.437674	3.195067	4.228319
-62.262566	32.186391	-0.645437	0.379002
35.832195	-49.243439	-2.287677	-2.682922
53.797105	-28.117861	-1.615585	-0.224433
-10.979472	34.562118	2.810388	0.946112
1.887289	9.590587	5.386349	-0.051174
4.714798	-19.820863	0.110277	-0.845956
10.2604	51.387179	-3.884189	-0.097297
-20.392591	-15.040829	-2.0372	-1.867852
-37.563717	45.781678	0.305204	-0.995905
15.841781	12.926947	-2.648857	-0.354527
-11.403874	-7.517582	-0.708415	-2.85389
38.922925	25.2039	3.530038	0.623183
7.86042	24.580274	-1.602347	-6.592322
-32.612895	35.058097	0.632768	0.07859
38.522218	-4.330678	1.843722	0.953669
35.411066	11.846257	-0.264803	3.157139
-16.145152	-5.538344	-1.534444	-0.355657
-37.392422	50.480151	-2.58951	2.808155
24.196315	-22.668827	-1.677311	-3.297106
42.369591	-34.343294	-6.00361	1.696233
-47.562631	14.000816	-0.470156	-4.072146
7.129396	5.15715	-0.996606	-2.309418
-0.940391	-28.294891	2.577097	1.543592
27.777799	35.931137	1.186546	-0.418859
50.961987	31.891043	-4.497866	1.772957
-1.792577	-19.338561	-4.480317	1.328523
-10.082596	34.107031	3.094571	-7.303088
44.933894	-33.211097	1.331757	2.986391
-47.732473	-22.243107	2.383525	1.369591
-30.651503	24.658338	-4.229268	2.346788
25.466334	-53.708368	-9.849992	-0.909834
47.088421	20.891528	0.256694	0.767153
45.43194	14.22698	-4.027337	0.080894
-50.302389	61.047506	1.126259	0.653889
-29.382824	-2.764852	0.76453	-0.03834
-32.403448	17.50299	0.999861	2.641677
3.870886	-19.239982	-4.045963	-0.519715
18.9444	-19.746269	-3.480101	-0.134971
1.129848	-15.220089	3.260269	3.086327
-45.772982	-31.722859	-4.335217	-3.273912
-59.983058	8.234363	3.346607	1.522137
3.391841	33.077608	0.263459	-3.171208
40.943711	-61.545703	-0.956286	2.733672
41.010179	-7.003185	0.205437	3.183664
-59.394291	-46.300685	1.39154	3.975167
-44.073076	3.222627	-3.491015	4.848451
-3.479478	-21.771821	1.476655	0.737163
-59.408201	60.921011	-4.712103	-5.092029
-0.153596	29.668576	-3.008424	-2.933702
-23.992545	-51.441992	0.92807	0.536487
-46.199213	24.319659	-2.073902	4.831667
55.931353	20.913687	1.234699	-2.868557
-1.469209	-10.905215	-2.284055	2.281428
-33.304401	-12.441136	1.57707	-3.444206
0.314472	-0.571527	-1.957755	2.967545
-12.261635	30.848491	0.200872	1.630958
31.254809	35.888072	-1.486137	-5.289888
-43.984945	8.792224	-1.744821	3.025116
9.879198	-60.031808	-0.362428	-5.408305
11.559178	5.635735	-4.098632	3.261391
23.392027	11.204347	1.247192	-0.326458
38.676195	-7.386258	-0.126478	-2.539803
34.809799	61.011472	-7.798284	4.542814
-12.353651	24.329206	-3.418253	-0.799014
-26.427796	48.987989	-3.626934	2.793206
29.060602	-26.180813	-0.495631	-5.1352
50.305982	42.331561	0.921013	3.425204
31.913567	-42.32934	0.053185	-0.323607
36.366267	47.299674	1.233096	3.055036
24.907753	-17.087073	-0.951618	2.343156
-37.292208	-60.363009	1.598495	4.057793
-54.375384	61.494242	4.734844	-0.065396
-31.446279	-0.833429	1.590681	4.314131
-35.841468	-58.817012	-3.433048	-1.295304
54.987224	21.352286	3.069343	1.558896
-2.970998	57.991367	-2.659014	-3.018443
55.117915	37.716965	0.578166	-3.558754
55.972218	-4.262891	1.611324	0.163915
8.33484	16.101694	-0.167815	1.218784
61.340238	54.102287	-5.073064	-4.202728
-29.409893	9.540153	-3.036238	1.6673
59.600021	2.588673	-2.294635	5.198601
-52.195894	28.375887	2.428695	1.405798
26.004569	56.803886	-1.3201	-1.227218
28.943956	12.620067	1.708154	-1.159292
33.516623	54.088353	-1.713066	-2.135903
-9.273989	-12.083772	-2.061804	1.976559
-21.620419	-58.017613	-3.772179	-1.277184
29.534673	15.497895	-1.12841	-3.579534
45.619592	-59.758598	-0.418693	1.340548
30.230905	-14.340994	2.930485	-1.739069
-29.100236	54.399686	-0.774783	2.809942
-23.213269	15.731272	1.081639	1.58204
-0.393422	-2.225015	-7.738904	0.258611
1.923627	-20.28113	2.398399	4.627328
-41.935265	52.495384	2.397308	-0.442948
60.25719	59.766429	2.583632	4.571773
-59.560823	-25.783498	-1.566857	-0.623839
40.044134	-6.270592	-2.32668	-0.541269
21.061792	52.861108	1.024253	-4.725834
9.323122	-41.039964	2.219677	0.316737
-20.568008	-25.754876	0.657029	1.118229
-10.713677	-10.43045	4.481625	-0.387054
62.164463	0.608719	-2.506479	-2.469932
-5.532058	37.512728	-0.428425	1.365076
-41.998843	22.762741	1.229924	4.311805
-12.260147	-49.560709	-1.531982	-0.971543
41.079253	-60.242391	-3.308412	3.58794
-44.344914	15.353149	-0.900066	-1.797493
-21.04412	-5.165818	-5.96944	-0.051068
54.990995	-26.365561	4.783291	1.655486
-2.303716	-2.625654	-2.412088	2.995422
44.110432	-60.106621	-3.649485	0.083583
-45.508514	-5.598669	-0.56703	0.176118
-60.168805	20.155802	0.154858	2.029625
15.238814	52.797895	0.143947	4.103094
-44.083316	24.146017	-1.656231	5.955327
-19.086838	38.404246	4.536487	0.437892
43.290575	-34.725548	-1.749004	1.171458
46.336394	-13.756836	0.829089	0.292783
-39.293555	45.271047	-1.465748	2.057785
13.705729	-13.752535	0.001017	1.376073
51.767886	-48.557134	1.848412	4.410655
50.395578	-18.293908	0.020468	-2.647802
-39.618832	-14.334398	1.474371	5.319804
-7.684538	-45.982613	3.455041	-5.847652
25.151316	-59.926857	-2.149069	-3.229538
4.181676	25.152076	-1.836552	2.887377
-10.557846	43.897076	1.815387	-1.168981
21.205086	-5.156261	-0.588129	0.040135
-44.273872	31.604752	2.922085	-1.913381
-34.932541	-48.914761	1.828973	-0.0589
-26.793024	27.805147	0.675674	-1.667921
-59.109705	-59.684783	0.837605	7.104283
14.802232	-10.280089	1.578049	-3.565719
-6.890114	61.122516	2.654562	-5.155889
-10.001434	5.105351	-3.32485	-0.297132
-1.351986	-45.285827	0.060072	0.4544
-27.707725	-41.359763	2.271766	1.206627
-28.981859	51.614284	-0.479813	-4.184245
-11.605946	13.935938	-4.08041	-0.139203
-18.785954	-5.52155	2.224646	-0.818208
15.088901	32.843171	5.054941	0.327383
44.349006	31.983422	7.381549	-0.536008
27.174281	43.155049	1.113895	0.757827
7.668862	-10.446428	-0.177369	1.18618
13.113993	16.578227	0.241297	3.113955
-43.080532	-8.497878	-0.53542	2.380229
-39.785129	-60.949543	-8.437925	2.346445
-32.031502	-5.755791	-0.373352	4.503725
4.353619	13.760649	-0.986976	0.629762
-29.090722	26.39989	-2.147015	4.490619
16.395649	-9.043957	-4.748411	-1.360128
58.449723	45.641606	2.627277	0.356006
-39.905843	19.99028	2.744713	-0.883776
-3.676122	-53.28243	-2.934474	0.351645
50.027841	-30.892636	1.729841	-0.455961
-4.596362	8.74515	3.518867	2.37156
12.920868	57.87974	-0.105535	-9.851632
-24.459313	-25.778131	2.679018	1.360004
39.455185	-10.594221	3.58361	1.08604
58.429508	38.039065	4.483383	-2.651028
56.514055	31.410372	-3.786467	3.533325
12.334515	-3.919244	-1.884206	2.130447
29.431547	-62.241105	-0.355703	-0.706242
-40.276018	-2.861829	-1.809377	2.69393
-10.46336	-21.638255	-0.494075	0.054318
48.369724	-44.249608	-2.100146	1.856419
-26.636965	-22.14627	-3.758948	-0.997618
17.695787	44.450176	1.080642	0.470326
-46.947079	-12.062766	0.205811	-2.372049
-56.520274	39.672443	-3.164282	1.967144
-8.147991	13.541828	2.061837	-5.657824
-44.149118	-58.171254	-6.788833	6.829937
-28.578773	-3.810749	-1.828868	2.618431
-51.214927	-53.012083	-1.531437	3.381103
-26.814718	45.14255	-4.598045	-0.873184
-37.052344	-12.64126	0.483303	3.422601
9.20746	-8.4915	2.17159	-0.730075
48.712412	-12.106842	-0.254183	0.426018
6.383938	55.14927	3.765492	1.927641
17.017889	58.432877	-1.590714	-1.651198
-42.153902	0.433795	-0.707076	-0.793516
-29.865353	27.396331	-5.016214	-1.251082
-9.11682	51.888331	-4.172492	5.090134
-31.069161	49.376591	-2.716792	-3.53123
-36.557493	9.175565	-4.012688	0.791332
44.16422	0.331798	-2.115775	4.014561
38.09317	3.262145	-4.356959	-1.232929
-59.174494	-9.252031	-3.475774	-0.554157
56.717762	53.131429	-4.932978	2.645017
-11.233057	-23.620417	-0.006129	0.368125
59.152782	-41.006647	4.032022	3.752479
15.382442	2.961232	1.949285	0.133114
34.697433	26.602131	-5.133804	3.479756
-25.33268	25.890466	-0.222817	1.444819
-4.638632	-62.038453	-3.425989	0.76574
-24.098797	5.019389	3.298731	0.425564
53.634841	-4.809462	-1.42022	-2.023194
-33.352909	-9.875586	-1.954666	-1.248165
6.221952	15.976089	-3.610098	-5.010331
-57.496894	61.596781	-1.441385	-1.693623
58.034519	-33.288709	-1.068782	-1.258229
9.859834	58.538133	-2.96609	-5.088139
-41.779215	-26.920129	-0.261557	-1.494696
-30.441688	-60.324026	-1.291943	0.257271
7.145349	-46.024631	-2.43992	0.61779
-3.038834	61.237952	-3.991291	0.048067
-23.514963	26.617285	0.220089	1.743284
58.980578	-37.391695	-2.440514	-6.027179
-51.619724	-50.269543	-0.589179	0.492557
5.271403	-25.0012	0.518713	-1.566287
0.154237	-13.534643	0.274465	4.059882
-42.956694	23.719564	0.576622	2.074537
43.508283	59.971235	0.411832	0.095285
49.874665	0.028885	-1.545197	-3.745485
-8.249717	17.605323	2.691111	1.713028
39.892229	46.376329	0.152372	2.947678
-9.866079	-48.423617	5.505041	-1.909994
22.39776	14.133361	-3.40636	-1.158881
-5.191731	-51.003549	2.93005	3.446259
29.51104	40.079932	2.930498	-2.306777
38.274082	11.728313	-1.320335	1.554416
51.464541	30.60867	1.030755	0.32492
54.305244	-52.441789	-1.528585	2.767047
22.795368	24.707008	-3.649452	1.922774
46.103622	-10.179308	8.545834	2.118195
-48.427143	29.088624	0.193502	-0.182681
59.974527	48.553388	2.599552	3.15878
-1.072379	12.361598	0.115385	0.386217
-32.196108	56.13789	-2.59363	2.173903
17.490379	10.573884	2.508338	0.033176
20.228822	-46.875458	-1.677445	-5.565618
-38.266228	3.951679	-1.931788	1.927393
-13.391456	18.149182	-3.110748	4.236943
-29.455765	44.935493	3.424006	2.714722
6.315545	-37.506517	0.768673	1.569326
15.060417	-49.400049	-1.305555	3.177265
52.620342	-7.457675	-0.722318	-0.510483
-52.319372	-19.946228	2.018056	-1.673802
43.936517	-2.91985	-0.699098	4.897293
6.361445	-58.034775	2.509369	-3.75499
-50.859341	-3.338271	3.825526	-3.460706
36.100667	-15.943527	-1.328098	-1.535512
54.72148	55.27683	-1.32172	3.89636
8.558746	-34.088306	-0.265314	-1.950917
59.360741	-31.257863	-3.544957	-4.176252
-52.252994	43.840678	-2.314816	0.605697
-61.32791	-45.555406	-0.998739	3.287033
-58.104579	59.300784	-5.005131	-1.786722
-9.999296	-16.682677	-3.311952	-1.582253
8.51938	-9.261228	2.666981	2.977624
35.290298	22.9352	-3.051891	0.293043
-38.911671	20.271796	-1.821757	0.220222
54.362614	18.835671	0.263785	-0.910145
-26.437202	59.787944	-2.870467	-0.856728
12.390214	-36.670893	-1.919861	0.717221
6.302193	19.153797	-3.85112	2.822996
7.46779	-41.870574	0.449705	-6.042289
10.566545	57.620271	-3.654496	4.760968
25.641399	58.015972	1.519122	-1.230454
61.697308	62.119791	-2.319968	4.342919
29.859096	49.404025	0.211639	5.452537
60.381485	17.251302	-6.027279	2.091664
4.975827	-13.075666	4.793299	-0.990489
42.49937	6.85481	-0.383344	-2.241343
-46.795086	-8.851354	8.762095	-2.717044
23.865891	4.467458	-0.399883	-2.056398
-29.973061	11.268653	-3.976856	6.014881
-46.385867	42.934669	-4.736108	0.987195
-12.450727	35.805121	-0.773854	2.441674
-45.315938	-28.527732	2.82366	-0.429662
19.163895	30.558041	-3.112705	-1.567427
-23.607047	-31.619938	3.593055	5.278833
-31.028761	-49.246425	-2.056774	-2.288823
40.605498	37.054323	2.036737	6.109532
2.967928	-42.953258	-1.206829	3.641131
-52.172946	41.874685	-0.420951	0.563875
61.688911	19.615522	-1.848148	3.237771
55.443494	32.572222	-0.213063	-1.080243
19.895497	53.262346	6.165817	-1.6008
26.692289	-16.277289	0.501571	0.409185
18.88498	0.129718	-1.744655	1.334258
-6.842222	-40.838157	-1.06287	3.14341
10.142792	31.271873	1.25306	-2.382371
61.462783	-28.39153	-2.800405	0.961941
-32.572129	-11.158308	2.200378	1.312717
-21.176251	14.905373	4.884855	2.700517
-51.311413	-34.219375	2.101106	-0.285804
-8.609526	-51.568164	-0.68685	0.188581
-36.079101	-55.128892	-2.432062	0.329778
-15.999288	2.084196	-2.948187	-1.454407
34.853313	-7.198063	2.794766	-0.818355
-34.167036	-49.82413	1.78258	-4.513663
-41.537353	27.358941	-2.11925	3.735155
28.007673	-35.244907	0.410414	2.406107
22.511657	10.398315	0.38317	-2.190104
57.618853	48.716582	-2.717413	0.34149
-54.552969	18.579853	-0.365289	-3.001472
26.401874	-0.069161	2.472966	-1.958398
-12.924845	26.436955	-3.120975	3.496784
23.284633	44.74813	-3.104776	-7.720377
28.596201	-43.698941	-1.383234	3.530762
-29.057174	55.648264	-4.84287	3.044978
-11.890831	6.682595	-2.027609	-2.689094
-55.310488	-44.6721	1.192329	2.804979
24.535378	0.055157	-0.502069	-0.519294
27.548285	-16.759003	0.724195	-1.99456
-11.155251	50.6385	-2.089895	-0.725326
-44.584764	-61.180315	0.83982	2.244541
-58.254239	-23.026357	3.838403	-2.560836
16.688905	-51.078884	2.386893	-1.206226
-14.228795	35.485613	-1.46865	4.131375
-59.825605	49.494313	0.539375	0.778877
24.522099	-12.769826	0.769406	0.537057
-29.016608	-20.040386	2.914967	-2.380153
-40.977942	-31.53804	1.336093	-2.138993
-19.661219	-10.606307	-3.993717	-2.746024
50.734869	-61.67155	1.738675	5.668246
46.661453	-19.387729	0.331767	0.469139
-45.608511	18.896842	-0.210943	1.368649
20.361953	44.230259	5.530841	-1.209587
13.735317	-1.963719	1.760682	-1.698546
-30.19646	-19.395621	-0.116168	0.557419
-24.92521	-27.086055	1.647096	-1.099276
-49.535573	-59.169432	-0.171614	2.657357
33.46119	-30.764566	-0.236235	1.135511
-55.165566	-8.047679	-4.272174	-4.854656
37.586567	-53.745721	-6.808534	0.506847
-9.129396	14.617452	-3.901703	0.273381
-56.131671	-21.945863	-1.104912	1.203883
33.956826	20.811602	-3.215725	-0.027027
40.648701	-34.97471	-2.065836	-3.353146
39.325734	10.785585	-1.55134	0.970184
-34.589136	7.697105	-3.836295	-1.671244
53.421966	-16.874013	-1.87473	2.406315
33.567451	36.139913	-3.121432	2.843714
-60.657318	5.632814	1.203543	-2.687984
27.546966	-45.927714	-1.262086	2.140042
-59.638519	3.762423	2.311552	0.682932
-47.897645	33.113136	1.454887	2.831842
35.644884	50.478521	2.13164	-2.646273
5.072018	-8.972959	4.257049	1.834908
7.99918	49.316445	-6.861825	-2.243144
56.423379	10.557639	-0.025339	-0.769525
45.028914	-58.702696	1.677468	-3.338931
9.237858	39.900665	-2.227546	0.398927
-51.651122	-56.405377	-4.573206	1.513927
53.802857	30.535997	-0.681429	1.539371
44.255075	-22.650856	1.601301	0.354076
-27.148925	9.157592	-7.067329	4.552556
20.918623	22.243908	1.069869	-0.723777
20.5955	-60.670371	-2.403637	-3.542784
-39.97451	-49.67762	3.174734	2.288912
-32.931732	-36.853275	1.390268	-0.814242
-32.56686	-22.556542	-2.313961	3.924062
-4.241205	39.122293	-1.538282	-1.004692
-16.38014	24.893725	0.885707	1.002724
-35.758511	25.228921	3.187678	-0.468135
-52.24139	44.779947	3.172203	-3.783802
-62.495913	-61.792133	0.458719	0.744029
39.120661	32.518784	3.726891	-0.219686
-9.191924	-55.269506	-0.651035	-0.084467
33.092514	-10.214948	1.056378	-0.721141
-28.831794	42.266947	0.262703	1.100367
-0.026826	25.924502	-2.031734	1.179466
-35.089449	5.350117	-2.264492	-1.167212
-52.870252	31.879843	0.601598	0.264988
6.399144	-34.844246	1.171576	-1.926602
15.616064	-24.273933	-3.242428	1.758139
-42.224746	3.255737	6.310132	-4.696265
-43.690084	-41.599755	1.597926	-1.928858
-26.126374	46.522886	-1.409294	1.915953
55.79416	57.061485	-4.91402	-0.251579
-21.837763	0.352188	-1.842165	1.287421
21.503674	62.18643	1.149061	1.140763
-46.164777	34.518748	-2.40889	2.008203
-51.163099	-7.2712	0.884249	-0.67781
-14.724289	-51.451709	2.743675	4.716141
45.270128	56.050534	-0.323897	-1.671809
-44.437454	-5.772245	-1.475868	0.636747
-53.199075	-28.999711	0.090966	0.430424
-25.561964	49.890193	-1.935033	-3.518384
18.821096	58.456882	4.036803	-5.503312
7.158707	37.122922	-2.284836	-1.513062
60.558014	21.968859	2.446415	-5.604925
-23.947739	51.888195	-2.997869	4.578779
-40.634195	-46.937466	1.70492	-1.943713
39.871758	59.11105	-6.303824	-4.233939
35.739988	31.397349	0.520376	0.209833
43.558709	-20.818037	1.061727	-0.389831
-61.441157	61.877266	-1.130147	-2.116066
-60.350697	-34.69644	-0.489605	-1.586404
-52.409259	4.252221	-3.797032	1.881421
59.102056	44.369979	5.345457	-0.113102
46.933503	-43.308241	3.099576	-1.983228
22.499917	0.014769	0.660227	2.050576
14.635079	-20.818809	1.240302	4.809364
17.935519	52.756531	6.380528	-0.352443
1.86279	-3.531726	1.170572	0.482607
-44.433384	37.71418	1.02011	2.604127
-6.627209	-21.61286	-3.52317	-0.603175
20.602927	-16.129646	-2.283918	1.617064
-0.874915	8.619207	0.472888	-2.589572
39.211577	-35.181441	-0.021512	-0.212106
-27.648004	-0.015979	-2.385662	3.818973
24.84353	-26.489165	-1.81931	-0.943742
47.340119	24.409273	0.822885	-2.35314
-33.50607	-5.033724	1.168733	1.780347
28.073943	6.852918	0.913541	1.125929
-25.488496	34.550827	1.219587	-0.1799
-6.046282	32.601971	-1.189369	-1.610911
26.343585	47.868351	0.973319	1.433703
-54.267103	38.155915	3.295893	1.130628
42.043246	-27.57084	-0.553847	1.231321
-16.668394	16.733068	-1.256282	1.088376
1.569464	11.20861	-1.403721	1.017656
40.622654	4.195905	-2.988833	-2.530701
-29.141495	-30.243351	3.726785	-0.158673
-30.844054	-59.280421	4.34287	0.415191
1.35566	-34.209796	-2.622172	1.07442
38.301871	-17.908756	0.232498	1.824079
34.860216	-14.96707	-1.55755	-1.259396
26.340123	9.925341	3.490216	1.267979
2.498029	32.327285	-2.543453	-2.306078
-31.945394	-15.379803	3.395456	-0.499284
20.779828	54.179698	-10.934689	3.561132
44.445657	-5.325702	-2.665162	-1.765332
-21.247359	-59.152652	-4.106075	-0.011947
25.743485	2.738117	-3.11511	2.141926
-55.708935	24.611584	0.000335	-3.240063
15.747223	30.44843	-0.324424	-3.018776
-41.010011	7.705359	3.008725	-2.562008
-57.216483	17.142302	-1.643547	-1.349218
22.520613	-52.015585	4.955935	-2.540445
-49.962574	44.078325	1.301121	-1.27294
-24.908256	-56.385486	0.28693	-0.486879
43.865617	-38.023532	-0.37021	-0.360201
-25.915634	-23.940939	-3.24532	-2.006581
-25.856674	-53.271517	-5.318541	1.900191
48.818433	-29.28749	-0.884984	2.812091
-28.087799	61.812934	4.129881	-7.0139
-36.450162	14.733704	0.789045	-1.398648
-29.392707	-57.923623	-5.220383	1.361471
46.304439	35.112285	-1.009754	-1.297405
-6.232655	0.045969	0.911803	2.22069
26.483183	-35.259516	3.212771	0.074699
26.239135	-21.972287	-0.167893	-0.481019
-24.044035	-12.558178	-4.785998	2.020961
-54.38429	-50.304083	3.673042	-5.04091
42.03483	61.367919	-0.380757	-0.337693
39.482143	3.953948	-3.578929	-0.186111
19.931136	47.43057	0.283464	-4.229034
-45.908711	-19.776875	2.030358	2.1332
-32.820852	10.495084	-0.703796	2.100254
40.010598	-60.372488	-0.313767	0.047912
-44.814942	-1.69053	-3.373842	-2.244369
-0.639989	23.560863	-0.578662	1.623476
-48.945732	-1.113705	-0.408853	-0.748208
1.486615	38.486725	-1.409267	1.834571
-33.68197	-22.656668	0.448013	3.673688
-47.296032	-9.670556	1.650764	3.331333
51.063844	15.058576	0.94365	-2.039076
-19.665478	-42.605006	2.720199	7.095236
5.408399	26.565815	-5.832956	-0.756605
36.666886	53.896224	-1.538884	3.2737
-59.049502	6.963454	-1.868684	-1.91418
-5.937908	-41.467565	-2.059277	-0.654639
61.609141	-59.71607	-0.349341	1.808366
-25.796013	-35.367794	-0.37484	0.536149
56.6688	15.385183	-1.209063	-4.54938
1.296016	-12.618747	1.277685	0.428707
-49.15025	57.977017	-6.239166	4.46223
6.278931	-39.154244	-7.001559	-0.029135
22.051141	40.024627	2.916192	-2.350756
-32.003006	-25.98113	-2.153341	2.59643
-29.766355	-46.009592	-5.91815	1.728318
-13.121053	-13.839903	-1.030982	1.080988
57.59369	14.818945	-1.944277	-1.885776
58.198292	-57.372851	0.328597	4.970341
31.874792	-54.943461	-6.82879	1.273083
-15.120729	-58.293727	-0.531781	-5.350344
-55.297878	4.186882	5.170248	0.597397
-39.86842	53.011959	0.628119	0.231478
14.400344	-53.796902	3.343947	-3.865955
-24.371781	53.523056	2.862993	-1.556047
59.462016	5.222855	0.312494	1.381343
-50.698326	26.627498	-0.836736	4.765169
-15.380926	-15.269911	-4.007898	1.567206
26.47314	2.003003	1.390068	0.480012
6.429687	-12.305519	0.176874	1.31451
5.80001	15.009047	-1.233886	2.925476
-49.101194	-3.649717	-1.688545	-5.060079
-45.836244	29.027044	-1.752861	0.150767
-12.98275	44.125685	4.512834	4.208101
14.573525	4.055669	-1.56892	2.820506
47.860318	30.648221	-3.047562	1.026285
-18.621357	-2.695077	-6.519883	1.54012
12.096256	16.137599	-0.225968	-0.051861
19.840878	21.170598	4.12489	3.6655
8.384535	-2.451109	-7.631232	4.141081
-51.652876	12.517391	0.985307	0.387405
1.363312	31.933444	7.012165	-4.083118
52.869785	-0.781779	2.930053	-0.376592
-18.373181	15.917848	-1.12976	-1.145624
-60.187214	51.493887	-1.009344	3.666066
-23.499462	37.227036	3.736274	3.099673
36.019136	-17.051265	0.142704	-0.765483
-22.997753	50.002272	1.742297	-2.546958
-17.449101	0.919472	0.399949	-3.059403
-9.093365	52.895301	-2.612017	-0.194901
-9.669667	0.569905	0.407318	1.109054
14.353874	-38.225989	-2.849952	0.878349
51.614911	52.678327	-0.357148	1.985104
-59.445704	-40.590652	-1.990315	0.481633
-57.334149	38.509064	2.519563	-0.322278
8.335011	-44.649023	1.994922	-1.229726
-38.523583	17.013177	-1.915455	2.912128
15.360649	45.889642	0.48346	2.150032
-25.425874	48.851019	2.096194	2.866337
6.101198	-43.085528	-3.192448	-0.100487
-49.221779	48.599619	3.084248	2.007323
-58.297317	29.760807	-4.959392	-1.956702
-8.234155	57.586194	-1.361854	0.657704
-37.548776	21.187595	1.174607	-0.90911
3.991153	37.258735	1.138794	-2.494965
2.052538	33.983011	-0.979455	-0.49282
20.485565	-30.148015	-0.0287	-3.878274
24.239401	1.264946	1.948251	-2.436836
29.937163	48.195677	4.018244	0.044626
-8.702802	-2.348388	-7.138673	-4.504234
-59.650991	-10.173832	-3.392532	0.81377
-11.519363	5.375343	0.534814	-1.633084
47.16291	-4.960035	0.190693	0.681442
-10.28322	29.790515	2.121045	-1.747258
12.009723	-8.348552	4.321597	0.154791
-26.902743	-4.466914	3.528345	3.773592
39.587969	-39.657523	3.93261	-3.608801
9.948735	-47.80765	-3.40947	-3.291066
-19.132933	59.264369	-0.76947	3.396254
-33.237921	-32.435149	5.737556	-2.044393
27.938161	5.72119	1.833212	-4.892783
7.791531	50.418865	5.201528	0.130213
32.652904	-6.921898	-0.10955	1.755398
-35.718692	-24.390315	-3.660944	0.544969
-39.768036	37.200517	-0.613462	0.792145
-60.04434	-13.815558	-1.330528	-1.48914
-10.798697	39.420764	1.71485	0.24967
-6.957333	9.906423	-0.719452	2.977902
-54.643246	22.004237	1.537926	-2.711589
-50.498943	-30.433889	-1.76743	2.526031
-31.874004	43.226586	1.507829	-4.22276
-4.141366	-3.987087	1.09384	-0.201047
-6.001774	-16.490652	-0.17857	-7.49978
54.192907	-41.907402	-6.068395	-0.980567
-54.983709	31.958721	4.148562	2.482156
-52.601375	53.207926	-2.746864	-3.227672
-43.842559	-36.399508	1.040252	-0.251135
-3.902935	-31.021792	0.532487	-1.150208
-31.584009	37.225992	0.702628	2.325516
-8.111961	61.08561	0.131289	4.167279
34.844559	-43.779379	-1.462459	0.346965
[truncated: 8,001 more rows]
