# Supplementary material for: Self-sustained frictional cooling in active matter
Source: Nat Commun. 2025 Aug 6;16:7235. doi: 10.1038/s41467-025-62626-9 (PMC12328619; doi:10.1038/s41467-025-62626-9)
Supplement: Supplementary file 8 — Source Data [file 41467_2025_62626_MOESM8_ESM.zip › Figure_4e.txt]

# Columns: v	p(v)
5.000E-02	4.291E-01
1.500E-01	8.932E-01
2.500E-01	1.004E+00
3.500E-01	9.395E-01
4.500E-01	8.067E-01
5.500E-01	6.813E-01
6.500E-01	5.842E-01
7.500E-01	5.067E-01
8.500E-01	4.479E-01
9.500E-01	3.917E-01
1.050E+00	3.552E-01
1.150E+00	3.146E-01
1.250E+00	2.794E-01
1.350E+00	2.490E-01
1.450E+00	2.235E-01
1.550E+00	1.997E-01
1.650E+00	1.800E-01
1.750E+00	1.595E-01
1.850E+00	1.449E-01
1.950E+00	1.310E-01
2.050E+00	1.161E-01
2.150E+00	1.043E-01
2.250E+00	9.158E-02
2.350E+00	8.398E-02
2.450E+00	7.584E-02
2.550E+00	6.700E-02
2.650E+00	6.222E-02
2.750E+00	5.493E-02
2.850E+00	4.865E-02
2.950E+00	4.328E-02
3.050E+00	3.700E-02
3.150E+00	3.342E-02
3.250E+00	3.135E-02
3.350E+00	2.641E-02
3.450E+00	2.458E-02
3.550E+00	2.158E-02
3.650E+00	1.896E-02
3.750E+00	1.760E-02
3.850E+00	1.465E-02
3.950E+00	1.231E-02
4.050E+00	1.169E-02
