# Supplementary material for: Self-sustained frictional cooling in active matter
Source: Nat Commun. 2025 Aug 6;16:7235. doi: 10.1038/s41467-025-62626-9 (PMC12328619; doi:10.1038/s41467-025-62626-9)
Supplement: Supplementary file 8 — Source Data [file 41467_2025_62626_MOESM8_ESM.zip › Figure_4f_inside.txt]

# Columns: v	p(v)
5.000E-02	4.120E-01
1.500E-01	9.713E-01
2.500E-01	1.149E+00
3.500E-01	1.099E+00
4.500E-01	9.594E-01
5.500E-01	8.050E-01
6.500E-01	6.633E-01
7.500E-01	5.674E-01
8.500E-01	4.593E-01
9.500E-01	3.883E-01
1.050E+00	3.262E-01
1.150E+00	2.888E-01
1.250E+00	2.466E-01
1.350E+00	2.201E-01
1.450E+00	1.701E-01
1.550E+00	1.620E-01
1.650E+00	1.388E-01
1.750E+00	1.248E-01
1.850E+00	1.047E-01
1.950E+00	9.452E-02
2.050E+00	8.220E-02
2.150E+00	6.846E-02
2.250E+00	7.225E-02
2.350E+00	5.401E-02
2.450E+00	4.596E-02
2.550E+00	3.956E-02
2.650E+00	3.648E-02
2.750E+00	3.222E-02
2.850E+00	2.535E-02
2.950E+00	2.653E-02
3.050E+00	2.250E-02
3.150E+00	1.729E-02
3.250E+00	1.943E-02
3.350E+00	1.350E-02
3.450E+00	1.113E-02
3.550E+00	9.002E-03
3.650E+00	1.137E-02
3.750E+00	1.066E-02
3.850E+00	8.054E-03
3.950E+00	7.107E-03
4.050E+00	6.396E-03
