# Supplementary material for: Self-sustained frictional cooling in active matter
Source: Nat Commun. 2025 Aug 6;16:7235. doi: 10.1038/s41467-025-62626-9 (PMC12328619; doi:10.1038/s41467-025-62626-9)
Supplement: Supplementary file 8 — Source Data [file 41467_2025_62626_MOESM8_ESM.zip › Figure_4f_outside.txt]

# Columns: v	p(v)
5.000E-02	2.301E-02
1.500E-01	5.675E-02
2.500E-01	8.799E-02
3.500E-01	1.117E-01
4.500E-01	1.408E-01
5.500E-01	1.558E-01
6.500E-01	1.840E-01
7.500E-01	2.010E-01
8.500E-01	2.147E-01
9.500E-01	2.265E-01
1.050E+00	2.427E-01
1.150E+00	2.593E-01
1.250E+00	2.736E-01
1.350E+00	2.718E-01
1.450E+00	2.736E-01
1.550E+00	2.765E-01
1.650E+00	2.855E-01
1.750E+00	2.810E-01
1.850E+00	2.882E-01
1.950E+00	2.828E-01
2.050E+00	2.773E-01
2.150E+00	2.721E-01
2.250E+00	2.731E-01
2.350E+00	2.638E-01
2.450E+00	2.545E-01
2.550E+00	2.633E-01
2.650E+00	2.424E-01
2.750E+00	2.368E-01
2.850E+00	2.265E-01
2.950E+00	2.199E-01
3.050E+00	2.172E-01
3.150E+00	2.077E-01
3.250E+00	1.893E-01
3.350E+00	1.836E-01
3.450E+00	1.782E-01
3.550E+00	1.608E-01
3.650E+00	1.616E-01
3.750E+00	1.480E-01
3.850E+00	1.370E-01
3.950E+00	1.364E-01
4.050E+00	1.232E-01
4.150E+00	1.184E-01
4.250E+00	1.019E-01
4.350E+00	9.887E-02
4.450E+00	9.590E-02
4.550E+00	8.885E-02
4.650E+00	8.611E-02
4.750E+00	7.625E-02
4.850E+00	7.092E-02
4.950E+00	6.724E-02
5.050E+00	6.333E-02
5.150E+00	6.036E-02
5.250E+00	5.495E-02
5.350E+00	4.454E-02
5.450E+00	4.141E-02
5.550E+00	3.891E-02
5.650E+00	3.585E-02
5.750E+00	3.468E-02
5.850E+00	2.936E-02
5.950E+00	2.920E-02
6.050E+00	2.630E-02
6.150E+00	2.129E-02
6.250E+00	2.168E-02
6.350E+00	1.879E-02
6.450E+00	1.683E-02
6.550E+00	1.534E-02
6.650E+00	1.260E-02
6.750E+00	1.253E-02
6.850E+00	1.268E-02
6.950E+00	8.924E-03
7.050E+00	1.002E-02
