# Supplementary material for: Self-sustained frictional cooling in active matter
Source: Nat Commun. 2025 Aug 6;16:7235. doi: 10.1038/s41467-025-62626-9 (PMC12328619; doi:10.1038/s41467-025-62626-9)
Supplement: Supplementary file 8 — Source Data [file 41467_2025_62626_MOESM8_ESM.zip › Figure_4f_total.txt]

# Columns: v	p(v)
5.000E-02	1.438E-01
1.500E-01	3.316E-01
2.500E-01	4.014E-01
3.500E-01	4.064E-01
4.500E-01	3.732E-01
5.500E-01	3.408E-01
6.500E-01	3.127E-01
7.500E-01	2.948E-01
8.500E-01	2.762E-01
9.500E-01	2.670E-01
1.050E+00	2.614E-01
1.150E+00	2.560E-01
1.250E+00	2.555E-01
1.350E+00	2.497E-01
1.450E+00	2.462E-01
1.550E+00	2.399E-01
1.650E+00	2.380E-01
1.750E+00	2.326E-01
1.850E+00	2.279E-01
1.950E+00	2.244E-01
2.050E+00	2.195E-01
2.150E+00	2.143E-01
2.250E+00	2.090E-01
2.350E+00	2.019E-01
2.450E+00	1.948E-01
2.550E+00	1.891E-01
2.650E+00	1.816E-01
2.750E+00	1.777E-01
2.850E+00	1.694E-01
2.950E+00	1.630E-01
3.050E+00	1.552E-01
3.150E+00	1.484E-01
3.250E+00	1.412E-01
3.350E+00	1.351E-01
3.450E+00	1.285E-01
3.550E+00	1.192E-01
3.650E+00	1.164E-01
3.750E+00	1.089E-01
3.850E+00	1.018E-01
3.950E+00	9.731E-02
4.050E+00	9.191E-02
4.150E+00	8.684E-02
4.250E+00	7.937E-02
4.350E+00	7.415E-02
4.450E+00	6.986E-02
4.550E+00	6.574E-02
4.650E+00	6.207E-02
4.750E+00	5.637E-02
4.850E+00	5.326E-02
4.950E+00	5.168E-02
5.050E+00	4.622E-02
5.150E+00	4.427E-02
5.250E+00	3.938E-02
5.350E+00	3.623E-02
5.450E+00	3.355E-02
5.550E+00	3.138E-02
5.650E+00	2.898E-02
5.750E+00	2.724E-02
5.850E+00	2.441E-02
5.950E+00	2.319E-02
6.050E+00	2.112E-02
6.150E+00	1.892E-02
6.250E+00	1.730E-02
6.350E+00	1.578E-02
6.450E+00	1.415E-02
6.550E+00	1.312E-02
6.650E+00	1.151E-02
6.750E+00	1.040E-02
6.850E+00	9.722E-03
6.950E+00	8.258E-03
7.050E+00	8.371E-03
