# Supplementary material for: Self-sustained frictional cooling in active matter
Source: Nat Commun. 2025 Aug 6;16:7235. doi: 10.1038/s41467-025-62626-9 (PMC12328619; doi:10.1038/s41467-025-62626-9)
Supplement: Supplementary file 8 — Source Data [file 41467_2025_62626_MOESM8_ESM.zip › Figure_4g.txt]

# Columns: v	p(v)
5.000E-02	8.630E-03
1.500E-01	2.438E-02
2.500E-01	3.953E-02
3.500E-01	5.256E-02
4.500E-01	6.666E-02
5.500E-01	7.982E-02
6.500E-01	9.361E-02
7.500E-01	1.025E-01
8.500E-01	1.142E-01
9.500E-01	1.261E-01
1.050E+00	1.373E-01
1.150E+00	1.449E-01
1.250E+00	1.564E-01
1.350E+00	1.642E-01
1.450E+00	1.705E-01
1.550E+00	1.814E-01
1.650E+00	1.845E-01
1.750E+00	1.902E-01
1.850E+00	1.955E-01
1.950E+00	1.995E-01
2.050E+00	2.032E-01
2.150E+00	2.074E-01
2.250E+00	2.068E-01
2.350E+00	2.132E-01
2.450E+00	2.090E-01
2.550E+00	2.145E-01
2.650E+00	2.108E-01
2.750E+00	2.148E-01
2.850E+00	2.098E-01
2.950E+00	2.089E-01
3.050E+00	2.043E-01
3.150E+00	2.073E-01
3.250E+00	2.002E-01
3.350E+00	1.985E-01
3.450E+00	1.967E-01
3.550E+00	1.886E-01
3.650E+00	1.874E-01
3.750E+00	1.850E-01
3.850E+00	1.810E-01
3.950E+00	1.739E-01
4.050E+00	1.683E-01
4.150E+00	1.624E-01
4.250E+00	1.586E-01
4.350E+00	1.512E-01
4.450E+00	1.488E-01
4.550E+00	1.459E-01
4.650E+00	1.387E-01
4.750E+00	1.338E-01
4.850E+00	1.308E-01
4.950E+00	1.240E-01
5.050E+00	1.175E-01
5.150E+00	1.127E-01
5.250E+00	1.086E-01
5.350E+00	1.034E-01
5.450E+00	9.896E-02
5.550E+00	9.467E-02
5.650E+00	8.999E-02
5.750E+00	8.485E-02
5.850E+00	7.921E-02
5.950E+00	7.727E-02
6.050E+00	7.416E-02
6.150E+00	6.839E-02
6.250E+00	6.513E-02
6.350E+00	6.056E-02
6.450E+00	5.880E-02
6.550E+00	5.448E-02
6.650E+00	5.069E-02
6.750E+00	4.888E-02
6.850E+00	4.580E-02
6.950E+00	4.248E-02
7.050E+00	3.938E-02
7.150E+00	3.786E-02
7.250E+00	3.490E-02
7.350E+00	3.344E-02
7.450E+00	3.113E-02
7.550E+00	2.826E-02
7.650E+00	2.577E-02
7.750E+00	2.532E-02
7.850E+00	2.300E-02
7.950E+00	2.120E-02
8.050E+00	1.995E-02
8.150E+00	1.790E-02
8.250E+00	1.655E-02
8.350E+00	1.635E-02
8.450E+00	1.476E-02
8.550E+00	1.458E-02
8.650E+00	1.264E-02
8.750E+00	1.178E-02
8.850E+00	1.043E-02
8.950E+00	9.556E-03
9.050E+00	9.333E-03
9.150E+00	8.435E-03
9.250E+00	7.417E-03
9.350E+00	6.963E-03
9.450E+00	6.509E-03
9.550E+00	5.759E-03
9.650E+00	5.056E-03
9.750E+00	4.917E-03
9.850E+00	4.454E-03
9.950E+00	4.120E-03
1.005E+01	3.972E-03
