# Supplementary material for: Self-sustained frictional cooling in active matter
Source: Nat Commun. 2025 Aug 6;16:7235. doi: 10.1038/s41467-025-62626-9 (PMC12328619; doi:10.1038/s41467-025-62626-9)
Supplement: Supplementary file 8 — Source Data [file 41467_2025_62626_MOESM8_ESM.zip › Figure_5a.txt]

# Columns: Phi	f0	min. number of peaks(phi	psi_6)	µ3(phi)	max. psi_6 peak value
0.699	0.2	1	-1.92	0.98
0.699	0.4	1	-1.82	0.98
0.699	0.6	1	-1.58	0.98
0.699	0.8	1	-1.55	0.98
0.699	1	1	-1.49	0.98
0.699	1.2	1	-1.38	0.98
0.699	1.4	1	-1.46	0.98
0.699	1.6	1	-1.72	0.98
0.699	1.8	1	-1.74	0.98
0.699	2	1	-2.15	0.98
0.699	2.2	1	-2.26	0.98
0.699	2.4	1	-2.9	0.98
0.699	2.6	1	-3.04	0.98
0.699	2.8	1	-2.52	0.98
0.699	3	1	-2.77	0.98
0.699	3.2	1	-3.15	0.98
0.699	3.4	1	-1.91	0.98
0.699	3.6	1	-2.26	0.98
0.699	3.8	1	-2.22	0.98
0.699	4	1	-2.48	0.98
0.699	4.2	1	-2.3	0.98
0.699	4.4	1	-2.13	0.98
0.699	4.6	1	-1.89	0.98
0.699	4.8	1	-1.75	0.98
0.699	5	1	-1.99	0.98
0.649	0.2	1	-0.95	0.98
0.649	0.4	1	-0.84	0.98
0.649	0.6	1	-0.86	0.98
0.649	0.8	1	-1.02	0.98
0.649	1	1	-1.36	0.98
0.649	1.2	1	-1.56	0.98
0.649	1.4	1	-1.91	0.98
0.649	1.6	1	-1.91	0.98
0.649	1.8	1	-2.09	0.98
0.649	2	1	-2.21	0.98
0.649	2.2	1	-2.2	0.98
0.649	2.4	1	-2.32	0.98
0.649	2.6	1	-2.09	0.98
0.649	2.8	1	-1.78	0.98
0.649	3	1	-2.02	0.98
0.649	3.2	1	-1.76	0.98
0.649	3.4	1	-1.68	0.98
0.649	3.6	1	-1.66	0.98
0.649	3.8	1	-1.35	0.98
0.649	4	1	-1.3	0.98
0.649	4.2	2	-1.11	0.98
0.649	4.4	2	-0.92	0.98
0.649	4.6	2	-0.61	0.98
0.649	4.8	2	-0.7	0.98
0.649	5	2	-0.75	0.98
0.594	0.2	1	-0.46	0.98
0.594	0.4	1	-0.7	0.98
0.594	0.6	1	-0.94	0.98
0.594	0.8	1	-1.11	0.98
0.594	1	1	-1.35	0.98
0.594	1.2	1	-1.38	0.98
0.594	1.4	1	-1.53	0.98
0.594	1.6	1	-1.41	0.98
0.594	1.8	1	-1.5	0.98
0.594	2	1	-1.6	0.98
0.594	2.2	1	-1.55	0.98
0.594	2.4	1	-1.63	0.98
0.594	2.6	1	-1.27	0.98
0.594	2.8	1	-1.26	0.98
0.594	3	1	-1.23	0.98
0.594	3.2	1	-0.9	0.98
0.594	3.4	2	-0.68	0.98
0.594	3.6	2	-0.54	0.98
0.594	3.8	2	-0.59	0.98
0.594	4	2	-0.2	0.98
0.594	4.2	2	-0.1	0.98
0.594	4.4	1	-0.22	0.42
0.594	4.6	1	-0.09	0.38
0.594	4.8	1	-0.05	0.42
0.594	5	1	-0.01	0.38
0.545	0.2	1	-0.4	0.58
0.545	0.4	1	-0.68	0.5
0.545	0.6	1	-0.87	0.5
0.545	0.8	1	-1.05	0.58
0.545	1	1	-1.13	0.98
0.545	1.2	1	-1.18	0.98
0.545	1.4	1	-1.19	0.98
0.545	1.6	1	-1.22	0.98
0.545	1.8	1	-1.17	0.98
0.545	2	1	-1.17	0.98
0.545	2.2	1	-0.98	0.98
0.545	2.4	1	-0.92	0.98
0.545	2.6	1	-0.74	0.98
0.545	2.8	1	-0.64	0.98
0.545	3	2	-0.24	0.98
0.545	3.2	2	-0.38	0.98
0.545	3.4	2	-0.24	0.98
0.545	3.6	2	-0.18	0.98
0.545	3.8	1	-0.17	0.38
0.545	4	1	-0.06	0.38
0.545	4.2	1	-0.03	0.34
0.545	4.4	1	0.02	0.38
0.545	4.6	1	0.04	0.34
0.545	4.8	1	0.1	0.34
0.545	5	1	0.11	0.34
0.503	0.2	1	-0.33	0.42
0.503	0.4	1	-0.59	0.42
0.503	0.6	1	-0.78	0.42
0.503	0.8	1	-0.9	0.38
0.503	1	1	-0.95	0.42
0.503	1.2	1	-1.02	0.98
0.503	1.4	1	-0.86	0.98
0.503	1.6	1	-0.8	0.98
0.503	1.8	1	-0.74	0.98
0.503	2	1	-0.61	0.98
0.503	2.2	1	-0.54	0.98
0.503	2.4	2	-0.35	0.98
0.503	2.6	2	-0.37	0.98
0.503	2.8	2	-0.14	0.98
0.503	3	2	-0.06	0.98
0.503	3.2	1	-0.1	0.34
0.503	3.4	1	-0.09	0.34
0.503	3.6	1	-0.07	0.34
0.503	3.8	1	-0.02	0.34
0.503	4	1	-0.01	0.34
0.503	4.2	1	0.07	0.34
0.503	4.4	1	0.13	0.34
0.503	4.6	1	0.17	0.34
0.503	4.8	1	0.19	0.34
0.503	5	1	0.21	0.34
0.451	0.2	1	-0.21	0.38
0.451	0.4	1	-0.4	0.38
0.451	0.6	1	-0.56	0.38
0.451	0.8	1	-0.7	0.38
0.451	1	1	-0.71	0.38
0.451	1.2	1	-0.71	0.34
0.451	1.4	1	-0.57	0.38
0.451	1.6	1	-0.5	0.98
0.451	1.8	1	-0.36	0.98
0.451	2	2	-0.18	0.98
0.451	2.2	2	-0.08	0.98
0.451	2.4	2	-0.06	0.98
0.451	2.6	1	-0.05	0.34
0.451	2.8	1	-0.05	0.34
0.451	3	1	-0.01	0.34
0.451	3.2	1	-0.01	0.34
0.451	3.4	1	0.08	0.3
0.451	3.6	1	0.13	0.34
0.451	3.8	1	0.16	0.34
0.451	4	1	0.21	0.3
0.451	4.2	1	0.24	0.3
0.451	4.4	1	0.26	0.3
0.451	4.6	1	0.28	0.34
0.451	4.8	1	0.31	0.34
0.451	5	1	0.33	0.3
0.401	0.2	1	-0.06	0.34
0.401	0.4	1	-0.21	0.34
0.401	0.6	1	-0.34	0.34
0.401	0.8	1	-0.43	0.34
0.401	1	1	-0.44	0.34
0.401	1.2	1	-0.44	0.34
0.401	1.4	1	-0.31	0.34
0.401	1.6	1	-0.19	0.98
0.401	1.8	1	-0.13	0.34
0.401	2	1	0.06	0.34
0.401	2.2	1	0.22	0.3
0.401	2.4	1	0.02	0.34
0.401	2.6	1	0.02	0.34
0.401	2.8	1	0.09	0.3
0.401	3	1	0.12	0.34
0.401	3.2	1	0.18	0.3
0.401	3.4	1	0.19	0.34
0.401	3.6	1	0.26	0.34
0.401	3.8	1	0.3	0.3
0.401	4	1	0.32	0.3
0.401	4.2	1	0.35	0.3
0.401	4.4	1	0.39	0.3
0.401	4.6	1	0.39	0.3
0.401	4.8	1	0.43	0.3
0.401	5	1	0.45	0.3
0.349	0.2	1	0.12	0.34
0.349	0.4	1	-0.01	0.34
0.349	0.6	1	-0.11	0.34
0.349	0.8	1	-0.18	0.34
0.349	1	1	-0.19	0.34
0.349	1.2	1	-0.15	0.3
0.349	1.4	1	-0.03	0.34
0.349	1.6	1	0.02	0.34
0.349	1.8	1	0.09	0.34
0.349	2	1	0.14	0.34
0.349	2.2	1	0.13	0.3
0.349	2.4	1	0.17	0.3
0.349	2.6	1	0.23	0.3
0.349	2.8	1	0.29	0.3
0.349	3	1	0.3	0.3
0.349	3.2	1	0.35	0.3
0.349	3.4	1	0.38	0.3
0.349	3.6	1	0.43	0.3
0.349	3.8	1	0.45	0.3
0.349	4	1	0.47	0.3
0.349	4.2	1	0.5	0.3
0.349	4.4	1	0.53	0.3
0.349	4.6	1	0.56	0.3
0.349	4.8	1	0.57	0.3
0.349	5	1	0.59	0.3
0.307	0.2	1	0.27	0.3
0.307	0.4	1	0.16	0.3
0.307	0.6	1	0.06	0.3
0.307	0.8	1	-0.01	0.3
0.307	1	1	-0.02	0.3
0.307	1.2	1	0.12	0.34
0.307	1.4	1	0.23	0.3
0.307	1.6	1	0.24	0.3
0.307	1.8	1	0.22	0.3
0.307	2	1	0.27	0.3
0.307	2.2	1	0.47	0.3
0.307	2.4	1	0.33	0.3
0.307	2.6	1	0.38	0.3
0.307	2.8	1	0.41	0.3
0.307	3	1	0.45	0.3
0.307	3.2	1	0.51	0.3
0.307	3.4	1	0.52	0.3
0.307	3.6	1	0.54	0.3
0.307	3.8	1	0.59	0.3
0.307	4	1	0.61	0.3
0.307	4.2	1	0.63	0.3
0.307	4.4	1	0.66	0.3
0.307	4.6	1	0.68	0.3
0.307	4.8	1	0.69	0.3
0.307	5	1	0.72	0.3
