# Supplementary material for: Self-sustained frictional cooling in active matter
Source: Nat Commun. 2025 Aug 6;16:7235. doi: 10.1038/s41467-025-62626-9 (PMC12328619; doi:10.1038/s41467-025-62626-9)
Supplement: Supplementary file 8 — Source Data [file 41467_2025_62626_MOESM8_ESM.zip › Figure_5b.txt]

# Columns: x	y	vx	vy
22.742358	-61.391591	0.101443	2.541232
-43.462679	13.938252	-8.784492	4.609544
77.100494	6.357126	0.252674	-3.0605
29.585853	75.244614	-3.314721	-0.690532
-36.689579	47.589254	1.942004	3.932938
-57.97228	62.585796	3.657782	4.779077
-44.403971	0.702788	1.934703	-0.215413
8.167098	-60.42209	1.092224	1.175033
35.240733	-42.827061	-1.721446	1.158637
35.736586	54.466126	0.649542	0.76886
78.565583	-12.020101	-2.031333	0.646576
32.828435	29.020745	5.530975	0.2876
-75.725068	-38.287996	1.372457	0.43788
-27.8486	24.578718	-5.673585	-3.850543
52.254677	55.439901	3.812797	2.147948
-19.063225	-71.484988	-1.946821	0.094862
-4.866459	-62.09647	3.477825	-6.40103
33.069122	3.028412	3.890195	-1.53355
6.343415	-39.078507	3.977412	-3.421294
-64.374783	-12.511607	-0.065031	-0.792141
32.672567	72.076613	-4.203251	-3.139631
-6.811091	-62.225701	-1.660387	0.701927
-70.580225	78.163603	-2.819528	4.420374
-52.010716	52.326633	-1.671313	-4.641849
-29.383336	59.144884	-2.275621	1.847953
-15.559441	-53.68348	-4.485044	-7.518211
-8.349572	-65.087612	2.254604	3.202535
-11.405448	65.82244	-2.980912	2.118561
-2.735191	26.003075	-3.530664	0.890205
-17.17998	0.194205	1.933009	0.372601
-71.035693	-0.364509	3.75525	-0.391173
21.900592	54.569246	1.301463	-2.123845
-47.653168	-7.352146	-2.104864	2.990792
-23.682833	-64.751549	-5.239194	0.723615
39.303201	15.772701	0.968509	-1.437688
-44.133212	-3.207927	-6.040601	0.839189
-2.625568	43.023813	2.808471	-4.220726
23.377944	66.031991	2.664313	0.377195
-44.010019	57.354105	-2.640761	0.612628
-65.481143	-64.993362	3.016032	3.630088
38.277757	78.674211	-2.103067	1.530696
55.410908	54.688524	-1.151406	-4.879192
12.205182	-69.213493	0.509741	-1.798309
-18.582658	56.21874	-1.490565	-1.057028
48.391106	-78.163305	3.357551	1.855321
-52.208841	8.762661	2.863424	-3.076338
55.915408	-15.459827	0.416881	-1.356742
70.641253	57.21431	0.672513	-0.513483
-44.793557	62.206729	-5.344776	-0.693413
-74.733732	-68.094695	-0.103095	-7.714553
75.935139	59.435865	0.801794	3.721137
9.074826	-64.88318	-8.027642	0.824733
15.076425	-78.725169	-5.358589	-3.536207
32.594975	62.146247	-6.339393	-2.911041
-73.957935	40.617328	2.479151	1.697092
19.206831	-49.22968	4.520104	-4.565887
-76.211441	73.033221	0.992986	-7.546497
44.25184	32.389319	-1.416797	0.054105
-32.604707	77.407075	5.193597	0.859777
39.415018	18.37046	-0.115982	-0.372363
10.665209	12.462463	-1.990854	1.40158
-71.222083	64.133992	0.00189	1.622182
24.833088	65.63864	-1.208784	-5.029132
1.293862	35.734387	-2.228511	5.407421
-4.261867	46.107091	7.411203	0.315126
-36.857335	31.739328	2.584921	-1.845178
-0.345666	7.790662	2.46451	-3.835793
10.497817	58.14468	1.280165	0.60367
-70.911188	2.069754	-0.133423	-2.792846
-3.522128	38.920087	-0.886005	-5.246074
43.954292	-33.43419	-2.655127	-4.19308
-32.725685	-21.971946	-0.441034	-3.960173
41.694056	-41.916794	3.82361	1.901459
-72.888114	33.863626	3.619386	-0.048468
-53.6066	-51.881249	0.6952	2.70285
-47.330782	30.391023	0.307044	0.132581
42.480543	31.921287	-3.755613	1.903141
-43.508282	48.331219	-1.377606	2.900007
1.201592	56.067363	-3.850037	-4.31555
28.147244	-22.629715	1.404809	0.324192
46.058531	24.700639	4.274332	-1.085998
54.978679	-60.639035	2.766623	-0.196156
23.079226	3.566012	-2.083479	-0.708537
23.964451	73.533878	-2.491212	3.201347
65.25447	-44.037903	-1.456405	-0.842936
-43.955321	1.826335	-6.89786	9.825857
-60.877646	-47.445758	-0.946676	1.948606
-47.100139	16.642885	-4.133137	5.440722
37.817164	-33.810244	-2.805413	-1.861689
-48.737273	-45.245284	0.006964	4.202742
-31.391982	-26.170513	-10.86434	-2.462803
2.453315	-28.661542	-3.933262	-8.264381
-1.363268	-9.504399	2.098062	0.582958
64.45003	20.394354	-0.90207	-0.458777
-56.146662	-36.607442	2.179995	-3.397325
34.093796	-72.522671	-1.000519	-0.91791
-8.809848	-59.41586	-0.254112	0.366808
5.204973	-51.622795	5.49864	4.925996
-39.295196	25.467733	-2.772583	0.356298
-62.56223	-33.927879	0.920919	-0.556269
29.158055	20.015163	-2.645863	-2.06538
-25.922007	64.678273	0.328554	2.922334
63.403554	37.707117	2.530309	-0.05329
-30.239624	33.153867	-4.431016	2.50552
-3.387574	5.389893	-2.3116	1.189198
27.52689	44.647002	0.055961	-5.571988
-49.179602	6.746616	-0.333084	3.275255
55.342928	58.027516	-0.013008	0.766724
-2.10139	-30.298126	-2.706991	-7.272718
-8.508642	77.335966	2.082357	-3.04285
-63.113655	-70.239486	-0.42977	3.192129
41.96901	22.719798	4.010008	-1.343185
56.578787	51.592968	0.70983	-3.043983
-2.498014	-14.108202	1.256255	0.804556
-54.215865	52.649744	0.756554	-2.992501
-22.808603	-0.538512	-2.013768	-1.310665
-45.252272	68.767773	-4.257969	-3.177054
52.008859	42.309568	1.020497	0.601745
68.519501	19.460241	-0.279468	-0.382592
63.428239	42.230968	0.564539	-1.809039
0.818082	-61.173096	1.32783	-2.149768
79.986386	-39.682557	0.513331	-0.877522
34.898851	41.325154	1.374557	-0.535741
-34.17853	-53.718779	-4.274529	1.297311
14.036009	20.566425	1.837726	1.809671
70.990884	-54.824293	-3.721241	-2.172279
-24.45805	-23.5448	0.133252	-2.519745
-10.651824	-4.772818	-5.415315	-2.229555
65.317861	-78.971167	0.64166	-1.400819
-21.710988	-30.469339	-0.221799	3.214131
-61.482904	-61.036186	1.906803	1.682324
64.223015	-40.42156	0.755335	3.78002
33.208202	-73.086917	1.320475	-0.092769
14.701286	37.280408	-0.227198	0.156115
70.655075	42.677753	-3.00427	-3.353879
-40.01752	59.927342	-9.427295	-5.644555
75.372653	14.04867	-2.619371	-2.330009
-72.841641	-43.309994	-0.13966	0.974639
58.343167	-54.847281	2.309134	2.470836
-74.126134	-1.7365	6.936239	1.902973
48.753237	-1.281165	1.195567	-0.254758
-64.424368	-3.254513	-1.238018	-3.770351
15.877359	-43.219648	-5.52735	-2.871451
-38.913533	26.949594	0.520466	0.26154
-74.410751	-20.68741	4.820107	3.144563
-22.138885	-29.25021	4.345522	4.043479
18.570785	-14.014375	0.036014	2.434454
-35.156829	4.472674	-4.017459	9.692199
28.082614	65.057148	-4.368171	1.134634
-72.225747	76.549565	0.359707	1.070771
-51.143934	-56.374495	0.863576	2.140229
-53.468249	-29.246127	0.226999	-0.681003
47.918837	-3.183927	-5.670933	-0.039517
-57.504118	69.049923	1.65739	0.324608
-54.322853	10.407954	-1.112627	1.663621
-68.911615	35.021837	2.550575	-5.120311
-26.892837	-38.679272	1.866214	-4.565733
-65.157574	-20.06947	1.058735	0.370153
-10.104463	38.999215	4.126574	-1.652933
74.486111	79.246827	0.423684	-3.184801
78.794654	72.727722	0.875282	-0.11582
-64.517004	-30.638884	0.441791	0.537494
-76.468072	26.407004	0.318794	0.981683
-75.983285	-56.569575	-0.14023	3.335948
-6.040319	68.276661	-0.957075	0.628201
-71.320664	28.063348	-2.44498	0.218162
-40.974736	69.754296	-6.113696	0.371206
47.979357	-69.453173	-2.2348	0.773625
-52.131749	19.119658	2.826038	0.719557
23.071189	53.809777	-6.759423	0.716596
34.285602	45.209741	2.586207	1.228472
-29.453826	15.486681	4.498751	0.548389
-72.809961	-68.076954	-1.586147	2.459024
-11.735688	-68.239472	0.423006	1.903985
-13.747278	50.468193	-1.155985	2.743626
43.12848	-67.32796	1.226447	-4.791804
-79.792509	55.729721	-0.172021	-0.267878
-73.725367	-63.306418	-0.881617	-0.258278
53.946557	74.997635	-0.330193	-1.057979
68.118181	-72.794348	-4.030094	3.343136
-6.866676	11.330418	1.98477	3.724698
-17.777744	20.249965	-0.893078	-1.813574
-67.663405	37.771466	6.885966	-0.852745
-53.203587	-14.034606	-1.299091	4.500808
63.047029	9.923528	-1.157488	4.338916
54.391953	-58.263468	1.678691	0.124067
-36.740324	-21.593305	1.16662	4.201005
-18.114139	-34.63764	-1.474764	-4.239373
23.75774	-39.545419	-5.429244	2.605929
48.648874	45.419409	-2.237883	-0.019388
12.946429	-34.10829	0.390119	1.086056
-31.292259	-36.935217	1.706502	1.147916
75.542093	-52.446338	3.485622	0.99653
14.660264	71.598524	-4.804896	2.492881
14.264785	-52.443283	-3.305861	0.757444
68.515609	69.363706	3.837499	1.417247
16.191463	40.851146	-0.139841	1.611527
60.007614	-49.468281	4.146072	6.113442
-55.859483	70.703754	-5.130355	-1.69588
44.336991	-74.389383	-5.38379	-0.981184
-70.340331	-54.850162	4.955024	-5.777536
51.49967	56.033595	5.796407	-1.463302
50.011375	26.869663	1.365981	-2.504616
0.523977	38.862984	4.581594	-5.607974
57.940911	-32.110488	3.186649	1.898315
-71.922497	-13.408972	0.265334	3.312808
29.88608	-26.408686	-5.011623	0.823147
-16.19644	-58.492875	3.114282	0.710162
-46.214309	43.154278	-4.07551	4.346117
70.944849	-79.73827	2.894563	-2.721871
33.394686	51.956792	-0.984792	0.936396
-72.52757	28.905171	-0.929455	-0.359316
-63.232174	-78.407036	-3.501831	1.456998
56.896648	30.689274	-2.632261	-1.291502
46.22719	-20.420646	-3.650954	0.34803
-11.225937	-25.782371	1.535161	-1.699851
3.212123	76.777447	-2.947169	-1.798177
-71.568197	-42.472796	-1.380917	-2.349699
46.113156	45.966806	5.326381	6.462041
52.711077	73.020144	-5.535182	-6.583931
-50.930568	-62.003933	-0.048801	-1.959885
-40.538522	76.992702	4.52124	3.29861
74.222304	11.730552	-2.738547	-4.016345
-56.384642	-18.124201	-3.875394	0.281743
9.345666	-75.965291	-0.223045	2.505338
-59.419843	16.432731	-0.064116	-1.455379
22.172069	72.560577	0.205874	0.656054
56.036909	49.98966	-1.430055	0.281722
-8.057619	68.769711	-3.872453	-0.672494
31.390648	31.323292	-2.320825	2.77727
-21.721088	8.569359	-4.366576	1.650191
-11.759333	-35.953984	0.644521	-2.53849
-25.84014	-78.396669	-2.228982	0.554309
-77.25374	-50.232393	-3.811264	-4.159543
58.509085	-62.72696	-1.45755	4.676544
-36.791995	4.251337	-1.866645	2.660636
17.007443	75.517051	1.152107	-1.304566
-11.876062	56.529979	2.483947	-0.385411
73.940076	5.70578	-1.739634	-1.255201
-41.532193	-27.362522	-1.838947	1.64013
-20.634637	17.983085	3.153107	-2.490804
72.800921	5.476215	2.658138	1.763313
-23.589285	37.938179	10.274914	2.336982
-46.661932	-22.459546	6.227189	-3.338752
39.0631	-44.215609	0.857315	-6.749569
-45.030132	27.56196	-2.311728	5.296263
49.71219	-57.439105	-1.539448	1.02763
64.209555	-33.252963	2.155179	0.03456
4.268644	79.177143	0.586418	-2.360802
-60.145516	-7.927242	0.503499	4.621988
55.118543	-3.361685	3.926692	-3.132581
-52.964893	34.556801	1.921091	2.482759
47.804865	-4.328326	0.974179	-2.3247
4.27942	40.744526	2.176256	1.255064
30.970182	55.01895	1.023866	-3.659921
-57.782589	-25.566233	-3.50637	0.16971
67.54474	-62.416017	3.376834	2.678019
-54.916044	0.015717	1.84747	1.275957
-52.110062	-18.813267	0.347595	-0.669011
64.103197	79.953635	0.74316	5.31848
21.736894	6.485435	2.93144	-1.224622
-38.038712	77.289953	-4.251948	-1.947205
79.042077	24.520267	5.630619	-4.73107
73.507746	16.904627	-0.325518	-4.720523
-32.711482	69.988046	-1.518433	0.220143
-38.191133	19.92919	-2.360173	-0.72267
-23.066359	61.817913	3.722729	0.159065
16.887293	9.586686	0.741234	-0.20805
-57.757009	-8.948288	0.641093	-0.118354
-11.66023	-9.947022	5.622995	4.544286
-36.314213	50.466969	1.289298	1.746258
-61.271323	-5.815623	3.223536	2.658687
75.093836	-22.221611	-0.236309	-0.011021
36.976304	-31.440228	-2.998477	0.998201
-72.355293	-39.367665	1.447447	0.852345
51.657382	38.316022	-3.409639	0.596291
-65.318763	12.977826	-0.509649	2.454432
43.084942	59.192697	-1.873145	2.35985
-13.470758	-59.279036	-2.180017	3.96061
-67.368047	-55.477036	2.15548	1.315837
-39.428669	-69.654164	-0.497572	2.875147
-37.189339	-1.879113	-5.612939	4.041408
45.011211	59.419844	-6.301624	-2.660236
6.27471	-71.147024	1.18888	-0.426821
69.41123	73.626026	4.7509	-5.238208
31.805169	19.914632	1.322614	-1.666544
3.985277	56.510232	5.375563	-1.289744
-56.286853	-13.067928	0.177915	0.783738
-12.935982	7.223818	1.291255	-5.324199
-0.934258	59.442847	-3.56795	0.651093
-79.349962	36.067356	-6.609683	0.207875
50.288114	2.397071	-2.311331	1.645601
-34.102524	16.043957	5.324139	-2.191668
-45.506578	-59.632388	-1.324322	3.323936
-15.791861	79.951393	4.351516	-1.097366
44.440256	-12.771317	-0.472845	-1.572582
-3.966531	79.489465	1.737058	1.818597
30.500059	-27.759236	2.639339	0.530675
44.636775	-49.969521	3.912116	-7.982746
10.379999	-50.326043	-0.126518	-0.375382
-43.785501	-56.693895	-1.228177	1.075491
-40.945426	25.02734	1.181482	1.647196
52.8871	-1.305634	2.573518	-2.866512
68.617975	25.064532	-0.672554	-0.103569
33.260601	77.465026	1.298686	0.914904
-50.62075	-73.478068	-1.971881	1.979215
-7.465109	-32.298791	-3.914516	-6.044251
23.571213	58.622262	-2.354207	2.280535
-12.71753	49.947044	2.133041	-5.235061
0.724053	-51.906785	-0.382927	-2.780777
-75.450245	62.874919	2.686493	-1.297203
40.110828	37.951032	1.682127	-4.615932
-61.290803	-70.297562	-4.087964	-4.542206
-41.836199	-14.86361	0.412786	5.69012
17.516252	-54.209762	1.602811	4.092276
37.529277	70.490511	-0.564655	-3.004318
14.731972	-43.599472	0.513855	5.339421
12.437945	-42.454018	1.081556	0.604177
-46.467513	58.905961	1.138982	5.180126
3.066221	-32.978264	-1.713223	0.292717
8.548744	21.140255	1.102234	3.268318
14.496689	78.417927	-1.257958	1.090392
-60.282057	0.596461	2.714325	2.644679
56.359019	9.851117	-2.320726	-2.555193
-27.480313	75.50146	-2.99395	-1.522044
51.354283	14.191444	-7.297075	-0.790187
70.844558	18.873615	2.932143	0.203193
3.659092	-44.159874	-0.770663	-0.168187
2.732662	-35.07745	-2.28256	-2.120056
14.04898	-46.136524	0.213574	0.793167
21.37357	56.609955	-1.429192	2.518444
12.906176	-15.93395	2.91261	3.028512
-18.778106	-38.356747	-1.228144	-6.600525
22.121728	-20.022178	-0.653409	2.789911
64.216437	-24.520808	0.32824	-5.164884
53.165798	72.101295	-1.711903	-0.870364
-61.168008	-11.411144	-2.166926	-1.99421
-38.730364	-32.296482	4.20449	0.623575
-45.401818	-61.638018	-2.768052	-1.032164
-1.146112	-33.892533	0.404746	-0.469596
-3.672601	65.528722	-2.77891	-4.283374
28.849098	-51.071852	1.528566	-0.252348
-27.033335	-44.645546	-9.547227	-2.839346
36.725552	44.229507	7.672204	4.934043
-25.291465	47.579983	-6.301813	3.169021
-25.027769	45.036282	-0.678131	-0.544743
9.652679	-59.593148	-2.796833	-3.84038
7.014909	-63.308737	-0.787724	-2.105542
46.873456	-8.046218	-0.606397	1.449671
4.080646	-38.871802	-3.27966	0.327793
48.304152	63.819474	0.119046	-6.650663
-36.758172	-44.313432	-7.217664	5.48759
-69.127796	44.827192	-3.512247	-2.112321
22.822092	-33.999379	1.345514	2.228062
53.936374	-77.23187	-2.860056	0.562711
20.137627	-60.673808	-1.024969	-2.257644
-2.230587	-21.946073	-5.423508	-2.175536
-51.48606	64.201848	-5.85499	2.137895
-79.161593	-49.551303	-1.312302	-0.416117
-77.053954	-21.33618	0.888007	1.473395
14.2325	-9.051192	-4.054306	1.436677
-64.155292	-50.449802	3.415612	-0.957342
28.283212	23.648544	3.265667	-1.011601
18.081931	-37.866865	-1.048467	2.574775
-71.396877	77.482601	-2.856561	-0.697589
-33.349226	75.169698	0.089131	-2.919587
73.04031	-40.441976	-0.506085	-2.552006
58.520174	36.980361	-2.962569	-4.623248
-19.369965	34.328412	2.382404	1.905923
-74.945553	-50.714129	-0.240486	-1.80398
-30.650014	61.026192	5.442735	-0.107718
-34.695411	-41.964699	-0.750558	1.352795
59.787899	-39.194666	2.465882	3.465168
-27.564309	51.98098	2.016768	-1.575881
18.417824	53.073117	0.450271	0.259332
-0.980557	-63.69496	-4.011744	2.54759
75.8001	-15.378091	1.31704	-2.015167
-66.504378	55.655857	-2.513112	1.65338
11.827449	-16.875028	3.783494	-0.921188
-70.995012	68.682108	3.067177	3.11105
15.008658	-10.57745	-4.99877	-3.377557
-5.883367	-52.095507	4.768175	-3.951526
75.143616	40.696996	-1.209423	-4.199626
-49.596404	-45.821783	-3.100741	3.602844
-41.32095	16.873488	2.286338	9.07145
-13.592733	1.257306	1.093664	-0.987168
18.754869	9.604812	6.266425	-0.294951
-43.981595	-51.766916	1.585067	4.511398
12.765097	23.443784	2.382109	1.941037
-65.647885	47.63082	-2.682247	1.677102
59.785832	-32.33585	5.880677	0.312922
19.624601	38.622439	-4.094185	0.163563
-3.001277	74.230022	-0.223954	-2.174236
-78.055495	-59.883453	2.517791	-3.056372
9.197003	2.954869	-2.339118	4.088943
35.0208	-60.63302	8.048283	1.068457
0.806253	-38.608935	5.954781	1.505295
-71.880365	-18.590097	1.936851	-0.980507
-31.416312	30.140252	-1.842093	-0.444791
31.725752	28.924801	-1.334355	0.617025
-53.888196	75.134761	7.102029	0.66864
23.726071	45.37631	-4.346443	2.56792
-4.054429	-20.656885	-0.608229	-1.287786
34.165264	59.465399	-5.235211	-2.866201
64.676072	0.97057	1.127622	0.860244
-31.042162	68.877809	2.334324	-0.753919
11.256467	6.135807	2.321601	-0.323943
36.257623	21.223327	-1.509176	0.325736
-71.5782	-66.144283	-1.39564	-2.020262
-9.156969	-38.825547	-4.321334	-0.606376
-79.512845	-23.521922	0.343869	6.37453
66.187539	20.550011	-3.207724	-1.512463
33.397497	68.326315	-5.39871	2.19925
-31.505392	-79.9492	3.401315	-4.225119
6.821366	-36.841026	-3.235427	-1.959362
68.097215	11.767047	-5.091957	5.342671
26.213197	-51.942762	0.194985	-1.115587
79.046411	30.531371	3.280007	-5.056422
-43.620504	78.88696	-0.824943	-3.092857
55.819074	-78.931981	-6.372956	-1.852432
-27.731009	63.647386	3.253193	-1.61868
-79.301285	0.867649	2.677591	4.112811
38.919155	19.570802	-3.954266	4.778348
71.315189	-75.213882	-2.966607	3.000504
-31.144405	-54.983936	2.29174	4.522057
-63.455552	-6.64224	2.350011	-4.951431
-39.645738	50.962902	5.827211	0.548842
58.959638	9.811505	-1.158349	2.377466
7.921489	-20.297153	-4.971428	1.372183
-77.8145	77.096949	-0.191889	1.493399
69.397348	-20.979148	3.691011	-1.305492
61.121587	-41.739046	3.89012	5.919436
70.888973	54.6071	-0.614559	1.414334
21.124405	-66.094237	-3.819761	1.925727
57.556275	47.472101	5.54922	2.446775
-73.472104	34.835662	-2.352468	-5.294977
61.058124	58.572089	-0.344369	0.58053
77.34999	35.68367	-3.232994	-0.889307
51.646682	10.730728	5.369723	-2.9845
-26.901398	2.009835	-3.685535	-1.309161
11.673639	52.74591	5.185218	5.416485
42.943353	-79.370593	-1.258517	2.704225
19.292611	71.915762	0.357343	2.013539
49.645478	-27.093237	1.412697	-0.726254
-31.712644	-29.472065	-1.390225	6.106177
30.263891	-69.137658	-3.913228	2.777319
41.627651	63.836653	-4.434159	4.312668
-72.693809	30.150781	-1.694312	0.517794
-7.28077	-77.998418	-5.621095	4.118473
-55.276591	-13.453718	-1.179369	-6.255302
79.208693	15.494787	2.483575	-0.963464
-38.579653	-66.841274	6.585902	-0.142449
38.851216	-46.38014	2.296048	-0.029785
19.850665	13.222031	-1.196927	4.379271
6.69122	59.459894	2.263523	-2.104217
25.771245	-44.4638	3.937757	0.216034
-6.763193	62.635483	-1.56324	3.054063
29.364822	29.12236	-1.833343	4.792819
-24.207453	70.703609	3.528042	-1.634271
-40.359573	52.813478	-0.688424	-0.859102
19.93495	-39.545051	4.095914	3.415901
2.754704	-37.624426	3.881908	2.66708
0.98153	76.504516	-0.19482	3.337269
13.409344	1.798508	1.374346	-2.498713
7.898481	-52.646613	1.219204	-4.982074
-24.986536	71.179768	3.280859	2.791366
-18.924081	48.04217	-1.095585	2.290345
51.22813	31.286378	1.875971	-1.334175
-17.018785	62.159897	1.102306	-0.344296
48.300961	-5.788868	3.791947	-1.858811
-30.515612	59.461527	-2.876626	-3.062404
-48.600274	-66.221327	2.786309	-3.390441
-0.030129	-39.571155	4.760994	1.274721
27.784694	-5.913246	0.49544	3.722819
-50.881509	18.348614	6.065573	2.426653
-57.233775	-40.092114	-3.394205	5.896338
13.046013	-58.916117	4.318862	2.043078
69.339774	40.425791	4.192591	-0.033137
67.982251	-5.839883	4.702512	5.705098
32.58915	49.393118	-1.460686	-3.400053
33.723896	70.180258	-4.024651	1.811069
-32.991614	9.177806	-0.921061	1.223898
18.782084	-36.602084	0.075291	-3.153975
14.05723	-59.179738	-3.424608	6.564402
30.79309	53.055046	0.430558	-3.126265
26.50222	-30.659352	-1.545593	0.610325
-54.926944	28.616394	4.864437	3.939259
38.713069	50.513557	3.212346	1.620789
13.514772	23.992095	3.941129	3.59241
-41.006969	29.823916	-0.751993	2.556501
79.175696	-70.295177	-1.124269	-3.267355
-34.498154	-62.179359	-2.926069	-0.764413
40.125876	75.116843	-3.264313	2.477954
-13.098941	-22.754234	7.990981	-1.330771
-72.176659	65.506076	0.220126	-1.178689
25.357229	75.328287	-6.681613	2.916169
78.424241	-34.20066	1.470615	-0.375452
19.556781	-62.728284	1.631179	0.741411
36.841274	63.430058	-5.891082	0.523402
14.666815	-74.682245	2.020376	-4.930902
3.437657	-41.38951	-1.726519	0.685195
-43.647696	-50.580813	-3.047148	3.076271
69.611348	56.109185	0.114833	0.870138
65.519972	-50.31497	0.904151	0.919997
70.65228	39.462818	-3.800526	6.645871
-63.40328	-34.359242	-0.571086	1.611572
70.76848	-23.118222	6.024733	2.269675
-74.044911	8.620984	2.374888	3.537385
23.877589	-57.247179	0.507858	4.443488
-43.796223	-21.829293	2.713722	3.031545
22.294679	38.610488	4.109937	-3.128793
64.721275	-26.08736	0.269969	-0.242303
52.645039	-17.973948	5.684866	-2.21618
65.280269	-41.42406	-0.209396	0.362881
72.18908	22.169323	1.306406	-1.649313
5.917582	-72.054733	-0.219496	-0.431432
59.209776	-27.83011	3.282658	2.604033
-13.017987	76.231236	0.441503	0.473418
40.497065	49.262884	-1.08463	0.987983
0.477997	22.82973	-0.444484	4.268825
7.066863	-79.996911	-7.531835	1.088436
45.392483	-54.973237	6.029655	1.982725
-63.117698	-12.428789	-0.736428	-1.100794
-79.282279	-77.652881	0.289692	-2.475214
20.934965	-72.277965	-1.957326	0.920267
8.078487	-57.56772	0.934206	-8.455646
19.155197	31.929602	1.860381	-3.98143
4.585434	-18.430823	2.169406	-1.883015
-19.218721	-79.010349	1.932725	0.194386
-71.870068	-27.737357	-0.022247	-2.338272
74.17476	69.768197	-0.624857	1.540817
-50.427872	-44.744581	6.108608	3.69952
43.441584	31.896778	-2.568572	-0.663314
73.116701	3.257358	2.846584	-4.207392
12.282127	59.438712	1.839236	-5.261743
-70.352736	-63.800544	5.873658	4.249303
62.543168	77.754558	0.514659	2.597148
46.244682	28.765559	-1.895347	2.448702
74.348141	66.46752	-1.512263	-1.596062
58.215807	22.311529	-1.974316	0.560062
8.640315	-54.680756	3.767025	-0.768566
50.089063	-68.326183	3.321015	-3.773948
-22.343155	-67.869775	-5.039893	1.272532
-55.639916	-23.39664	0.451565	2.905425
-23.883949	-1.372869	-0.636096	0.274599
-27.602172	53.23918	-1.41428	1.610135
71.182233	37.741528	-2.285608	0.671752
-36.182752	38.779523	4.858545	-2.065083
-31.559026	-52.511859	0.019706	-5.272163
11.409747	-6.70293	-2.667088	2.554875
-70.312872	-56.350279	2.206254	-3.596665
25.591915	73.065134	0.886413	0.700316
18.153037	-7.586495	0.348628	3.321662
1.108082	59.137973	-5.682357	-2.970902
74.552889	-38.943524	0.124546	2.431593
24.121324	-68.960954	-0.85204	4.781906
-9.747758	-69.026623	-0.365906	-0.302917
-49.640033	-47.11076	-2.24848	0.091769
-31.461682	-39.866335	-7.772486	2.062901
-18.936045	-33.217603	-1.215868	-0.931733
34.751068	47.745877	-5.044194	-0.562596
-72.174822	-5.539958	1.087622	-0.543318
68.147585	-30.747999	1.129121	0.004802
20.13106	-21.616912	-0.332048	1.747335
67.881723	13.641678	2.465577	-3.020723
14.486007	12.376895	-2.252519	0.872814
32.855026	32.590434	-3.242404	2.825236
43.23435	-27.106171	1.467524	4.461294
70.250809	-62.095163	6.476983	-5.17168
59.725012	-48.099002	4.128739	1.060755
49.930892	62.09794	5.165466	-2.016881
-43.397402	70.99833	4.00876	6.352733
21.677018	-3.100385	-2.451744	0.680671
-74.365498	-23.566561	4.43155	3.840355
-34.204591	0.965199	-9.930064	3.192666
74.687884	48.900237	1.786382	-1.537939
17.187936	-11.173807	-1.608345	5.848519
65.666409	-37.657098	-3.118858	0.450488
-19.265083	54.880258	-3.94263	1.113265
57.300388	40.227699	-2.252042	1.896652
-53.150718	-41.91035	-1.785159	6.382528
64.765432	78.759278	0.810675	0.466047
69.722823	79.813077	-2.254128	0.767507
-19.985475	-16.585453	-0.074532	3.475425
61.320686	39.75878	-3.304685	-4.881252
73.760591	8.495477	-2.725886	0.960477
24.778853	-79.480511	-1.145769	1.392616
-33.967143	78.604795	1.81665	3.573178
34.109676	0.274645	-0.608226	3.583588
71.493608	-61.971224	3.710344	-0.546353
39.256804	-26.333295	-0.128478	4.603967
-73.041368	12.64952	2.552908	-1.948452
-63.627805	-47.131835	1.228544	5.6769
10.893617	-7.872603	-0.979975	-4.031412
60.13057	-37.60487	1.765081	1.866699
-57.473449	-20.416905	-1.432282	-2.042314
-76.347393	59.858289	2.870587	0.36876
64.174011	-9.633622	-0.647119	-2.840236
78.183626	37.833408	1.425811	-2.209252
-47.600208	-10.960011	-1.477638	-4.557398
40.521032	-36.76052	1.135459	-2.786974
-21.762395	54.489248	-0.891766	-4.250314
-50.41232	70.562188	1.465182	-4.979485
-54.373352	21.821333	3.812581	3.633327
7.070769	-60.072773	2.717526	-3.558051
-15.9455	-42.580637	1.48875	1.577629
-12.882942	-10.18312	2.442965	1.84151
-36.661752	34.56179	4.164639	-2.075007
69.891931	46.972118	3.85803	4.56561
-16.992305	55.119453	-3.979351	0.215203
79.123257	42.269366	-0.315713	5.407907
-28.65451	51.760747	6.383858	4.149841
45.735274	-69.701775	0.208141	-3.590875
-69.7599	-39.271829	-1.46682	-1.544328
70.732813	78.290391	2.401196	1.333034
72.558075	-6.133173	2.756643	5.932674
78.415747	47.89113	-3.979803	-6.269978
42.212372	-39.157793	-1.652062	-3.146875
-51.149035	39.530169	-0.337173	3.428473
18.816488	-39.864713	-5.265373	-3.925765
-67.479785	53.428589	-5.525796	2.229098
14.964392	-40.000613	-1.819373	6.303201
-37.852293	68.944196	-1.76875	6.500722
-45.224844	-79.028357	-0.179041	-1.682187
-58.60955	63.683111	2.65441	2.225054
20.319404	69.313323	-8.530924	2.107659
64.056254	66.657517	3.245682	5.489259
62.842893	12.885612	-0.803881	-0.912159
58.043292	-38.953793	-1.921147	-4.200594
-73.705214	32.071246	5.900975	0.728705
61.306437	45.811973	-1.259152	2.023881
14.139663	-68.999928	1.150756	-1.470168
-68.092245	13.835788	-3.551645	0.53856
33.915365	60.806044	-1.392209	1.003119
-60.435183	71.597249	5.518015	-4.067198
13.48619	-77.485389	-1.458777	1.87398
-5.77223	18.70265	3.383526	0.716773
62.47944	25.776394	1.503933	-1.420765
-14.529999	67.363485	-2.122592	2.266077
-46.089029	-58.525315	-2.955229	2.907342
-14.291421	77.94746	-1.758958	-5.091694
4.920428	3.922113	0.994044	-2.761855
47.18951	25.58969	1.126072	-8.302046
-10.815758	-60.89986	-2.08444	-3.511593
47.67507	48.258086	4.192096	6.448209
-74.92627	32.851248	0.618797	1.576917
67.898823	-19.198857	0.623464	-3.448897
28.729861	-10.890529	1.770426	3.098077
-75.900198	42.913601	-0.330156	1.020171
-19.876241	7.474272	3.321436	-1.701471
-25.584363	-24.558847	0.457107	-2.737644
57.363164	65.667522	2.02632	6.320952
-75.649238	9.799227	-3.550142	-3.193387
51.104502	27.231205	-4.410221	2.762288
71.717274	-25.32729	-2.661026	-1.129793
-0.140033	-79.70378	3.390566	-1.607143
44.334182	44.03833	-2.855421	1.614393
51.793374	35.774048	5.813991	-0.742238
-7.103068	75.831468	-3.415596	-3.160023
26.366917	5.916931	-1.036484	-2.638484
68.766635	-48.465579	0.474077	-1.133058
21.13007	-79.776136	-2.591897	-0.816015
-20.119234	-3.202793	6.007926	3.640994
15.000496	-17.86316	-1.522628	-7.154086
-8.676308	-33.806787	-0.060933	3.383637
-48.151964	34.454169	-0.440353	0.324733
34.817746	30.74553	-1.219409	0.155877
-62.032638	-65.720542	3.31253	-1.71667
-76.528272	-65.406644	2.901015	-3.152965
71.833962	17.357174	-4.345891	-2.038139
-59.750558	31.990805	-7.219536	1.311916
38.062659	-31.238387	-2.87991	4.927797
-14.393931	41.623813	-0.204986	-2.573746
16.668072	78.660477	0.442751	-2.193728
22.02822	40.722895	-0.080534	-0.725703
22.748884	61.035168	-3.085208	2.625385
35.283768	21.314687	0.630638	-4.228857
-64.399558	2.901211	6.038614	2.705222
-69.988887	-70.57476	1.224834	-1.36415
64.784408	-45.080842	-0.510996	3.821302
-3.313717	59.090926	2.423779	-1.483595
22.451939	59.013587	0.654608	-1.7204
-61.5675	65.484569	4.273648	-2.46813
26.109138	-42.405132	1.988033	2.144311
-26.316532	-48.784113	-5.365985	-2.715809
31.493041	21.800181	3.820108	-1.886281
-38.607114	24.001466	0.325315	-6.617801
-15.469277	-21.542893	-2.704129	2.23558
60.432781	35.03593	0.977368	-0.128178
-39.544367	-48.063158	2.133399	-1.276329
40.575323	-64.008249	4.442833	3.954179
4.095079	-9.980745	-1.327253	3.95339
-50.051275	-29.062579	6.173523	0.632919
34.264674	79.648439	-5.175583	6.633928
-6.263623	-42.410758	2.141038	-0.925743
34.703248	56.60601	0.13799	-2.608746
77.001689	23.260266	0.158447	-0.701666
-65.185579	69.067723	1.485538	-3.040353
60.620523	22.616412	-0.161413	1.25668
-72.740871	3.715072	2.911941	-2.326947
64.374282	15.22745	-2.534572	0.361408
-21.264738	-46.484913	0.160021	-0.240269
-53.682545	-39.502033	1.586775	0.127426
-49.825871	-31.951952	3.6029	-0.116148
74.32118	-64.23418	2.91177	-3.344047
61.267131	-4.311739	6.70376	0.723374
-48.089016	3.869304	2.248386	3.874002
73.834218	26.00581	1.817411	-0.351096
54.684132	30.022295	-3.189553	0.75773
-36.221503	46.138716	-2.600491	-2.369882
74.793339	42.91269	1.136618	2.806676
-13.455821	-38.505817	6.842321	-4.574848
-71.996241	-4.143688	4.457612	-1.216119
69.059547	-22.895131	4.38593	-0.401212
51.759576	-42.111287	-0.076768	0.170536
-13.461438	-18.838954	1.177902	-0.947306
-15.141151	35.330055	-3.4503	-5.787278
-70.299672	-14.32904	-0.728018	-2.508805
-20.620044	54.696209	3.825279	-2.367867
-29.170953	49.05933	-4.921748	5.018816
72.158657	-28.441185	-3.679665	-3.837119
11.132031	44.026398	5.828014	2.785104
4.297819	-35.478536	1.507199	-0.323713
47.279259	-56.975191	0.579654	-4.897386
-22.600758	-48.46669	4.411598	-9.490152
44.113197	-6.966368	0.638878	1.582639
-54.56557	-27.246407	-4.056227	1.171498
45.995635	-39.120711	-4.174542	1.030972
-23.386833	60.853714	-0.471512	4.471762
33.433839	-77.420769	-1.836506	2.127933
-60.87793	-56.77105	3.763757	-0.402636
39.958896	-49.940084	1.124566	-3.825914
53.320048	-64.671526	0.67337	3.210937
-42.902506	49.231817	1.690673	-3.115579
76.016546	74.857138	2.259326	0.223561
-5.8463	-74.634163	0.893725	4.151645
-31.968113	26.406913	-0.10329	2.923733
43.350858	61.63442	3.271346	-2.39496
41.919778	55.612309	0.892516	6.759438
57.664299	15.419817	1.667183	3.322223
16.901151	-5.961486	0.867959	7.540261
76.916363	-39.002099	4.422027	2.799413
-45.16167	-4.395647	2.77271	0.667489
-34.329028	62.898091	-4.09755	0.003761
26.306696	73.858488	2.266659	-4.743398
21.220009	-23.000198	-1.306826	-0.523827
-15.460053	-27.477188	-2.191176	1.739296
75.954035	-55.845621	2.272237	0.953526
39.013401	-74.725191	-3.284187	1.51121
-52.055613	-1.951214	-1.419159	-1.777023
-6.061281	76.703067	0.274492	-0.535246
-34.729367	51.986042	4.910831	-8.953696
-45.527596	-40.367672	-2.003897	5.341986
-69.082543	-36.201555	-2.21407	2.625713
-24.907213	78.190113	-1.572916	-3.152409
-65.239755	2.385149	2.365831	-2.726127
77.132955	22.074723	0.961382	-2.154396
-14.868494	-43.105048	-0.59552	-2.026931
23.730945	36.878239	-2.786546	5.77587
-50.591845	-36.758276	1.491512	-0.120649
65.765886	74.830346	-2.529802	-3.884548
26.529886	-53.965306	0.879475	-1.43435
49.908825	46.875138	-3.983935	2.008933
-44.871421	-73.809672	3.146993	1.529684
5.02823	37.255847	7.483282	-1.488762
71.014274	48.61983	-1.820775	-4.00706
74.857674	-18.054079	0.224421	1.972078
20.884705	12.128754	-2.800599	0.244946
41.013784	3.018363	-5.711931	-2.567112
33.567952	43.558082	2.451301	7.740189
-35.837782	-27.216652	-7.500273	0.729713
0.600438	67.156813	-0.140289	-0.624872
58.364344	-74.18252	1.111691	-0.459325
-34.168846	-61.299648	-3.474564	-2.299259
71.734585	-2.431491	0.647141	-0.348691
-55.092148	64.372818	2.102716	-2.804839
-17.296809	-79.457796	3.205484	2.993241
-63.802846	-19.137407	-3.976608	0.028163
-49.473523	8.257698	-0.917178	-5.529769
-4.622944	-69.419989	3.085074	-1.828717
61.926738	-59.032485	4.943423	-2.443391
61.051402	63.791751	-1.322161	0.697532
79.933927	-11.878367	0.604702	-6.028173
47.012451	15.835751	-0.971876	1.451115
52.798726	56.514364	2.678783	1.932289
-43.155616	11.12792	-1.519987	2.485268
77.978074	1.114741	-0.116799	0.109155
40.281343	62.221323	-4.648859	-1.458729
-77.205497	75.369313	4.656937	4.981729
-70.983925	31.424086	2.082322	-0.932845
-40.835783	42.231492	2.603534	2.54687
78.231478	61.416068	1.148033	3.143213
-41.488977	-49.014725	-8.209119	-1.196561
-30.508851	66.884864	-3.883408	2.975222
77.068028	-23.880788	-2.890496	-1.232971
-15.322653	54.404379	0.673736	0.885508
-34.702353	76.030083	-1.496257	-4.083553
31.255699	-8.287353	1.712327	-1.203583
-29.975556	-20.352473	3.284812	2.586714
63.496333	-53.539997	2.382342	0.485587
-55.455685	-22.14932	2.730105	1.234915
-52.976085	-57.741025	-0.732775	1.273963
-35.433578	40.480151	2.119447	-1.811641
-27.583475	-36.957075	-2.755618	1.980756
23.942366	77.992089	4.096111	3.070873
44.276104	-13.860663	-2.727935	0.619422
32.077328	-57.15612	3.473902	-4.751978
-58.476189	-39.138512	1.901785	-2.217319
7.037986	-32.434631	-8.005184	-2.483637
-14.402638	71.074383	0.310407	4.304344
77.093845	77.425102	-3.071893	0.158229
36.738312	-27.031445	-0.670968	0.173764
-38.559752	5.037437	2.553117	4.228128
20.675733	36.855241	1.617524	-2.742139
40.749473	18.228111	6.496768	-1.028784
-54.999602	-8.729911	0.998068	-0.139333
-54.995235	-1.594589	3.623344	2.226769
-71.193121	7.774416	4.705978	-2.135009
61.848242	-37.981174	1.837172	4.539041
79.007495	40.58878	-5.423497	2.138842
-79.034386	3.99618	2.391221	-0.157439
-29.756116	43.516295	0.182806	0.741522
-56.469956	71.753236	3.178255	-1.248234
-21.736867	-56.147971	0.765466	-0.356574
65.572681	-46.283971	1.403655	0.850112
-31.822177	-63.521451	3.249244	4.635036
-10.934974	-16.692307	1.351449	1.814631
18.093654	-65.455194	-3.524365	2.664017
58.080183	-1.399975	1.473493	-0.256212
-71.508663	-34.164533	5.437734	0.921801
-12.922071	65.325471	-2.778926	-4.466812
-51.976976	-0.13924	0.870661	5.569648
49.107082	-23.103886	0.059979	-2.037734
20.107493	-56.53429	1.860487	-0.146922
-32.74123	65.436904	-3.250748	-4.538778
64.026561	-15.927694	-2.600734	0.56585
1.681271	-48.527885	-6.241183	-0.174913
-40.095311	-59.672239	-4.178225	-1.874983
25.048659	11.419522	3.131752	-3.297545
23.817417	-72.595601	-3.297595	-1.845279
-46.698627	-13.72801	1.536657	3.407288
43.402286	34.756032	0.206052	-0.740051
-47.476227	-38.945336	-0.166519	2.174327
-75.647493	41.232943	-4.076288	-3.511878
-31.711899	-21.772831	0.728712	-1.408598
36.089936	76.849236	0.14399	-1.137014
59.79073	56.793991	-0.890235	-0.304083
-63.300614	-66.455395	4.977255	4.463643
24.81026	-57.995003	2.053104	2.898576
-0.616362	-76.904259	-0.163389	2.310413
46.021141	41.818976	-0.943804	2.451336
57.086706	25.474654	4.056994	0.699931
-24.871249	77.034993	-2.915352	-5.59275
-12.113291	-25.903853	2.330672	-6.294696
-71.926129	-21.978358	-0.128574	-2.673002
-12.451667	-5.181324	-3.152039	1.985468
20.090534	-66.337747	-2.52338	5.672535
11.366335	23.934817	-4.196827	1.860008
-55.290583	31.531328	-1.314164	-0.003709
-72.725377	-47.91198	-1.456335	2.033594
74.514337	-70.959663	7.004597	2.869043
-67.37611	41.201479	3.600408	-1.440167
16.528436	-72.02097	-2.15665	1.026673
69.936972	8.420474	-4.454608	-2.343975
35.208126	23.44606	3.048818	1.145995
-20.003217	62.460212	-4.705214	2.418259
-63.256639	2.250248	0.764567	-2.223684
-24.05257	71.700941	0.719871	-0.055727
20.423379	-50.535111	-2.387079	-3.152679
2.438734	63.342867	5.768088	-7.235352
-12.07891	4.586778	-4.732655	-1.45291
-8.185418	66.1991	4.241276	-4.105231
-78.474112	-5.959552	0.440479	0.359635
64.966357	12.975787	-3.589613	-1.481689
-35.395402	-43.494949	0.374401	3.39878
-53.385017	-69.68713	2.658184	3.562527
-59.045789	-28.304243	1.020379	-0.978952
14.780971	24.960386	-2.512714	1.483317
66.46968	-19.68654	1.360971	3.005872
13.489359	-9.949855	-4.200079	1.675996
-29.160834	-49.245998	-0.79257	0.455647
17.312078	34.758416	-1.611478	2.562456
27.54029	8.793376	-0.479656	-0.251437
60.518784	44.144841	2.868321	1.247327
44.920921	46.235002	-5.99432	-0.563919
-19.289604	-60.721258	1.340372	-0.233615
-11.622399	-44.605593	-0.392697	-4.993991
41.264938	36.948892	3.505222	-2.995584
-62.998642	-69.006532	-0.667756	-3.191248
-38.103217	-34.128935	-0.436699	3.634255
-58.117022	-52.663351	1.938365	-4.768075
30.812374	3.398252	0.400476	5.169891
58.699658	-71.033711	0.564595	-0.584007
-31.663029	-50.25809	-1.483405	-3.572484
-22.667816	63.872946	-2.429079	2.246889
79.526253	25.426245	1.346392	-0.090099
79.613512	52.766483	1.801576	-0.104513
15.505381	-32.886501	-2.65192	-2.426552
-62.261312	32.037679	2.160183	-5.377892
-17.344365	-62.200214	-3.356484	-0.819624
-1.289132	14.40096	-1.940578	-3.24122
-8.480144	-3.592982	0.562358	-3.589255
61.94567	-79.965331	-2.165962	3.23894
-17.398824	66.859442	2.714749	3.312291
-18.081202	23.922479	1.668627	-1.321767
-7.063791	-72.819859	0.667351	4.250404
-68.127486	43.135404	-2.941156	-3.693791
-30.903894	-53.996907	6.540623	0.47087
-55.461006	26.36331	2.277568	0.056956
-56.008979	-53.898966	4.052724	6.124597
9.259437	48.599345	7.210097	-4.526946
-53.077031	69.024392	7.491661	3.695692
18.432174	-51.798916	-0.567794	3.397289
-18.128926	18.736113	0.826846	-0.885856
-13.483925	-66.05287	0.016904	-2.159407
-53.286731	-22.034318	6.509958	0.189466
-21.212743	-62.880792	-5.209664	4.18333
-10.963643	31.457809	-2.680011	-0.828161
-29.578834	9.89069	-1.403023	1.378721
-59.411214	29.076992	-1.203552	-0.274543
-35.28352	-79.470859	-3.198168	-1.680898
-32.907132	-60.833934	-1.838705	0.398929
53.560617	57.346206	3.403216	1.263101
3.71154	37.236801	0.042231	2.091169
-41.022878	-38.203881	-3.082013	1.763862
11.974231	-65.689859	-2.853394	0.771806
52.330418	-61.520028	5.326062	-1.925508
40.324042	-48.501198	-0.424626	-8.599721
16.655073	-63.484708	2.685531	-2.493553
27.434871	38.08247	2.152204	2.479853
-70.262154	9.43413	-0.003433	4.502934
53.851059	5.789817	0.175874	-1.638017
64.745908	27.988486	2.75776	2.107751
-12.313278	23.90703	1.070172	-0.2937
-6.413711	-6.424023	-4.008968	6.912971
35.408317	-37.484965	-0.661716	-1.454127
53.542615	-42.200721	-4.675431	-1.213363
-55.733576	-52.709315	-3.796645	1.214779
48.172564	9.746832	0.870817	-2.562192
-32.267596	-16.526851	2.556972	-3.25403
26.29596	34.056709	0.200666	3.307545
-69.365695	51.822012	-0.792359	-0.471705
58.291999	63.686093	-2.097597	2.045564
44.272441	-22.331368	0.09534	-0.854133
79.6266	31.329789	1.185132	-1.281716
52.87392	14.29901	2.559025	0.779853
7.882969	49.14512	5.653097	3.005414
25.893423	-21.558113	-4.820868	0.189257
-30.423647	-39.509074	-1.828016	3.69814
64.140816	-68.526811	3.658917	2.988873
-39.165793	77.303707	2.013326	1.495623
-18.105438	-3.122607	-1.810482	3.18412
-59.801412	-70.430031	2.657478	-2.566687
-36.278045	-14.059353	-3.304646	4.672381
-24.989863	14.024764	-1.787336	5.189877
-25.338216	-79.696208	7.623315	-0.622148
-11.07465	67.224129	-1.622132	0.207944
-75.903501	-40.789604	-2.720851	-0.353659
7.063641	-78.876379	-3.707689	-9.164032
63.950703	34.7071	0.499605	1.116111
-20.041939	-25.935018	4.804442	1.580933
41.731144	58.544159	4.691072	1.56786
25.127126	-42.28606	0.715326	2.024794
-35.620561	-24.915433	-6.142377	-0.557671
-79.417677	-6.290573	0.52114	-0.498609
69.189509	17.709409	0.920993	3.439254
-29.594799	70.001298	-0.643922	1.331572
-43.498603	59.172506	1.831719	-5.254607
-45.488852	72.735254	-2.517609	3.571892
-26.574876	-71.752765	1.214714	-0.625167
41.428284	39.282437	2.159227	-6.124371
25.784389	24.624572	3.603103	0.408942
-33.621846	-78.902535	-3.688935	-0.114692
-45.092741	20.96202	-1.090917	6.400062
47.227128	45.858801	0.871684	-1.087223
12.793796	-79.205333	-2.898253	-7.660049
-58.339102	18.688707	6.367831	-2.786816
58.887531	-4.33239	-3.455731	1.126051
-33.034049	-14.553315	4.625007	-2.331472
64.067601	-39.305285	1.878959	-0.667535
-8.202408	-78.526405	3.305382	3.643982
-59.444112	3.686748	2.328411	1.096714
48.75732	61.324391	4.033287	-2.192331
16.404535	67.539854	-0.852466	-1.826478
-43.718303	41.071637	-5.826474	-1.442781
9.64531	77.845899	-1.204718	-5.829416
70.211484	10.899458	-0.837732	0.082338
-51.267209	75.609916	-2.387269	-2.386728
35.211877	14.496237	0.569922	3.793711
-58.394289	-43.014512	-1.101728	-5.548157
-13.606362	-56.356454	-3.918227	-4.189441
-67.388675	-78.928674	-6.616865	3.528276
26.642247	67.723155	3.247417	-1.213562
-61.107934	31.814927	9.20196	0.551683
-46.749077	-59.524037	3.43344	-2.535015
-79.525277	71.687165	3.651838	1.734342
-6.699209	69.014482	-2.766742	-0.715596
42.136026	-21.150747	4.48327	-1.142382
-9.003789	-28.198051	0.744837	-7.375879
42.222695	50.440209	0.297825	8.375521
32.501752	-62.48796	3.196533	-1.15391
45.149166	-18.44367	-0.420899	-0.551768
51.676403	-65.170189	4.139719	-2.283295
79.79778	65.524526	0.571828	5.216797
46.705801	47.591509	-4.390566	-0.12006
26.652485	-44.89606	-1.033477	5.252483
36.06456	16.350718	6.419944	0.021772
-16.295943	-68.911953	-0.374217	3.641331
61.634826	-31.937412	-2.672128	2.027398
-12.98238	77.429229	6.459528	-2.592641
-53.946911	56.822719	2.611288	0.566851
-9.630858	65.411333	-1.361615	-4.149707
10.480763	76.249586	-5.917609	-0.940965
-41.332639	-71.143761	-1.713099	0.344163
31.572471	-68.446461	3.544033	3.140443
-49.124244	78.567394	5.331244	-1.962358
31.277467	-10.769584	5.227969	0.336991
21.691346	-59.31224	-1.395849	2.390898
48.780415	-47.884992	0.3864	-1.302193
-17.572056	-70.985987	-3.743455	1.705524
-18.70174	67.88252	0.068029	-0.594748
-38.006174	30.356326	6.670661	-1.301906
-23.92121	64.880795	-2.993028	0.016611
74.045032	29.396494	-1.083497	-3.215263
-5.047414	-13.038602	2.590246	-4.1522
68.550813	31.031227	-3.415716	5.084932
-43.284352	15.763904	1.315407	0.545968
57.787998	-15.121768	3.918212	-3.564597
-43.643775	6.816802	-1.8937	2.431041
-42.41868	35.298766	1.859161	0.474991
45.519704	3.940834	4.900807	-7.268564
13.028384	-12.796446	-0.804651	-4.749472
-53.413248	29.773908	-0.672733	-3.173579
9.459095	40.220448	0.661901	2.118899
-62.173415	58.343248	2.925224	-0.367081
-32.968828	0.469321	-9.54228	-5.279361
-44.752781	-15.273205	-1.712405	2.24137
-0.009829	27.728994	1.632922	-1.358353
-44.108452	68.275074	-3.597197	-0.267783
-57.851598	20.974992	-3.446775	1.407841
-9.673656	9.755529	-1.012065	-0.628242
-52.946683	-0.501736	-1.724306	0.088711
-57.427766	22.36077	1.315304	-1.259543
-58.418198	22.043236	1.085249	3.117732
21.483813	-68.969056	-5.064455	1.216278
49.664648	-40.512918	-7.367498	1.502032
68.631422	-44.277791	-3.222839	-2.792137
-40.159499	-20.319462	1.257514	3.456518
-25.995003	62.110783	5.515838	-0.895526
36.124135	4.461031	0.080625	1.430918
17.155981	-57.275978	2.794233	3.056519
32.327063	60.595536	-4.51394	1.002401
20.550745	-25.460627	-1.58553	4.690198
58.609973	-2.417408	-1.580393	-0.231662
25.068761	-46.811254	-2.763775	0.86875
44.532859	-39.889064	-2.249354	-0.522224
74.453576	45.756032	-1.656578	-4.469677
-26.622415	21.310681	4.640441	-2.099171
48.333852	-25.0394	2.964582	0.610578
-66.85369	-8.687862	4.882151	-1.435787
-50.530623	72.057319	0.417334	-1.237032
-33.717116	-13.784104	0.885253	0.188283
8.621394	68.955744	5.054769	-1.869182
64.486347	-27.810303	0.44644	4.601984
-4.472677	56.029484	3.337729	-1.225426
40.619815	47.006189	-2.890134	3.540107
47.404844	-17.724457	2.868188	-4.121659
49.881243	-35.980314	-0.597811	0.163357
24.723611	66.870318	-1.362024	-1.790339
-76.371436	46.033304	-0.705514	1.305689
-76.816179	-26.89208	3.812041	-3.081225
-61.838769	-66.690089	1.760386	0.35343
58.002991	19.430429	2.297981	3.619619
-14.981509	-76.818392	-0.882024	2.16708
46.347838	20.935772	0.431656	0.998701
62.755737	-1.8612	-2.482525	6.491961
14.504147	72.799554	-7.65334	4.671548
52.959821	10.202209	1.979716	-1.890689
37.244993	52.005996	-0.394012	9.676257
-7.68322	-2.716615	-5.071305	-5.808088
35.621468	10.697965	0.316731	4.447509
-10.302882	-72.379806	0.239817	-0.571075
-8.630768	59.249107	1.192165	1.914738
4.359296	-24.389498	-1.539803	2.493907
-62.828099	5.486522	0.354808	-1.195308
-14.014708	75.425063	1.619614	-2.59818
-1.843216	-16.788862	-0.897777	2.528295
79.936904	-7.186366	4.00624	2.137578
72.273763	16.395056	1.898782	-2.800677
-12.602109	-28.210591	-6.778581	-3.69724
49.260637	-33.388574	0.541298	-5.604833
31.356113	-1.45335	-0.761131	2.807443
-1.463615	-3.860026	2.832826	2.845919
7.901004	-17.535312	-1.824482	-0.511614
61.67601	-54.498143	3.454476	0.348445
-70.006239	-51.844558	-0.107606	-1.816938
75.687013	-28.132772	-0.474833	-0.984663
-42.318794	-10.46675	2.034116	2.613816
-57.383183	-79.172691	2.470142	2.255587
-65.556014	-10.464716	-1.140655	-1.662114
16.28346	34.770246	4.639782	-1.227794
52.020416	-34.611892	0.195123	-1.52427
-51.795156	-70.027987	-2.402492	-2.073629
-71.803929	-58.273299	0.374856	4.294064
12.585023	-44.964498	-2.417876	-1.795978
27.992708	50.472639	-3.23007	2.058346
44.563135	22.51012	4.196004	-0.619535
79.791723	-26.311463	-0.286552	-0.301552
-52.251042	55.628806	6.815964	-3.423647
-58.182799	14.400724	-3.790434	-0.647444
5.200262	42.078602	-0.658578	-0.784262
-46.91082	-64.770389	1.189816	-0.015797
42.377286	10.744613	8.50124	5.793464
6.028432	-24.216283	-3.827018	0.362856
-34.105279	17.239629	-1.488611	-4.463301
-56.962299	-29.534928	3.620511	0.3043
-58.1816	8.188516	3.367474	-3.806662
63.438972	-13.277359	-1.538102	-0.976569
-47.785556	-57.068814	1.096702	-0.454593
62.510894	-11.340837	-3.50502	3.445732
56.169157	42.725559	-0.116172	1.700942
-68.701166	38.005126	6.873341	-0.191512
27.667605	-10.04213	1.879962	-5.666471
-50.280133	66.713994	5.557393	-2.520269
41.074822	77.270536	2.116966	-2.847007
-26.695416	30.36876	0.733487	4.076143
32.878855	79.497423	4.63444	-4.470433
67.575191	48.970744	1.13285	-0.305433
69.529221	20.43835	-0.648157	-0.35983
35.260931	26.991479	-1.750684	1.058442
46.349246	-17.896171	2.209439	1.940106
41.404674	-0.077371	-2.612331	0.550133
47.725826	72.60661	0.087929	3.55324
-29.8337	-22.0208	0.520606	-2.690508
-16.487281	8.662505	-2.644031	-5.176892
-15.974828	-61.397256	2.156787	2.800089
-32.643694	-8.517714	1.806882	4.309203
36.154794	0.910342	0.902453	-3.418103
-23.979586	66.890986	-2.46442	-3.803118
-64.27545	-28.173436	2.337578	3.008857
-25.361656	75.42813	-1.600141	4.503042
5.910247	73.902112	-4.730933	1.591379
-35.315882	-71.211041	-4.369902	2.153607
-9.338047	-76.160001	-2.213805	2.860683
19.284167	-67.246288	2.034913	3.479393
66.673122	43.992983	-0.301219	1.277522
-48.883955	43.532501	2.551215	-2.554957
62.831977	-51.239788	-3.988208	5.198897
22.040943	-27.095874	-1.110107	2.050658
-66.772404	-47.1133	-6.470287	4.776031
36.780465	-1.873819	-0.616686	1.792525
9.474586	64.409602	-2.282558	-6.86586
-2.37811	-76.66823	1.141716	0.743989
-49.891131	-27.66332	1.266867	4.737237
24.44514	-26.886465	2.406814	2.954321
32.915277	75.954318	-2.064189	-1.786917
68.627354	-29.92092	-0.289556	1.242805
41.157701	71.89399	-3.68173	-1.329345
-76.19004	-60.315612	12.261857	-3.740096
68.235647	-64.061699	1.382229	-2.38454
-25.719804	41.737931	0.857101	8.419404
38.623776	47.839496	-0.947438	-0.869461
67.711033	-0.833603	2.474794	-0.546652
-17.874045	28.986852	1.585306	-2.080588
-30.414835	-24.594554	2.001658	0.846877
-38.897258	60.793537	3.239287	2.386849
58.268828	16.634956	-2.014871	3.488005
-20.087784	39.070061	7.8472	-0.228377
-17.821666	41.977502	3.817894	-1.735311
1.36915	70.501887	-0.989519	0.258764
-23.163201	-30.263228	-5.226048	-0.452702
12.602489	75.463326	-1.455534	-2.418563
-68.584693	-19.760167	-1.278798	3.061541
-7.914689	-61.909503	-2.484496	0.508575
-34.111957	-52.186673	2.868996	6.136405
-20.78118	-30.407572	-0.157345	1.631244
53.691689	-4.644956	-2.407739	-0.103024
38.112475	11.784041	-1.385464	0.680609
15.787763	0.111538	3.673913	-3.356676
-63.784115	53.089445	2.760475	-0.188692
3.932907	15.888763	1.78777	1.596377
23.038529	17.987471	-2.159995	6.286266
-49.245491	22.170031	3.554455	5.425132
-9.658603	58.692098	2.508446	-0.104988
-63.567373	54.049954	2.978133	9.312228
54.93564	65.723169	-0.273644	2.068
-56.057824	14.537921	-0.689011	-0.6446
-1.573116	74.233693	-3.474564	1.076416
-4.064947	-47.467187	2.129202	1.31436
78.962373	-6.913295	0.070814	3.355769
-45.685703	41.138737	-1.376643	0.388488
45.587701	15.550988	3.283354	0.635761
-53.645236	8.638683	-0.692859	1.454704
7.999178	28.605711	8.959589	5.76996
39.33157	12.019143	-2.30053	-0.801032
-43.80605	-39.199229	-3.848266	5.128666
65.714374	53.160492	2.007282	-2.280773
70.129168	-25.162873	0.023997	-4.907474
-44.856062	5.548434	-2.883566	-0.253545
57.501361	64.564353	-3.176556	3.558209
-26.158316	76.620543	-1.165814	-4.138785
41.531107	62.931798	-2.620293	-4.403176
19.273241	14.570194	-3.10331	-1.442597
17.124464	71.663355	-4.09294	4.303522
-76.996671	38.200274	1.058048	-2.067269
32.114766	-38.568819	-1.645644	3.917879
-34.975421	30.236669	3.837701	-5.150354
3.104969	-50.066683	-0.517956	-0.221646
-24.696167	-19.877168	-1.318771	5.048038
-19.99327	70.895349	0.939766	-0.511303
11.100355	22.227665	-0.736772	2.917015
-47.849576	78.687486	1.893345	6.131545
-42.3563	63.410502	1.050003	4.06533
-35.683202	-65.360762	-2.095307	-0.932105
-77.473292	-10.755207	-3.786528	-0.840589
46.891289	-39.153971	-1.034277	2.494646
-42.802751	-52.344469	0.253815	-2.031982
-37.309204	56.031181	-0.782937	1.991618
-67.831186	-45.408232	-4.602821	-1.993718
-66.412399	22.256536	-3.609552	2.136074
-21.518704	-51.719422	1.152793	-0.185277
-59.724375	13.56864	4.913005	-1.043329
-19.48254	-21.797027	7.091023	0.762362
23.972025	-16.754277	0.130213	1.988914
11.928352	-12.416258	-8.518414	-0.826593
-0.660236	44.100547	4.707294	-0.845045
62.884353	71.663998	-0.927962	-2.220139
45.517287	-41.128515	-1.96213	-0.450201
-18.001082	-23.531184	1.157998	-1.094629
-73.446445	70.018636	5.807223	-0.890738
-37.79927	-61.310799	-2.157299	-3.04457
-63.64591	-41.937563	5.661621	-1.149091
35.579648	-44.711533	5.204359	6.023524
-32.647298	56.300553	1.362388	-1.639023
65.081265	-17.012776	-2.459266	-1.596545
-27.059831	-52.383088	-1.79094	-2.333357
-76.922468	72.094007	0.321457	-2.344643
78.556613	9.022113	-2.494212	-0.926374
-48.2702	-33.881928	0.222607	-0.363917
-28.922177	74.761431	0.810576	1.905554
-13.297945	12.402435	3.480914	-1.841485
-72.891302	-70.523525	-0.67996	0.372102
-11.096022	-13.715828	-2.62743	-5.668528
-14.027372	-52.714209	0.454495	-2.260917
9.541951	41.214756	-0.765279	7.663744
68.274242	-11.445791	-2.427212	-0.77743
46.650841	-37.739723	-8.063409	1.316249
15.128351	27.754367	-1.737057	0.112104
-36.443488	-60.029762	-1.862967	-0.998702
-50.916953	-22.107489	5.836114	2.174579
18.505167	-53.043909	2.353652	-0.749593
18.111883	-33.296193	1.364222	-1.084398
-37.034224	-45.342311	-0.666419	1.718556
12.41646	-76.378806	2.125567	-1.059601
-69.532255	70.577709	4.771951	0.198252
-0.475071	-20.562836	-3.624615	0.798528
-3.972058	-67.885579	0.765467	-1.199281
56.134225	-3.404751	-3.845952	-0.762752
-35.738015	21.50915	1.601114	-0.382603
69.775211	-41.195518	1.203125	-0.517371
36.139888	30.085005	1.113193	2.641978
-11.543328	-53.097615	4.111881	1.101263
75.300153	-79.921542	-1.98987	2.67321
-28.297031	-22.653023	-3.252235	-0.598224
-67.745883	34.908963	-1.232636	3.33983
2.78262	-60.218534	0.580729	-2.20027
-79.880102	63.936539	-4.985357	-1.879748
-74.680947	61.858631	2.23495	0.369153
41.305705	-79.81653	-2.74361	-0.636408
-12.722488	69.611662	2.30071	-1.076563
44.673678	-47.652542	1.259366	1.41932
46.97316	-47.947076	2.456514	-1.723761
-26.456216	63.882875	-7.462148	-0.328894
14.936802	75.980393	-1.406929	0.512883
56.700746	-9.733472	3.710745	-0.123093
72.585832	-17.628896	2.018668	-2.936358
39.683006	-42.592948	-2.180693	-4.002669
-24.227364	50.050037	-1.019211	-1.756498
-31.597955	20.694198	9.437574	-1.577285
31.286077	4.500434	0.659362	-0.642154
51.410058	0.267867	-0.280606	1.394696
46.55166	-35.67983	-6.27449	3.427656
-37.135938	76.700125	-0.075463	1.084842
-38.971737	-68.369458	1.6732	0.558775
57.566501	-6.45047	0.551582	3.433267
-22.209155	-11.605112	-1.616973	6.686753
1.981888	49.590277	6.226439	-2.27916
-76.095294	-27.848401	3.184956	-1.055752
-8.587301	28.270703	2.977932	-2.553132
-41.873376	-34.576576	-0.552832	-0.824665
-3.033864	-59.435909	4.014951	-5.784923
79.214648	-56.901072	2.668596	2.417265
19.206925	-9.807648	2.520616	-0.215076
-17.165098	-39.308467	4.914122	-1.850387
-58.760626	30.023045	-1.318721	1.504147
-49.09417	-76.749823	3.608378	2.497157
-38.242576	-48.754656	-6.668546	-3.45005
74.903068	58.61069	0.600817	1.384853
-15.529905	31.469263	0.781074	-5.160417
-60.281917	42.603761	-0.669252	1.030666
26.57735	-79.571495	-2.352908	3.481011
-29.694159	-2.357048	2.848302	1.767359
-45.385014	-11.071498	-1.030086	-3.761823
-28.376289	78.758819	1.908739	3.398239
10.675849	-51.514018	-6.688408	-0.804645
-31.454589	70.906823	0.944212	-1.042243
41.952356	18.217712	3.654341	-0.786744
45.263345	-52.138082	2.827507	2.489117
17.671181	33.674594	-5.701224	-0.92903
-18.187571	-4.280016	-0.738569	2.687805
46.291482	50.263858	1.43641	4.255667
-46.675888	68.828025	4.508136	-4.799865
-74.396858	20.480118	-0.511882	3.788432
-76.849269	-66.754905	1.951087	0.125648
-34.115162	42.035899	-0.575923	2.101803
-27.670891	-28.756704	-4.343049	4.840678
-23.948249	-76.858671	0.521715	2.366701
-73.629614	54.269736	-5.062229	-1.826738
63.564839	-19.658704	3.209573	-0.913897
-62.150467	-8.946915	2.653365	-2.89337
-67.370365	-44.440301	-1.255989	0.442963
-32.696464	23.496431	1.821021	0.698779
-2.876475	-74.284833	-5.691421	0.937452
-21.623764	66.495414	1.638626	0.61169
-16.743991	-52.778302	1.458191	0.327649
57.327894	-10.428924	-2.511408	-3.899251
-29.023222	28.617453	3.870813	0.198499
56.987156	44.231755	0.294883	3.474383
-7.883655	50.683032	3.216784	-2.286124
-4.576363	-39.183965	0.678416	0.206894
-18.762059	-0.261182	-0.401384	-2.556233
43.698322	-0.653252	-2.909944	-6.799984
-68.166936	-34.610555	-3.03108	-0.972821
-47.845696	-65.491053	2.748222	3.063265
63.201242	-36.915138	-4.357744	1.825013
36.885997	-5.422813	-2.429156	1.115133
22.866829	-36.41994	-0.439213	-0.096283
73.451448	-32.919845	1.9647	0.988194
19.022556	-74.175489	-6.153571	2.14061
76.923004	-14.864851	-7.350985	0.872891
-24.905602	-70.855717	-0.330131	-5.270346
-45.415743	20.022605	1.897451	2.045704
79.454086	51.644725	0.261806	1.730967
-50.898296	-1.370893	2.576391	-1.578074
-73.644992	0.696479	2.180777	-6.061297
40.35818	52.895157	-6.032508	5.217909
20.837942	23.992116	-0.097498	-2.357062
27.207099	-37.632956	-2.418868	-4.467735
1.168094	-79.061816	3.471362	-2.245089
71.855405	-9.248	-0.634284	1.804033
-69.933438	62.187862	0.560977	0.41175
31.237894	41.326297	2.301725	4.061876
16.963673	-77.086488	-6.280597	-1.382914
-45.523696	-1.599002	2.845554	-2.68612
-40.695787	-1.452691	0.857454	1.327415
36.261366	-46.088453	1.558615	0.125743
17.593024	-4.615434	1.937342	-4.806786
35.469852	-6.739109	-0.275233	1.054526
-68.577431	-46.015851	-0.467258	-3.843097
19.555826	-65.058301	-1.309731	1.729644
51.018096	-69.655101	6.841255	0.050884
-74.547453	37.017226	-1.152999	2.155441
-73.234997	-23.267686	2.019932	3.996208
48.703555	-9.014712	-0.830945	0.473768
40.003011	-19.800494	0.902336	-4.222712
-79.299804	20.798808	-1.140478	-7.147442
50.013962	71.431081	-4.791257	0.880907
-7.336305	42.074817	4.710239	-2.433153
-3.843045	-10.512658	0.404828	-3.045791
-47.922801	-20.022151	7.050062	2.83596
28.738108	-60.195335	3.27808	1.348628
-17.993566	-53.379556	-1.052233	0.323455
79.404907	-5.647445	0.329046	0.929911
-50.330339	28.668336	5.652853	5.977906
55.397707	-77.624338	-1.122775	1.195852
-27.602909	-20.484092	3.395986	-2.627049
23.339658	-7.689943	-0.960798	0.232259
14.248034	-70.189943	0.424427	1.832259
12.181408	56.909026	5.788706	2.753903
-47.40076	-0.890417	-2.985797	2.319554
44.768124	-29.221061	2.201373	0.205303
-64.79687	28.392764	-1.23795	-2.958395
70.449917	-48.167978	0.830265	-1.708223
25.835979	40.391437	0.252048	0.308763
-66.12971	-18.164398	-3.641302	-1.474256
71.815814	12.676273	0.81456	-1.022838
14.783859	-63.439463	2.788783	-3.898602
38.666283	-41.338864	1.791012	-0.52589
42.106269	-4.353575	3.463957	-0.190352
-60.452137	56.445301	0.86306	6.719613
-56.877963	-25.802056	-0.769991	3.258011
26.534903	-17.274923	-0.157233	3.498138
-9.249117	-78.032663	-1.322535	-1.883698
31.313753	-43.16856	4.559437	-0.26036
-47.109792	63.260884	3.506732	-2.697198
-23.935487	-59.206844	-2.064885	-4.109858
35.284499	-16.652106	1.963211	-0.292839
22.646364	15.233491	2.872096	2.728557
-75.248104	3.919692	1.020738	2.435961
-9.820375	-26.504804	-1.548915	-4.105624
-31.947286	-18.297904	0.717108	1.629256
67.667609	73.449448	3.299685	-4.06346
37.525629	48.965855	-0.864693	2.009436
-32.714668	27.445151	3.977292	3.434923
-25.591985	21.692116	0.941161	2.589537
-28.729369	-20.42801	3.629748	0.159686
-23.07671	-43.033114	8.193494	0.349965
-33.749445	-35.591549	2.747513	3.162455
-47.386562	45.003324	-1.374636	-4.84714
-15.14041	70.402507	-3.20498	2.218856
66.661002	19.618242	4.8964	-2.179173
53.591015	68.503941	1.743022	-0.864719
36.732871	18.273848	-0.330616	-0.479554
69.781533	4.046251	2.883543	3.861235
-67.529951	48.62903	-7.14133	0.014626
-66.796726	44.387665	0.236353	-4.859654
-78.675377	-75.855682	-0.711046	-3.340886
50.886475	-30.555363	-2.441991	-4.623868
-40.846814	44.969668	7.30842	-2.623857
66.860979	52.997253	1.130711	-3.338131
38.522517	-62.829558	5.563441	-5.238068
-16.93336	51.530199	-2.741835	-1.541502
-58.655865	-21.527345	4.216998	0.389439
-56.982934	-45.102856	2.740939	5.6474
36.827171	39.37408	3.748135	1.044255
11.549425	-45.391993	-1.570269	1.987608
42.70651	-0.821597	-0.920375	5.701096
-32.438165	50.627879	0.120093	-1.736823
61.599284	-27.989406	0.764952	-3.269504
-31.208407	-46.465665	-4.668449	-2.720997
39.205985	52.807218	0.126314	1.702627
-68.496336	74.242197	-1.287434	0.37631
-14.930029	-49.544168	-0.606914	3.190651
-59.854577	-0.268669	3.329892	2.786127
-6.144511	42.848442	0.142971	5.732146
38.082682	-19.529641	-7.179778	3.214457
-10.542887	-62.414312	-1.742489	1.980365
-12.078413	-73.615587	-6.655436	0.828995
1.588041	-25.518792	-0.29729	-1.849463
41.444448	-28.014664	-0.469518	1.465829
0.703061	18.484244	0.434542	1.181608
34.379807	-13.49709	0.929957	1.266926
51.483574	69.894877	-1.597007	-6.510336
30.713945	76.608398	1.049812	-3.807712
-40.53856	56.430369	-1.180667	-4.061761
-46.959613	-5.198623	1.16593	-2.669193
74.494849	-73.077603	-0.802748	-1.324351
-22.94678	-13.146022	7.429092	-0.461322
43.222705	-70.806631	2.101188	-0.393977
-22.532639	49.247228	-1.57981	2.947454
-73.634611	66.639149	-1.141219	-2.448073
60.452614	-3.48708	4.206682	-3.62783
45.664144	4.917239	2.921438	0.943746
-0.015051	-14.780495	0.699432	2.991446
-76.555453	49.213562	0.098983	-1.241815
40.890384	53.892762	-2.825394	5.566845
-38.137804	11.252505	-0.429649	2.680318
11.646547	-23.139935	-2.288979	-0.767622
-6.97738	-54.140994	6.544961	-3.349711
47.762285	-62.871438	1.950898	-1.009385
-72.570757	56.581966	-2.826913	-2.593517
-74.797383	-73.926851	4.539062	-0.793856
66.336276	-45.5881	-0.427852	3.688988
-66.725136	42.93593	0.095741	-1.02359
37.504647	-41.57798	-1.786662	0.622873
-78.63173	-61.215634	-6.842749	-1.807174
-54.891187	-53.501657	-4.119926	-3.112388
-26.114876	16.234549	1.667243	4.600164
76.487574	-72.295488	-1.944995	0.609355
-30.094905	-49.939426	-4.837842	7.175488
-42.787333	76.122571	-3.23616	0.254399
-12.387714	42.87148	4.251294	-1.808368
-62.891139	-1.203163	5.404155	1.69011
-36.903989	-15.78991	-1.304813	-2.851385
-49.123876	-55.528819	-0.083927	-2.816557
43.688183	-29.492504	0.738732	1.637243
-79.713337	-33.326226	2.854179	2.633909
58.902694	27.033385	4.094048	-0.367711
56.273351	-51.836099	0.294576	2.916741
-11.528984	19.533533	6.189216	-1.520539
18.181494	39.835257	2.096642	1.718622
-66.021299	10.508085	3.487723	-0.089903
56.620951	-44.911125	1.33994	9.257774
-71.355282	-51.961907	2.375493	2.937869
52.556219	47.676658	0.028161	0.470027
-1.895975	76.963744	2.033448	-2.043077
-36.462852	65.169453	0.570586	-1.405987
61.592746	-51.404507	-1.069692	3.293805
-72.91315	77.859718	0.808951	2.05889
-9.410107	-79.386535	-4.250073	-1.54826
15.723258	-64.239826	-1.899068	-2.80655
5.501806	50.478403	0.371003	4.08422
60.075514	-62.722837	1.619936	3.469309
-70.144322	20.135426	-2.722537	0.148015
-60.463938	-13.029486	0.863758	-5.258741
-17.612807	-74.461995	-1.066244	3.672832
51.149867	-78.716859	-3.495088	3.874454
-17.717146	-17.923757	1.832981	-1.429465
-49.29883	-51.176549	-1.539488	-4.02615
-5.522991	1.40284	-1.087693	-2.937248
46.363102	72.060876	-2.54256	4.0191
33.140457	20.990714	2.228147	-1.276959
-74.71788	-39.549786	-5.629884	-1.883829
7.983672	70.100648	-6.634366	-2.791882
76.132986	-78.921591	-0.818225	0.460698
29.80193	-17.916877	-4.305721	1.611372
19.602861	59.815299	3.012293	-2.621272
-31.261594	-64.55836	2.939641	-4.104721
55.702539	-12.126116	0.613366	-5.013821
-60.576735	28.627709	6.017065	-5.25135
-65.004692	20.080913	0.075502	3.286102
77.826524	58.132272	0.58004	0.766363
-21.225721	-4.946699	-1.379283	-2.327628
35.992821	-4.559406	-1.777146	3.180581
65.34798	-39.772227	4.467604	-0.270243
-14.712276	-19.272213	-6.390754	1.490401
-42.418155	60.097042	0.14168	2.246759
32.260967	63.799613	0.673358	1.804977
0.680754	-28.620933	-0.007373	-2.015259
72.108308	-11.287962	-3.548335	-1.198219
-64.502114	-68.609965	4.080171	-0.717877
-8.367209	-15.824394	-2.800883	0.975455
-48.27257	74.858693	3.276248	4.531832
16.615567	-65.363698	2.706631	-2.93295
23.466261	-58.301083	-0.275799	4.421787
63.039774	-33.574798	-0.475842	1.713209
30.408595	-32.515818	3.699742	5.789391
-72.896851	-54.410172	2.986174	-1.567831
9.550379	76.902006	-3.802636	4.051524
-22.697804	-59.023434	1.100454	-4.459909
-13.838575	-8.21399	-0.887777	-3.2128
-8.81711	56.408465	1.524705	-5.653226
79.057357	68.23984	1.692753	3.6205
-63.33108	-10.785719	5.456313	3.685815
-31.074911	-47.609834	0.588966	-2.007728
43.284661	-14.818009	1.104331	-5.465148
23.463834	-33.174587	-0.784982	0.138045
-4.554113	-19.145756	-2.483592	-3.040779
49.676066	33.617069	3.855968	-1.773683
20.002263	27.629572	-1.229081	2.093631
-68.934563	-5.277651	2.243774	-4.746291
-75.460013	78.124195	0.078404	-6.272679
69.213244	-76.565217	-0.084488	-1.770639
75.813834	5.971524	0.073881	-0.669326
10.973277	-11.29219	-5.247295	-5.28453
49.838229	-46.74747	-0.221926	0.245805
74.359233	-71.898794	-3.345072	-3.023102
27.584406	-72.551323	0.822598	-3.948793
25.294825	15.838038	-4.772276	3.326175
22.987218	22.138152	-1.571484	2.804984
24.38452	35.959997	3.641546	1.585054
-22.538866	21.884879	2.158268	-1.266569
-10.37192	-55.316508	-1.082849	4.885753
43.986686	-62.522125	-3.378771	-5.290996
-32.097874	54.76668	10.578016	2.545236
7.945865	64.799761	-2.083952	1.195953
-50.656637	64.696688	1.832996	1.76525
-21.88042	75.507103	1.58205	-2.285775
39.057016	-15.201408	1.898279	1.380126
-42.203953	-6.61204	2.796262	-3.527919
13.300605	0.729514	3.874729	-1.084776
-79.708417	-79.595018	2.211584	-1.763354
-14.02977	-5.619479	2.573131	-3.256488
-27.375481	78.338497	-0.546443	1.663386
-17.30833	-38.052448	-1.220515	-4.130904
-70.730553	71.70851	-1.320322	-0.486767
35.175456	-77.460223	1.647451	0.393728
-11.175075	-41.945273	6.027395	5.046628
20.949912	-9.606793	-7.409508	-1.701263
58.37738	-6.796848	3.984376	-1.332227
-49.875615	-3.194407	4.14668	2.02577
-13.188028	-25.710158	0.295769	-2.01809
-8.600969	-63.095884	-2.440849	-3.070484
19.094364	77.055459	-0.096496	1.111467
-24.283314	-35.587289	-3.151216	-4.416115
-67.469447	-16.731731	-1.314745	-2.715358
75.56428	42.252713	-3.53563	-1.333772
56.75886	-73.829918	2.514002	-2.404095
59.809806	-9.086738	-5.69051	3.235272
3.477098	8.017009	-0.112747	2.282901
51.498379	-58.800206	0.684589	-2.794788
21.594196	-19.145147	-2.844137	-0.226944
-53.434409	32.163115	-5.373529	-0.207363
37.776575	0.17409	-0.579172	-0.623384
-78.912613	75.512258	-5.645806	-0.832952
26.652447	17.167381	-0.008636	-0.626494
-53.627004	0.53195	5.56897	1.284505
-45.00935	-6.513582	0.651387	0.344613
41.935289	-56.245827	0.222266	0.008022
-14.915757	-3.444183	-4.170972	-3.460921
66.887258	1.227019	3.934057	1.028709
6.614391	53.534427	-1.604731	3.93267
21.530577	-36.386547	-0.823532	2.530185
10.246506	68.46071	-1.87882	-1.605529
21.661759	63.55085	-2.923653	-3.480664
-31.693089	23.730195	0.272599	4.047728
-75.965519	-31.458964	-0.507426	-4.400494
30.831884	20.970792	2.227368	0.678036
44.408629	-77.985458	1.332242	5.313657
-6.729836	-66.085732	-1.669955	-1.908569
73.5575	34.099211	-2.210518	-3.902328
-41.114308	-3.846133	-0.406363	0.546492
36.836781	-15.169355	-4.754404	6.489592
-26.974748	74.305673	-1.918531	1.639714
-23.061089	-77.52048	1.411411	2.076951
36.781423	-70.530643	4.456993	-1.089811
-12.016936	-39.009778	-4.195125	-5.781043
-2.047289	-72.103815	0.630426	-3.542921
-60.932837	-32.908871	0.293238	-0.662806
-63.447469	-40.45413	-2.43693	-4.638069
64.69174	-20.031677	4.852861	5.560903
71.158979	-63.517104	5.043897	-5.122927
-4.010742	-35.755182	-3.290749	1.879554
45.592891	58.389114	5.36214	0.160928
34.482593	-18.841122	-0.09483	-1.813366
-48.612684	35.294558	2.857351	3.623611
-74.985544	-52.902895	-1.098527	-3.811168
-72.986007	-77.011113	1.550705	-0.528092
50.165699	-50.551141	-0.940469	3.615478
-61.291673	-4.873319	-0.846065	3.062114
7.319271	-41.475647	2.725174	2.350296
-61.253566	-39.343413	1.455605	-0.795463
33.247788	42.128954	0.628395	6.344237
52.68327	-2.721007	-0.517114	-0.883108
42.405438	-10.309562	4.505405	3.277017
17.692876	-64.17497	-0.412336	1.580236
49.8164	74.236679	2.921195	-2.755229
-3.37569	19.512265	-3.740857	-5.439459
-32.930078	-18.003429	0.987195	-0.995293
49.045958	-38.468704	-8.681732	-6.168755
-62.473139	22.88771	-1.461775	-2.080399
-53.288944	-11.79099	0.548305	-2.781102
-55.822927	-10.336771	1.326903	-4.752627
-28.19134	-64.794839	-0.00317	1.591692
-13.214878	-72.911983	-1.784375	-1.985152
59.87824	17.843359	-0.152873	0.747204
-51.178427	-4.625146	0.058161	1.025534
-74.381838	79.108506	4.09028	1.560591
-49.833663	35.275579	3.278341	-4.018664
53.882689	-18.106342	-4.348813	-2.843271
63.606949	-60.061815	-3.148304	-4.804148
-21.465881	52.238822	-6.062832	2.292006
71.413681	-68.494795	1.344321	-4.676072
58.707425	-9.240579	-0.528758	-1.461249
-40.381953	63.721248	0.494271	-1.701315
-46.374815	8.044622	-3.210612	2.581737
-5.410761	13.765754	4.751328	0.091197
79.129774	-10.737872	-2.518958	2.557415
-78.556113	-70.921824	-0.862435	-1.79706
44.991081	-30.42686	-0.708408	7.687047
53.848766	43.439828	0.842567	0.210328
3.303908	-56.155901	-1.308206	1.994158
2.670698	-73.78727	-1.926705	0.880682
45.824264	-13.530648	2.427435	6.588753
-40.327615	-5.096693	-4.495556	0.376969
59.349286	16.949821	-3.991675	3.365801
47.125754	-18.80977	1.729608	-0.154077
10.365906	60.692174	0.838405	0.563154
-28.836483	-19.167332	-6.295185	4.092067
68.374675	62.373307	-0.065211	5.491677
-60.883506	-18.81596	-0.128175	3.227299
-46.774459	-68.951649	-2.014946	0.410809
-62.672371	68.309538	3.353549	0.537049
-25.645316	-63.552396	-5.158855	4.157193
-57.236094	-10.449221	3.404986	0.01193
61.260848	47.016401	0.882468	1.458041
64.308469	63.911126	-7.502944	3.629367
-57.802933	6.571499	-1.523144	4.071721
30.032999	-3.133295	-0.049237	0.924512
48.572146	-46.573169	4.813023	4.280088
43.086643	-52.844711	0.021685	3.324481
-78.615214	-67.547237	-2.189755	0.718306
51.297518	43.514461	-2.587647	0.228797
-8.293612	-9.382093	-0.231443	-4.369024
-28.099307	7.712918	-0.400912	2.360796
33.614446	50.253908	1.02911	4.782616
29.126012	-65.515472	-5.574404	-1.018692
-6.657864	-43.643617	1.584759	0.763869
9.485318	37.461607	-2.423331	0.445952
40.833211	-77.294634	1.754001	-3.159091
15.521958	-36.147569	3.876969	3.693502
5.889023	-11.611171	0.048476	-4.029821
-2.37654	10.720456	0.10499	0.747986
79.677103	47.719574	-6.547209	2.46202
59.599292	-42.384349	-2.135193	2.526825
66.683568	-4.673514	-0.41709	-0.604877
16.283913	-20.97976	-4.082633	3.430479
-73.454769	-7.498953	2.42145	-0.870458
-15.311706	-66.063172	-3.886489	-0.088121
-58.793529	-5.257324	-5.127599	2.459115
-16.635422	-41.87773	-0.525594	1.436893
56.592473	77.459337	2.831096	0.13478
-75.0393	-29.681318	2.828518	4.233319
55.366402	-68.357869	-5.667217	-0.422243
-29.866535	-51.755038	-0.055652	-1.669079
37.848709	65.068599	-2.611433	-4.432012
-3.896006	74.896783	2.672232	1.742083
-26.190332	46.624936	4.580273	0.09356
-62.927004	3.828917	-1.310234	0.680969
77.5285	-51.58304	-1.29313	-2.389946
66.465636	66.778659	0.271585	1.6411
-9.412509	76.859901	0.609192	3.258273
4.451466	-33.013232	1.392456	-3.67728
64.839679	-72.728736	2.766201	0.805024
-32.561234	68.3722	-0.148137	-0.98168
4.425427	-21.731667	-0.136737	2.733096
64.243692	17.706945	6.747784	-4.18176
20.808721	32.085029	0.581914	4.286593
-72.304154	58.279738	0.05361	1.218667
-47.953927	-77.144177	1.952385	3.117835
-32.130474	-6.553972	2.137206	-3.232018
48.465505	6.853161	5.148295	-1.010057
3.12501	41.66667	-2.505038	-2.616317
-39.015273	-56.375409	-4.214405	-5.105326
-13.358217	59.817116	-5.568483	-3.613303
70.914156	-49.140575	0.328521	0.195897
50.91219	62.552699	1.242366	4.974935
-32.838006	-32.600206	-3.497254	0.533828
59.121308	-69.702785	0.378552	-0.069952
32.07624	-41.320067	0.82978	-1.96986
-6.296187	-67.094716	0.254419	2.094619
-30.314141	58.54529	4.102087	1.567075
-48.6563	-3.181617	-7.351635	-1.956867
-76.993356	-62.879483	0.254583	-0.681665
-54.238989	-47.341322	-3.336178	0.356154
-20.876692	33.941231	-0.870508	1.310872
66.549444	-42.092305	-2.062908	5.577072
-13.032662	48.622734	2.946842	-0.636779
30.846789	-38.715616	-4.738141	0.009879
56.361609	76.094099	-2.596537	6.864949
38.587774	34.861247	1.097168	2.019276
5.870692	-78.238589	-4.801639	-1.697394
-18.91901	-48.981774	0.49782	-0.550075
-30.314941	13.72864	3.778737	-5.291221
72.407779	-63.703499	1.962384	-4.324436
12.310183	67.210876	-5.964081	3.501647
40.397704	22.38296	3.069485	1.952794
-69.423905	39.932814	-3.005743	0.890003
28.316687	67.345467	0.877692	3.8348
6.998758	7.427612	-1.514656	5.558414
-56.347669	-55.809807	-2.25119	-1.96791
-18.985104	-19.440727	2.28536	-5.796634
32.951791	30.221529	-2.925222	0.536732
-26.212797	11.619682	1.357767	2.647314
-5.660515	25.743724	1.879915	0.583129
-18.733486	-66.279944	2.717705	-2.808034
34.505066	-71.479371	-1.696655	-2.23694
-5.065656	-58.021398	5.972829	-3.231452
-78.504451	34.299865	-4.085662	2.816643
-10.349455	71.991646	-0.495296	0.891275
44.139083	70.99402	-3.122922	2.103886
31.272367	61.332176	-5.086268	2.57638
-58.197328	75.138633	-1.813471	-2.217581
31.085105	7.981592	3.389685	6.097068
1.110705	-63.100325	4.741721	3.98928
65.447942	16.294088	-1.503734	0.492293
10.697408	-19.10274	-0.12268	1.224511
27.023625	-39.824581	0.607	-7.598115
-67.751731	59.849633	7.327687	-1.214764
42.019137	12.360028	4.874351	-1.073088
2.036474	-74.8171	4.006797	0.874611
64.639062	-7.557409	1.046626	2.909645
-9.860945	-52.42209	0.860171	-3.419373
53.874003	-66.041355	-6.752638	4.039398
-6.258326	17.797781	5.144462	-2.205687
-10.035597	-17.328094	4.339129	1.317376
-38.42026	-17.00705	0.546938	6.74757
-27.29753	60.17306	3.084011	2.12205
-58.934378	76.574625	-1.831901	3.389778
43.473195	40.732034	0.157633	3.302919
43.377583	-41.801905	-3.713111	-2.542659
69.361992	-70.813866	3.591408	-2.496777
-16.140442	-38.476931	-1.690983	-1.450572
-14.456789	53.290435	1.891456	-0.993
21.7498	2.804577	-0.300922	-5.506483
4.177393	-77.232169	-0.791424	-0.90095
65.306573	-49.187457	1.345747	-1.150702
43.841231	-19.312462	6.333106	0.448313
52.421198	62.984428	1.406247	-0.181523
38.490486	-10.382298	3.317674	1.831936
16.505955	76.425975	-2.660601	2.981647
-33.033611	66.635641	-2.672233	-2.105256
-62.07313	-23.043515	0.187085	0.663169
-73.775041	-0.414982	0.505086	-0.636044
9.762271	-70.772258	-1.210943	-0.293305
24.236075	46.380679	0.320891	-0.784249
44.438203	-79.833685	-3.344604	1.087464
-29.969109	-7.580598	0.305746	2.879871
-70.840211	-12.27539	-0.160997	-0.417616
20.219679	-42.051043	0.465462	-0.076039
-28.851875	-54.376275	-1.01766	-0.521171
-58.905258	45.762114	1.231478	4.557063
-9.963037	-66.398149	-5.494574	-4.547707
-60.634193	-29.312417	2.660025	1.085049
-8.679846	-34.850652	-7.057014	-4.172304
58.845495	69.602738	2.153855	-1.77334
-44.663838	-27.869103	-5.677104	3.482388
5.131393	-57.207421	1.774761	-3.358421
1.166927	13.856683	3.804564	-3.32856
7.957824	-49.700299	4.868516	1.961584
-2.980403	-75.389223	-0.80807	-1.515214
-4.692063	51.161925	-3.064284	-3.077065
47.034334	57.586822	2.56624	-3.097379
-48.003614	-56.176085	3.48677	2.827044
-67.200097	76.453516	-0.127053	-3.094074
8.807365	30.01001	0.358389	-1.171122
-25.487573	56.847351	0.036945	1.89084
49.86277	-1.941731	4.366385	-1.465159
-51.04642	12.79991	-1.882731	3.448559
16.203925	-28.247051	-1.700188	0.4103
31.284479	-47.348407	-1.727311	1.529481
17.522651	60.837072	-4.672711	-2.52368
-46.829297	-47.391799	-2.042341	-2.233867
-5.783448	7.753578	-2.537486	1.93931
59.606015	49.666422	-1.265967	-2.369622
-22.783694	73.656275	-2.600642	-0.28554
65.730977	0.371968	-0.719394	-3.710606
2.618513	15.472442	-3.878852	8.424451
-56.117453	11.661947	1.411413	7.643949
37.030777	71.466167	-1.49499	4.273813
-39.490677	57.597466	-5.391069	0.648059
39.667939	56.270988	1.501281	3.082808
-27.292633	47.340862	-6.162302	-4.373308
-13.414732	52.090516	-1.613811	-2.338059
-53.789552	-16.436419	-0.325407	-1.263064
-75.699913	46.875924	-0.147696	-0.309398
-13.879272	-71.823058	-1.141621	-1.405721
-32.593352	-37.716471	-2.066593	2.857576
-12.465067	-69.671064	-2.945906	-5.071262
66.296135	27.937709	3.34694	-2.755766
-50.729536	5.839667	0.228545	1.736587
-43.722937	-20.734171	4.835793	0.157744
-29.712884	40.269761	-4.297656	4.485446
-76.145767	-1.381871	7.724267	0.80956
5.715435	39.770331	-1.538267	-0.051312
-10.642118	-43.64	-0.77114	-3.314492
-25.067948	-57.514602	-5.227974	2.298245
-73.041778	-60.557555	3.828232	-0.312569
-64.50183	77.024806	1.577529	0.922412
-40.816489	79.960388	3.349691	-1.343306
74.843366	-41.975015	-2.934728	-0.709899
-79.747957	-50.336502	-2.236703	-4.361065
-5.209595	-65.810318	-4.637271	1.831475
-73.53876	-42.425571	-0.791901	-0.253242
-70.371528	57.431162	-0.792323	-1.636217
-4.120676	-59.12483	5.872484	-8.30819
50.251905	79.590654	0.834982	3.922669
-67.927983	63.413872	-2.249399	2.081949
-75.870558	17.088671	-3.179207	3.643299
-24.553108	-68.237137	-8.107796	1.418802
22.750724	10.418719	4.074741	3.219036
-69.303262	-65.062808	4.279813	-4.931709
-57.642669	-67.610028	-0.681101	-0.150863
74.736396	-33.540626	2.541597	-2.887627
32.81264	64.717283	0.486611	1.313091
27.418039	16.044686	2.574055	-4.047127
33.014933	15.876285	-2.908031	0.978967
54.752121	25.881135	1.399691	1.543489
-62.403065	-49.261267	0.766446	2.086517
-27.660551	73.15638	0.261804	-2.712378
66.663322	-37.530419	-0.947579	0.145656
-12.040589	-63.196733	2.0748	-1.8991
-38.968289	-75.125214	1.232636	-0.718438
58.610949	-53.605789	-0.820659	-4.605951
-26.112537	-12.234108	0.925595	3.190521
55.02052	-72.539498	7.079029	0.622062
-16.441196	-66.76391	-0.214535	-0.112669
73.50234	77.014534	-0.381709	-0.612918
22.682595	-29.7919	-1.819672	-2.323212
78.273784	-46.451589	0.67523	1.723658
68.478956	28.401526	0.448624	1.166943
61.97125	42.33358	-3.295093	1.84293
42.564397	-35.625799	-6.114043	3.330056
-49.183452	70.552865	-0.937794	5.857542
-35.159431	-17.311125	-8.089487	1.332878
-78.174507	-28.339128	6.437325	0.059941
-18.005743	-49.615629	-3.187065	0.399705
66.381324	-77.662071	-2.788282	-2.327412
36.467004	68.836569	-3.04224	0.392389
-27.800846	-10.685938	-0.350053	-0.367144
34.066555	-69.41861	-1.773712	-4.36041
29.645428	-46.161954	0.322396	1.256124
12.51702	76.70266	-1.72331	3.995494
27.541983	47.052292	-0.712317	1.216451
-64.661718	-77.452171	-3.151144	0.190393
-66.421699	37.819015	-9.910894	-0.166692
70.000521	-49.528018	-4.539875	0.940186
28.512769	72.845137	0.026483	-1.173631
72.090303	-30.590096	-0.426473	2.163902
2.620842	-66.08899	0.317754	-1.047117
66.729373	-29.540499	-1.755407	-0.47196
-50.099471	-6.023322	-5.401015	3.142355
44.008782	-3.067361	-0.972069	4.437966
6.734464	68.398797	-0.403117	-1.676397
-20.498843	-7.48542	1.084234	0.901874
19.345828	-11.698455	-1.04307	-2.471393
16.570265	1.400116	-1.561405	2.086264
-74.225287	3.814172	-0.681982	-4.571913
-48.262726	-5.179013	-6.322555	-1.581235
-66.955698	8.617993	1.271365	-1.402939
52.308721	-26.418359	-1.067862	-3.965686
-36.481277	-10.679547	-4.162987	0.607482
63.475167	20.790296	-2.795286	-0.115552
-9.696175	-32.877713	-10.573104	-3.172821
4.332843	20.968326	3.914394	6.94177
34.308381	15.333102	1.326835	1.638239
-10.706981	-46.373686	-0.613967	-1.182583
-3.638188	-5.943842	3.088097	-1.552988
-19.398122	51.756492	0.67627	5.461003
63.757169	-48.011635	1.746535	-0.019332
27.750723	68.298512	1.912686	1.821831
-46.715737	20.351425	1.099278	2.555957
17.979758	-67.61403	2.155866	0.979784
75.115608	36.483822	0.037356	6.092527
11.678201	-26.146613	0.71806	-2.039288
47.531754	56.253594	6.539306	0.985048
27.864153	55.336138	2.649073	1.443907
64.165771	-5.152062	0.357421	3.985188
53.004136	-67.819903	0.093498	1.87501
35.402277	67.155394	-4.214946	2.541091
66.919902	63.112358	2.174718	0.411963
23.112788	-50.426584	1.408518	-2.597525
77.376473	45.347465	0.900898	-0.028502
75.418614	23.570553	-1.820302	-1.240918
53.153618	58.324985	0.294121	-1.053142
9.215755	31.752734	10.170147	0.180266
64.875201	-35.246094	-0.005536	0.234129
67.584229	-79.497349	1.028675	3.702447
37.738497	-61.875971	6.210234	-0.992781
-7.35156	-52.37058	3.748726	-6.538177
-60.099528	6.594573	4.119054	-1.759585
46.20062	14.782228	1.945137	-1.129334
-55.185889	67.66558	2.732383	-0.409933
-4.151287	29.947321	-0.080497	-1.548494
-5.060192	60.887056	3.966158	-0.076609
30.59809	22.497382	2.961579	-4.244102
27.500382	-24.461229	-2.876418	4.887036
-34.389116	12.855313	-0.282098	5.917223
13.172048	51.515676	-3.04889	0.147602
-79.438056	6.571473	2.375511	1.428664
-42.43918	11.793254	-2.243807	-0.461556
-29.158265	-40.00338	-2.508603	6.869857
-56.50292	17.648091	0.76671	2.607315
-77.28591	-30.148733	0.616372	-2.205185
11.205645	-64.723567	3.095344	-4.540998
-5.705652	-41.199017	-4.951929	-0.767014
-61.093891	-31.853976	-0.233779	-6.564343
52.86959	30.842329	-0.124991	0.27144
22.190979	-39.226735	1.119686	-2.547679
24.971319	-73.51389	-0.597174	2.957471
-62.72117	-27.505482	-3.152407	-2.466603
-39.313247	-15.54264	-0.225868	-1.116424
69.576575	-40.326063	0.068905	0.241579
-9.606176	66.912722	1.035838	-2.300311
-40.740872	-77.069594	-3.200217	2.910334
76.622917	9.715371	-2.315155	3.167253
-20.883911	74.223452	-2.55039	-0.223142
28.001068	60.917368	0.575818	-0.923
-4.653577	14.908654	2.357045	-1.570581
-71.579759	74.645033	-3.283851	-2.275484
56.235237	-10.737243	6.431017	-1.975742
-32.528584	6.530138	-3.219634	2.507211
77.845311	-77.578586	5.154188	-3.199265
54.776665	72.720289	-9.579198	0.528549
-34.544798	46.983511	0.824793	-2.645002
-50.119081	-56.312624	-0.620653	0.697987
-56.36724	-27.721391	-0.837241	1.710905
7.299994	36.705743	0.235841	-0.313387
-75.340393	-74.723069	0.088025	-6.850051
-71.808904	-14.559865	-1.044774	-1.404654
-48.811054	21.391305	5.414229	-2.140902
33.909347	-48.004307	1.433566	1.242185
-62.160817	-68.205855	1.836158	1.093203
-14.013477	-14.713316	1.7011	-4.326613
28.372993	-17.118261	0.506753	6.215906
3.382872	66.610683	-5.520601	2.36463
-18.660121	-17.210357	0.73309	1.727817
29.750915	78.299561	-3.908411	0.6713
47.208288	-64.915642	3.895022	4.590133
-7.444287	1.959305	1.060102	-1.077942
41.856496	15.764361	4.65783	-2.209096
-44.749558	-44.169954	0.604813	-0.073404
40.302782	-61.530382	4.400162	-0.206993
-34.838276	65.825927	-0.467252	-2.364889
-64.926122	-4.273305	-1.38055	3.971863
-17.687057	2.087168	1.174429	1.018325
7.627508	-10.001903	0.459053	-8.007402
-24.857319	64.261518	2.521758	2.494954
41.225407	1.324833	-2.187228	-1.657993
38.76357	-49.961315	-1.366674	3.848802
59.807348	-1.830195	4.175977	0.785753
-35.468373	10.296417	0.556133	3.070603
6.713782	71.318524	-0.269006	0.044571
17.349708	73.437143	1.09844	-2.364966
-12.439673	13.05824	-1.246424	-4.255971
-13.565528	56.678743	2.141163	0.227643
-22.056595	61.325049	1.88131	1.100935
-15.184701	-22.515159	-1.000536	-2.166347
-72.930505	40.503101	0.258682	-0.17289
[truncated: 8,001 more rows]
