# Supplementary material for: Self-sustained frictional cooling in active matter
Source: Nat Commun. 2025 Aug 6;16:7235. doi: 10.1038/s41467-025-62626-9 (PMC12328619; doi:10.1038/s41467-025-62626-9)
Supplement: Supplementary file 8 — Source Data [file 41467_2025_62626_MOESM8_ESM.zip › Figure_5c.txt]

# Columns: x	y	vx	vy
55.038115	35.509713	-0.068971	0.018359
-41.266298	13.340825	-0.722561	-0.263857
60.468443	-10.712275	-0.727979	0.254064
7.994684	-54.389981	-0.109172	0.161121
-38.541012	-59.683343	0.238262	-0.438258
-61.504871	-52.295652	-0.857488	0.887482
46.437478	-33.187314	-0.775378	0.350215
-9.591189	24.983176	0.148175	0.074679
34.724792	-19.086549	-0.387288	0.38399
-54.728289	40.394677	0.928474	-1.017778
-51.574858	25.175076	-0.255606	-0.085739
19.077461	12.779449	-0.106549	0.161316
57.313881	32.701403	-0.124499	0.451456
-20.144606	-61.528146	0.151775	-0.188495
-65.498371	-60.808009	0.523397	0.621274
6.367296	64.66632	-0.69836	0.541408
-10.351205	-56.192756	-0.143898	0.071481
-12.999134	-4.177459	-0.081975	-0.100175
12.755353	-49.622214	0.188454	0.628711
-49.990223	0.132946	0.068037	0.164798
37.380672	45.418822	-0.522887	-0.639444
-26.988795	-10.758337	-0.189033	-0.105147
-48.365473	5.352284	0.234328	0.19889
-8.066552	60.810845	0.805654	-0.210024
-55.463478	-58.679437	-0.662083	0.714155
42.161068	-36.031695	0.435419	0.14827
45.986181	48.471059	-0.907421	0.12192
-18.413348	-10.925124	-0.729585	-0.205115
30.546561	44.737484	0.022891	0.107825
-36.872268	60.053234	0.184166	-0.194221
-31.10245	40.139232	-0.099631	-0.411451
-3.776613	15.827908	0.035707	-0.216075
61.822967	-25.060867	-0.639939	-0.156393
4.550221	-1.86866	0.317473	0.413167
35.253378	65.603844	0.306141	0.993561
-16.665932	-12.22838	0.321469	-0.118326
-43.998864	48.083442	0.275422	-0.120591
17.939395	7.546046	0.012824	0.078324
9.250278	64.386359	-0.382016	-0.307783
-33.718381	-25.606221	0.826598	-0.036585
32.173891	-61.341947	-0.012129	-0.366675
29.048602	36.598589	-0.054198	0.029196
32.902291	44.369282	-0.377629	0.20176
-9.308844	43.728564	0.37039	0.557989
62.922103	-23.204674	0.523771	-0.007548
30.228721	37.07268	0.171396	-0.09473
37.205285	17.600124	0.035425	-0.183776
-61.398073	-57.877591	1.463683	-1.262145
-36.092529	36.001034	-0.033218	-0.053023
17.777904	11.568291	-0.346704	-0.067949
-28.908548	-51.284494	0.173655	-0.537076
20.808435	-13.245697	-0.118981	0.302582
-46.419391	23.991742	-0.857877	1.242599
64.996933	-24.193433	-0.070199	-0.295739
-23.199096	-65.708981	-0.193782	0.117344
22.237761	65.642758	-0.146366	-0.421627
-32.699026	-51.230567	-1.003308	0.075806
60.50298	44.481215	0.810422	0.362995
60.787177	-52.608199	-0.025869	-0.121202
3.361724	-15.266196	-0.156403	-0.358212
11.47167	40.345212	-0.113865	0.054094
-9.082297	19.03613	0.45261	-0.367093
-25.302927	50.650213	-0.024502	-0.362805
-14.862596	-63.485044	-0.354191	0.014943
-22.276538	57.329462	-0.073798	-0.139295
-62.646228	50.996374	-0.054866	0.328552
-22.465754	-34.132248	0.241948	-0.199361
2.422155	-49.097477	-0.39231	0.087373
-28.321544	-3.147547	-0.083443	0.223507
-62.104209	-10.398051	0.260976	-0.276606
-26.825633	-34.712859	-0.323221	0.060213
24.735527	-51.276349	0.79198	-1.048225
15.003897	62.392289	0.930253	0.603444
24.558535	44.034478	-0.829893	-0.339029
39.047864	-11.604584	0.234923	-0.134136
27.150192	36.964666	0.602104	-0.189845
55.864108	24.825392	0.05272	-0.337532
-38.123631	-24.786387	0.025784	0.293156
-28.435293	27.943634	-1.954388	-1.661318
29.973169	-10.484461	-0.034144	-0.260087
39.466996	51.121944	0.083702	-0.436845
-47.581795	62.434467	-0.12809	0.555896
13.349328	53.659375	-1.333368	0.020816
40.522506	56.086194	0.193863	0.36897
-43.511792	-2.974457	0.18156	0.019284
-36.1955	-19.759796	-0.422357	0.115655
-54.095882	-36.241054	-1.258931	-1.932919
64.836617	-17.941238	-0.098151	-0.656319
-41.545602	49.658156	0.032921	0.258741
17.078189	-3.434337	0.220835	-0.319876
-61.583814	1.695008	0.415028	-1.361578
16.578687	-39.461302	0.08183	-0.006791
8.351421	31.225182	0.193118	-0.123149
-42.190682	-62.96381	-0.961392	-1.031994
33.552487	13.662198	-0.023857	0.62437
38.349126	-23.231624	0.709876	0.116763
11.824578	-26.727844	0.31059	2.164528
9.819863	21.264189	-0.076493	0.038669
-3.650529	-49.940941	0.187576	0.665313
64.001311	-5.860064	-0.134528	0.808823
-10.458569	59.201702	0.450896	-0.138091
-38.544691	10.893588	-0.529973	-0.507525
-59.225349	40.463112	0.442741	-0.139024
-5.416845	26.210009	0.472986	0.272848
50.385004	-8.597243	0.077557	-0.055333
10.065709	-1.722498	-0.304122	-1.201536
62.529343	18.632561	0.51128	-0.134734
47.117765	62.142988	-0.040208	0.081246
5.212394	-16.446913	-0.055213	0.230811
-2.304718	-12.537602	-0.301003	-0.053133
18.348574	-26.841083	3.727928	-0.188125
-28.86664	57.397214	0.129227	0.144276
22.698626	31.219727	0.026917	-0.215599
30.625171	60.758554	0.241587	-0.588438
-26.672009	-56.089443	0.062441	-0.140375
-9.57339	-26.282745	-0.147063	-0.008319
24.408763	53.921471	-0.248464	0.542895
40.713804	39.583747	-0.06598	0.241207
54.045764	5.612305	-0.068018	0.205866
-36.140569	-40.617468	0.06086	-0.049313
-8.110926	-17.604072	-0.296978	0.299855
-22.255609	-5.874601	-0.115768	-0.037928
22.423852	1.753782	-0.105966	0.168692
24.749747	16.711227	0.224166	-0.054996
-60.854488	54.044987	-0.761972	0.178245
-51.045889	-47.581357	-0.48747	-0.135217
-0.175525	-36.392576	-0.043366	-0.035181
56.124247	-20.110783	-0.336401	-1.033826
30.849369	48.83611	-0.19759	0.27447
-1.669026	-27.009446	0.011589	0.079384
0.504668	10.093675	0.572205	-0.045924
-10.655862	-54.103611	-0.056743	0.050302
16.730487	57.154152	-0.205997	-0.515215
10.97917	26.307672	0.306927	0.031875
-53.340121	57.100658	-0.630398	0.688687
4.35126	-55.754801	0.093931	0.160435
-61.890206	32.824919	0.144506	-0.120141
-54.862025	13.050369	-0.183749	-0.07614
18.29661	29.798106	0.232638	-0.24033
-46.52218	27.98496	0.087738	0.072826
63.451256	-7.152279	-0.731893	-0.249039
58.759508	46.555149	0.133876	0.170816
-0.370171	31.35202	-0.097855	-0.05247
-57.725608	52.225935	-0.060937	-0.413404
59.554775	19.988174	0.265289	-0.764544
60.468685	-16.500696	-0.360764	-0.641601
49.681999	-32.282409	0.578842	-0.06404
22.425299	18.415664	-0.091923	-0.06384
-39.142998	53.373553	-0.068415	-0.069103
-64.153043	-60.520181	-0.241388	-0.110993
-7.261664	48.524945	0.250164	0.834869
-2.359102	-14.971026	0.188358	0.235117
10.92285	-59.379039	0.229457	0.214836
-28.479621	-56.56449	0.017782	0.336089
11.190249	-32.297472	-1.49164	2.187597
52.833559	42.951522	0.0995	0.103437
45.07417	-34.94019	0.152155	0.032745
-35.695533	65.881002	0.110231	-0.162697
-44.524473	-38.969672	0.117739	-0.669714
61.804325	17.049407	-0.564619	-0.222203
49.435462	-7.19442	0.274903	-0.027655
32.580718	1.319529	1.005153	5.70798
-41.832361	23.072551	-0.096114	-0.115872
54.051706	36.621823	0.531623	-0.607508
-9.917825	34.535077	-0.001968	0.073075
-21.218531	20.13774	0.225806	-0.142169
3.58444	-30.996309	0.163198	0.75454
42.326342	-56.696709	-0.166468	0.929324
-1.197203	10.345413	-0.373398	-0.050508
9.40924	35.359087	0.455404	0.13377
46.628223	13.175359	-0.24844	1.539946
-58.336169	3.623069	0.600336	-0.284883
50.558576	-24.737518	0.373542	0.074528
25.162503	38.23554	0.651821	-0.213216
-6.493584	45.143117	0.145592	-0.093326
49.057807	51.816624	-0.149415	-0.404311
-12.666891	48.27336	0.248357	0.088357
50.094104	-35.604066	0.474337	0.35585
61.978323	-57.326687	-0.062513	-0.328828
58.966088	-35.40785	-0.050197	0.091042
21.343555	40.172381	0.123857	0.031228
28.575812	-45.541236	0.60162	-0.305083
40.115036	-44.260748	0.156564	0.037514
-22.896329	17.469587	0.214547	-0.142186
-35.476944	-51.279685	-1.927867	0.256424
-63.232288	-25.714397	0.308013	0.157405
9.89793	-62.123788	-0.110611	-0.12193
19.516093	37.568445	-0.032704	-1.072083
-19.736812	-46.317044	0.006188	0.038912
-15.479898	13.661975	0.355104	0.216632
-3.520896	19.205178	-0.260157	-0.312268
10.559615	12.077687	1.104356	-0.676911
1.673776	18.058012	0.540614	0.833599
21.540912	-52.659444	0.03631	-0.033772
-53.251877	60.747619	0.744255	0.651978
-58.697008	-21.390008	0.794657	0.218109
17.435564	38.567103	0.126663	-0.024043
15.172366	-52.63403	-0.524097	-0.050443
-30.414543	-65.643284	-0.033551	0.160565
6.281377	-0.039094	-0.167593	-0.329546
30.756956	24.376383	0.014839	-0.62947
48.39724	-38.542195	-0.080865	-0.297298
-46.019743	3.367823	-0.39637	0.043109
-13.324891	-32.28818	0.678818	-0.254169
58.111373	-29.69992	-0.087249	0.494471
17.105534	51.381277	0.032034	0.115524
38.610607	-24.514232	0.160268	-1.077401
42.52928	63.393121	-0.00444	0.006488
-10.014516	-57.254398	0.241641	0.141421
-3.529626	-33.306292	0.320665	-0.223904
-19.690677	20.285606	-0.209467	-0.092727
40.21355	32.989256	-0.506352	-0.094469
49.092441	-41.887563	-0.341574	0.151236
-29.096387	-11.211876	-0.427673	-0.91686
-48.158922	21.452812	0.006158	0.282771
60.709842	-34.985412	1.191665	0.20518
-5.709639	-38.439336	0.014817	-0.523651
27.370687	34.766741	0.240688	0.035678
-61.89486	-30.733541	-0.19257	0.067311
58.384715	-33.154643	-0.104597	0.121707
47.57248	13.889414	1.17225	0.969938
-4.322772	-15.049402	0.349521	0.032931
52.4689	1.938244	-0.308045	0.472789
-17.458452	6.78717	-0.125993	-0.797046
-7.659362	-9.668489	0.181698	0.009611
-36.263614	-6.633781	-0.672227	0.434517
9.061229	-59.283129	-0.001162	0.090774
12.515677	42.041777	-0.834034	0.076013
45.872575	6.558777	-0.168504	0.560494
32.63909	33.565657	-0.090441	0.119284
-23.873737	-7.585063	-0.563975	-0.139959
-64.093701	-23.611771	0.105616	-0.353421
37.749894	58.132011	0.049702	0.597409
-10.145158	-20.228078	0.284178	0.073307
64.285431	21.345229	0.044111	1.219991
33.808389	-33.404279	0.237045	-0.361076
5.195118	40.547205	-0.928731	-1.138279
-5.059172	53.49248	0.157778	0.211711
-61.13572	-12.594873	0.594817	0.164731
63.819688	7.031673	-0.195059	-0.133991
26.728891	-23.498595	0.138467	0.016526
-41.602787	-58.592349	-0.240394	0.006515
53.635807	-42.824654	0.278023	0.594432
20.028557	-27.385558	0.150063	1.830874
4.447339	-3.798755	0.032956	0.093433
-9.323397	-19.458089	0.062969	-0.000458
-13.551904	14.342756	1.916803	0.731242
-8.858237	-48.808683	-0.224776	-0.052644
-40.547924	58.585407	-0.37627	-0.329731
-29.076771	-35.378117	-0.07134	0.545616
-11.137858	-12.865227	0.026341	0.022341
-65.682118	-32.356797	-0.082896	-0.283626
50.011553	-41.114439	-0.407624	0.085747
7.038458	-49.668217	-0.028987	-0.131102
17.289765	27.502	0.070257	0.177476
-53.892183	-1.705512	-0.336017	0.562693
-52.403248	34.83483	0.414575	-0.066433
-55.027798	30.003968	0.070737	-0.174348
-1.447243	33.089163	-0.255859	-0.486093
25.286107	-33.267237	-2.943169	0.219763
-61.322669	31.903666	0.1526	-0.215699
39.030641	-19.633259	0.679567	-0.123189
47.450712	-60.443555	0.090078	0.177973
-47.212197	-25.261991	0.179122	0.102239
25.743044	-27.953232	-0.024992	-0.425178
37.821056	-46.700712	-0.134355	-0.515613
-55.961822	-38.690586	0.137705	0.044114
-51.420822	38.866976	0.356959	-0.295585
-49.754568	-39.116588	0.082315	-0.255727
-12.215936	-10.926435	0.086894	-0.296793
59.445521	-50.376753	-0.646066	0.542665
-4.292313	-31.240038	-0.081826	-0.405485
-14.42136	51.433384	-0.311133	-0.372023
62.454572	-28.410267	-0.006646	-0.016645
-57.953611	-27.216795	0.043474	-0.545995
46.153296	-25.504841	0.205309	-0.378119
13.257649	-7.811522	-0.007913	-0.021346
-15.655664	-6.727604	-0.245709	0.198526
51.690632	-38.65322	-0.874258	0.184288
-15.554688	-57.619829	0.347741	-0.108319
12.877295	32.393725	0.733892	-0.430497
-40.420936	-7.479257	0.755259	-0.099943
53.395599	-58.265931	-0.198803	1.138828
6.948525	-58.789263	-0.201821	-0.067318
18.977379	54.060665	1.526615	1.270789
39.655606	30.778018	-0.187971	-0.089172
-14.253632	6.353833	-0.192294	-0.471134
-55.022914	37.060209	-0.46986	-0.320865
5.801082	58.457952	-0.618982	1.140161
41.674818	37.050219	-0.062241	-0.105219
-44.488792	-24.882204	-0.571306	-0.240911
-34.977404	23.791232	0.058008	-0.173773
-47.645443	-14.831158	-0.202298	-0.35814
59.316427	-64.005841	0.428324	-0.237618
0.540137	-4.168678	-0.251652	-0.207096
-49.70773	-30.750025	-2.61364	1.826787
6.422169	42.110057	-0.23824	-0.403923
-52.370837	-45.127787	-0.271036	-0.693909
-31.093365	57.431567	0.161189	-0.26131
-63.987732	60.134536	-1.937238	2.179226
-31.927409	-57.325824	0.316833	0.007546
64.76626	-21.934672	-0.016697	0.016729
59.802157	-48.216441	0.130804	-0.166459
-57.380969	30.571608	-0.220139	-0.106565
29.144718	7.634348	0.23783	0.099969
11.942149	-48.057393	-0.214055	0.106467
50.310617	-30.024739	0.330379	0.128491
17.510671	-18.554062	0.356619	-0.863204
-48.268683	49.592513	0.129406	-0.553192
-15.59499	60.489451	0.336545	-0.064713
-60.15482	19.415698	1.042525	0.613725
-23.220552	65.163421	0.039261	0.020592
-23.296392	-35.367661	0.053899	0.305423
57.395471	-26.966191	-0.68349	-0.363468
53.82715	61.892675	0.299327	-0.913442
7.609406	5.846829	0.188188	0.524774
58.927182	10.878657	-0.247588	0.069418
44.430315	-65.711671	0.19165	-0.114344
-18.956922	57.082301	-0.011405	-0.107066
29.508196	13.874162	-0.009568	0.000389
-40.477567	-28.234449	-0.310324	0.956195
46.499095	-55.970377	-0.307786	-1.319743
28.828979	-38.084444	0.136976	0.068818
22.945647	21.307179	-0.417453	0.532985
-53.420937	29.891986	0.335077	0.27815
37.659275	31.748743	-0.417912	-0.069059
18.636407	-30.512157	0.103729	1.649733
39.374241	-56.23629	0.265152	0.302854
16.601504	-44.259994	-0.300059	-0.432626
-6.598463	52.224501	0.420986	0.338189
11.592388	-25.739778	-0.109291	1.615019
53.116092	59.384968	0.401316	-0.359143
2.898959	-39.99818	1.55522	0.428283
41.2358	-52.39705	0.085073	-0.684405
-61.466079	50.822744	-0.051886	0.0858
46.903976	36.47548	0.24699	-0.6316
-44.473767	-48.162346	0.01201	0.30765
35.348971	43.578688	0.149631	-0.666403
-0.49322	2.989666	0.140749	-0.101921
8.33154	6.722787	-0.660755	0.039858
-47.809195	56.939891	1.159402	0.440089
-30.97599	-61.330704	-0.736974	-0.750308
50.549973	32.586636	0.151336	0.437503
-29.33888	32.077307	-0.516927	0.770571
34.962692	-32.591492	0.64759	-0.564509
23.649143	27.660991	-0.207749	-0.000256
14.643949	52.024302	0.496914	-0.08211
33.892292	19.891302	-0.112815	-0.193615
-50.175577	64.104185	0.133067	0.259089
59.868356	-41.111605	0.092319	0.094846
31.239413	33.934807	0.000702	-0.482662
3.689342	-22.714908	0.138154	-0.188889
-25.15101	-59.5229	0.433382	-0.43796
-28.916502	8.658697	-0.263186	-0.61517
8.847867	5.619456	-0.183817	-0.179121
-14.971657	-4.985782	-0.142102	0.180759
22.939357	-37.386927	0.304844	-0.426197
-61.868535	39.156154	0.217877	-0.14961
57.397233	-24.075858	0.081445	0.025961
-60.255249	-16.98453	-0.098607	0.008477
-28.045178	4.613778	0.242931	0.669429
-14.223557	5.137494	0.004063	0.48023
14.898707	-18.765552	-0.368255	-0.013198
-3.57608	32.998341	-0.073594	0.017385
62.951535	-41.132197	-0.135394	-0.076409
48.898904	-65.233669	0.133497	0.239132
3.683742	-23.928559	0.233867	0.049366
42.893425	39.61733	-0.03886	0.218997
-57.961715	34.030552	0.117109	-0.986091
41.184696	-44.013967	0.014756	0.023977
-28.399017	15.774527	1.189167	0.791749
-55.646781	32.093868	-0.738709	0.192367
42.848214	59.022556	0.11647	0.111228
65.44772	-28.23291	0.187316	-0.151286
25.597701	39.260703	-0.134436	0.369808
-15.732775	-49.263893	-0.75352	0.540546
-52.092921	-4.732025	0.306107	-0.35787
45.626534	16.45426	0.357626	0.116512
10.919595	5.172364	-0.085423	0.766254
2.309145	-18.499706	0.310546	-0.163793
-13.198497	26.971027	-0.628984	-0.086387
39.962375	-42.116399	0.2114	0.199661
-11.444606	64.352696	0.374422	0.252868
14.837289	-23.940259	-0.125018	-0.439497
-10.708201	25.825429	0.224887	0.047209
2.860176	46.801075	0.258788	-0.139388
9.290101	-36.358264	0.56979	1.026588
-59.107484	26.278951	-1.031553	-0.037785
-7.603337	-34.102737	-0.060054	0.166453
-28.437771	46.606884	0.401954	-1.338636
-38.879948	24.121167	-0.317489	0.435763
19.285808	55.38441	-0.153348	-0.36752
-42.261677	-9.763376	-0.644798	-0.181347
41.74721	40.060954	0.701476	0.206261
-39.325192	-24.592839	0.160248	0.669736
7.919724	-46.476273	-0.1976	-0.038906
21.029253	2.332581	0.107618	-0.626559
-51.322115	-12.507209	0.173794	-0.170274
29.313761	37.805009	0.255726	-0.195266
5.606531	-4.191881	0.109821	-0.368211
-33.701116	-18.036855	-0.239238	0.227866
-27.582756	-13.194869	-0.068948	0.120941
44.051581	-37.62828	-1.175155	-0.103389
-29.857975	46.635651	0.080365	-0.173709
-43.489519	30.531405	0.350304	-0.341008
-10.65378	-17.235696	-0.007283	-0.010822
-40.674137	-59.854912	-0.115623	-0.266818
-6.351588	-24.883108	0.196318	-0.298219
56.713123	-45.049734	-0.053477	-0.102225
-33.78842	17.735325	-0.026358	0.170857
-19.419798	5.774912	-0.17489	-0.200346
-26.108814	35.824075	0.805185	-0.301037
16.075881	31.278437	0.285665	-0.034868
-30.287494	54.587394	-0.268969	-0.318205
49.125773	40.03955	0.433971	0.920588
55.121418	-42.806278	-0.15523	-0.283825
-42.422306	-5.176586	0.602749	0.07637
-42.114882	56.195248	-0.08298	0.085424
51.698444	50.624473	0.276605	-0.224074
5.496107	-19.79933	-0.753814	0.614452
-33.424251	47.72809	0.112222	0.466671
-52.544277	0.777048	0.678528	0.211138
-45.302037	-59.895556	-0.381381	-0.34003
16.176795	44.11646	0.157957	-0.011238
14.28021	17.707758	0.347029	0.160287
10.772715	54.855536	-0.013158	-0.025119
17.784632	0.671749	-0.210384	-0.120064
-20.825274	35.116774	-0.213893	-0.479872
-60.716006	-23.910939	0.373947	-1.527705
51.759033	-39.794261	0.191877	-0.342612
2.859164	11.943868	-0.851835	-0.389736
32.503666	57.369751	-0.104934	-0.241022
-14.629558	-65.995027	0.514478	-0.610065
-42.780486	-46.480423	0.037381	0.189757
-31.74814	38.227096	-0.887938	-0.0001
32.041775	-5.929037	0.248134	0.791891
-65.057223	-41.539787	0.030262	0.023031
-36.196344	57.238706	-0.08519	0.054986
-13.495794	-2.288911	0.149444	0.195632
-26.226881	-62.413486	-0.187355	0.014137
31.119346	10.358386	0.873114	-1.0364
59.379977	-5.94366	-0.170421	-0.095478
24.677635	18.353789	-0.066291	0.131722
-28.552173	25.179076	-0.11244	0.137429
-14.094012	43.728309	0.098543	-0.008647
-44.280632	20.193826	-0.181085	0.114993
-48.782541	-54.717461	-0.41817	0.24966
-22.762266	62.148966	0.074688	-0.162967
-51.048818	31.213807	-0.014627	-0.137361
1.908725	46.210031	0.219681	0.350095
2.432292	-46.44332	-0.175062	-0.659565
-27.013947	-60.255437	0.31965	-0.438652
-21.244044	-62.138882	0.252137	0.477207
-38.744569	-14.043705	-0.093616	-0.330374
36.176821	52.672329	0.991658	-0.010317
-9.495317	16.922274	0.312535	-0.300786
24.985757	34.999789	0.161649	0.021361
-11.208095	-20.427872	-0.315064	0.007098
-43.991398	-26.113811	0.213578	0.02705
8.554946	45.323984	0.390519	0.398588
-33.998897	23.210751	0.462998	0.066456
-2.489287	-33.616066	-0.157531	-0.01203
60.811829	10.084145	-0.263353	0.305718
65.510318	12.082226	-0.285978	0.132179
-52.525389	15.594451	-0.365179	0.340152
-24.053066	-4.359697	-0.802967	0.552255
19.605455	1.436577	0.07097	0.521358
34.565237	-10.899022	0.289359	0.051864
8.382684	-3.165224	0.050462	0.0022
62.267072	-63.460465	-0.00902	0.020965
65.928853	-23.615569	-0.370281	0.006631
-45.502495	46.166209	-0.067401	-0.413093
-17.11382	28.688977	-0.189546	0.190513
59.236926	-30.110195	0.619591	-0.085771
-59.210801	-44.604016	-2.291956	0.183725
48.183433	-1.510961	0.181587	0.477624
-14.802289	45.7829	-0.054573	0.055684
50.727141	14.095711	-0.500828	0.170391
46.655201	-41.995101	-0.519002	0.257637
40.263609	57.205394	-0.409657	0.237011
10.689814	-48.754775	-0.237063	0.378394
-16.159096	26.521247	0.031533	0.032714
17.583235	42.682937	-0.01086	0.909297
34.529162	63.421212	0.863139	-0.641855
64.548028	-27.57101	-0.06569	-0.107854
-14.110177	-6.990092	0.1755	0.316714
-57.958038	21.235046	-0.178448	-0.070666
58.505312	14.07797	-0.352987	-0.528509
-63.039383	17.756444	0.946042	0.075163
-15.252439	6.922702	-0.431246	-0.17397
54.126057	-41.82373	0.114681	0.365484
28.650365	-18.752894	-0.013741	-0.045084
6.571126	56.12464	1.162469	-0.263228
1.922578	-44.170321	-0.371854	0.02441
51.978677	63.22786	-0.007158	-1.017726
-28.361498	64.354636	0.037977	-0.166471
48.834408	-19.819033	0.112803	-0.058111
41.649778	-46.006705	-0.655663	0.207323
25.137994	63.381453	-0.717016	-2.379826
48.611218	8.853724	-0.186998	-0.039089
-24.103746	5.324966	0.26883	0.117515
-11.741302	-39.434343	1.126466	0.387878
-6.261186	-2.617443	-0.179638	0.103221
-1.029562	-61.160382	0.238133	0.512842
-21.299134	-14.266548	0.255685	-1.152425
47.313702	-31.948242	1.003217	-1.294128
4.223713	-65.020107	-0.089432	-0.574104
37.872396	-45.443898	-0.035167	0.047142
41.151796	35.984676	-0.437508	-0.070218
-39.482182	-9.651319	-0.080709	0.125576
-29.513773	64.477573	0.433211	0.041891
-46.191933	51.125971	-0.005538	0.176124
0.45179	-18.459992	0.204057	-0.021741
5.778663	-13.211268	-0.180683	-0.277813
-42.992056	-44.420014	0.077273	0.228741
35.000166	-41.870427	0.009593	0.140614
25.045464	12.511	-0.086218	0.087136
-44.675837	-15.193616	-0.032641	-0.003073
-30.623701	64.097576	0.352668	-0.063757
34.784289	-46.447218	0.101368	0.282901
-48.381455	54.670814	-0.001662	0.063149
-45.829491	44.020759	0.551128	-0.009868
10.204424	-17.502679	-0.106294	-0.21788
-43.230304	56.001281	-0.026732	0.154306
58.98245	26.566898	0.479601	0.395853
-33.71021	65.736954	0.132242	0.411071
42.707577	-23.74479	1.358293	-1.105169
16.952333	-58.240139	-0.031724	-0.018984
65.204008	61.117737	0.365088	-0.631508
-43.569285	-31.502588	-0.276136	-0.546528
21.525492	-48.933327	-0.464314	0.096988
44.484031	-33.88651	-0.00998	-0.376377
-53.67683	8.841601	0.636954	-0.676286
-49.484503	58.108837	-0.078529	-0.04432
65.636186	-3.207893	0.485924	-0.083483
30.480846	9.487986	-0.181478	-0.591337
40.092819	2.205772	-1.371119	-0.984992
-64.808084	-17.498346	0.463509	0.838812
-23.694607	-31.482996	-0.161009	-0.3519
-0.439458	-8.724553	0.084089	-0.110101
-57.756667	12.935495	0.946896	-0.111318
9.098779	-58.150581	0.161296	-0.53011
3.8085	-62.442463	0.467363	-0.223637
-14.245541	-3.168293	0.250499	0.081958
53.820498	-2.476947	0.082202	0.198267
0.73238	-44.464237	-0.140958	-0.121615
9.412599	65.621635	0.290989	-0.148363
25.29738	8.132438	-0.218354	0.077919
-32.108728	-10.690521	-0.077032	-0.060787
38.265653	-65.267884	0.892275	1.079283
-5.013994	-30.371522	0.462858	-0.311713
54.228907	-56.948484	0.082415	0.612639
5.489676	26.059553	-0.758763	0.964345
-51.664597	-37.865969	-0.740936	-0.737255
-34.745632	-23.762558	-0.130171	0.340593
58.935604	55.101251	0.201651	0.139588
-3.025739	-47.479792	-0.44292	-0.581227
17.416416	-33.757403	-0.924571	-0.840203
-38.16584	57.333449	0.54171	-0.412583
-19.636742	0.368037	-1.025001	0.852341
16.003729	65.279014	-0.079883	-0.054741
-39.560904	22.101883	-0.0036	-0.166198
-11.091196	0.490144	0.606154	0.604143
1.535273	-53.7731	-0.249764	-0.163731
-38.248753	63.093327	0.236293	-0.168608
36.770296	39.583388	-0.055625	0.008958
-12.768822	59.825099	0.807338	0.152618
4.90664	-23.141467	0.283067	-0.082162
-64.382683	-27.390762	0.291908	-0.405245
25.89852	35.830979	0.302577	-0.060297
-0.13484	-3.133381	0.084156	-0.104258
50.365186	26.573393	0.001892	0.008218
18.350931	-64.039804	0.180998	-0.261308
-39.644938	-40.131276	-0.415337	-0.2421
-11.709129	-54.439011	0.14196	0.332982
65.394539	-4.523647	0.081835	-0.468872
46.543513	9.971358	-0.257251	0.324852
29.640473	-25.848844	-0.095616	0.072654
6.497145	43.736882	0.177204	-0.206819
-44.981987	-35.973063	-0.128862	-0.177328
58.328711	-44.200025	0.508955	0.269094
-34.731777	4.763928	1.349035	0.749169
-56.963063	0.155356	0.474596	-0.033552
-3.774314	-17.333522	-0.62881	-0.291451
10.613929	37.169222	0.38011	-0.769614
-32.646497	51.698633	0.136447	0.207453
12.085494	-21.84819	-0.471685	-0.564005
-22.533428	-48.847605	0.228044	-0.158487
-55.444491	59.839313	0.067734	-0.09641
-36.232376	46.420604	0.470495	0.226603
-22.966223	-3.764565	0.447635	-0.025178
-17.718779	-56.110522	-0.022279	0.00782
-6.166281	-35.610042	-0.015769	0.05508
-51.886652	52.030962	-0.206864	-0.013229
36.885919	-35.190734	1.657745	-0.220031
1.930972	-16.302912	0.270291	-0.140326
-62.229734	-26.479763	0.28173	-1.383936
19.62131	45.537797	-0.379972	0.024962
-26.865311	39.950898	-0.969882	0.122816
4.402097	15.219946	-0.077354	-0.545191
-17.213408	-23.131872	-0.348036	0.032748
-31.980236	-5.372915	-0.2049	-0.068819
28.229158	-58.057598	-0.737313	0.747901
52.983615	-32.991937	0.521658	-0.162496
-4.79369	6.446167	1.142506	0.778808
3.398357	50.06601	-0.022682	0.110042
36.482813	61.16541	-0.208326	0.268595
60.086695	-42.211495	0.073903	-0.152963
-51.16583	-5.660983	0.01394	-0.081161
-2.59555	-64.290066	-0.193748	0.171038
51.527205	-47.779926	-0.838603	1.042813
-14.199666	41.751626	-0.499201	0.354303
61.370286	36.947327	-0.519032	-0.496472
-7.39177	17.345733	1.247437	-0.850858
-20.670558	38.730656	1.590513	0.183786
-36.76795	-65.90905	-0.339643	-0.147718
-62.363564	-38.687443	-0.088195	-0.104469
2.017029	-30.253423	-0.038547	-0.0882
-43.145349	45.618954	0.582463	-0.056351
-4.5942	2.403792	0.611823	1.141612
12.636812	28.460071	0.54159	-0.354213
21.242288	-16.854365	-0.329152	-0.297172
38.539408	55.127943	0.162393	0.136099
-60.63439	14.491852	-0.192354	0.093993
33.678667	-52.123551	0.288982	-0.099828
-7.038594	-45.760113	-0.395671	-0.150532
-58.534285	-47.561449	0.21893	-0.542718
-48.247686	36.942691	-0.675937	0.728748
14.637625	29.002459	0.344914	0.223487
0.197541	54.04844	-0.082732	-0.317765
-56.302743	39.00612	0.029883	-0.359539
41.31837	-27.824663	-0.155815	-0.104044
-38.406892	-22.587054	0.434879	0.285595
-44.356422	56.689041	-0.448355	-0.160097
-36.305868	48.483956	0.176368	0.051756
15.721565	-37.364831	-0.136316	0.196483
-1.266738	18.678759	-1.966929	-0.654109
-10.286641	-46.129573	0.228128	-0.187066
7.371834	35.914574	1.126539	1.081544
48.292312	43.446908	0.16588	0.062961
-13.454218	65.546715	0.147795	0.043019
-40.13991	52.882534	-0.00208	-0.008704
43.755307	57.312843	0.248488	-0.166132
39.870932	26.603389	-0.116617	-0.205294
-25.291844	17.507608	0.306491	0.023436
20.646621	-14.76776	-0.223736	-0.905276
25.04219	-10.503105	-0.410672	0.543535
60.478378	42.044697	-0.273776	0.127958
-21.736051	-6.910382	-0.133549	-0.315012
-18.125954	-31.531347	0.163155	0.658257
-20.222444	27.989184	0.300279	-0.677036
51.997373	-4.238983	0.544991	1.302491
10.476453	35.678303	-0.000285	-0.027672
-54.013852	6.981834	0.071746	-0.043551
33.044467	55.976836	1.124398	0.228731
39.158354	-29.73729	0.758192	0.321947
-32.055069	-60.015636	0.039541	-0.148866
19.31119	-53.427669	-0.049592	-0.043081
38.576813	11.905326	-0.391326	-0.334586
-17.726367	-54.872121	0.603676	0.292735
-26.341248	18.104178	0.076984	0.42172
-19.610354	-27.050353	0.461691	-1.234391
33.044503	12.110856	-0.284498	0.246831
49.573956	-38.617509	0.092275	0.129433
7.698445	-42.266075	-0.980682	1.46141
-16.676033	-62.821709	0.185926	-0.638251
-28.642408	22.185968	-0.140848	-0.504153
-36.143377	-11.31407	0.516667	1.021512
35.050491	-14.54631	0.3719	1.216159
16.846855	3.960776	-0.74345	0.065088
28.44034	61.814679	-0.085093	0.032012
8.236238	37.398089	-0.051413	-0.02006
6.937992	-59.894339	0.04351	-0.009143
32.093178	60.838784	0.241479	-0.444625
-20.985636	-65.510249	0.203394	-0.099002
10.666936	-33.4401	0.063768	0.779949
-52.481598	-39.48331	0.582009	0.638903
-22.04663	-42.24147	-2.071085	-0.580071
-24.747471	39.26824	0.669448	1.006938
43.778053	13.032941	-0.47656	-0.819171
-47.177536	33.319054	-0.068535	0.249538
-64.501868	42.498279	0.340244	0.171589
4.948273	-42.726872	-0.130014	-0.823117
-58.968513	-35.530191	-0.133866	-0.237517
-5.34495	46.916599	-0.137135	-0.944572
55.909178	32.153152	0.518217	-0.095972
4.445926	-26.851355	0.022702	-0.515371
-11.399897	54.208709	-0.005246	0.36774
50.281302	11.374559	-0.139212	-0.232935
29.480826	52.800877	-0.127533	0.114989
-59.279034	-11.785113	0.139559	0.200732
11.435279	8.087502	-0.029381	0.317711
-4.68366	38.932489	0.335487	-0.077186
-52.341089	62.823805	0.320569	0.266552
9.309247	-33.948843	-0.532101	0.356114
46.751514	1.288871	-0.029746	0.813007
49.065994	16.868094	0.329857	0.492385
7.25335	39.184036	0.306439	-0.255662
-53.589305	53.426459	0.256616	0.568122
52.105093	-10.575251	-0.00148	-0.011334
-2.519041	27.775707	-1.165029	1.127883
12.206286	1.982085	0.294066	-0.189049
-45.765042	49.195064	0.126081	-0.214448
36.678363	58.884332	-0.081038	0.50848
-13.395504	-36.010774	1.522676	-1.136416
-2.774425	-6.827014	0.195282	0.061082
36.241813	20.38606	0.297195	0.024335
18.299597	54.893554	-0.606757	0.781879
-31.401221	45.542375	0.26449	0.45416
-16.77292	-9.302007	0.339206	-0.270593
-53.784534	22.135392	0.039994	-0.038601
-21.164604	59.398128	0.116157	-0.154311
53.093971	-24.733046	0.135568	0.116729
55.418878	-64.156432	0.812827	0.388442
52.514743	7.259043	0.060112	-0.101202
43.704494	-35.527622	-0.420424	-0.583671
-34.690747	39.541914	-0.132578	-0.128925
-51.717804	49.220738	0.042771	0.086346
64.770273	7.675989	0.198564	-0.24282
4.437448	3.277224	0.175878	0.011125
-25.18406	-62.784297	0.119155	0.10842
52.574905	-25.690238	-0.005478	-0.28519
16.950589	-5.239896	0.24086	-0.494565
-26.532348	53.787137	-0.227991	-0.190341
22.997417	32.289996	-0.220404	-0.356386
43.135736	7.786876	-0.106374	0.487933
55.374141	-52.813499	-0.159323	-0.319459
57.763348	-38.918637	0.12898	-0.88906
61.97752	48.168543	0.425239	0.104663
-47.074776	50.430223	0.335482	0.342718
-10.173851	29.182349	0.268383	-0.152204
-18.883497	50.233848	-0.13955	-0.074967
-17.803569	-34.708839	-0.261492	-0.368219
-32.926905	-19.987083	-0.067856	-0.16193
30.908711	57.315083	0.092719	0.450585
56.768227	-54.892256	0.140488	0.067755
-25.892249	45.673391	0.667879	-0.155413
0.870682	-59.239459	0.836816	1.035565
-44.595459	-10.674016	0.099981	0.254732
54.44133	-47.454346	-0.388966	0.589687
-10.987489	60.9489	0.151198	1.362805
34.119105	33.544484	-0.134483	0.031554
-7.103994	-55.883416	0.312867	-0.140131
44.142219	48.947695	0.033909	-0.00538
64.890574	27.886412	-0.279737	-0.613972
33.944852	27.748312	-0.345876	0.489023
29.015157	-32.052254	0.513971	-0.29623
36.354973	33.50209	0.08297	-0.029754
-59.998451	35.283642	0.051265	-0.040358
65.741428	-44.155804	-0.003356	0.582199
-41.634956	24.333494	-0.191468	-0.770957
-13.450487	-37.11186	0.78985	-0.514143
-46.481875	-17.605644	-0.554129	0.386876
-26.155753	10.06754	0.863777	0.320032
-23.185001	26.315819	-0.212118	0.484883
-56.279976	-6.42133	0.476604	-0.044093
-6.007176	-0.066517	0.537555	0.202136
-25.590072	-14.267518	0.363239	-0.089391
49.789554	-36.976086	0.48185	0.209464
-2.501076	-30.267824	-0.278838	0.294536
12.003975	3.133017	0.171642	-0.027135
33.434085	47.665224	-0.305746	0.428446
33.966972	46.325183	1.708774	0.032799
-51.951823	60.060013	0.026163	-0.255043
-43.675065	62.790294	-0.16334	0.153809
5.096558	24.193244	0.290332	-0.386198
42.954107	9.772546	-1.060804	-0.136525
37.375802	26.785972	0.070307	0.131299
-22.828624	50.726107	0.059955	0.105693
32.356293	-46.217861	0.063444	0.069538
37.810429	8.393111	-0.50084	-0.17893
2.14953	-9.713555	0.001017	0.426614
-15.16681	57.115696	0.033831	0.030037
-3.972619	45.045891	0.49935	0.034606
-5.954832	-3.715183	-0.110861	0.179445
30.190012	-0.610567	0.177788	-0.098368
65.748803	-39.970775	-0.049129	0.010761
34.737904	-7.603506	-0.382846	-0.105696
-1.489329	-49.235106	0.45873	-0.470729
-58.760877	-25.385669	0.461753	0.336101
7.292047	-19.107024	0.010116	0.211664
-26.279724	47.987933	0.444246	0.225903
-7.024716	58.993353	-0.175952	0.070531
-18.245659	40.277149	0.087406	0.360485
9.533477	-53.228204	-0.164934	0.172834
62.757851	45.443931	0.269717	-0.689108
41.366836	27.231383	0.314313	0.035411
-45.498745	34.20657	0.011453	0.238509
-35.894873	50.692935	-0.039706	0.00752
15.623649	54.837882	0.343895	-1.156675
-44.247719	-51.774206	-0.350172	-0.12955
35.907059	38.845287	-0.643024	-0.025067
-12.138146	9.88215	-0.284406	0.227266
-32.866527	-24.147188	-0.202243	-0.179017
-47.51205	-8.895081	-0.415761	0.221814
-54.938296	-38.190621	0.018114	-0.175657
48.112839	36.642458	-0.108316	-0.025067
4.072525	-53.048055	0.219997	-0.239622
-29.95075	-51.821864	0.2237	-0.057329
7.640383	-51.466543	-0.105913	-0.013503
-56.757997	-54.447249	-0.163477	-0.602238
21.062123	3.48661	-0.08947	0.007882
9.715845	45.148772	0.548814	-0.200823
51.930263	26.202416	0.176308	0.496291
-11.830508	52.226595	-0.166683	-0.060317
59.302403	7.34461	0.124102	0.491209
-1.744864	65.24025	0.056908	-0.004662
32.437879	10.580876	0.688096	-0.088459
-44.98205	-7.824531	0.12471	-0.190486
3.276904	53.877203	-0.129639	-0.226487
-9.56444	44.780609	-0.194188	0.413119
54.253575	-38.732206	-0.414997	0.551108
-45.222538	-1.355104	0.268804	0.052906
37.882921	22.028344	0.534299	-0.236305
2.721499	3.495084	0.308001	-0.228131
3.039212	20.22848	0.334131	-0.263564
18.091126	44.854792	-0.399791	0.132618
-61.571929	-14.811079	0.502887	0.168134
-0.586413	40.728154	-0.045969	0.066975
62.597861	20.163838	-0.845136	-0.541423
39.017948	-44.318931	0.345688	-0.34463
33.574249	38.982828	0.188911	-0.461679
23.477868	43.775956	-0.406128	0.419048
1.27472	48.327891	-0.228116	-0.177116
-27.99504	38.300181	-0.467119	-0.042573
3.500899	-20.418378	-1.086629	-0.760728
-19.395937	58.16768	0.164294	-0.19776
54.815984	51.153712	-0.213344	0.318604
5.64337	-8.77656	0.1144	-0.036674
21.691887	29.230266	-0.876968	0.719541
21.390333	-23.288552	0.277208	-0.019545
-14.657837	32.512004	-0.211003	-1.077791
54.45546	2.082314	0.136468	0.181353
-14.362157	-52.895216	-0.567284	0.451568
47.136533	-7.492847	-0.21011	-1.076464
-2.105434	-38.730531	0.595936	0.253014
65.860397	-6.522381	0.46157	-0.04637
11.947518	62.417219	-0.229481	-0.416534
-46.313573	30.785947	0.346467	0.352514
0.697455	-1.195257	-0.045161	0.134528
48.67155	-33.22998	0.405611	0.660152
36.314316	63.855644	0.080967	-0.095351
8.607142	-5.490852	-0.575446	-0.270577
-37.423834	-41.011099	-0.104834	0.78107
-42.072952	53.947433	-0.053719	0.126947
-33.578806	39.778887	-0.035089	-0.698118
23.702467	24.466749	-0.147786	-0.291729
40.765149	62.18685	0.08319	0.361617
-64.483759	31.265157	-0.184196	-0.293179
-64.024515	54.952772	-0.194689	-0.857019
44.124287	21.36173	0.462179	-1.040007
-49.656676	33.522936	-0.23846	-0.172335
65.494604	-31.548552	0.293645	0.058189
-29.613363	-59.52703	0.450479	-0.514754
-60.906746	64.120806	-0.32526	-1.424468
43.536039	8.822693	-0.486861	-0.030432
57.059359	56.854818	-0.26487	0.418489
13.949564	31.09183	-0.078682	0.034326
63.969982	-32.81424	0.35861	-0.142126
25.498013	-1.038865	-0.089084	-0.657548
26.398926	-8.558477	-0.040683	0.175599
-20.987528	25.314409	-1.270158	-0.34903
-32.082055	-0.419171	0.398185	0.499518
9.160067	-18.369934	-0.433248	-0.578227
31.90348	50.384317	-0.421138	-0.172948
-3.88778	47.99506	0.295591	-0.473133
-7.229621	-49.733098	0.175359	-0.075122
-29.808118	-27.287713	0.064804	0.074553
64.712732	3.342301	0.004924	0.422299
19.356522	15.780395	-0.071358	0.071055
-50.263376	20.74646	-0.12294	-0.174172
41.685507	1.17592	2.539228	-2.175862
-38.746631	-27.852392	-0.03952	-0.003386
-64.964489	-21.643291	0.254416	0.001933
5.898505	38.061307	-0.642476	-0.163301
8.127535	61.854345	-0.127422	0.335334
13.670775	-53.973663	-0.051221	-0.251195
37.717498	-19.923535	-0.013179	1.199677
56.718203	-0.188511	0.094314	0.006836
-58.103355	-18.429055	-1.252082	0.247095
-5.159248	-60.744826	-0.537315	-0.231183
14.685688	-54.762047	-0.077126	0.338929
44.126242	52.329865	-0.442285	0.450594
57.52224	-34.31623	0.309253	-1.149097
-35.477277	-20.784897	-0.34568	-0.00731
47.335166	50.416138	-0.193462	-0.354219
-49.738295	43.848975	0.017688	0.006554
57.669715	-54.121497	0.091083	0.519423
-15.700007	21.215121	-0.450676	-0.03547
26.40307	57.110757	0.172076	-1.74166
38.073959	-36.832365	0.226886	0.439515
-19.813334	-57.78742	0.321588	-0.473732
-44.027821	42.279795	0.462757	-0.442435
-20.357547	-53.169317	-0.421511	-0.233661
-12.32761	-34.305917	0.227054	-0.69742
-63.82083	28.143329	0.01197	-0.003863
18.344223	-10.323318	0.224731	-0.196833
-53.823933	-9.075851	0.861011	-0.228748
-39.512251	27.942843	0.295789	0.182545
-25.157436	-1.383582	-0.447804	-0.024704
55.472495	10.735973	0.126929	-0.19711
-46.858802	-13.013537	-0.244748	-0.149803
-30.769317	33.482774	-0.213595	1.310345
-65.534683	27.147492	0.409809	-0.410318
-29.710598	-24.825198	0.646973	0.518786
3.119169	8.163411	-0.530909	0.28908
-61.436761	-20.950273	-1.903901	-0.789937
26.201402	-5.108884	0.083801	0.053115
53.914686	-44.701609	0.013097	-0.306259
-17.151779	11.438742	-0.438252	-0.126285
-27.312657	-59.139877	0.375095	0.203493
18.231579	50.947061	-0.632902	-0.24898
52.03225	59.666552	-0.304005	-0.040828
1.547931	-58.214412	-0.438649	0.2829
-25.384422	38.419505	-0.12619	0.540622
62.218109	-55.040986	0.342657	0.358598
20.842134	48.845931	0.181367	-0.180363
47.800446	6.621838	-0.180609	-0.178525
-58.653381	52.774781	0.256049	0.015672
-60.703	-46.610953	0.405585	0.375822
-11.487011	41.856979	0.247594	0.832071
-4.202908	-16.234682	0.640243	0.966068
50.262047	-34.136312	1.512216	1.38299
-8.615699	-22.83078	-0.155582	0.146539
23.57833	19.963186	-0.028382	0.120036
-14.649498	56.038026	-0.142808	-0.091576
-55.049009	5.887651	1.036983	0.397612
-4.292439	-52.59419	0.278755	0.248224
1.646897	32.566015	-0.107719	-0.035817
47.549808	-47.344486	-0.363246	0.21487
-60.351889	13.13119	-0.363306	-0.007909
-60.207878	-30.38422	0.041944	0.059017
16.653816	-51.636202	0.52326	-0.141343
29.474337	61.396744	0.185953	-0.2372
61.994246	-9.168404	-0.123393	-0.720838
15.277452	-62.304583	0.038598	0.102676
3.681987	21.110182	0.095736	0.21394
15.48744	-39.827273	0.381924	-0.513523
18.773619	25.701178	0.083209	0.184114
40.329476	-41.073919	0.083519	-0.304882
30.465624	30.410654	-0.253628	-0.020233
-37.02473	49.503903	-0.39246	-0.603363
-5.637442	-50.361072	-0.056095	-0.568238
65.799747	54.309952	0.085673	-0.075991
52.059264	4.142688	-0.18293	0.487224
15.93963	33.576648	0.244518	-0.129906
-9.849534	-60.488161	-0.000612	-0.636369
-7.148318	53.176301	0.633776	0.743108
11.609193	34.817399	1.247352	-0.582455
-44.279117	6.591828	-1.120699	1.617999
-38.441832	40.46989	-0.227317	-0.136356
-9.550329	-17.500312	0.052257	0.313915
42.044927	15.822787	-0.023449	0.451424
-51.322606	6.947896	1.14187	-0.52652
-3.844783	12.660053	0.143854	0.024852
-30.984148	-12.534995	0.068657	-0.092987
39.869953	8.565501	1.512264	0.409076
25.046156	4.993783	-0.031642	-0.097888
64.299198	-42.660053	-0.263428	-0.097928
-59.375075	0.431471	0.574063	0.558415
46.832951	4.645586	-0.591694	0.077058
34.800828	64.454617	0.1853	0.414568
-65.983704	43.281529	0.328965	0.371071
-31.642467	59.223496	-0.001215	0.042703
-25.532538	-54.690827	0.082031	-0.546266
35.099661	38.104572	0.058276	-0.078143
-24.979848	-57.340517	-0.335278	-0.225641
28.500296	-44.415804	-0.148089	-0.488003
21.359561	13.662215	1.172162	-0.164586
8.209401	-17.038218	-0.141202	0.733263
51.83153	41.799936	0.456381	0.290938
46.843155	55.534108	-0.090284	0.203227
-33.872012	43.306265	-0.014529	0.193486
28.796259	-26.869695	-0.156228	0.041995
-39.073221	-25.643632	0.372653	0.002723
32.233826	-32.223951	-0.362127	-0.10953
-34.487435	-31.109731	0.469662	0.508645
53.937942	63.019896	0.276837	0.196386
42.823573	44.110235	0.368762	-0.632051
4.340523	-0.741782	-0.108964	-0.666527
13.666373	41.916627	-0.188617	-0.354974
-4.984991	42.224544	0.05167	0.315296
-61.294378	-64.31497	-1.104524	-0.684732
-24.645203	-20.962791	0.181819	0.042209
52.250016	-34.401237	0.322635	-0.181485
-41.998387	30.199037	0.127863	-0.487563
52.739761	-40.308252	-0.369466	-0.522196
34.475096	40.589841	-0.09025	0.065573
-40.972176	-33.977813	-0.105748	-0.048443
21.350887	56.867328	0.184603	-0.289349
-8.426386	-65.826673	-0.104994	-0.884423
-7.014041	-10.556485	0.551415	0.287872
-3.366126	-14.497192	0.297039	-0.080083
-12.385427	35.036141	0.416702	0.114716
51.113335	2.882085	0.148196	-0.070509
-41.74675	-20.202751	0.613591	0.10633
-18.491032	5.003167	-0.026931	0.109223
-62.959174	38.65003	-0.464895	-0.299782
56.166876	-43.334525	-0.270993	0.237044
-56.772551	46.30171	-0.307101	-0.469244
-41.171553	-9.653694	-0.051027	-0.184577
60.701385	-44.64483	0.045444	-0.059895
-4.89752	-17.077777	-0.538786	0.276666
44.745026	1.926617	-0.242866	0.22676
-34.849268	-25.346955	0.002308	-0.522805
38.050287	-29.696209	0.960917	0.147235
-1.338737	-52.485568	-0.447595	0.311104
53.034604	32.554356	0.121301	0.802425
30.534125	28.442014	0.20203	-0.80296
13.382429	-51.891012	-0.40178	0.262164
-39.033852	-65.285931	0.008618	-0.040639
-41.984816	63.267776	-0.159086	-0.350747
-8.481036	-26.323218	-0.029922	-0.35727
-0.301406	-13.242191	-0.094596	0.121477
-22.696178	42.994859	-0.239219	-0.229654
-4.00918	60.445762	0.042608	-0.225539
-46.695991	-1.480865	-0.044974	-0.15204
62.9748	-33.391274	-0.151843	0.327754
17.862969	28.791223	-0.595214	-0.1011
-41.414456	34.973092	-0.091599	0.062016
-43.050613	-13.136017	-0.184147	-0.095016
-53.638898	-39.380307	-0.35443	0.468106
63.831992	30.57784	0.404088	-0.253188
11.186831	60.390888	-0.116611	-0.238718
-58.974331	34.596451	0.119195	-0.267973
-48.757242	-2.371192	-0.029298	0.087606
-44.426805	34.762823	-0.106628	0.033211
-50.972781	60.605189	0.911217	0.838083
40.58405	-7.615675	0.102026	-0.034587
31.92928	11.830641	0.083833	0.142244
40.88768	15.910576	-0.004652	0.210135
-14.977584	-44.152657	-0.064199	-1.244723
-12.1485	-55.532271	0.407845	0.158009
-2.443208	20.697002	-0.064926	0.38173
-56.139514	-0.531172	0.375325	-0.144214
-20.024349	59.089308	0.351939	-0.202003
48.697848	34.321265	1.067939	0.191348
-31.456941	49.217599	0.027885	-0.21856
58.524552	-12.283234	0.314252	-0.28734
-1.19244	-39.41693	-0.12441	1.310318
60.596746	52.518251	0.353673	-0.096749
-7.814589	-22.114248	0.170838	-0.596397
30.885558	64.271535	0.38012	1.371618
-50.07305	5.048235	-0.190384	0.085908
-27.68442	37.254111	1.076993	0.29184
4.335574	21.963088	-0.529534	0.075964
2.561293	-20.993127	0.207834	0.228828
-21.05547	26.390552	0.593237	-0.709095
15.839527	32.462525	0.025192	0.502643
-32.576508	-8.57283	0.660015	0.446211
25.463325	41.620708	-0.968008	-0.069271
9.202552	-8.431394	0.163362	0.131242
1.245487	-50.755213	0.236111	-0.265307
60.440311	-21.650686	-0.051606	0.008156
7.770312	-13.944565	0.194782	-0.264326
13.959849	-52.882729	0.435945	0.160737
33.384309	32.68157	-0.318807	0.055979
-1.367166	-14.464822	-0.137979	0.008485
44.014263	-20.550376	-1.174075	-0.678468
-5.688235	64.240396	0.38073	-0.126969
60.486791	-49.090284	0.652501	0.347982
62.155265	5.437485	0.038217	-0.236616
-43.421909	21.193879	0.292001	-0.235463
-49.238284	55.483635	0.281883	-0.062639
-31.63929	31.029246	-1.594282	-0.802139
13.585769	-55.079612	-0.131265	0.395401
-7.066058	50.23999	0.500252	0.538144
48.645627	63.778567	-0.136264	0.210457
-30.036918	-63.400227	0.290117	-0.303791
-5.624214	-19.293967	0.447885	0.975282
-7.466356	-0.261547	0.263477	-0.020908
-15.691772	-41.156395	-0.130755	0.016893
-63.623003	34.600814	0.435631	0.044304
-4.279986	-11.588253	-0.012212	-0.081119
18.779602	-40.4915	-0.26092	0.690146
51.606563	56.077221	-0.186747	-0.34571
29.030885	33.379408	-0.64025	0.033071
15.420635	-30.627118	1.332707	0.035661
-61.627761	-48.127532	1.677393	0.573948
55.496659	45.694384	-0.002335	0.023011
17.097156	54.863728	-0.379482	-1.354033
31.284982	-21.983577	0.053501	0.363457
0.13523	58.685779	-0.021346	-0.335999
-63.62054	39.907465	-0.187483	0.835602
-26.803961	-5.755547	0.176361	-0.46858
3.148609	-64.4315	-0.089121	-0.036165
54.662392	-8.359879	-1.046102	-0.151396
-64.014086	-24.836729	-0.157784	0.310941
-17.537465	-10.143229	-0.022205	0.15303
-35.058282	-9.022179	0.243776	0.795438
48.491928	-34.262462	-0.894078	1.317154
18.397142	37.702169	0.041538	-0.278607
25.939792	-44.448441	0.119215	0.057374
-19.591583	32.421214	0.11485	-0.140098
-50.837734	21.716991	-0.334639	-0.175225
12.933646	26.036016	-0.202085	-0.441092
20.142437	7.278043	-0.419558	-0.041526
15.827201	-49.198998	-0.218254	0.238463
20.724646	27.316054	0.326578	-0.425746
-5.356755	-20.374761	0.037276	-0.995106
59.236383	47.692401	-0.368484	0.257206
45.554493	-42.154862	-0.202618	-0.209778
-20.114643	21.386321	0.767006	0.693375
-33.343423	5.075747	0.802332	0.429336
47.198637	-38.368228	-0.109515	0.355245
-37.756756	-62.514812	-0.347465	0.158539
60.599307	-24.752865	-0.480663	-0.388958
-7.359466	56.715606	0.440769	0.329242
-46.639294	-15.316447	0.047784	0.389418
55.21333	-20.939925	0.079923	-0.236057
-16.023745	28.506463	-0.137064	-0.31031
-50.677846	-36.735184	-0.571636	0.788957
39.971869	35.372168	-0.277689	-0.126377
52.581143	5.920032	-0.202325	0.617363
-12.048667	-52.413106	-0.060515	0.134251
-5.440587	37.017554	0.319696	0.271159
-51.671483	64.069765	0.947288	-1.236359
-38.042855	59.79299	0.117351	-0.288728
-20.680211	-56.991468	-0.034438	-0.307531
59.356793	57.545445	-0.048437	-0.050487
41.410744	63.695924	-0.230235	-0.195474
50.465433	1.976099	-0.171021	0.137473
-31.968642	58.10907	0.033182	-0.015016
19.855811	25.392867	-0.722556	0.132597
-40.904331	29.860571	-0.02692	0.25123
30.387695	-60.16174	-0.267381	-0.398773
-28.705477	-9.635302	0.661539	0.513925
-53.421483	-7.812566	-0.14903	-0.277743
59.262177	4.595284	0.06463	-0.026176
19.641101	49.371403	-1.084944	-0.162107
-0.868687	-37.453792	-0.007093	0.162667
-28.47949	63.181112	-0.151206	0.084221
-33.580315	-22.148503	-0.011468	0.058564
10.656438	30.219254	-0.948493	-0.359957
-63.661185	-56.195742	0.256497	0.115297
31.212282	-20.867482	0.226673	0.362685
18.322931	65.026439	0.465875	0.626004
-60.766818	22.226151	0.43829	-0.539112
5.744351	-46.935036	-0.258196	-0.265192
6.07044	-22.218444	0.110196	0.154982
49.788669	-11.041964	0.05865	0.621746
-59.148765	27.64969	-0.079979	0.198889
-62.389715	-65.892852	-1.616313	-2.986858
48.003756	52.477075	-0.475112	0.353819
-24.060466	-59.245168	0.315916	0.382024
42.520057	47.664966	-0.552334	0.881964
-0.009776	50.699204	1.547234	-0.173197
60.638843	12.197363	0.450849	0.502716
-18.380623	-25.055131	-0.526493	0.210896
-21.176549	-60.911134	0.253726	-0.048382
52.442233	27.3299	0.218053	0.187225
42.090664	-47.275755	0.746281	-0.614619
6.822427	-15.138962	0.418426	-0.07751
-61.421542	-23.06768	0.687321	-0.588886
-58.152872	-54.094133	-0.078599	-1.204468
-9.144696	-7.409898	-0.16279	0.323412
-0.390032	-62.874605	-0.80324	0.722652
-29.200834	47.568323	-0.389016	-1.220305
-31.016865	-26.88774	-0.001282	-0.038145
-29.26798	-25.96736	-0.48317	-0.312006
-8.05682	-50.492779	0.12024	-0.018286
-51.889096	-53.852065	-1.413329	-0.497512
65.056097	8.781709	-0.28341	-0.381566
19.360663	-4.35232	-0.964075	-0.0437
42.661743	5.565672	-0.193614	0.789256
-38.240363	61.94406	-0.107846	-0.225941
23.780353	44.851432	0.220755	0.19874
14.967393	3.69295	0.021537	-0.812919
7.50202	-9.669226	0.06332	-0.138428
-27.308377	55.773097	0.303819	-0.019927
-11.640311	34.085208	-0.854684	-0.527746
5.889238	-62.678599	0.170476	-0.322257
5.619231	63.784728	-0.053052	-0.006806
55.262744	2.81482	-0.100092	-0.114552
-28.440839	-22.852333	0.294147	0.173476
34.028877	-27.185442	0.092813	0.090657
-42.640972	22.160379	0.057379	0.285733
-53.617899	-60.672207	-0.644802	-0.697512
-48.039345	6.407666	-0.057185	-0.141906
55.548159	61.103504	0.087234	-0.076224
28.97906	-53.69718	-1.623331	-0.673203
60.919864	-55.508448	0.113268	0.274622
51.117023	-64.470822	-0.731482	-0.009821
61.049492	54.737186	0.40087	-0.157823
-21.791633	32.967911	-0.20058	0.217636
44.150954	-53.616212	1.574002	0.979636
-53.570237	-13.800552	1.250195	-1.301729
-49.970784	-10.683797	-0.231501	-0.342325
-63.361607	50.17214	-0.050948	0.34027
-64.727602	-22.749967	-0.260122	0.069959
63.195706	-9.878067	0.221074	-0.078264
-56.928803	-42.425434	-0.265956	-1.150588
18.445005	-0.457274	-0.026823	0.123799
24.985129	-64.30137	0.147194	0.958428
-62.923662	-0.160591	-0.011477	-1.621513
9.771366	-11.583047	0.183545	-0.14126
54.124638	-9.607445	0.674546	-0.435581
-53.124515	-12.293335	-0.145791	-0.377307
46.368289	20.484693	0.1682	0.488355
-45.137775	-6.697305	-0.04824	0.008267
-52.758128	30.731145	0.298288	-1.057552
52.360604	-42.440898	0.01439	-0.006189
39.161463	40.727069	-0.022296	0.416161
-28.455169	-26.717398	0.322453	0.131952
14.532522	24.419931	0.007273	-0.162156
13.855945	-65.755599	-0.033677	0.046222
18.029002	-6.838302	0.359113	0.08153
-43.305314	28.203813	-0.608023	-0.226935
-1.108123	20.141084	-0.375497	0.130039
3.367349	-5.730134	-0.295411	0.4484
4.186036	12.645054	-1.766199	-0.976763
58.933424	53.962513	0.163409	0.220889
-48.881033	14.768129	-0.831244	0.18318
-9.972633	39.589128	0.25941	-0.3606
-8.285262	-55.839623	0.326831	-0.527579
-50.515416	-43.630565	-0.581633	-0.176122
58.660158	9.447416	0.175291	-0.098979
-49.094702	20.189475	-0.043497	-0.041285
-36.07074	7.165366	-1.174001	-0.066435
47.947312	-28.832612	-0.130125	0.494359
-60.097937	-25.441777	0.559144	0.604902
40.720454	-26.695641	0.129853	0.669855
23.822507	6.154197	0.321923	-0.015361
40.844294	-9.395919	-0.16745	-1.121735
18.9733	4.560294	0.108468	-0.061238
10.339945	-0.482272	0.371277	0.198492
-18.472988	53.371796	0.249964	-0.041375
-37.106747	-11.949082	0.895945	-0.253054
-20.253338	-33.409918	-0.01959	-0.151417
-56.384152	9.310092	-0.42942	-0.572296
-50.035178	-58.464722	-0.137768	-0.558329
39.686815	-50.523444	-0.327657	0.328127
-39.851094	18.039189	-1.25672	-0.134111
-28.890921	52.763894	-0.529785	-0.469768
-25.110491	61.778616	-0.367987	-0.097289
13.200958	12.26945	0.695657	0.634671
-26.031906	-25.560718	-0.321346	0.095285
5.377595	53.633485	-0.132895	-0.05303
-1.489042	-8.428968	0.579354	-0.166967
-15.808432	-50.431771	-0.215508	-0.436799
35.274153	13.988237	-0.044365	0.458374
-33.699377	-65.162056	0.036714	-0.070457
48.608651	56.992216	0.28665	-0.269007
-7.834633	41.355172	-0.225311	-0.229239
-6.053572	-62.631723	0.939998	-1.371254
31.207794	-47.217286	-0.594871	-1.070516
-57.966768	27.517707	-0.060973	-0.351616
38.009384	-49.909127	0.298817	-0.242171
-63.508756	14.292002	-0.842202	0.434429
18.211366	60.746934	-0.079583	-0.436986
35.777565	-28.062583	-0.055279	0.124836
33.776259	62.673241	0.34049	0.435554
-25.745774	2.341634	1.080836	0.084625
58.106662	-62.374151	-0.093963	0.173297
-52.807743	7.11625	0.229825	-1.330673
18.013826	23.659103	0.033274	-0.575561
11.471889	29.291695	-0.4218	-0.143118
63.99506	51.71319	-0.237416	-0.093245
65.102631	-5.627471	-0.132238	-0.086751
18.113173	-62.098992	0.110919	-0.177269
4.971774	47.960729	0.143453	0.043252
-1.879035	-24.945743	-0.402965	-0.126688
47.916761	7.861414	-0.384516	0.364753
63.848414	2.495912	0.077506	-0.234975
-1.53343	38.798724	-0.413452	0.342468
-52.097182	29.880786	0.395596	0.112284
39.341005	-64.943234	0.143922	-0.255591
4.865889	-62.211701	0.576601	-0.327423
22.897432	60.263631	0.111642	0.137507
-11.234554	-53.171305	0.398044	-0.43924
35.603464	-25.951158	-0.12281	-0.092727
21.783823	-32.817255	-0.708429	-0.681213
17.162121	-7.46368	0.808706	0.041999
-47.587067	64.955068	0.321694	-0.053855
58.052539	-0.335424	0.093011	-0.146292
7.870291	-47.571541	-0.065604	-0.036112
38.348139	56.280929	-0.258691	-0.104524
-65.103151	54.584524	0.165712	0.054151
35.255802	-61.04784	-0.44058	0.136344
-29.062429	-32.420324	0.020635	-0.004761
62.749068	13.938607	0.53245	0.005483
-51.85836	-19.793864	0.424889	-0.56859
19.075685	19.835544	-0.001285	-0.098469
-39.240417	-17.034471	-0.315814	-0.024513
52.540513	58.439758	-0.388911	-0.045271
59.514183	49.749789	0.03837	0.009237
17.883209	33.188874	-0.685039	-0.332695
-5.640749	44.394466	0.238658	0.352536
22.65992	-5.236589	-0.043286	0.070309
-31.182064	-36.413413	0.00908	-0.014174
7.954956	-60.329461	-0.023203	-0.386028
-44.702966	-45.99257	-0.122766	-0.048905
-61.815507	0.507835	1.0282	-0.511114
-57.17453	41.358959	0.389681	0.475342
-44.35788	-5.880776	-0.105945	0.032162
-26.710247	-22.746182	0.041106	0.074982
-28.084518	45.607376	0.126224	-0.296436
28.29389	10.800273	0.2626	-0.175128
28.80843	65.971668	0.005627	-0.007157
-48.000021	-59.550161	-0.094467	-0.250043
-28.274171	39.432634	0.028218	0.177696
11.7187	-6.492399	0.243953	0.022893
-52.276657	-16.15604	-0.034367	0.107797
26.381282	19.659666	0.309035	-0.164114
55.240833	58.742306	0.183624	-0.220118
-38.789213	60.999776	-0.024314	-0.587171
-10.037359	-8.062085	-0.15482	0.356849
5.994103	36.206806	-0.030545	0.420827
8.02654	4.752076	-0.03197	0.310016
-35.089011	-33.629475	-0.513013	-1.200156
-13.036279	-58.816499	0.014119	-0.301962
-44.411695	49.445879	0.04585	-0.179766
46.208662	56.759814	0.143609	0.019219
61.616147	42.504562	-0.020976	0.196115
-9.023589	-49.922292	-0.257184	0.190697
21.652082	36.199242	-0.050793	-0.020784
22.270664	43.51645	-0.533997	-0.38164
-30.537429	-62.342358	0.166465	0.238018
-42.228704	57.312878	-0.01436	0.02757
-30.543106	-3.091876	-0.142758	0.762364
-9.263259	31.03779	-0.351907	0.369177
-43.481314	27.091535	0.218033	-0.422202
54.193722	-65.637919	-0.325592	-0.247553
-52.91392	-46.929855	-0.362127	0.155362
0.103029	-46.650476	-0.092965	-0.331565
57.765817	-59.01019	0.485301	-0.189508
-0.914304	-55.955162	-0.126541	0.150131
-50.297472	-54.254696	-0.141785	0.312521
49.078845	-18.579664	-0.024376	-0.03154
51.589691	-65.572827	-0.51305	-0.474102
-25.620678	-43.561885	0.024905	-0.20464
-16.323922	53.565479	0.343849	0.054192
-14.819608	64.135238	0.713683	-0.241675
37.814428	-28.607339	-0.018591	-0.214544
-8.129856	-14.065803	0.311671	0.008296
12.234342	43.354628	-0.344323	0.329004
-20.118556	-5.573984	0.423258	-0.979502
-32.07413	46.483931	0.147682	-0.093141
-0.442703	21.011172	1.764373	0.297106
-42.671979	23.975562	-0.104635	-0.008014
-15.33709	35.209469	-0.065291	-0.409768
-54.90732	-0.965966	-0.218254	0.111602
47.415644	9.129869	0.468936	0.341198
-63.961272	-41.7703	0.349995	0.231609
-49.377369	38.950575	0.249482	-0.005304
-63.113527	16.439423	-0.128276	-0.050264
44.295915	-6.912154	0.343556	0.143709
45.627889	34.647609	2.388247	0.212547
61.078353	-11.787042	0.369795	-0.454124
56.081961	4.645603	0.050288	-0.183852
22.915034	-27.326054	-0.764503	-0.540391
52.987194	41.885229	0.586775	0.527024
18.779877	-62.99098	-0.283906	-0.177786
-60.248717	-54.135312	-0.376595	0.317096
-20.225706	-13.991748	0.493423	0.094663
14.974667	37.18806	0.045325	0.967038
9.83546	-3.909177	0.10317	-0.142437
23.393271	0.4576	-0.198356	0.415366
14.359607	-2.472813	-0.261723	0.141642
-52.025865	-34.582104	-0.016305	-0.607218
-8.128407	14.571831	-0.05269	-0.081506
-62.177005	-62.846926	0.165242	-0.15405
-58.639338	43.604097	0.015336	-0.144899
33.663246	52.55446	-0.136392	-0.279631
-1.147708	-46.010297	-0.103793	-0.195081
2.708458	-11.910427	-0.172314	-0.020497
28.508749	39.989002	0.26022	0.473198
18.27533	-14.658114	1.953411	1.10474
-22.875949	-6.96881	-0.066894	-0.099155
17.077544	64.655511	-0.057176	-0.086945
12.475727	15.954201	0.985098	-0.701715
-55.75812	22.143708	0.376069	-0.177142
-2.664606	60.84354	-0.909499	-0.444774
-1.482109	-54.879014	0.230266	0.315953
-3.581798	-26.143379	-0.076701	-0.038575
32.523665	-49.209036	1.794432	0.33895
42.676106	54.892854	-0.89479	-0.198937
-11.207565	62.037155	-0.281882	1.121014
-45.839083	-46.483068	0.336181	-0.614509
-17.065773	-54.038705	0.246085	-0.508081
-37.71315	22.318267	-0.686728	0.541581
-54.051095	5.415324	-0.31066	0.70428
-34.878466	-2.521075	-0.196794	-0.2842
-65.341211	41.757497	-0.028915	-0.07557
14.151917	2.4986	-0.168375	0.049619
49.200487	12.14861	-0.139754	-0.096856
-3.347587	36.01679	0.770649	-0.187036
-63.392976	31.184128	-0.111359	0.234982
7.888808	-62.506124	0.166956	-0.501724
44.118462	-1.622969	0.334536	0.123935
-35.840086	-4.392417	-0.053275	0.40393
-20.858111	-32.45809	-0.60261	0.075239
3.134448	-58.476241	-0.640141	-0.087431
57.250131	26.530576	-0.012534	0.1012
-65.306616	12.458355	0.560228	-0.576355
-47.153499	13.324227	1.141014	0.637587
-36.219425	56.153861	-0.071678	0.134679
22.312594	-33.832096	0.370857	0.310475
-18.264421	-32.936096	-0.008902	-0.254362
-38.691331	50.082396	0.258309	0.005856
51.782718	-55.636046	-0.263072	-0.460574
-49.291059	-20.814973	-0.268199	-0.202294
44.615423	38.415121	-0.125709	0.027466
-12.992375	34.086785	-0.798359	0.11419
43.340799	-65.440491	-0.082686	-0.082558
-63.02292	33.015344	-0.238762	-0.03594
-31.494172	34.556583	-0.400907	0.235986
-55.991934	23.393884	0.883053	-0.288965
-34.963822	33.993821	-0.093979	-0.280285
4.174553	36.774052	-0.079517	-0.027298
11.951914	37.271225	0.389413	-0.142421
0.418497	27.654761	-1.211417	0.588483
1.539101	-42.132993	-0.205808	0.507864
-27.018617	-58.088238	-0.011117	-0.317969
24.437356	-44.429057	-0.005645	-0.138549
62.050343	-8.025613	-0.223732	0.015892
24.547433	-27.107828	0.493073	-0.293514
-33.233853	-47.810011	0.764806	-0.67297
36.774253	28.816681	-0.141017	-0.323019
-6.711921	-8.913981	0.126911	0.589626
-19.378826	-29.327025	-0.023028	0.129189
-40.399149	44.315465	-0.270084	0.318064
23.521708	-36.119008	-0.591027	0.085238
-38.489322	-34.842582	-0.25969	-0.002195
-11.622388	58.94537	0.482556	-0.982191
54.990964	-2.078036	-0.041305	-0.019015
57.365826	6.241212	0.057943	0.228258
-30.216393	61.901946	0.316113	-0.060533
-65.748731	33.308989	-0.49134	0.275766
56.645156	-34.993477	-0.232311	-0.124488
20.889575	16.883038	-0.253019	0.360003
59.058707	65.261829	-0.012516	0.36188
-25.862607	-39.369106	-0.43414	0.067291
11.752136	47.440269	0.158333	0.278285
55.502098	26.996307	0.131951	0.101062
-45.879753	-57.822596	-0.002725	-0.029946
57.156854	-65.742412	0.778248	-0.35992
-0.284305	-19.781976	-0.010323	-0.116019
-22.796642	46.180074	0.003089	0.02223
-64.458001	21.85377	-0.724074	0.140385
-4.063445	-32.363042	0.291037	-0.052439
7.036326	3.053964	0.303642	-0.596737
63.954414	16.576819	0.35917	0.805631
5.18548	1.670452	0.326132	-0.057436
-7.146787	15.417946	1.394066	-0.408593
25.687355	43.528858	0.254468	-0.048511
29.090605	-24.878374	0.235129	0.014041
31.535855	-25.568067	-0.029241	0.102965
-19.382082	-17.003197	-0.620591	0.431314
7.364958	40.601656	0.200079	-0.109969
13.238404	57.194829	-0.004761	0.44431
62.709089	-46.782239	-0.025565	0.306727
55.323904	-9.496566	0.257788	0.446053
-37.094522	-10.818065	0.070144	0.235748
-65.550579	47.352907	0.234982	-0.201943
-8.425664	-34.952583	-0.313189	-0.650351
-27.442683	-16.922745	-1.6366	0.80836
-41.351946	62.352886	0.077656	-0.051468
-49.230069	56.60417	-0.025574	-0.119634
-19.933793	-62.618366	-0.125476	-0.726319
-1.387137	-15.563417	-0.195925	0.256271
50.349114	-59.083446	-0.178131	0.212783
-15.7628	-1.55948	0.009117	-0.082259
-13.047506	17.081614	0.058743	-0.259492
8.79031	-49.768822	0.042459	0.00779
-59.553274	-7.733681	0.51558	0.258365
-51.915304	-52.476004	-0.065771	-0.06532
10.913709	-27.317856	-0.865101	2.392143
62.226239	-42.966233	-0.351866	0.118975
27.357232	-14.109758	-0.089295	-0.065225
53.253566	-21.56958	-0.38242	-0.298558
-40.080943	-12.687933	-0.334507	0.437603
-34.991791	62.694595	0.209817	0.117608
-57.341028	19.92879	0.189667	0.260844
29.607416	-13.706317	-0.283507	-0.236749
-38.666948	-21.489404	0.173172	0.660875
-9.498322	-29.241931	0.05401	0.055985
35.965072	62.68995	-0.157671	0.335551
59.092309	40.807636	-0.304269	0.655066
-43.861706	26.011006	-0.007245	-0.386363
54.448493	11.304736	0.245978	-0.137015
2.369361	49.317588	0.312898	0.738157
-13.360331	39.289297	0.643874	0.434004
-18.146476	23.406869	0.532639	-0.234111
61.026679	7.025454	-0.049764	0.071271
-64.943001	-6.324663	0.402985	-0.018895
-32.183272	-15.867762	-0.52251	0.653189
-17.842428	17.896858	0.123859	-0.170815
-28.389932	55.505536	-0.253701	0.006393
39.87794	-36.085669	0.888335	-0.050541
-1.130953	28.288552	-0.006641	-0.077566
-62.675252	-6.334802	-0.099117	0.22955
38.776349	-42.23359	0.035222	0.087047
-54.363213	-58.159027	-0.15228	-0.626286
-35.958683	-25.441514	0.045181	-0.274607
51.602972	57.876273	0.265301	-0.384999
41.697987	32.400592	-0.270827	0.113805
4.612039	0.354552	-0.096807	0.126008
50.414009	54.263306	0.030437	-0.706584
-13.495597	-53.576085	0.052045	-0.15143
-51.065968	-65.920985	0.374993	0.317036
-15.974242	39.694175	-0.052806	-0.767724
65.373586	20.5999	-0.444954	-0.330836
34.24412	48.441931	-0.03797	-0.016118
-36.358055	-1.005749	-0.508175	0.402795
10.203883	4.341165	0.127989	0.353562
23.559374	29.285766	0.576573	-0.063665
-23.43455	3.790246	-0.088553	0.594597
56.520757	39.598417	0.662693	-0.273852
-4.09924	-20.239032	-0.073528	-0.240336
-10.285371	-3.440303	0.062114	0.01418
-35.409544	40.400991	0.216319	-0.101112
27.680205	56.230904	0.575616	-0.657991
44.752402	-25.977991	0.551187	0.500116
-1.99695	-50.585726	0.244673	0.106909
-44.515019	61.098317	-0.076865	0.400498
17.062188	-49.506711	-0.140898	0.247838
-9.462444	-4.176006	0.003507	0.087133
-42.575533	-25.629397	-0.082598	-0.048733
-30.04285	-34.590924	0.140643	0.248181
38.887111	34.06517	-0.222542	0.021658
-14.901466	-16.466998	0.080723	0.126048
-3.13465	-50.950637	0.200273	0.082661
-53.117196	14.539297	0.503327	0.088986
-34.123192	30.77138	0.965477	-0.168717
13.574094	-38.670868	0.302234	0.103385
-20.154173	12.782793	-0.271839	0.238002
-37.489508	33.153346	0.401382	-0.246882
-0.331214	44.990799	0.069137	-0.510362
-45.179225	-38.189263	-0.023914	0.49989
57.277804	-64.65002	0.161828	0.156402
50.488351	-13.401786	0.025105	0.283071
63.852497	14.55588	0.392027	0.289648
-9.757204	-33.356057	-0.575134	0.093408
-38.18373	56.227612	-0.202386	-0.07355
-30.312472	44.476954	-0.009183	0.187354
10.452049	56.671513	0.228331	0.187119
-9.309736	63.893045	-0.515119	0.119987
-11.667632	-60.882614	-0.505261	-0.070286
-24.503453	29.789487	0.095687	-0.126044
-57.376304	38.69798	-0.380548	-0.224526
-17.561492	22.497826	0.050331	0.204992
45.110951	45.436849	0.220104	-0.646365
7.751059	34.539155	0.321555	-0.419416
58.195956	5.471268	0.506911	-0.376694
-17.859378	19.623058	-0.103818	-0.400459
-8.382452	13.158028	-0.167898	-0.245453
61.918381	9.37736	0.345368	-0.130038
32.049302	-65.849802	0.311415	-0.136208
-32.000432	1.873668	-0.803988	0.716149
-37.058554	-17.714565	-0.1247	-0.287119
-22.266609	-8.999905	-0.295433	-0.325876
-32.035473	-26.445496	-0.177321	0.014926
-46.874202	6.26194	0.81806	0.489374
33.88297	50.316612	0.171588	-0.410825
-33.742239	-27.510828	0.014452	0.350932
-51.51145	16.224682	-0.56742	0.193847
50.801692	63.315722	0.456749	-0.354457
47.698602	-35.110291	0.411648	0.046664
11.821635	4.416485	0.426908	0.039699
-40.137598	55.175968	-0.035023	0.098625
-7.441073	19.656959	0.585195	0.400362
-6.345916	-28.974037	0.035056	-0.260248
62.733335	7.335245	-0.019602	0.197189
-40.976476	-23.052602	-0.194141	-0.49042
7.990936	-12.851755	-0.006879	0.071745
-4.157524	35.162681	-0.631282	0.169751
-6.545348	62.871016	0.10554	-0.176004
33.222974	18.999713	0.424451	0.549655
23.265527	-54.193764	0.802165	-1.266077
3.525625	47.821626	0.143255	0.079672
27.338971	8.865656	0.032651	0.194992
-1.530552	-17.715309	-0.09906	0.240763
-21.345145	29.891546	-0.278353	-0.068544
20.434284	-57.168935	-0.061312	-1.325193
4.50326	16.377727	0.197551	-0.363044
-37.381747	-15.480181	0.006395	-0.020185
-11.303719	27.60266	0.043025	0.275154
-1.652671	54.296137	1.260972	0.219272
55.078674	42.338668	0.226548	-0.022846
-22.435438	23.664535	0.179562	-0.164176
60.953776	-56.916919	-0.214221	-0.228491
5.387389	43.739783	-0.118486	-0.013037
1.993249	43.755753	0.045903	0.372778
40.933547	-28.995877	-0.232213	0.179127
-6.29942	-53.37829	-0.226857	0.041492
13.985342	-11.657212	0.211716	-0.082365
-33.210537	-32.075115	-0.000869	0.504749
-59.30616	-15.067152	-0.015823	-0.010081
-39.818946	50.174666	-0.598736	0.217969
-63.172663	3.460428	0.398429	-0.54678
60.861283	53.639382	0.288523	0.300954
38.955588	28.778222	-0.074533	-0.135813
57.556692	-52.907965	-0.515458	0.748235
62.608569	62.122127	-0.831398	-0.711858
-20.593978	-0.292153	-0.170734	-0.233724
-57.45946	-47.143035	-0.117014	0.16349
-42.531765	-27.270315	0.149127	0.559909
-31.699935	63.52633	0.078423	-0.015777
60.055437	10.967843	-0.125745	-0.199253
-23.979726	40.458977	0.742737	-0.816463
57.221739	-21.902972	0.026607	-0.124053
-42.161612	50.561386	0.215057	-0.054208
-47.31658	59.749892	-0.014399	0.017023
-21.771841	7.023911	1.347352	-0.722043
-11.166987	6.917447	-0.561512	-0.518543
-28.196262	-25.678258	-1.365443	0.02167
65.205283	-35.229957	0.068631	-0.011463
22.859882	23.021306	0.535487	0.626504
-53.630379	-54.593145	-0.303463	-0.034461
23.812854	-63.441059	-0.249353	-0.118316
-57.908854	49.465333	0.128176	-0.013175
24.156145	60.926784	-0.102825	-0.486686
-4.031059	5.603639	-0.407766	-0.119081
1.419444	-62.211557	-0.063611	-0.156479
-49.154848	-6.586483	0.114521	0.695828
-34.319251	-1.51291	-0.493189	-0.145159
-5.24964	-53.098508	-0.228835	0.023911
-25.425044	9.218665	-0.154704	-0.190096
-23.307072	-54.943535	-0.478023	-0.231536
33.718831	53.740693	0.0062	-0.773863
-22.931331	-8.071397	-0.035151	-0.111787
43.179874	-5.898291	-1.182841	0.815736
-15.202018	-7.725572	0.152677	0.51189
47.941513	16.336049	-0.571961	0.87817
10.417036	-16.010681	-0.636833	-0.043216
61.731036	-26.375824	-0.081829	0.063309
-30.251398	55.700087	0.002599	0.084105
-20.084403	57.134618	-0.016638	-0.208352
-57.622787	-21.534426	0.416069	-0.046219
-38.976817	-31.765993	0.228099	2.103167
-61.211439	-19.869341	-0.559453	-1.124543
9.837785	-39.60746	-0.941193	0.469825
-17.388891	62.323212	-0.209966	-0.29123
61.633796	-35.671235	-0.040888	0.040921
35.222467	-13.322132	-0.041608	0.138563
18.157848	-38.995418	0.608537	-0.160735
-17.1186	-5.001894	-0.049199	0.399768
23.141065	-26.16793	0.493729	0.174573
25.501805	-2.396128	-0.082658	-0.059593
7.379791	38.056258	-0.699583	-0.753757
-46.721998	-14.16333	-0.330968	0.307454
-29.898229	57.873891	0.169955	-0.452663
16.20616	7.499293	-0.708206	0.267784
-1.114396	48.176716	0.195858	0.067926
-46.603892	14.990016	-0.691847	-0.042136
-50.602583	58.219572	0.147482	0.087406
-61.30694	-2.202362	-0.502084	-0.121785
45.812598	29.321867	-0.423047	-0.467949
43.773209	-27.643625	-0.067295	0.086782
11.429416	39.241768	-0.077619	-0.064098
11.911747	65.119198	0.083224	0.194774
65.005804	-37.713146	-0.089489	-0.3129
10.192553	10.657897	-0.131779	-0.010028
16.357054	-4.300341	-0.332659	0.3898
42.913443	-42.828909	-0.207508	-0.064398
8.111666	20.930424	-0.091003	0.347212
-63.925743	56.149193	0.104719	-0.375243
29.820525	16.47419	-0.529746	0.338473
-16.437763	4.030692	-0.149531	0.055033
27.096749	47.685206	0.289618	0.003369
20.855689	63.206682	0.252779	-0.1386
-51.656097	-18.562335	-1.304907	0.283446
-5.090758	31.545016	0.331632	0.021612
37.377325	56.939869	0.573753	0.35454
-18.624236	30.325365	0.062309	-0.481735
57.6587	8.612924	0.109352	0.032516
40.739878	-40.047027	0.229094	0.105022
-49.080457	4.503875	-0.114188	-0.48617
-45.440658	-9.939767	-0.044064	-0.271279
-13.469425	35.189054	0.18121	0.048027
-9.453819	52.701468	-0.119934	0.10539
-17.097339	51.21531	0.411138	0.048322
40.461927	-55.397066	0.061486	1.873419
2.367772	-19.896801	0.427936	-0.43297
-23.760618	49.089035	0.028917	0.038232
30.290122	34.822606	0.288203	0.173683
-64.402414	47.339197	0.258121	-0.319299
44.922945	5.862673	1.298676	-0.589602
-43.300033	11.840708	-0.368655	-0.107804
9.09436	-10.314224	-0.166268	0.436976
-57.702976	43.052345	0.062656	-0.247501
-54.970422	-56.161453	0.101046	-0.065279
-63.710981	51.325906	-0.355467	0.0926
-16.98994	57.889422	0.035585	-0.196825
18.868194	-28.332134	1.096705	0.19577
-64.804315	-34.435872	0.399826	-0.021804
54.46734	12.466635	0.312993	-0.107162
29.081514	-15.006009	-0.017323	-0.158966
34.784017	29.74174	-0.116458	-0.142591
35.722419	-62.037021	-0.267393	1.10889
51.998499	-60.057446	-0.096173	-0.201867
-25.976109	58.796817	-0.080073	-0.024717
-12.590264	-18.149492	0.005393	-0.087864
19.555922	-37.148304	1.106307	-1.011156
36.232166	-18.076044	0.919771	0.061612
53.462564	46.789522	0.62631	0.152814
-9.985659	-49.370467	-0.129139	-0.033652
24.096811	-19.736492	-0.130893	-0.291919
58.377276	-64.567048	0.420217	0.4967
-47.510546	9.864135	0.491597	-0.726054
-53.747619	-64.797022	-2.5684	-0.323353
59.287365	-24.774892	-0.150209	-0.429174
9.740478	-5.086285	-0.180572	-0.347681
47.413887	64.031972	0.261571	-0.469712
-12.076893	15.221293	0.078652	0.03547
4.479427	-20.835063	-0.485567	0.083665
3.74606	6.301311	-0.274047	0.166147
-31.967739	62.418042	0.258997	-0.259038
52.354249	-2.092021	0.284099	0.308239
12.595467	-46.091485	-1.00042	0.515319
14.464124	50.826507	-0.153472	-0.035363
-45.983104	-36.641925	0.538546	-0.269644
-33.32506	-38.740357	-0.550281	-0.700359
-39.319775	-7.417195	0.744077	-0.267948
-51.765301	-57.137283	0.189236	0.241511
61.579365	-39.647211	0.24401	0.049435
17.208873	22.878513	0.809094	-0.066414
-60.323297	23.235349	0.766383	1.114963
33.41806	43.31382	0.35328	0.042914
50.501343	-9.769602	0.693778	0.782092
-12.445481	10.959849	-1.061446	0.774571
-47.900785	-46.85297	-0.55062	1.227305
-54.70574	-39.353458	0.393654	0.273233
-38.735629	2.822735	0.125019	-1.137395
-61.312943	41.572293	1.137357	-0.0564
-20.858127	-17.541764	-0.211698	0.149967
-54.357025	-51.834312	0.198802	-0.562235
31.284884	23.326335	-0.464876	-0.745499
63.81855	8.442039	0.14055	0.02689
-25.74108	62.696618	-0.266503	0.3908
-9.150689	47.5635	0.247062	-0.39055
-6.166819	59.626387	-0.93807	-0.148345
-42.986921	-17.923486	-0.504486	-0.032549
-38.843386	-58.621167	0.234667	-0.619929
-45.244867	37.061903	-0.004664	0.085066
-59.389265	-26.379479	-0.195638	-0.159542
5.790611	45.37746	-0.899539	0.861034
3.711432	-18.237554	0.122375	0.205803
-55.862106	53.431605	-0.031615	0.065708
15.742533	24.359822	0.091126	0.06306
-50.116607	-0.947774	-0.294963	-0.289526
-32.251002	19.87008	-0.475504	0.049692
12.45697	-20.319332	-0.028352	0.066581
15.838969	-57.724471	0.21846	-0.378274
53.626128	-10.778402	0.110655	0.358877
13.186167	-2.355405	-0.193398	-0.479848
-28.953505	-42.77159	-0.633372	-0.815218
-64.091625	38.525616	-0.444983	0.069639
-17.004149	-31.661237	-0.441957	0.274333
3.240746	-0.665089	-0.379264	-0.192096
-52.719269	-27.25879	-2.128962	2.399812
56.328225	53.529666	0.239144	-0.598733
63.696981	43.821436	-0.074626	-0.351569
-17.280078	12.653657	-0.4048	0.582226
19.889362	-40.254271	-0.795545	1.153298
-27.071548	14.646958	-0.119842	0.270944
-53.961075	-44.982166	-0.704156	0.895688
21.027301	4.939623	0.771222	0.065957
-48.932087	-60.396276	-0.911445	-0.803089
-15.733896	46.39166	-0.151596	0.230292
16.109225	37.133254	-0.251888	-0.403906
58.94613	15.493715	0.517411	0.350497
-20.91533	37.351879	-0.923057	0.444294
9.612942	47.309006	0.377004	0.488434
-10.503334	-21.292289	0.182248	0.045444
-17.17076	42.385265	0.057533	-0.023277
-15.21956	-51.362986	-1.052432	0.231283
24.585499	-60.759144	-0.36738	-0.07102
-48.615096	25.526988	-0.511356	0.543278
16.386264	-24.317599	-0.383616	-0.712927
-10.807032	-52.049301	0.08752	0.177876
-61.068565	-28.067029	0.705161	-0.337525
-44.606902	22.551166	-0.064952	-0.069247
-18.677258	-65.599568	0.185002	-0.449924
-3.453171	-12.346616	0.195961	0.164122
-60.2418	29.827427	0.092519	-0.740177
37.651517	52.908741	-0.313213	0.654247
-61.632927	-21.991224	0.019471	-0.19672
-32.891114	-64.428203	-0.063296	-0.156049
-53.269056	-45.860714	-0.820816	-0.267785
55.352744	-62.876325	-0.18086	-0.410421
42.772412	-0.219968	0.075716	-0.136578
62.438742	1.192855	-0.048606	-0.031085
23.592828	30.532912	1.585804	-0.132351
50.277616	-47.047909	-0.865034	0.008907
48.244455	-26.702923	0.424617	0.288082
-37.599889	-21.52655	0.117668	-0.208804
12.51235	-39.228603	0.303039	-0.031085
-62.792982	-18.8091	-0.058647	0.184415
-54.98287	44.89594	-0.852661	0.488186
51.282435	0.193407	-0.014015	-0.400133
57.557834	22.575837	0.01205	0.072929
35.23458	-30.920521	-0.002885	-0.206097
8.341821	0.065741	-0.134503	-0.064286
38.972402	-4.391862	-0.395507	0.340001
-29.756268	-4.655871	-0.044812	-0.208563
17.972742	-60.103325	-0.115707	0.46232
64.352007	64.462509	0.153275	0.13112
-64.321833	0.557748	-0.857475	-0.25764
20.979938	1.233489	0.172353	-0.29042
34.796646	-49.321775	-0.176489	-0.308498
44.939531	-0.637309	0.357698	0.405865
-15.53814	8.942988	-0.03783	-0.171422
25.698394	47.454353	-1.366882	-0.400104
35.121694	-37.639782	0.083318	-0.110115
-16.807853	0.735788	0.021756	0.01015
29.755764	50.38201	-0.332549	-0.563185
-62.24085	2.68724	-0.220027	-0.052974
56.896389	15.991189	0.173482	1.005506
-41.572759	0.288862	0.178756	-0.261155
-47.12775	-49.667013	0.051327	0.227664
-45.959484	-24.680072	-0.189998	0.206313
-46.780903	29.704848	0.381571	0.021753
27.649735	-16.983743	-0.12898	-0.106907
1.349603	-2.106317	-0.244126	0.077685
19.553242	24.105284	-0.242999	-0.300589
3.910494	-29.963292	0.32172	0.373689
-27.996828	35.897639	0.208877	-0.315287
38.205105	-27.565492	-0.129878	0.442386
63.441496	-18.942856	0.12514	0.268351
-30.903554	-8.400958	-0.614884	-0.788278
56.188719	-48.234993	-0.64645	-0.351454
17.631207	-32.455178	1.118497	-0.034368
0.856969	49.398445	0.219257	-0.021187
-64.086021	-49.423189	0.382622	0.238377
-25.121957	54.257199	0.0323	0.173998
53.086655	-60.760752	0.296547	0.943301
1.262084	-49.639879	0.191069	0.028022
-44.835376	-37.064688	0.017889	0.905035
-8.236131	28.279793	0.121383	0.245974
32.402144	54.347635	-0.065845	0.239568
26.806357	3.79561	-0.474629	-0.285429
12.48366	10.899116	-0.023996	-0.011552
-58.647393	-55.4986	-1.174023	-1.109269
-54.032211	-5.759145	-0.40897	-0.529948
-65.024241	34.1719	-0.015114	-0.073346
55.901301	-59.39449	-0.182996	0.297923
-4.328917	52.265836	-0.248357	0.110372
7.293934	65.232771	-0.501873	-0.057379
-2.650732	18.069183	0.040625	0.146441
-15.531609	-65.115293	0.669846	0.271127
57.67142	-8.45596	0.315826	-0.11457
54.98204	56.014891	-0.224079	-0.294039
39.591854	39.756848	0.517841	0.723918
56.976629	33.920876	-0.03588	0.548866
51.823836	-29.921345	-0.241513	0.001094
-14.425221	-55.748483	0.624934	-0.059721
46.36225	61.150279	-0.038986	-0.103926
44.062282	46.19113	0.509081	-0.595259
-24.333253	59.569752	-0.562818	-0.976625
16.710893	15.454073	0.457308	0.093395
14.599353	19.317996	0.403614	-0.575167
-27.445906	34.506106	0.041087	0.255157
-34.272712	16.397126	-0.277813	0.005009
-50.973888	-35.583057	0.998294	-0.498438
57.770384	-25.930011	-0.442463	-0.252628
20.168867	-61.27331	0.565119	-0.116553
17.268481	-27.682358	-0.609428	2.277662
15.804273	16.724516	0.419439	-0.570161
63.356575	-17.123129	-0.082455	-0.083803
-60.167434	53.04147	-0.044413	-0.144244
62.59184	-2.420704	0.035505	-0.203822
-42.142163	-23.334315	-0.533653	-0.140475
10.633117	65.395811	-0.071515	-0.177341
49.46956	-30.735092	-0.129691	-0.153485
-12.150777	-9.290496	-0.296492	-0.133995
29.59686	-19.305349	0.071041	0.317068
-14.46726	24.990522	-0.733318	-0.625899
-36.625992	-7.684039	0.014182	-0.045992
-11.231071	28.85645	-0.042976	0.286611
-64.276419	-12.736702	0.730573	0.159663
-26.451813	-61.304849	0.14749	0.078189
15.440205	-2.196303	0.044737	0.326045
-4.984982	-57.07385	0.139685	-0.116159
-4.095383	-45.381292	-0.058631	0.077852
43.832162	30.200081	-0.75056	-0.367561
53.652612	-15.647235	-0.147307	0.278546
-14.339879	35.837584	-0.191035	-0.074344
37.809847	34.528454	0.215422	-0.364408
-2.544162	15.990693	0.409515	0.112262
-19.794569	-20.544702	0.277624	1.108806
21.033128	25.90249	-0.334061	-0.408014
-9.260523	-14.069327	-0.355108	-0.772148
64.033742	-35.18264	-0.068075	0.079153
41.610647	6.645002	-0.194674	-0.157852
-59.923856	24.419433	0.113593	-0.717749
22.316517	3.076051	-0.520536	-0.493566
14.138164	55.761816	-0.307475	-0.050685
-55.393898	63.399609	-0.441158	-0.405288
-11.743992	63.218988	-0.744224	0.125666
-15.291388	34.031626	-0.009557	0.13702
-8.085146	-10.868536	0.464444	-0.395905
44.350942	3.609458	0.470007	-0.288339
52.714044	-63.123454	0.270811	1.074152
64.624348	41.886504	0.215214	-0.528533
-50.059517	39.76296	-0.858936	0.830821
46.224469	-24.045215	0.025251	-0.459743
49.084307	62.77534	0.45036	-0.038334
-27.449409	64.949929	0.021943	0.351265
34.016917	-9.502329	-0.242489	0.045372
-9.503193	40.599002	0.11325	0.06401
-38.437427	27.62511	-0.030157	-0.212526
-33.360379	60.58505	0.007498	0.022705
-13.001142	-10.072704	-0.266719	-0.587873
13.303018	16.84561	0.280676	0.197402
8.256523	63.710163	-0.544677	-0.426488
0.123581	-55.522631	0.136661	-0.556462
65.645718	32.370576	0.009592	0.421547
24.337656	41.908146	-0.391595	-0.172491
39.761993	5.393573	0.450471	-0.78455
-43.788546	0.219153	-0.142932	-0.436419
29.491516	59.753911	0.982455	1.381845
56.698829	-33.616143	0.254778	-0.7945
-29.063868	43.542915	0.316461	-0.500169
48.244609	47.903915	-0.171423	-0.004856
5.716674	3.837355	-0.180702	-0.357331
-54.700284	26.771784	-0.750949	-0.306221
-57.006372	-14.403615	-0.276031	0.303923
14.731507	-53.652397	-0.114986	-0.396848
-13.323716	-12.878457	-0.355541	-0.514564
12.692401	34.788267	0.750664	-0.230049
52.730639	60.537137	0.629043	0.211088
42.323583	-25.58283	-0.250036	-0.201438
-5.1287	-49.371271	-0.297625	-0.045413
1.259527	-46.457505	-0.278647	0.354269
-23.098018	20.57736	0.096379	-0.444194
-60.665827	26.442874	-0.346167	-0.081203
-3.272791	-52.145934	-0.487939	-0.004174
-8.455665	44.696544	-0.324765	0.221733
63.18045	-61.261994	-0.154501	-0.062555
-12.310397	60.933934	0.395605	-0.536983
-53.64165	61.788204	-0.231005	-0.020212
-36.35581	-38.523678	1.725674	-1.057221
42.877698	-54.583729	0.357289	0.688544
37.327253	-26.880844	0.053412	-0.128285
27.881552	7.927582	0.212483	0.724669
14.883538	65.815254	-0.134991	-0.190216
-45.253439	-20.41564	-0.044987	0.111377
-56.871329	-60.586174	-0.486725	0.041491
-49.876109	51.438015	-0.054957	0.033435
10.639489	13.532306	0.147609	0.541411
9.925066	60.7536	-0.610848	-0.397926
46.638548	-45.124961	0.030961	-0.346688
43.558675	36.312242	0.202592	-0.114205
24.652286	-57.795035	-0.576711	-0.207263
38.534196	-59.257843	0.141499	0.133195
-40.5276	-64.391715	-0.161757	-0.007688
55.696949	-14.40953	0.034078	0.057574
42.365619	8.652529	-0.279941	0.33924
-46.831363	0.794008	-0.859931	-0.024328
-35.361669	53.4895	-0.189513	-0.356768
-38.139566	-11.470961	0.284798	-0.601835
-21.843324	-64.092366	-0.298111	0.073578
55.808603	7.443135	-0.146523	-0.241627
24.064517	22.10851	0.153396	-0.108292
-18.1301	-17.373201	-0.345819	0.645663
30.152843	-24.63269	-0.133592	0.100091
34.67297	20.725838	0.266245	-0.334736
29.396704	0.222374	0.13859	0.108646
10.735087	62.146939	-0.06797	-0.141786
-4.642404	32.779671	-0.138672	-0.34557
-52.329948	-42.443958	-0.106139	0.258868
-61.726477	-41.679832	0.106943	0.115496
-11.830961	-58.720803	-0.583915	-0.15791
-58.193711	53.794548	-0.802695	0.713996
60.032504	0.569239	-0.096977	-0.001088
10.368597	-8.473366	-0.426533	-0.142686
-35.59411	-46.899239	-1.499497	-1.527964
9.612807	-2.75886	-0.464987	-0.321103
-32.721769	-40.151639	0.267482	-1.992089
-46.903879	46.02112	-0.132762	0.21821
5.143673	27.369768	-0.097825	-0.529541
-26.631864	-65.038935	0.010202	0.462081
-33.243403	-29.279215	-0.631782	0.25669
62.020978	6.520805	-0.116891	-0.084528
21.630024	-15.197847	-0.879646	0.458937
-9.45105	55.362128	0.301346	0.05448
-3.460596	34.233272	0.198188	-0.203762
50.481925	57.965956	0.178309	-0.591681
-30.612064	59.610294	-0.221429	-0.040145
63.797494	-44.650049	-0.144456	-0.1347
-30.200573	-32.06402	0.490744	-0.498796
24.730752	-34.499417	-0.178999	-1.262168
-36.044436	63.370707	0.187092	0.2745
63.706385	20.394804	0.379314	0.085486
-17.987597	-47.636819	-0.3068	0.084211
41.286669	-57.944741	0.511817	0.387277
26.50846	-16.758793	0.147536	0.225013
35.373163	-10.025632	0.010433	0.422825
-48.168572	-43.443778	0.635283	0.226787
-42.829098	41.906587	-0.309489	-0.047349
-37.696775	-60.425922	0.05044	0.023276
63.41388	5.635925	0.331248	-0.117331
61.468002	8.081434	0.043204	0.111907
-10.637799	42.745669	0.208995	0.41907
-15.353975	-34.757172	-0.405506	0.506101
21.248706	-42.217232	0.215212	0.066446
12.818258	-6.585407	0.055529	-0.327401
[truncated: 8,001 more rows]
