# Supplementary material for: Self-sustained frictional cooling in active matter
Source: Nat Commun. 2025 Aug 6;16:7235. doi: 10.1038/s41467-025-62626-9 (PMC12328619; doi:10.1038/s41467-025-62626-9)
Supplement: Supplementary file 8 — Source Data [file 41467_2025_62626_MOESM8_ESM.zip › Figure_5d.txt]

# Columns: x	y	vx	vy
48.580284	47.382137	0.139215	0.338487
-54.60491	9.689096	-4.162861	1.548666
46.873691	-25.64116	-1.511975	0.632163
30.283709	-46.913864	-0.473832	-0.27868
-2.018801	-49.647354	-0.336734	2.015228
-39.796867	-22.774964	1.854166	2.573641
-54.668353	-49.106161	-0.958091	0.598537
-20.037452	8.811821	1.088961	2.12906
15.984721	-9.745351	-1.415458	3.603037
-45.138541	43.483929	0.717478	3.179653
-38.959717	46.637671	1.085424	0.739349
-1.802779	10.0524	0.076224	1.732082
-47.959622	-0.758097	2.364186	0.632327
24.188841	-46.896778	0.31892	-0.027986
-48.679025	57.802694	1.100933	1.710757
27.495699	-38.205702	1.103422	-0.446206
18.039943	-54.299839	2.483538	0.621246
24.451028	5.898752	1.045372	1.608489
34.537962	-36.980275	1.83295	0.354939
-36.816948	-7.652396	-3.811725	0.229538
41.596484	-57.845943	-0.166622	0.241204
-53.193819	15.704557	1.89461	1.343866
48.322413	9.766423	1.738405	-0.051169
-2.319076	-12.186243	0.795892	-0.691614
8.077152	10.486804	0.483837	-0.767438
-45.133587	-3.505433	-1.436687	-1.357756
30.503285	54.811153	-0.160233	-1.018925
31.564665	54.629751	0.189329	-0.039955
19.589291	-51.743363	-0.490688	0.793625
-35.210513	-13.444918	0.893856	-3.652494
-32.189152	29.686547	1.872772	0.623192
-47.308013	-6.632881	0.610862	2.095722
35.890371	-43.434023	0.442907	-0.157755
-50.169284	20.977549	1.412569	2.716119
19.035171	-34.018774	0.195731	1.126359
-49.368884	-19.563195	-1.637263	-0.913219
-39.077207	51.691898	-1.071468	0.888538
54.589828	22.306526	-1.477353	-0.932281
23.536508	-17.014132	3.790637	-1.323231
-33.102327	-23.659849	-0.342604	0.008034
47.518222	-52.717831	-0.259378	0.353429
23.439225	10.830888	2.286916	0.96174
53.527448	45.181021	0.005363	-0.355649
-25.198058	-57.963582	-0.296486	-0.504868
58.14819	-51.013428	0.101645	-1.111857
-20.172729	-1.912386	1.830668	-0.63618
43.623333	4.593426	1.757037	-0.549137
43.376933	-12.837812	-3.69691	0.682893
-17.388975	11.111202	0.190706	0.977249
51.480422	33.911511	-0.111695	0.268897
-20.755583	59.679416	-3.205122	0.277751
-12.191407	-6.679666	-0.018942	-0.483682
-53.217213	38.308485	-1.790413	0.53675
-39.338146	-31.436339	-0.143963	1.654249
9.817748	-11.210972	1.762996	1.959804
-36.291598	20.850288	1.002363	-1.355401
-20.738807	35.779269	-0.702987	-1.595996
44.541612	35.840527	-0.669275	0.146106
22.651525	-48.552642	-0.065191	-0.010556
18.053585	-7.259005	-0.813616	-2.012722
17.542239	6.803792	0.066021	1.66625
8.03383	-57.154733	1.121793	-1.091021
10.950214	30.411608	1.783849	3.036829
25.961613	40.94461	0.199387	-0.942327
-2.105035	-58.825255	-2.940718	1.782129
-56.893292	48.509205	-1.232254	-0.443047
-12.015806	-9.454275	-1.279176	-0.401001
8.761704	21.401018	4.492825	-1.590813
57.100268	-1.491534	0.448271	-0.275406
31.533898	2.246968	2.195563	-1.39359
58.610546	-43.508438	-0.524296	-0.056213
-5.971949	15.854991	0.840069	2.977144
33.474765	48.742259	0.283432	0.092971
9.14019	58.619552	0.838714	1.467062
21.260372	-16.177899	2.023498	-2.473187
28.952115	9.088936	0.883807	1.567324
53.640155	38.657291	0.221618	0.431388
19.484526	-10.894746	0.01124	0.217285
-47.86371	29.347032	1.057266	-1.142547
47.417255	-2.871046	1.405528	-2.500863
10.166092	-0.901766	-1.209531	1.338611
53.252019	-51.150081	0.465172	0.157494
8.829092	-53.545167	-0.219318	2.612272
45.362245	56.280373	0.714429	0.13804
-54.924623	-10.432756	-0.243453	-0.443883
-51.944819	-24.424283	0.615505	-2.37148
-18.067777	-49.394692	-0.795827	1.637874
-38.064774	6.602878	-5.541356	-1.761375
-51.359037	51.6814	-2.124552	-2.482199
-31.874025	1.190532	-0.111363	-0.077551
21.869977	-57.945857	0.548977	0.105203
-26.420226	-55.425735	5.376025	2.27717
29.620207	48.145831	-0.018131	-0.335367
-4.023422	-50.247936	0.168924	-1.411901
36.457467	-11.426213	0.897948	-0.057664
-59.630333	-33.760167	-0.61844	0.133385
15.916788	47.397664	-0.184045	-0.85784
6.180107	16.85692	1.997204	-0.046318
-53.797453	46.851781	-0.22539	-0.936879
38.73952	44.823434	0.305451	0.028579
-26.228643	-19.811856	1.029643	-2.542192
32.979944	44.386457	-0.042316	0.346685
-54.291114	-50.081418	0.163	0.034613
-30.59981	-29.537911	-1.580745	0.115501
52.846974	24.521401	-0.234558	0.01994
35.720888	-6.51728	-0.800351	-0.35472
56.736639	-52.664706	-0.044047	0.223366
42.399717	38.91106	-0.253361	-0.175409
23.606598	-39.93781	-1.121489	-0.473562
-12.861156	54.433887	-1.103879	-1.127203
-52.043404	-57.185178	-0.031755	0.634773
53.706526	26.613107	0.165608	-0.514398
23.223935	33.330068	-0.802563	-0.323925
-33.507603	-3.660482	-1.889246	1.603576
55.775715	-33.719261	-2.414345	2.331516
-54.9528	48.623439	0.586353	1.313397
-19.296063	33.0864	-0.690961	-2.955777
42.780261	34.588944	0.124338	-0.006548
32.647289	59.11602	0.246437	0.095882
13.619333	53.275243	0.942972	-2.691969
-59.779835	-20.163731	0.492888	0.954421
48.552739	28.336616	0.598727	-0.222001
0.473043	-39.750927	-0.132299	1.591787
-59.399992	30.440515	-0.236975	0.208496
17.147472	37.094944	-0.971981	-0.560659
33.939861	-52.70645	0.199461	-0.288236
-11.971272	-29.997582	5.695745	-2.245433
21.355137	-5.332877	0.774196	-1.705921
-25.391259	-2.246949	0.374359	0.915637
-46.255044	21.766857	3.269352	1.38598
49.023032	-11.323328	-0.439498	-0.353599
-2.177774	-52.360046	0.582733	-0.338361
25.174086	18.469436	-0.570076	0.043775
-23.66453	-51.282806	3.055475	1.73288
-41.10346	-6.806635	0.912497	2.214718
-2.577901	17.897654	-1.90608	-0.531007
-7.590325	12.738473	-0.673014	-0.031018
-48.750079	22.010413	2.006834	0.077261
51.840262	26.22261	0.001861	0.124335
29.001152	11.259064	-0.664728	0.413975
-1.635557	6.680626	2.701741	-2.252877
55.075506	-18.59953	-0.365971	-0.429736
-52.801269	-58.57698	0.808743	0.051193
35.222586	17.777729	-0.076004	-0.728983
15.025788	20.633305	-1.273123	-0.17881
40.986321	-24.68599	3.003316	1.430635
52.142104	-27.405304	0.290051	-0.754557
47.27295	-35.697986	-1.162812	-2.908973
-25.713977	-21.185961	-1.189516	2.167694
-3.802055	-26.597232	-1.250746	-0.536881
1.010347	-46.426745	-0.595042	-3.711593
54.598389	-46.609179	-0.09302	-0.183628
-38.60074	41.699942	2.607785	2.836324
8.073248	56.311803	-0.134743	-0.582225
-59.342976	-52.313065	0.008234	-0.849939
43.569999	55.580523	0.018452	-0.372496
16.543095	43.72446	0.175688	-1.066918
7.47773	-43.015246	-0.337451	0.812647
-46.096517	39.180324	-1.79404	3.639267
13.946471	-37.291542	-1.377621	0.543858
-6.887659	39.856933	-1.092098	-3.644075
-25.00442	-5.362739	3.545484	-3.748928
43.638082	-14.27772	-1.704872	-1.486796
10.632365	-28.228668	-0.960715	-0.54025
-20.736594	-4.34803	1.472945	-0.62782
4.428808	49.015078	-2.592246	-2.245915
-48.524883	-54.26944	0.88796	-1.608111
37.281888	39.050966	-0.287892	0.221456
18.325563	-10.179955	0.378614	-2.093079
-45.007673	57.536497	-1.121323	0.566079
17.490249	-29.699289	4.680851	3.002808
-51.807316	-58.318959	2.504555	0.539527
54.317803	-51.300786	-0.589432	0.055188
-22.457863	-3.391129	0.938244	-1.649916
-48.851319	-5.769515	-2.01984	-2.64028
-58.46228	-46.055002	-0.5345	1.822628
2.370371	-46.530561	-2.309738	1.748269
28.580959	-58.696816	-0.00476	0.101401
-23.846449	16.524844	-0.356754	0.634604
3.330705	58.599391	0.838976	-0.049347
19.374839	36.887972	0.151918	-0.411678
-34.983107	-27.718063	-0.258092	0.413576
-59.924612	-44.784816	-0.13876	0.604723
52.676907	-15.891859	0.91381	0.881323
-19.369725	-45.349117	-1.060018	4.155739
35.241192	-39.871278	1.810477	0.021389
11.714964	-48.824801	0.994984	1.296209
2.757938	15.505196	-1.648492	1.565265
-34.689268	4.629597	3.406323	4.694076
54.879936	-24.221949	0.623499	-0.271973
21.795143	-51.810554	-0.2187	0.533735
-59.235737	22.012966	1.095209	0.0732
46.324106	25.200338	-0.410039	0.256886
41.197842	-34.502923	-1.312719	-3.526858
6.561176	-59.378015	-0.258364	-0.323831
49.201601	25.202856	0.160473	0.121597
41.169319	13.909007	0.763219	0.376009
-10.392911	-57.26829	0.579229	-2.251694
-0.185767	53.837542	-2.627817	-1.595246
-6.207508	19.074257	1.880819	-1.324705
45.829475	-20.846092	-4.690879	-1.60246
56.413314	21.26018	-0.248137	-1.051418
-56.994111	-50.5846	-0.893182	-0.779573
52.151801	23.718563	-1.109869	1.07239
57.993646	-56.790568	0.483506	0.005104
-1.885955	-22.871022	3.029413	-1.915398
59.765377	-31.547927	0.334467	-0.407873
19.348171	-9.680431	-1.531887	0.200076
1.469004	-15.074204	-0.426323	-1.766006
51.792933	-34.380423	0.440352	-0.145953
38.879821	34.631807	-0.735484	0.427107
-36.737387	-54.51432	0.710991	-0.752157
-11.784494	23.425351	1.449854	-2.576882
-56.032294	9.591205	1.179963	3.537254
54.997814	-0.578312	0.760899	1.178216
42.759805	-25.229874	-0.765465	-1.286708
-24.994385	58.331528	-5.042579	4.437654
18.278768	-4.101263	1.82514	0.224996
42.43794	-29.929075	-2.604799	-0.589387
40.386475	-27.464895	-1.64391	-2.154606
56.124549	1.744643	0.370378	-4.064489
-37.278585	13.670931	-1.364901	-2.633959
44.773446	17.985008	0.026228	0.809884
-37.08387	7.320801	-1.486985	-0.213199
-56.269253	34.027086	0.23282	-1.578614
55.56778	-21.902972	-0.397276	-1.014614
-15.918946	49.680093	0.364961	-5.231644
9.153563	45.90131	-0.601655	0.247209
47.027498	5.106946	0.32497	-0.043122
9.318246	-12.16099	1.965226	-3.531665
-50.13286	-23.315544	-0.330246	1.4813
-33.016861	-39.28439	-1.989864	-3.462177
39.623549	44.191021	0.201257	0.079385
-31.202117	-43.358927	0.262896	-0.113871
-54.722895	-46.106075	-0.111538	-0.318637
25.027799	-13.821196	0.119762	-2.15126
21.018804	-56.529342	-0.027213	-0.889366
28.954788	-53.213998	0.423582	-0.257326
-38.166717	-21.396946	-0.090098	1.882786
-43.233804	-8.568712	3.093048	-1.763662
-41.979583	11.197505	-1.052514	-1.580285
-44.621878	-37.345711	0.695363	1.332222
36.734649	-25.091873	0.918881	3.535034
33.230367	-55.394096	-0.382634	0.107579
-10.397334	51.30591	1.638458	-2.718506
3.337928	-23.439981	-0.134858	-0.309974
-24.086385	37.057418	-1.103959	-2.511591
29.204323	57.64143	-0.494265	-0.151426
53.895222	-47.431967	-0.167237	0.083176
-39.357747	-21.414399	0.174575	0.746849
-29.073292	6.145292	1.134234	-0.380124
33.140077	-42.470303	-1.252489	-0.358928
34.580168	-25.032166	1.729602	-3.415258
19.880184	-41.634256	-1.163741	2.008395
29.776607	16.802417	0.073367	-0.503804
-33.349906	-45.168288	2.147587	1.417654
-58.28699	-52.377645	1.264244	0.691852
58.213599	44.85972	0.467249	1.757375
-36.017852	13.49206	-2.230335	-1.131784
40.522902	-57.784591	0.052487	0.001185
-39.208587	-16.140907	-0.274513	1.725342
-50.430043	-12.333928	1.89671	-1.535955
28.33682	31.734262	-0.143695	-0.050606
35.636878	42.461983	-0.201485	-0.029318
7.823121	-37.561786	-1.54505	-1.404633
15.647994	-58.41846	-0.789985	0.18725
-23.251006	-56.746199	0.94653	0.105318
11.166437	24.681265	-2.454061	-0.686521
21.225314	13.914362	-0.369304	0.221062
-59.484145	34.5488	0.506442	1.486433
-13.649807	-36.947783	3.106053	-2.490247
-22.125248	40.745402	5.657537	0.333506
-27.273967	-33.649355	-1.882266	-1.850653
26.765735	-42.144023	-0.016132	0.399294
-23.69497	-59.352146	2.175308	2.501007
-4.498257	-21.065697	-1.353647	-1.814686
10.870285	35.660692	-0.632272	-1.490511
-53.995578	-33.121254	0.508605	-0.07254
26.858145	-18.822283	-1.646978	0.139935
26.722792	-45.528616	1.483422	0.419875
22.002208	-37.207799	0.595558	-1.346862
26.431597	-32.636685	-3.260167	0.727133
-32.732064	51.495713	2.629098	-2.562588
-9.38152	-19.984114	1.517183	3.426623
-25.204221	56.936019	1.722764	2.901463
27.403477	54.147895	1.506107	0.018241
-51.281006	6.787497	0.879692	2.475708
20.032582	49.892871	-0.493039	-1.264792
-30.162123	13.312115	0.006904	-0.132092
-13.007864	23.470656	-0.054495	2.596931
-57.14965	-44.386141	-0.235793	-0.007917
-29.757769	-47.515026	2.926187	1.744825
-13.41716	45.356897	-0.903355	-3.200631
-42.712998	46.161237	-0.961476	-2.02352
-16.037794	-28.732268	0.705509	-0.05456
50.314012	49.712324	-0.217218	0.435754
-17.062116	6.446698	2.011446	1.82153
-46.687991	-50.253635	-2.050113	1.991597
35.805412	18.699873	-0.298892	-0.365294
-25.673033	42.253717	-4.451231	3.700769
-45.236749	-53.797702	-1.530824	-1.180891
-52.137142	-29.748431	-1.07099	-0.6624
57.411918	-48.961476	0.452256	-0.489538
-16.016986	54.63802	-2.152034	-2.821584
37.959972	9.13463	-0.435751	0.683793
-19.2435	-25.486435	-1.807345	2.260275
18.684949	-46.982759	-0.196551	0.06324
1.666518	-23.001492	-0.231145	-1.57823
52.114616	-13.259226	1.386868	-2.491393
-32.900627	-26.621971	-0.520031	-2.062922
-41.754043	22.552842	0.251774	1.729452
23.67408	-20.705896	0.589119	-0.76652
-13.630859	15.366807	-0.695707	2.960419
43.947842	26.842801	0.491806	-0.305989
50.838028	39.148979	0.070455	-0.146909
49.496887	13.041537	0.043517	-1.107446
11.173837	41.581321	0.523821	-1.226902
11.087994	-21.751963	-0.182255	-2.838692
47.777747	58.024504	0.400948	-0.273605
51.009285	-31.228115	-1.143062	-0.797806
4.904709	-32.497167	1.694757	0.959818
-59.213862	-11.732713	0.044511	0.031176
34.332683	59.907978	0.147485	0.338375
11.520254	20.585096	-2.747557	3.854067
-18.150853	-48.412601	-1.789745	2.218731
-22.116388	-57.811459	3.055673	0.653224
-12.279179	59.800916	-4.532104	-1.07266
-7.146028	30.830223	0.618827	-1.460928
0.712183	13.096847	0.927841	2.347202
-3.119206	35.985976	2.456962	2.994591
-42.375426	6.242307	0.964082	0.320535
40.388126	-32.87553	-1.18049	-3.243041
49.36697	29.065431	0.487506	0.188438
-29.383068	27.185129	1.919735	1.350122
20.899025	-32.18569	0.226019	1.745573
-22.593048	27.978146	-2.541003	-0.72721
38.64974	-49.34841	0.19053	0.195008
23.566775	-28.185612	0.325134	-0.531092
18.243104	-16.251486	2.914461	2.414198
45.596381	18.775133	-0.555524	0.676967
-53.557766	-40.541906	0.663728	0.217778
-29.70418	52.673911	1.423818	-1.150683
35.214281	47.403781	0.129992	0.091018
24.706091	34.951001	0.106851	-0.338233
-6.956565	34.98406	3.818233	-4.010808
-40.679034	-21.611285	0.349471	4.923823
-53.179677	12.641535	-0.799002	1.560806
-52.112297	33.253735	1.000649	-1.043327
-41.398916	50.884657	-1.039817	0.409447
-6.764012	25.813611	2.990143	0.063551
-58.175778	-9.384611	1.737628	-2.834814
-43.144369	-2.48628	-1.491851	3.539885
-17.811233	3.864289	-1.700859	0.643848
12.681866	37.219263	1.663616	0.36038
-40.553068	1.970968	-4.894827	2.816056
36.884183	32.624734	0.468665	-0.112454
57.508872	11.116911	0.926021	-1.632109
-55.582117	51.607682	-0.952978	1.69854
8.487791	-0.503747	3.005048	5.270265
10.494062	-23.736503	0.780601	-0.247761
18.015291	-1.89007	-0.509016	0.828604
43.731884	-23.286887	-1.585203	-5.087463
26.697792	-58.141234	0.12129	-0.630725
5.502241	58.500308	1.079493	1.482295
-34.875958	-11.046257	2.465459	0.207478
14.089626	-14.541879	-0.814042	-2.044976
59.732361	-6.743108	0.307786	2.437653
16.29842	-29.405979	0.952962	0.930351
23.903211	1.920793	1.797955	0.998453
23.479873	19.376574	0.715847	1.257329
58.971221	-27.146985	-1.761151	0.890151
44.985542	-56.230025	0.044584	0.279862
36.313142	38.592962	-0.040662	0.001242
-53.579411	-49.274505	-1.103261	0.480866
-4.823949	4.503549	0.106642	-1.18413
22.848329	41.790116	0.006135	0.2882
-51.145017	54.435363	-3.33767	1.268188
57.186379	57.041576	0.280113	0.128069
10.107295	31.212766	-1.379283	0.192458
23.206372	17.151594	-0.532454	2.19418
-2.358192	-34.405771	-3.656397	-0.345952
49.120944	55.394834	-0.029785	-0.160134
-54.631174	22.313775	-0.344555	-2.042927
56.335855	19.960947	-0.707833	0.865337
42.386602	-55.138031	-0.112167	0.188073
45.10405	16.992805	1.029922	-0.527948
28.038621	18.937203	-0.725161	-0.43248
-23.130298	21.425928	1.960337	-5.800838
17.471974	-47.296801	1.852454	0.736192
-18.724198	-35.941827	1.443245	5.507972
58.932935	-4.840114	2.524277	1.202556
-32.383061	11.223667	0.262029	0.051409
23.038616	50.123846	-0.075025	-0.18678
-46.102072	32.601188	0.081185	0.871642
-52.660847	30.591961	0.779697	0.460682
37.072803	13.952411	-0.173482	0.662366
13.30846	-40.918565	2.687593	-0.577085
-53.582173	-35.103221	0.942646	0.068435
55.213531	32.780668	-0.467016	0.34587
45.178529	-40.792019	0.436472	-2.351753
-45.665901	-22.45453	0.412189	3.220887
-46.446404	45.674135	-1.885545	-0.487235
-28.574041	-22.678071	2.035624	-1.345193
26.062454	27.687529	-1.30065	-0.364817
1.880734	23.37095	0.446897	-0.82403
43.407833	16.309062	0.642742	0.70443
59.860455	41.837846	0.952336	1.105435
-6.627388	-57.73111	-1.496857	0.38901
40.337844	-11.872141	-3.957629	2.051914
-41.782495	41.593431	-0.445305	3.204594
-49.502867	-10.985502	-1.028168	0.369952
41.012762	8.965457	1.653997	-0.25877
-9.886792	-12.40742	-4.860909	-0.936457
13.473807	11.835756	4.957897	0.664823
58.806154	-29.560317	-1.0393	-0.314781
32.601511	49.379204	-0.170648	0.002752
13.704798	12.849932	1.550307	-1.248936
-55.370478	50.586202	-0.014335	-0.202882
2.375254	-58.715093	1.12864	0.612592
42.393351	-27.325786	1.184059	-2.7862
37.560468	59.694147	0.136461	-0.176054
59.495058	-49.32258	-0.457019	-1.012695
41.914351	32.914632	-0.46794	-0.19381
58.927095	-44.507694	-0.256129	0.594761
-42.841323	-26.481768	0.808289	-1.565092
44.865594	20.719574	0.350304	0.925456
-56.269634	-15.225852	2.139543	0.747124
-46.307114	56.701529	0.594136	0.151635
58.886834	53.51357	0.233213	-0.477614
28.001452	-25.74861	0.862612	-2.34003
-35.32667	38.170551	-0.62186	1.066473
-53.909366	-39.199351	0.325417	-0.105506
-40.865828	-45.561244	-0.505279	1.868402
41.325931	-55.077134	-0.137159	-0.034514
-43.53259	-51.263347	2.950604	-0.755118
56.715574	-49.800351	-0.371614	0.031718
33.661165	28.048743	-0.491801	0.02262
53.418927	-17.655195	0.931581	-2.021862
-9.384967	26.212908	1.99426	-0.171096
-38.621276	-35.24819	-0.45551	-1.581669
1.697818	53.331408	-1.01537	1.212114
47.152829	-1.149817	-0.264032	1.979408
-44.692527	55.885298	2.679515	0.741173
22.87293	-56.152794	-0.178955	-0.105801
-20.021114	7.814501	0.063489	2.097166
-38.179767	-58.606383	0.295533	0.723197
27.243745	44.970023	-0.429226	-0.39661
39.223977	7.54799	0.680687	-0.908186
-30.121972	-38.605517	0.771808	-0.618332
-39.63267	32.243225	-0.63205	1.963887
59.194712	-51.177999	-0.127018	0.06738
40.66015	-16.346434	0.271648	3.562263
-4.157106	-51.448765	1.11865	2.586023
-6.039664	-10.771576	0.763995	1.922333
-57.682134	55.515547	-0.063401	2.148613
41.838822	27.221844	0.500222	-0.031993
-36.744621	49.892684	1.214917	1.011915
24.041616	54.604267	-0.75376	-0.876747
20.473223	5.751518	0.066368	-1.795535
52.565054	-10.980091	0.336197	-3.199763
-45.272439	-10.963296	-2.324583	-0.167665
55.072252	35.046984	-0.712489	-0.442877
26.933922	11.787218	-0.758761	0.263094
23.251848	22.951555	-1.24919	-1.111146
34.196271	-17.641696	2.019369	-0.491716
49.861086	0.269483	-0.699627	-0.913854
-38.590693	57.005639	0.348743	-0.214833
51.223926	50.309454	-0.093279	0.206949
-56.745438	-39.655724	0.914426	-0.118179
-36.981254	22.216171	-1.482613	0.62621
36.683527	3.804231	-0.773458	-0.023609
-46.164949	29.953075	-1.460706	-1.162662
-24.23724	-55.799769	3.200442	0.235865
-22.411575	-8.377505	-0.761769	-2.761048
-47.890171	-9.692787	-0.657072	1.38563
2.169	27.629594	-0.45503	-0.269225
-42.383959	-30.294668	-2.084755	3.670642
31.128287	44.630437	-0.157531	-0.145868
-17.142537	27.351903	-3.410005	-2.362808
-39.250217	-29.900955	0.482945	1.695809
10.842703	-53.23301	2.170205	-0.223512
-13.615685	-4.723499	0.33538	-2.797828
-46.6555	-22.864555	3.854533	0.199798
26.807942	23.574797	0.934608	-0.862097
-3.103466	15.864029	3.373934	3.103844
-17.080006	52.386277	0.802954	0.821794
-57.429465	-31.505448	-0.681348	1.465504
35.899265	-23.985855	0.581063	4.299648
-23.385398	-33.45206	0.843017	-2.062933
-3.765674	-19.786962	-0.594021	0.331432
27.611378	47.21965	-0.349305	-0.097475
-0.808727	58.933637	3.002948	0.995118
22.135925	-1.193214	0.820244	-0.186528
28.829764	-21.739814	4.138236	-1.585706
-42.999099	45.186466	1.069826	-2.230754
-45.597482	-29.651252	-3.313701	-1.828437
41.521137	-53.213911	0.08238	0.344549
0.558339	-4.772388	1.443581	-1.619052
23.630247	7.995239	0.847979	2.491644
46.160345	59.071473	0.000028	0.132836
-49.547418	-46.988903	-0.84994	-1.144918
39.26255	-59.538071	-0.037271	0.110172
28.316582	17.920952	-0.918341	-0.153767
17.401974	-10.681603	-1.475713	-1.95073
25.318337	22.091826	-0.349234	-0.083655
-50.691296	55.793779	-0.991072	-1.787452
47.90075	-45.529416	0.027591	0.40076
39.562736	-42.372736	-0.572981	-0.22011
33.810525	-32.187659	-0.839936	0.604113
30.688975	-58.827387	0.30314	-0.298769
0.448471	-32.638361	-1.189449	-2.056927
13.819534	16.571636	1.569668	2.648808
1.466434	5.07043	-4.336308	-0.912078
40.919905	54.77794	0.06324	-0.00589
-18.95915	-15.433447	1.980395	-0.301525
-12.105667	-2.851142	-2.747601	-1.465612
18.646501	30.123486	2.55645	0.121712
31.222008	45.729564	0.030683	-0.169885
26.609646	-57.043932	0.554645	-0.659624
57.07388	19.269778	-0.554457	1.171191
-57.166763	24.516834	1.891901	-0.956643
-56.576962	-51.613404	0.449931	-0.696862
24.667216	46.861803	0.19332	-0.18354
-46.991519	-57.764489	-2.074263	1.553724
-36.806247	51.536821	3.129117	-0.411368
13.941646	-54.638939	-0.527181	1.30701
-15.671579	-30.546634	1.19541	2.790216
58.41617	38.742162	0.673084	-0.12779
50.032475	37.525867	0.196275	-0.527274
20.116512	1.138154	0.49696	1.898814
-43.124886	-25.524626	-1.194621	1.451293
-38.011027	-3.238483	-1.95609	-0.421433
-27.033627	-38.368054	-1.065367	-2.605137
-53.850858	-4.698254	2.385068	-1.18569
-3.114064	-49.63871	4.253954	-3.907181
-46.583686	24.226402	-1.04545	-1.498194
36.951901	-50.184463	-0.467069	-0.052264
39.989415	48.480485	0.050367	-0.299695
-54.487554	-43.102793	-0.723009	0.746047
-49.452392	44.172662	-1.773657	0.439095
-24.008255	54.825154	-2.126609	-0.877653
4.093432	21.018609	3.861662	-0.615298
8.769184	38.879702	-0.76308	1.289701
42.380023	-37.163118	2.595084	-1.455341
26.647729	24.772032	-2.432107	0.397973
13.745847	-28.327001	-1.859762	-0.031932
-55.061733	-24.434875	3.150334	3.116997
2.940924	-55.28503	-2.471944	0.155175
-24.01052	-52.176516	1.990538	1.440278
29.842128	58.474534	0.488079	0.338567
24.721425	7.133923	0.275531	-1.644822
51.963087	-22.727167	-1.111203	-0.685053
-12.39298	56.673773	2.68557	-1.748794
-59.262454	-2.427352	0.351834	0.689892
8.628326	15.911659	3.210669	-3.626514
25.805079	-58.759109	0.300342	-0.744119
54.592347	56.001542	-0.054317	0.074339
7.882989	40.750341	3.412844	0.596632
33.319381	36.19287	0.259221	-0.086478
-32.465222	46.614146	1.899186	-1.902146
-43.460822	18.090775	0.56457	-0.94979
-0.304181	44.917105	3.560495	0.447319
-17.192986	40.386638	0.450669	3.11719
32.268208	-53.488211	-0.308533	0.0805
15.037611	35.034975	1.939084	-0.112636
3.417357	-21.786923	1.273222	-1.501856
44.233632	39.077891	-0.219448	0.122177
30.425237	-41.020524	0.310247	1.994596
-2.928625	57.721299	-3.070159	-0.798633
5.129483	9.417759	-1.563121	-1.046798
21.28075	-59.72657	1.077446	-1.096148
34.491229	26.374829	-0.632657	0.449382
42.220724	6.286464	2.568127	0.792909
53.950053	-16.441402	-0.938305	0.063121
15.677664	41.993794	0.510032	-1.984222
8.465827	-5.564533	-4.120559	3.005651
-12.801479	-24.603825	-0.096364	0.26405
-45.836055	-48.208498	1.639315	0.718272
-5.855161	-46.292886	-4.471205	0.447589
13.629238	50.864258	0.81148	-1.814559
40.754189	-13.632428	-0.180464	-1.089741
39.009423	8.677086	0.466104	-0.450213
53.235405	21.014945	-0.259381	1.051035
-54.328048	-59.832106	0.046452	1.41653
-38.95637	7.127447	-0.384113	0.087963
-22.89136	-54.668282	-1.587226	0.11604
1.918691	21.870409	-0.341192	-0.604247
53.680076	-26.841582	-0.229336	-2.712124
5.208653	35.180116	-0.490032	-0.035163
15.98436	-14.115379	0.865497	0.585342
18.929597	35.949646	1.059024	-0.339934
-49.308744	12.097199	0.94281	0.528583
1.417153	8.721077	0.628196	-1.220664
-34.88281	32.084009	-1.185304	-2.648159
-10.187292	-43.752062	1.653841	0.981916
43.376623	-47.727499	-0.480346	0.177409
9.455221	13.688089	4.943462	1.335435
-9.011568	-27.251606	1.106715	-1.724475
46.014548	-35.051304	1.819805	-1.222825
52.380046	35.573689	0.553555	-0.457392
16.748866	41.789888	1.582678	-0.969837
-52.415768	35.934701	-0.383061	-0.450261
45.787947	45.58697	-0.145224	0.229277
22.318567	-30.699196	-1.155699	-2.506638
-3.479156	-46.427017	0.184739	-1.36875
54.787939	-3.927147	1.648857	-0.4001
37.708442	-53.871658	0.025568	-0.205651
23.754566	6.667381	1.730099	1.158189
-23.147945	-53.629907	-1.974154	-3.071251
-28.242336	-31.834064	-1.639103	0.914677
-35.196	-24.247385	-0.634586	-1.241003
56.595282	-7.774588	0.198306	0.023401
-52.669233	-0.132375	0.233435	-0.958357
31.726328	21.565695	0.106746	-1.445492
-25.507197	-54.326921	1.337235	1.746325
-53.868362	-12.563188	-0.442941	-4.284947
34.645311	21.733396	-0.613771	0.073034
-8.321878	-1.353509	0.886539	0.852759
32.965799	53.35218	0.314652	-0.060988
56.865874	33.972397	-0.093731	0.205941
-3.496289	-30.263333	0.977039	0.363168
-24.041752	-16.121208	0.089315	-0.013979
35.793642	-45.396257	-0.162538	0.096275
-37.415899	-15.586797	2.598652	-2.059478
39.202868	1.818459	0.427099	-0.109788
46.17909	-31.497853	0.218066	-1.12812
43.503526	-1.84406	0.152454	-0.357229
26.924624	49.98256	0.056278	-0.004633
49.472443	59.173496	-0.027669	-0.018005
26.660076	-24.08409	-0.845308	-0.249309
-0.490494	57.283798	-0.505699	2.861668
-48.284566	-10.802039	0.165302	0.326123
-32.103613	-34.846446	-3.717735	-1.596087
-12.388969	-41.901335	5.57102	5.27144
51.834804	-56.380701	0.130964	0.062613
-42.839077	29.221751	0.364037	1.616385
-7.282749	-39.86531	1.286779	-1.548694
-28.963696	-53.103755	2.518046	-0.440596
53.759541	55.349233	0.056516	0.530554
18.099135	-8.905017	-1.200185	1.540697
-10.767515	20.99711	-0.132339	-0.127582
4.789935	47.296653	-0.897749	3.696464
44.626288	-1.077303	-1.775869	1.443754
-52.610653	11.746373	0.074757	-0.104918
-11.036412	52.200238	0.395808	-6.793721
36.303492	48.843231	-0.0146	-0.1614
-1.130232	19.984154	2.542365	1.468801
39.104626	49.085834	-0.443747	-0.060714
13.6702	52.104195	-0.075794	0.433777
-36.768955	-12.824567	0.05689	-3.33513
7.155805	46.343929	-0.970851	-0.8522
13.918006	-48.536885	0.613293	-0.060586
58.819891	58.45861	0.196476	0.094375
19.758315	45.714152	0.134563	-0.797402
30.218687	-16.608944	-0.619592	-3.936221
-36.047241	46.569189	0.706969	2.560963
12.481961	12.76611	-3.436338	-0.473849
56.988634	-28.851451	-1.925501	0.584482
-39.453265	-14.200925	-0.569591	-0.294292
51.074405	-47.911992	-0.590533	0.47943
-53.02684	2.591726	0.364543	-3.885787
-59.128445	-5.695109	-0.800797	-0.928809
15.058031	-53.322839	0.447526	1.426794
-8.662064	10.550421	0.70636	-0.954192
6.923909	19.915959	4.849389	0.217086
58.539831	-24.850241	0.552976	-3.368115
35.251441	25.527564	0.116201	0.043338
19.308532	-59.050546	-0.14961	-1.276171
-43.042815	-22.757852	1.134163	-0.092133
-36.410436	42.827953	-0.093668	1.395232
-14.182246	41.881416	1.851371	-1.069058
18.359794	-41.34537	-0.471059	-0.721936
13.323692	30.215419	-0.836146	0.355592
-14.497322	5.969862	-1.81754	0.889913
3.1522	42.825202	0.630024	1.043347
-19.26783	-24.082747	-1.394924	-1.621436
19.819088	51.064934	-0.255431	-0.151887
36.614387	-32.312672	-1.570738	-0.407438
-40.415473	45.630728	0.0324	0.097579
11.188819	10.367276	1.598169	-4.454909
56.811993	36.214605	-0.548781	-0.888751
-53.167927	50.031654	-0.668944	0.669876
51.554647	-36.582127	-0.170319	-1.350936
-6.227802	31.568769	0.92801	-2.444646
53.172181	-45.413468	0.500824	0.256298
54.533576	-40.961974	-0.044916	-0.346909
-14.064682	-1.665694	0.497522	1.134568
14.275171	-34.802185	0.874778	-1.616018
-41.142946	38.233506	-6.717613	2.807297
9.472685	24.463783	-0.364714	4.23223
44.575715	52.406819	-0.063728	-0.135244
28.21965	44.410004	0.070145	0.198812
40.33823	19.898311	-0.346193	0.180684
19.356925	-50.620863	0.591554	-0.081728
51.937442	14.940949	-0.704424	-0.206673
57.086611	-47.929337	0.020998	-0.036145
-58.743939	31.241882	-1.758809	-0.828845
-41.997317	7.378626	-2.017957	3.534104
-45.769642	5.113711	-0.059321	-1.050847
54.314824	11.263987	0.956312	1.491722
56.12283	3.406474	0.170768	-1.130967
23.243142	-7.781322	0.300585	-1.657725
11.731656	-56.497627	-2.373682	-0.215254
-41.440224	2.745947	-0.618355	0.74105
-8.590207	-44.704184	3.238274	-0.43131
-16.24592	-1.002891	1.969255	1.619399
-19.662649	1.847337	0.082521	-0.878436
-26.577137	6.678944	0.151757	0.511212
16.440204	33.405623	0.205736	-2.697224
-21.258368	-1.727949	-0.237743	-0.754555
29.628479	-58.74694	0.352343	0.200117
-31.239702	-21.106771	1.668625	-0.680927
5.001963	30.270451	2.434413	2.847779
53.731401	30.647852	0.758902	0.047208
13.629691	-52.490947	0.914264	-0.674178
47.274768	55.192229	-0.217711	0.548242
37.943872	-56.665826	-0.003146	0.284536
14.379685	-16.014417	2.303295	-3.622611
-20.026352	21.058558	0.645094	-1.373557
-11.679061	4.984693	1.826064	-0.149037
-15.789021	-48.87548	1.320064	-2.066588
-9.920914	7.275986	0.263568	2.030789
59.448517	40.56762	-0.739499	-1.501101
47.341332	1.070352	1.263245	-1.77453
-52.803613	-38.450727	-0.325717	0.733293
44.333902	31.016473	-0.263973	-0.456462
48.96191	39.054235	-0.063238	-0.136116
-13.911782	27.907888	-1.345091	-3.243158
40.682608	-55.965387	-0.236143	0.54741
46.879418	-18.859692	1.370123	2.692815
-34.922813	-40.019788	0.784245	-0.427477
57.462656	38.327979	-0.307685	-0.467901
-38.227059	-36.32942	0.139739	-0.500051
-36.248995	53.690216	-0.144192	-0.455205
-28.285943	-46.959088	3.674415	0.685741
45.045256	-7.537844	-2.499306	3.741774
8.801115	-48.842616	1.429285	-0.830939
14.431879	58.08161	0.844818	1.273889
6.009787	-50.446317	-1.264876	-0.428621
41.718653	15.668438	0.330197	-0.024148
36.830944	18.601284	-0.442453	-0.250799
24.637116	19.80875	0.019611	1.719706
-56.342234	44.735685	-1.302175	0.57448
-18.940707	55.956882	1.807077	1.475368
-59.995757	28.894598	1.058697	-0.189405
53.255392	-20.997631	0.353999	-1.208789
7.357661	41.702895	-2.299471	2.117746
46.330398	-59.133961	0.070775	0.08362
-41.163087	-49.782179	1.40383	0.305036
-24.604292	13.929436	1.806896	-0.147407
55.561731	-55.344839	-0.408157	-0.641254
55.035166	25.163637	-1.233119	0.179396
-34.753176	-45.077985	-0.214582	-1.79315
34.797163	54.357663	-0.310976	0.522242
3.217856	-56.882825	2.732444	-1.930544
-49.721362	22.124507	0.983537	-1.520232
-33.789612	-50.109068	0.154276	-1.910105
-33.553865	-52.849753	2.031346	0.917713
-53.55895	27.92041	1.02167	3.68231
35.41248	-49.165373	-0.243559	0.455511
43.088217	43.796745	0.317939	0.148099
-35.430271	-14.544732	0.33492	1.515123
45.978884	-21.925475	-0.768869	1.07388
42.90714	-36.293079	-1.445298	-2.754085
57.200985	-42.357412	-0.237245	0.926013
26.276481	21.404358	1.179228	-0.874187
-28.668653	-16.270023	-0.425139	1.163637
28.239549	10.386384	1.316444	0.962188
35.514806	-53.72201	0.135168	-0.337543
-55.341402	-35.007772	1.884962	-0.353867
11.068688	21.646618	-1.462039	3.311927
-40.065456	51.243806	-0.492284	-0.205658
36.937791	34.779927	-0.367483	0.135348
-26.1373	24.977789	-1.751662	1.912584
33.61222	-35.191932	-1.98675	0.846516
-23.835184	-10.308282	-3.177077	1.045638
36.590042	-35.972864	-1.044683	1.599384
51.227151	29.42662	0.477104	-0.789644
10.745263	32.143827	1.436925	0.714771
44.600994	50.303242	0.171985	0.019429
-11.473734	-5.411253	3.129635	-0.394498
47.176839	37.797372	-0.057714	0.310196
21.249085	-30.508332	2.506603	-1.640628
-58.393393	-27.341741	1.935638	-1.538955
30.415755	-42.059196	-1.408745	0.16693
43.013152	-54.260837	-0.228942	-0.0747
-51.560504	20.023314	-1.304463	-0.579308
16.645197	51.513875	-0.324659	-0.71854
-35.324627	-9.565891	-4.559237	-1.465657
-43.395452	8.821541	2.142553	-0.523016
-49.115829	-1.663084	-1.401981	-0.059358
21.810407	7.596062	-0.328033	-0.575627
-34.967173	-32.120193	-0.571369	-3.493835
-3.608809	-16.349443	1.616979	0.471448
-43.107764	-45.509099	-1.024728	1.44742
-24.702979	-32.664833	0.91869	1.569767
3.151544	-48.741516	-1.167115	1.238988
-45.384743	-44.899488	-0.903677	0.048613
9.441881	53.425206	0.016913	-0.505246
23.32869	21.500464	-0.557592	1.42457
-21.552072	-44.583492	6.221687	3.706714
-53.392864	-18.257782	1.801277	1.168717
15.974442	38.92571	1.637479	0.843311
52.449311	-14.240007	2.3761	4.306602
57.957302	-38.4544	0.242934	0.577289
-29.475188	33.287691	-1.711569	0.488353
49.597248	6.859914	0.988017	-0.986475
-1.26544	-21.893006	0.647041	-1.118919
-1.226195	-6.009544	1.31803	-2.547048
18.478493	-32.82892	-1.774201	1.732443
24.208465	-53.606467	0.020723	-0.621283
-19.867002	40.533702	-0.45652	3.494506
13.54261	-47.633651	-0.380987	-1.165591
-14.274729	39.978042	-1.748451	-0.927052
-4.741841	40.199197	-2.545067	-2.389871
19.052135	49.256098	-0.004514	1.20785
56.283589	-37.338193	-0.336758	0.601049
-15.630027	23.117081	-1.095675	1.332874
-43.330485	47.529824	-2.056091	1.323913
-37.962739	4.686768	1.114554	-3.656921
48.182088	20.008963	-0.155161	0.715888
18.046909	-13.17008	-1.928699	0.257336
-12.319508	3.056944	2.955132	3.16445
56.422202	-13.586049	1.012791	1.890397
0.29309	-15.563032	-0.415651	-2.507689
45.426233	15.939935	-0.158598	1.181685
-13.147443	9.109141	0.605635	4.337071
39.074023	52.107656	-0.214868	0.343343
31.606942	59.263919	0.122408	0.054955
56.228943	31.002041	-1.015577	-0.041688
-32.658839	-4.365825	0.245855	-0.976494
6.221428	-11.203573	-1.534957	-0.428213
-43.228172	-9.691757	-2.966707	-1.061811
-18.79681	-55.300137	0.780237	-1.127161
-4.898803	30.478824	-0.431604	-2.370284
13.801754	-25.464506	-1.72656	-0.273719
25.378143	-50.000376	-0.489968	-0.163139
53.113165	29.772532	0.496719	0.096122
9.145656	57.474054	0.757342	-2.275678
-25.435419	-4.230077	-0.678275	-1.480373
33.705629	-49.987297	0.703609	0.697759
24.177773	-51.696748	-0.137055	-1.379717
53.540734	44.097174	-0.117902	-0.406939
49.826454	16.461332	1.705405	-0.705833
11.05109	-43.603609	1.423242	0.871872
41.709198	28.244867	0.850074	-0.705128
23.223707	-2.581712	-2.962054	-1.682417
55.476511	42.016046	-0.405678	0.30045
2.089691	-34.840953	3.692362	-0.25368
-5.500498	19.889087	3.427861	-3.781682
37.397178	57.8315	-0.213827	-0.009843
34.050864	16.023882	0.219654	0.284649
41.454174	-44.784414	-0.533324	0.162752
-35.379371	-2.476343	1.224194	1.217581
-32.186954	-33.319197	1.268576	-0.695633
-6.031317	-45.200753	-0.201089	2.054391
12.774863	8.342148	0.485464	-1.239004
7.530922	-53.41114	-0.922489	0.427021
-16.103211	-6.688075	0.29715	1.22387
-4.043216	24.86164	-1.94319	1.42387
30.543549	35.821108	-0.211587	0.319174
-53.754372	-8.493289	1.437334	0.78802
-59.261056	24.359975	1.673752	0.303484
-54.722396	19.599654	-2.601181	1.367295
-10.653379	22.641307	0.810664	-0.663931
-55.16985	5.040879	0.338937	2.605429
-30.017884	-30.833708	-0.494639	-1.330454
28.615573	47.692414	-0.085498	0.066228
50.703093	57.745246	-0.182119	0.082186
-20.267083	-38.559973	2.839597	3.435034
28.104091	-17.702227	-0.866014	-0.659034
42.056595	20.428439	0.511828	-0.411445
36.513239	-16.972772	-5.064721	-1.784445
32.80193	14.359353	0.964513	0.719571
13.920367	-13.000177	-0.704039	-0.792424
43.241187	-52.429256	0.100645	0.138936
1.437298	-52.280504	-1.150213	-1.976257
50.674008	43.42788	0.190878	-0.08884
33.344186	24.71426	-0.466017	0.710588
43.772376	47.590345	-0.225998	-0.007753
22.262554	5.836694	0.323884	-0.853508
35.367668	-37.858043	0.61976	0.681066
29.736725	26.234104	-0.206703	-0.145581
20.416462	12.758303	0.730496	-0.083197
-47.488714	-54.859275	-0.665894	1.017701
8.295637	-13.914895	-0.192198	2.149312
-54.23974	8.410691	-3.326213	-0.054172
37.725917	28.708408	-0.055456	0.126571
53.079217	5.186182	-0.240071	-2.580607
56.158772	24.842362	0.275688	-0.656895
15.110575	-50.236021	1.141232	-0.803284
54.876492	-11.052575	-3.465507	0.914249
-12.041214	-27.789058	1.325895	2.164118
38.891388	32.498487	0.714371	-0.358561
30.48829	47.505672	-0.299706	-0.169996
35.479338	40.288367	-0.500438	0.071177
14.7641	-21.183277	2.147485	0.120159
27.955967	-39.392106	-0.492564	0.561166
52.461551	33.304095	0.130522	-0.168574
40.872658	46.874313	0.015411	-0.096581
34.725753	52.38626	-0.229741	-0.172153
-40.93346	-3.743444	0.896814	0.454757
-47.016499	13.622894	0.855562	-0.755411
-40.681366	0.881969	-1.652275	-0.348178
-8.389212	-42.586871	-0.724901	-0.485198
-50.268782	-2.032951	0.193334	3.50332
31.823	41.746527	0.072804	-0.226497
18.624724	21.357009	1.817331	1.613007
-53.747929	11.866637	-1.197145	1.114304
-0.550407	-57.483802	-0.891708	-0.893388
-54.741053	-27.368858	1.37176	-0.914334
2.455506	46.339976	-0.601959	-0.139548
-3.625718	4.759478	0.337916	3.492138
-4.70675	-54.657764	2.151751	1.967902
33.576141	49.828512	-0.070772	-0.214792
-21.681944	18.147498	-2.165409	-2.61186
40.551531	30.154498	-0.350179	-0.311468
54.20662	-54.122195	0.050866	-0.022554
57.984988	51.781495	0.442314	0.436567
-33.325551	-22.205086	-1.000335	1.600131
-26.965685	-14.331739	0.831078	3.149873
29.163485	-57.789652	0.042136	0.322687
25.664032	56.690187	-1.01195	-0.494748
26.591943	33.897118	-0.10052	0.096506
-39.016314	15.03417	-0.919581	1.105824
51.423506	-38.502626	0.759831	-0.101904
-45.293491	-0.430957	-2.254175	0.191749
-33.541	52.237519	-1.120585	-3.084053
-9.427503	53.54746	-0.864096	1.321935
54.384285	-37.95333	0.041989	-0.945737
40.073528	-52.155756	0.061363	0.243943
39.083269	58.650775	0.002092	0.180591
-54.980599	-36.857722	-0.403423	-0.166366
35.955741	-54.653243	0.575484	-0.638774
32.47251	-2.149883	2.092614	0.975634
56.361282	-40.339404	0.165213	0.592117
52.960781	-59.096054	0.113159	-0.116656
-56.517982	26.966594	2.201508	-0.027548
34.943115	-48.206697	-1.417556	0.326491
-27.568755	6.452548	-1.455877	-1.333257
51.737888	39.748216	-0.012992	-0.362243
33.904392	-48.135752	0.079927	0.082514
-58.442577	41.102932	-3.346027	-1.977584
3.974395	-32.787021	0.279197	1.07915
51.949557	55.159492	-0.500815	-0.055602
-54.483035	58.881133	-1.077456	0.699225
57.34436	-37.542891	-0.520247	-1.071332
27.133147	-36.030939	2.119875	0.211092
-39.266729	-47.054026	-1.332989	1.132508
-12.436218	-57.51298	0.654541	1.970499
55.134131	-30.978522	-0.141245	0.247258
-44.07897	-23.393767	-0.390334	0.021006
-59.114045	25.447555	1.016939	-2.627433
20.783988	-40.966715	1.465341	0.65982
-30.817308	-18.72872	0.249388	-0.206683
-19.413424	-53.670835	-2.174902	-0.286374
22.931761	12.728184	-1.246304	-0.884196
-6.036682	-53.686357	4.238796	0.089762
42.078867	56.603079	0.370417	-0.255967
-44.389136	-17.942978	-2.285821	0.754265
47.112161	-6.257084	-0.585122	-3.241372
29.116273	5.439053	1.280898	1.598901
-15.17079	28.43731	0.160486	1.011473
30.305864	22.445473	-0.561853	-0.340583
19.131339	-8.344004	-0.265055	1.786373
38.484463	-3.311263	2.58566	0.460165
-41.081091	52.570058	-2.275242	-1.789126
-2.83087	2.387597	-1.989862	0.82769
11.111331	-11.154401	2.311274	-1.058822
42.583334	-53.294846	-0.264803	0.022216
26.667998	-0.115168	0.017293	0.336437
-21.008747	20.08632	-2.810214	-4.132862
42.290788	39.955948	0.22313	-0.192772
-25.893189	-30.209566	-0.144444	-4.976735
-47.255327	27.49721	2.12862	0.616365
-34.365728	-35.132704	-1.335738	-0.277437
-3.825458	3.715999	1.444205	0.998456
-57.917512	-3.860557	0.995811	-0.091899
12.259133	36.110074	-0.345027	-0.393676
38.007658	58.71702	-0.030634	0.270958
27.786951	-13.531772	0.537746	-1.979856
0.388796	-23.036971	1.399642	-1.286545
-1.689029	46.331505	-2.19305	1.004945
0.532814	-13.027381	0.75831	-0.808709
-59.299105	-40.912302	0.433632	0.517972
22.764611	-43.406137	-0.325802	-1.822668
27.082526	-28.425352	-0.653401	-0.173751
55.391879	-7.866436	-3.528713	1.073248
8.766216	-6.871816	-4.473463	2.064888
-53.387302	-52.054505	0.613008	-1.380296
16.267207	9.078935	-2.948958	0.295911
38.049858	-5.585781	-0.047567	0.931546
-42.995866	-15.280599	1.209486	0.945142
56.482032	27.793651	0.185299	0.581575
19.992027	48.752493	0.425012	-0.074778
25.828533	-42.968735	0.712434	0.199967
6.862695	50.557958	-0.336865	0.269563
-54.434781	17.660287	0.404745	-2.17392
52.260786	22.603896	-0.156351	1.002833
-8.663155	39.392852	1.005791	-3.86126
28.586228	2.19094	0.207276	-0.282806
20.998113	55.803532	-0.800368	0.263028
27.893338	27.468647	-0.147154	0.112181
-2.745227	-6.430537	-0.810722	-1.443435
46.769369	-37.674473	1.630288	-0.705123
-30.077107	1.77304	-1.35037	0.665634
-29.384953	24.532785	-2.699303	-3.396456
31.373922	-46.956468	-0.811512	-0.652388
-52.188269	1.022322	-1.216955	-1.405246
49.099046	-38.191871	1.055158	0.182694
-59.166281	-13.179571	1.112086	0.368019
-16.945365	51.220857	0.706085	-0.119886
-1.935951	45.390219	-1.265211	1.251614
49.989264	-57.923284	-0.242992	-0.207652
18.916505	29.033928	1.049418	-1.698968
-47.693586	-41.089016	-0.037376	-0.073329
24.890008	-16.417532	-1.768128	-0.245741
12.275523	-12.958607	0.476769	-3.534987
-53.513437	4.709519	-1.699314	1.389924
-37.632348	15.033094	0.604132	2.069918
34.819697	5.290658	0.343862	1.662501
-48.730049	-35.374715	0.401319	-1.16992
-13.750455	-34.302326	-2.402933	0.770061
17.302124	-37.429278	-0.656369	-0.594946
44.211351	32.118256	0.080161	0.083558
17.551368	22.838888	-0.649852	-1.584967
-42.740284	23.627508	-1.16051	0.539966
13.277498	6.160624	0.285584	0.930488
-39.455951	-44.567741	-1.581694	-0.27051
24.012985	4.955565	-0.969569	1.20529
39.55814	28.725149	-0.535635	0.460718
37.77911	30.943098	-0.349408	0.11641
-7.244752	56.585622	-0.656041	2.20194
48.580534	-47.472426	-0.327609	-0.734831
56.586562	14.966848	-0.542567	-0.690738
43.224924	25.913404	0.376504	0.12207
27.731407	6.98656	1.419302	-0.359382
55.49108	40.967826	0.713738	-0.288473
13.948556	-20.22715	-1.065731	-2.859577
37.03001	-40.748539	1.579796	1.008697
-0.777733	-7.35051	-0.695974	-1.498792
14.777045	30.088942	-0.870451	-0.732863
-34.957604	0.579437	0.014364	-1.040086
18.076624	13.662818	0.367644	-0.688212
41.482807	10.887792	-0.689638	0.005171
-41.412819	-31.34958	-0.073089	1.842548
16.146586	-7.769747	-2.516076	5.03293
-15.190517	55.222144	-0.294804	-1.245358
29.754865	6.2672	0.7382	-1.215162
-25.484956	-38.628754	-0.286056	-0.81674
-3.008121	41.997174	0.771277	1.543899
-47.998961	37.082855	-0.120813	-0.337658
-48.628393	9.479011	-2.448552	-0.255279
-17.814875	20.914653	-1.050592	0.911537
-14.612239	-20.013521	-2.484912	-1.495185
-36.466444	39.047703	-2.619281	2.515852
59.781248	48.221115	-0.218972	-0.560596
-42.213835	32.171834	1.172193	-3.73921
-2.622945	-32.288145	1.625093	1.318276
-22.39618	-28.194116	-1.764813	2.238301
-43.283727	28.059026	-0.777573	-0.277982
49.73264	-3.387775	2.684561	-0.448386
37.272464	17.625292	-0.823639	0.852619
35.415278	39.222842	-0.013187	0.179087
43.588905	-29.082753	2.626743	-4.56086
52.86165	-34.226916	0.583948	0.990983
52.171546	21.41727	1.100905	0.003085
52.229277	-2.830775	-0.129988	-1.614153
29.43622	-54.194315	0.218806	0.015637
47.513664	6.193652	1.210206	-0.007294
-59.095538	-50.240601	0.562386	0.145082
41.275155	1.434285	0.328127	2.671335
-22.129848	-20.562209	-0.798758	1.996522
30.953458	42.423582	-0.539768	0.169679
-28.409474	24.922021	-2.158645	-5.513132
40.256289	7.260778	0.30201	2.489007
-33.7694	-48.089042	1.474995	3.553225
55.554621	39.885248	0.156497	-1.328645
22.104397	35.767195	0.916371	0.301167
6.969976	56.183353	-0.961159	1.039102
55.651409	6.868874	-1.542294	0.682934
-22.909074	44.72786	5.006444	0.926232
-23.033147	-44.259192	-0.010303	0.207359
42.228287	1.858819	-0.777331	-1.605214
-6.685986	-6.179171	1.368113	0.995399
-7.392985	38.591499	-4.586878	-1.868178
34.473195	15.019656	0.288768	-0.125443
-13.232891	37.437925	0.224886	2.091221
-20.609848	-39.550143	0.495274	-3.852446
-19.829649	-51.52142	-0.002723	0.428444
49.403579	-40.992341	1.222145	-0.795967
-53.832121	-51.055729	0.67134	-0.498094
-51.38184	42.916117	1.588442	1.2756
40.465838	-44.351728	1.822465	-1.59324
-47.94018	-7.59265	1.443427	-0.582515
42.18652	44.324492	0.320303	0.403594
-49.380793	11.024544	0.104459	1.205573
-28.999633	-45.980427	4.091123	-1.397468
3.808251	-16.967285	1.789941	0.688823
53.129675	9.717343	1.319263	1.404201
57.880103	2.809992	-0.225877	-0.10007
57.881111	-44.332732	0.278743	0.10531
28.436389	12.297421	0.737569	-0.3322
-7.644116	-18.086048	-1.069392	-1.940193
17.582142	48.777382	0.029331	-0.267811
32.368947	-58.062803	0.05448	0.032289
44.412303	-47.470094	-0.363753	1.225192
-35.614392	59.715815	-3.236867	2.76866
12.372818	41.128533	2.492858	1.979786
-43.920608	-33.993976	0.684966	1.082522
-46.553787	50.807476	1.456914	4.516133
-57.326667	49.712115	1.266985	-0.424507
16.950804	-11.772325	-1.124915	-1.554181
-36.171775	-48.254577	2.524802	-0.822559
19.957901	-22.253411	0.638535	-0.597176
-52.230475	-47.589824	-0.981642	-0.113555
-29.017802	-7.262906	-0.817533	2.409564
13.660205	55.919498	-1.032255	0.17902
45.319139	30.582346	0.310791	0.775612
-47.309075	16.743434	-2.245281	3.169117
4.334261	-24.132293	2.338496	0.11114
-55.439091	55.357212	1.380138	1.253544
28.845807	38.077117	0.051151	-0.057289
0.227289	22.661075	-0.982627	0.124636
14.590094	52.53418	-0.871078	-0.694089
12.192544	45.48467	0.020867	-0.407754
-46.202237	17.851535	-0.078774	1.534409
33.955067	-24.091727	-0.988424	1.175939
22.189353	0.994846	-0.70944	0.158277
43.810604	28.164073	-0.362882	-0.21168
27.439226	46.107345	-0.089835	0.121546
11.518643	-5.330949	-3.259862	-3.947638
14.392322	-1.479524	-0.268609	-3.977865
45.479617	29.50327	0.063298	0.520267
11.563156	-22.705845	3.304918	-0.826488
-32.556153	27.758891	1.676062	-1.992196
48.984804	31.104582	0.029834	-0.152924
-14.413905	-53.424414	-0.478933	0.193893
5.753622	-31.536853	0.444798	0.939093
-22.604787	-21.892868	-3.453792	-1.520385
6.946994	58.178912	-0.274399	-0.915624
20.47869	-3.251866	-1.845686	-2.664298
22.689902	13.754565	-0.002848	0.59696
-17.650486	-34.1258	-2.219179	3.152325
-25.065135	26.969461	0.552219	1.599439
-19.31623	-22.521122	-0.386467	0.48873
-45.202043	-36.444943	-0.747557	3.384168
31.07557	0.479201	-0.262764	1.121637
-36.073125	-15.732451	-1.825108	3.470685
41.35593	22.569684	0.098771	0.340749
56.40289	-32.560317	0.738658	-0.76378
-50.799113	-58.888545	0.667913	-4.303922
49.986093	56.023592	-0.002893	-0.033779
-44.932923	-9.049826	1.985253	0.539976
13.510234	-21.783992	3.135636	-1.345982
24.289855	53.53446	0.612652	-1.038344
-23.177863	14.414487	0.181591	-4.035815
-11.262612	-8.692806	1.171107	-4.176868
42.58157	28.954999	0.258776	0.721008
-2.158806	-28.841879	1.230961	-5.630353
50.423868	20.2003	0.535105	0.017406
-57.923691	48.291316	-1.105313	-0.550833
33.506004	4.501454	0.468809	-1.033427
58.182218	-36.436161	0.648045	2.072833
53.464043	-43.560393	-0.157941	0.058852
12.600955	-15.024835	-3.219201	-3.958794
18.926867	-5.892321	0.721057	-0.66854
49.284905	52.242163	0.190772	-0.179444
-13.42855	22.012045	-3.15349	4.08946
-48.131591	45.606399	0.095414	-0.771923
28.035452	-57.810502	-0.422375	-0.454755
-48.867142	-50.770415	0.165447	2.038828
39.674713	-51.198144	-0.401103	-0.196369
53.093358	59.807314	0.127168	-0.106065
-56.833407	-42.57243	-0.662416	0.731228
33.052807	-50.860634	0.18265	-0.454665
-56.065006	-20.163228	0.121089	-0.013786
40.755947	36.670189	-0.155522	0.346164
-31.420657	34.078787	-3.225057	-3.959109
56.712576	-44.141331	0.156847	-0.249819
-55.013973	40.54099	-1.918883	-0.555635
40.472524	11.180191	-0.827766	0.58754
-45.803334	42.347868	1.047376	-1.301224
-26.11625	-12.835483	-4.733213	-1.504249
43.090703	-32.173418	-0.920029	-0.149111
-37.988918	-51.612343	2.250184	-1.713046
30.429765	2.612247	-1.406226	-0.465415
31.841927	56.43659	0.189278	-0.0166
2.160099	35.886786	0.993315	0.605912
23.701125	0.768552	-0.345818	-3.158138
56.976885	-56.568421	0.353658	-0.202447
-0.778052	-43.681299	1.82392	0.783023
41.837769	-51.355707	0.038048	-0.451965
42.721073	-0.069366	-0.636707	0.124062
42.486257	10.713145	-0.107817	-0.617385
-56.628553	-23.438083	-2.498935	-2.881961
-8.415186	-38.288327	3.355106	0.405258
52.294861	4.451732	-1.680821	-0.881334
-38.006426	-55.676998	2.849132	1.870052
-8.472632	53.238023	-1.983925	1.189177
-26.560808	-43.327026	3.320448	0.868875
-15.573452	19.01801	3.035458	1.872735
-3.668252	-1.058416	-6.751915	1.995415
19.88649	24.171321	0.458206	-1.132327
18.7012	-59.904788	0.484891	0.13097
8.110418	26.377169	-0.60953	1.07706
46.450204	15.68626	-0.971006	2.189126
44.074529	-18.009406	-1.227634	0.327781
3.18934	26.782454	-0.570825	-1.05287
38.887204	35.673524	-0.634501	0.084048
31.93533	42.846379	0.111758	0.381864
-55.509286	-57.583115	0.176222	0.140674
56.356619	11.615822	0.618151	-0.632113
47.314736	54.139473	-0.182995	0.270771
8.336701	7.994819	1.478438	-1.672749
-47.456854	-11.488994	0.728706	-0.76016
42.177228	41.028582	0.091163	0.058981
-47.464881	-30.65486	-4.142861	-0.682727
34.194308	-22.844517	0.71775	-2.629741
-47.324578	36.280562	0.084737	-0.526387
-0.300177	55.1573	2.136134	1.205839
1.436189	47.463685	-0.261411	-0.731614
57.962627	48.146043	0.469513	0.051169
27.091896	7.770035	2.325022	0.442931
-7.752863	-5.343655	0.368251	1.633583
2.746182	44.939532	-1.457925	1.72314
44.284371	25.7768	0.923589	-0.22784
1.072609	-22.184856	-0.29038	-0.665112
6.395658	-42.852715	0.658872	-2.167321
-1.750182	28.459065	1.861378	-0.633219
14.176497	40.270768	-1.652032	-0.163691
-57.146117	-7.351601	1.81515	0.407673
-38.928092	50.624712	-1.108626	-0.443382
20.280545	-15.770827	2.854034	1.908339
-47.175075	-21.777721	2.212924	-1.853475
9.622571	36.519953	0.16396	0.253284
52.624849	7.280164	-0.639531	-0.056952
-51.969337	-50.442736	0.368482	0.215798
39.631415	-55.902407	-0.034411	-0.170198
4.396477	-57.296699	-1.242751	-0.45756
1.927589	-51.311986	0.092155	2.029096
34.658995	6.301227	0.180338	-1.448114
-22.934852	17.364341	1.070893	-6.223218
27.254173	5.63791	1.256444	0.403687
-53.253468	36.861748	-1.667893	0.516581
-24.347811	29.125247	0.383469	-2.222353
-35.299604	45.018852	0.102707	1.579649
59.412188	-55.165257	0.074007	-0.402772
22.61715	16.23209	-0.659822	0.437421
-16.716828	-42.036244	0.808261	-0.777762
27.868436	14.311289	-0.245234	0.272005
33.776557	7.272782	1.057437	-0.175021
-26.105894	10.724735	-1.855651	-1.363044
-53.469774	6.967728	-2.300923	1.718111
48.622538	46.340232	0.118337	-0.068674
-39.612399	-51.923183	1.189969	1.404823
54.604466	-12.700103	1.912187	-1.572564
8.125986	52.030074	-2.622817	3.917217
48.35414	-54.629729	0.08325	-0.22774
56.448606	12.667986	2.773399	0.655215
-8.344882	37.433844	-1.554546	-3.976603
-54.851461	-8.257285	1.044144	-0.99116
-42.481684	38.787095	0.039854	2.468539
28.120935	-10.842556	-1.350393	-0.525352
36.777394	52.072485	0.095327	0.189524
58.898277	48.74733	0.215037	1.20381
16.420778	-39.596692	2.066175	3.003275
53.88046	-36.964888	-0.047408	0.612452
47.579869	-49.893296	-0.058644	-0.212556
49.184579	30.094114	0.11464	0.027012
-35.239178	-3.766898	0.401077	0.414257
-41.772851	-23.473623	1.394527	1.745964
-13.895147	-44.794818	0.40286	0.617185
42.462255	7.566161	-0.080347	0.395715
55.815099	25.908666	1.671201	-1.259516
32.978458	-39.853868	-0.178159	1.423077
-15.05608	-28.392612	2.195836	-0.652868
42.876098	26.897083	-0.101796	-0.083259
29.895447	0.869935	-0.127731	1.228498
-29.423508	-9.498	-3.117457	-2.123014
26.211736	5.562465	-0.913606	0.807335
54.88733	53.901688	-0.070055	0.066786
-1.123883	-55.654072	-0.47017	0.039069
26.369465	31.830014	-0.27003	-0.486989
51.26599	6.369445	-0.447207	0.166767
-10.723415	0.807352	0.802072	-0.409749
30.067035	-53.317329	-0.588207	-0.039545
30.881766	28.814604	-0.543436	-0.058432
26.277929	-3.660795	-0.737361	0.969341
7.638053	-0.020889	1.06976	-2.232009
34.830633	-41.535292	-0.318942	-0.26384
54.201047	-19.718682	2.532115	-3.381922
20.382539	26.374669	-0.668303	-0.194841
-42.371745	-43.532608	0.348044	-1.960824
-23.923501	-17.199884	-2.872334	1.150527
58.896294	-47.273233	-0.109377	-0.660664
-2.606239	3.530861	0.083543	3.095868
3.419785	-24.404746	0.911776	2.254599
-40.111893	52.3117	0.260289	-2.293144
-57.721917	56.614288	0.189245	0.461005
-15.263299	-56.876456	1.19222	-2.489762
-17.399218	2.471959	-1.399644	-1.610686
-6.40131	-12.204705	1.870061	-2.843516
-38.871689	40.673831	0.627044	-0.394433
-58.24726	-58.407071	0.727738	-0.800593
-28.422973	40.868367	-1.358708	-2.545461
-36.140314	-47.206238	1.361716	-2.931721
8.285571	-21.354479	1.559236	-2.730608
-27.37355	41.13122	0.814258	-1.149169
-46.396083	-44.721469	-0.355136	0.028005
-59.903801	57.074579	-1.157703	0.675202
-57.209493	-33.899634	0.31052	0.734572
23.000846	-32.929764	1.149524	-0.152103
37.675836	-24.667231	2.619333	0.72875
-37.141697	57.747096	3.311557	0.182705
26.765262	57.773564	1.247336	-1.094416
49.848058	-42.011826	0.236372	1.121321
-44.647127	-40.168784	1.399552	-1.11926
-50.628213	-17.51647	-0.032374	-1.667752
52.512217	-49.108662	-0.523229	0.890664
-12.5124	15.178145	-1.021118	1.771741
-16.65819	-5.009328	0.99526	-0.471399
30.842089	-50.693008	-0.472489	-0.863055
27.624382	-35.108972	-2.350309	0.920101
5.715493	-24.722588	-1.012772	-2.674798
-51.579407	-13.071987	2.210386	-1.341881
13.805023	32.754796	2.089393	-0.897213
-0.524209	-47.207322	2.307229	-1.748631
51.092203	30.510182	0.258975	-0.630405
56.884696	-4.483039	-0.772453	1.859599
3.685575	-37.32759	3.740888	0.032743
33.996716	-9.5188	1.770469	3.57902
47.800381	-26.863279	-0.560206	-0.23348
-51.935559	-22.177571	-3.21708	1.687215
-19.653289	9.824636	-0.857591	0.98704
44.734143	-53.458698	0.066253	0.060221
-38.408029	-26.931214	1.537382	-1.371457
8.348999	59.352318	-0.262895	-1.905187
-22.266437	-15.131663	1.104639	2.781407
44.898277	57.279118	0.077083	-0.296921
27.124424	-11.132028	-0.130054	-0.883481
45.795076	9.828615	-0.234459	0.145543
-37.234354	-29.394187	-0.898601	-1.114594
-44.918465	4.597547	-0.569942	1.91441
42.748406	50.226274	0.04431	-0.377669
-57.955122	3.639212	2.096836	2.167959
38.318506	55.901663	0.04434	-0.149897
16.992282	-54.199738	1.066277	0.875201
48.634782	-29.398579	-1.258968	-0.23009
-30.762313	5.910884	-1.116666	0.068565
28.839941	55.780279	0.074773	-0.276701
26.415864	45.627293	-0.203644	-0.143318
19.886319	-30.672499	-0.783241	-0.460274
-17.67203	-52.390642	-0.768779	3.454439
-42.625694	-10.670143	-1.157616	1.838664
-0.337779	-9.944178	2.660115	-1.22157
13.931027	-59.023853	1.043038	0.29841
40.316971	-59.598682	0.403902	0.241032
41.037657	56.652668	-0.078215	-0.057702
18.655872	-30.078339	1.376166	-0.234439
20.954579	10.025767	-1.387922	2.056534
16.752255	-6.946183	0.148182	1.949176
50.380413	28.73816	-0.187689	0.60813
-46.266143	35.75649	1.025852	0.930449
-18.278554	-21.105635	-3.425541	2.256473
31.396448	57.41198	0.04205	-0.190079
23.743133	-4.341064	2.263837	0.031052
-5.134767	-25.438577	2.338863	0.466735
40.477426	15.925112	0.358225	0.851528
41.838425	-0.64264	0.333222	0.249285
-39.316062	56.325669	-2.564797	-0.978246
27.427543	-52.160207	-0.923843	-0.163124
-57.998833	25.954751	0.39515	-0.551479
-59.493645	-26.820897	0.451783	0.484793
-38.175683	-32.798453	0.776765	-0.25756
13.186004	-14.063945	-0.98559	-3.514294
-55.688101	43.903962	-2.696859	-2.639098
50.952247	2.277934	1.409873	0.517385
-3.035518	21.116776	1.112924	1.871383
-51.75506	8.609558	3.021364	-0.919244
-33.967305	13.437354	0.883689	-2.950743
53.099569	52.584405	-0.095204	-0.477028
19.976798	47.620948	-0.613631	1.182986
32.945421	-9.596661	0.871668	-0.440982
-34.109855	-0.36115	-2.305362	2.623294
1.408749	-24.33281	-0.865735	-2.895762
41.501962	-19.312185	-2.14129	1.108941
-12.67683	-20.760226	-2.197448	0.020372
46.860606	-16.033135	0.076669	-2.42614
-11.34559	15.902976	0.619314	0.759427
15.293232	-7.093767	-2.405979	1.91652
-39.940676	3.131855	-4.315984	-0.902442
51.546212	31.509678	-0.499374	-1.102475
5.653189	32.059101	-0.665138	-0.756576
49.032657	21.905185	0.085752	0.682063
-2.730935	0.805624	-0.671651	-1.794387
27.674453	-4.280355	-0.434563	1.567414
41.874244	59.380229	-0.143504	0.260651
14.815747	38.051701	1.45029	0.454487
-37.581102	41.894615	-0.9382	3.694708
15.855763	-25.592091	-0.343614	-2.123205
-45.485824	-8.190523	1.04395	-0.630312
24.74571	27.101989	0.296399	0.247218
51.668419	-14.99758	-0.909322	-0.827912
-0.904431	-52.040992	-2.285785	-1.21199
55.407422	-13.663424	-0.532643	0.969568
25.582522	34.378009	0.249203	-0.517095
-31.321701	-46.202665	1.958906	-3.836845
-29.863781	28.339489	1.589364	0.463711
6.048123	3.790236	3.205421	-1.89459
58.137619	-35.030705	1.681251	0.226087
24.759841	29.229132	-0.100896	0.555634
-38.700925	-43.557697	-2.135477	-1.363494
-21.857833	-47.173658	0.351857	-0.052523
-15.862417	45.601646	-1.975731	0.527583
51.572784	-25.016284	-1.597065	0.353799
36.694072	43.957792	0.055807	-0.077824
22.008619	45.526468	0.422975	0.328321
39.553206	-5.972599	-0.702097	-0.160963
-49.220239	52.682291	-1.82047	3.045966
50.284083	8.611699	0.64754	-0.078152
52.177717	-33.214444	-0.380579	2.590514
-4.873464	-19.970372	0.829637	0.552995
45.544581	49.812476	0.301358	-0.165348
-39.371761	-5.476928	-1.091897	0.750028
38.024752	52.263382	0.027004	-0.084562
-58.135149	-25.173509	-0.887741	-0.456061
58.361529	-54.924649	0.330909	-0.209601
-7.833615	-57.133976	0.047009	-0.464119
-11.671395	44.345956	0.968133	-0.480122
-10.178187	-23.949464	-2.508751	0.249627
1.401896	43.393106	1.335073	-3.005844
25.848126	58.929336	0.354815	-0.055594
1.155281	-49.691764	-0.739235	-1.655201
30.335565	-13.947813	4.349035	3.276426
-30.639186	-2.643742	1.749348	-0.555552
39.281795	39.976222	0.330835	0.105322
33.277588	35.068615	0.224074	0.515013
-5.990783	53.605491	-2.524092	0.84872
1.082561	20.186926	1.063749	-1.999379
-46.454605	-38.208944	1.500314	0.008172
-15.848033	52.017846	-0.824047	-3.160401
47.275168	58.953226	-0.360303	-0.137402
-24.398653	56.049075	-2.172021	2.367845
32.111519	-55.320268	-0.103051	0.028168
31.284976	-16.066217	2.583196	-1.149995
-21.834563	-49.97478	-3.326776	1.704511
27.800366	-48.650591	-0.796544	-0.664987
-9.94676	-17.393003	-2.235089	-4.095084
49.418333	-54.830338	-0.200291	-0.157243
43.627921	52.917534	0.357505	-0.133419
38.754859	11.107914	1.866429	0.68054
-59.933297	2.414662	1.993363	2.751596
42.322316	-2.740546	0.827494	-1.251873
-46.690122	40.179483	-0.916818	2.10877
-38.256153	-30.595094	-2.398395	1.013114
33.614826	-12.151992	-0.012721	4.758256
1.906808	-7.485114	-1.781128	-2.318493
20.290749	-0.117769	2.134752	0.641351
21.626525	36.684352	-0.812767	-0.682598
-56.141408	54.487314	-0.76491	-0.351055
46.505261	49.331713	0.079798	-0.293142
-26.801301	55.255572	-1.204086	0.936338
12.312903	42.256773	-1.623778	-0.947006
30.758112	40.22831	-0.143431	-0.259951
38.004383	26.446572	0.312293	1.135746
15.415242	-16.521235	1.269933	0.820498
13.229948	44.623592	-2.693792	0.832427
36.062415	20.604716	0.036583	-0.177871
0.693293	18.045676	1.623338	1.053173
-49.367767	33.396406	-1.267326	2.150651
56.019865	-39.293816	1.021069	0.006723
2.18052	-26.034557	-1.578322	2.605917
45.679646	34.397206	-0.150978	-0.095398
42.8049	24.120721	0.679159	0.026309
14.450859	-18.956883	1.62925	-1.501236
43.847275	23.855189	0.771681	0.274847
54.714209	-25.779283	0.764083	0.382431
-47.345854	17.876707	-1.266752	-0.537904
-29.497459	-19.763799	1.354497	2.623434
-58.329398	51.433363	-0.551787	-0.302046
59.840768	5.867019	1.597613	0.444437
58.7302	34.011776	0.526839	-1.694776
22.952409	26.384286	-0.993776	-0.353659
16.076299	-57.336824	-1.506573	0.588672
-25.578359	-40.331535	-1.840306	-0.162245
56.762194	-46.921673	0.070675	-0.84224
30.815244	-20.327869	1.368286	-0.819895
-34.130189	43.284509	1.878594	1.473515
-57.706279	-57.499403	-0.246694	0.283295
-21.432825	51.373665	0.945541	-2.233844
12.711706	32.898089	1.459916	0.067689
-39.121049	9.723892	-1.343819	2.30279
-20.088206	15.458338	-1.085762	-0.557235
-3.69495	0.343998	-3.227721	-1.202118
20.195597	-37.985504	2.835911	0.572549
48.716338	13.956409	-0.14402	1.245685
-20.222944	-36.448898	-0.876076	1.711126
-22.304283	5.009256	1.850179	1.804761
54.452877	-33.363069	-0.579474	1.014881
42.796717	48.025594	-0.028933	0.094202
-7.93528	11.461602	-2.465049	-0.825429
-28.047733	-5.933649	-0.007475	-3.882134
-15.312886	-49.684863	7.200059	2.741952
33.704796	-41.669806	0.107752	0.820165
54.398686	-8.61737	2.538962	0.779575
8.131703	-22.658255	1.613296	-0.506548
31.9658	-50.748949	0.063737	-0.084277
-7.582321	-47.030695	-1.897146	-2.845362
-30.020485	-45.530874	4.948708	2.072606
12.202483	-29.774603	-1.377353	-2.415692
-47.371888	5.448608	0.474847	-0.557426
36.438845	27.261968	-0.437595	0.594887
-41.63828	-21.495024	0.259557	0.399527
-25.786447	-32.392286	-0.859658	-3.320862
32.488347	26.532137	0.103797	0.516356
50.185735	-1.595714	1.26387	-1.163474
32.047434	-40.240326	0.059176	-1.189854
-45.146752	-52.532578	-2.484352	-2.884086
-20.731137	47.145749	-1.360378	-1.055656
38.558226	-41.949041	0.284657	0.351992
-17.78577	44.134205	-1.24641	-0.373136
-14.457047	4.025711	-0.341472	-0.339591
24.965079	-3.128853	0.413367	-1.207702
1.133262	-6.328659	3.059381	-0.453017
49.313499	-59.787204	-0.012572	0.175714
52.557244	44.561629	0.074348	-0.743317
39.447328	-57.720881	0.387763	-0.11942
-2.467906	24.946312	-0.671792	-1.684575
-45.286978	19.611925	1.112423	-2.078963
21.031858	-37.500202	1.440616	-0.757371
31.617922	48.977115	0.24973	-0.014831
49.425946	7.845802	1.186776	-0.339966
-31.93177	-12.277141	0.08097	0.360124
-50.572409	-39.434352	1.368795	-0.698049
40.427191	55.76766	0.263286	0.022215
45.473366	1.849121	-0.031711	0.390479
47.311442	29.735436	-0.016522	-0.638888
57.758794	26.329056	1.990766	-0.405637
-18.061741	-10.970625	2.500463	2.497932
-22.213044	-25.416675	-1.750681	-0.298716
-54.306682	-47.209043	0.12784	0.596761
-18.957905	15.207218	1.76496	0.821777
-58.18298	-7.713256	2.5655	-2.678181
28.922965	14.081947	-1.355152	-0.502239
-50.081024	-52.93871	1.127193	-0.280732
-18.940462	21.512038	0.208422	-2.218833
-49.454246	-28.522015	1.290801	0.156156
57.215746	-3.603721	4.540861	1.207985
-41.308224	-13.4106	-1.371775	-2.45806
46.325955	5.896412	1.308496	0.485035
-47.193419	44.738388	-5.231021	1.426971
-48.849766	51.238678	-1.938299	-0.090237
-33.651567	0.977109	0.170778	0.384093
54.595909	-43.75208	0.20462	0.116931
-21.647085	-38.930028	1.460102	-0.823638
-33.620199	-56.103311	2.221034	0.065353
39.642178	-1.515009	2.834802	-1.576568
52.119917	9.58839	-0.499842	0.06459
22.107069	-17.950124	0.118669	-0.365239
-52.602817	52.099062	-2.308263	-0.605727
45.607166	24.424207	0.220448	-0.292359
-5.736289	36.130443	-1.04233	-3.068661
45.350822	13.844205	-0.531324	-0.096309
-35.177503	1.593084	-0.162025	-1.27085
2.683273	51.248467	-0.532782	0.165123
-41.248494	-48.027952	-1.116839	0.150303
-18.948164	-32.029815	4.865358	3.112598
16.808195	-13.097389	-2.662818	2.771298
-51.461863	22.280406	1.42038	-1.055483
-57.261269	23.331604	0.545189	0.962626
-20.990028	-43.52917	-3.014161	0.628684
-45.021694	-2.534902	3.154027	1.080801
-52.235794	51.068866	0.539604	-0.429793
-30.71633	-44.514003	-1.023888	-2.124362
22.100227	32.859964	0.96602	0.497634
50.150672	-13.3774	-0.811869	-0.962587
12.31412	28.584401	-0.050432	-1.383466
26.629026	8.947433	1.492569	-0.734491
29.878952	-32.892286	1.549155	1.117736
-57.305293	33.859977	0.175692	0.849159
-42.572464	-1.544007	-3.52047	2.52386
-11.801457	31.977763	-1.766309	-0.156095
-41.178524	-46.639019	1.372727	-0.85419
50.21678	5.84736	-1.092907	0.17245
-46.576685	59.18137	-0.642776	2.479551
-30.556104	47.012837	2.172818	-2.40059
39.266663	-32.764203	-1.033759	1.687261
2.610452	57.46801	-2.108245	-0.261617
-7.908184	47.773188	1.41445	-0.587053
-15.797143	-44.954804	-2.631983	1.493028
-36.858152	-17.611225	2.235371	2.655115
-4.12311	29.646159	-0.984444	-0.808485
55.552108	21.942102	-1.147665	-1.37365
58.162696	-48.100806	0.009951	-0.481174
38.228669	0.957016	0.055135	-2.242452
-2.923761	56.811273	-0.535005	-0.018289
-49.677344	48.945873	-0.86635	1.026791
-5.565579	-28.129005	-3.569131	-2.645445
-52.421252	42.2288	0.228532	1.679247
-53.157255	-1.704365	-0.897037	-0.515625
35.469744	49.515315	0.317646	-0.02952
16.289545	-31.455331	0.683526	0.51441
21.305145	-43.483826	-3.193043	-0.666189
-43.448041	-43.316725	-1.63577	-1.191014
20.812806	-18.352148	4.517103	2.204661
-3.944357	-47.917882	3.082859	3.420149
-47.016474	10.292698	-1.526379	0.372777
14.500635	3.511521	1.468144	0.298405
47.933812	40.517645	0.022293	-0.107236
-59.343849	-38.076761	-0.486911	0.489499
5.521726	29.302319	-0.683688	0.095664
-48.793215	32.496897	0.000225	1.272204
23.29782	42.737681	0.698428	-1.23653
-26.252423	-17.865137	0.798134	-1.291693
23.893015	13.698651	-0.989637	0.51309
51.222102	20.991331	-0.541512	-0.180951
-21.435275	-2.943069	-0.781044	-2.676648
54.349584	21.078556	-0.203506	1.708551
22.125111	49.315299	-0.810287	-0.271823
41.709033	51.800465	-0.036195	-0.117055
53.198697	-19.95365	-1.863498	0.988255
-30.610875	41.741379	-2.56553	-3.055629
-2.664447	-24.666131	0.814975	-0.687136
-55.687433	-48.910361	0.559726	0.117789
-55.456804	11.900127	0.144165	3.537526
-21.914753	-42.884743	1.782658	-1.071668
-54.118489	-31.971132	0.551578	-1.65105
36.21119	-27.808069	0.993269	1.41543
1.273846	-25.56955	0.95629	-1.425374
44.878214	4.912233	-0.501893	1.159037
-7.530102	8.540195	-0.316446	-3.541687
-47.776937	-36.596931	1.010851	0.173469
36.198347	-7.513407	2.447557	-1.434343
5.106125	-44.957631	-0.955626	-2.181854
21.544661	52.534397	0.074802	-1.035833
-13.984384	1.318458	3.284344	-2.518848
-13.69945	30.607767	-0.653129	0.274148
-14.012126	53.371057	1.5428	-0.044812
27.62422	-14.5591	1.630983	0.726579
-43.352156	-6.016215	-1.741882	1.200852
-25.177353	-59.635414	-0.201786	-0.629843
-51.634649	55.391495	-0.775454	-1.002263
28.368106	-54.103049	0.526318	-0.085019
15.018766	-54.424287	-0.456322	0.555584
38.502202	25.02484	-0.425168	-0.096636
-21.31399	29.238685	-2.482096	-3.658762
-44.915864	25.969993	0.321213	1.043393
-37.463887	53.722432	-0.559163	0.71116
44.654433	49.235761	-0.053743	0.020289
11.222856	-32.96565	0.071858	0.363281
38.062424	-40.943212	-2.663236	0.275329
2.198686	-8.340053	-1.963357	-0.517344
38.355175	-52.986985	-0.087344	-0.005374
40.382111	13.135164	-0.51038	-1.623029
47.795147	-8.815805	2.296289	-1.801605
55.183023	1.138836	-2.174769	0.187232
-44.458976	5.878434	0.696475	-0.124493
-47.821463	-50.761661	-2.189062	2.424845
-59.879333	-4.571946	0.693241	2.2427
35.780377	24.500273	-0.506098	-0.016631
-1.359258	54.503461	0.434454	-0.250993
-20.862498	7.148636	3.625224	-1.30273
51.366613	8.612632	0.38194	0.295283
-39.018067	-12.603128	-0.236773	1.495184
50.785241	-49.722342	-0.706739	0.526024
23.990669	26.333157	-1.034145	0.932513
-4.385477	-38.758238	0.605775	-0.812054
26.338873	14.561436	-0.549723	-0.067389
30.212484	-51.524392	0.075947	-0.705868
-42.32126	-40.839298	0.611866	-0.216785
1.29901	-43.19835	2.862664	0.741972
-28.069867	38.021628	0.760876	-6.08028
42.928481	-40.612174	-1.124268	-0.41115
2.776452	-19.149147	-4.677275	2.037957
-46.892418	-14.178767	-2.314029	-0.271305
5.507236	-35.473648	1.307875	0.521924
-0.111831	-17.604021	1.048463	1.301135
-49.29295	-43.575599	-0.586504	0.238903
-58.886359	4.277247	-1.932331	1.535202
43.362283	2.055801	-0.439595	0.488717
28.943186	-48.670082	-0.012144	0.441197
18.333172	-55.332702	-0.474899	-0.535615
38.966151	46.957429	-0.169622	0.095101
-29.250431	-0.464607	-0.315978	0.10791
55.357366	2.722105	-1.333131	-0.487609
-26.808853	-9.571225	-5.758911	-2.087601
14.98601	18.041031	-1.358977	-2.917412
-17.888607	-42.347927	2.67866	0.764073
29.431249	33.213612	0.269334	0.219898
58.57766	-46.289967	0.909301	-0.032231
8.126265	31.57211	0.05844	0.704576
-13.840309	-51.699311	-2.840952	-0.62372
46.441716	-13.291744	-1.287433	-0.509392
44.709575	48.157208	-0.047456	0.204902
-10.308316	54.592342	0.880666	-2.875559
0.932586	-34.399567	-0.009218	-0.24391
14.339977	27.625279	-0.22682	1.453794
23.818081	-21.814713	1.1169	0.064156
2.658847	59.918387	1.569227	3.403303
-7.250624	58.949182	-4.133173	-2.107432
44.306801	-26.278851	2.238063	-0.442065
47.259267	10.024957	0.192202	1.512933
-12.690654	-52.401361	-3.754613	0.7651
7.600756	15.763847	0.243357	-3.045692
37.231547	6.849275	-1.387719	0.499151
57.300083	-24.932945	-0.106491	3.075682
54.173037	-35.936868	-0.292979	-0.138534
-38.068553	47.640356	0.410275	1.980536
-58.277616	16.337824	-0.139256	-0.713409
-40.881977	-38.611906	2.083474	-0.191679
47.987446	-7.308364	-1.719297	0.644387
43.469969	-41.522338	0.017983	0.134736
35.334789	-44.364623	0.566443	-0.688737
41.489214	55.683635	-0.076451	0.067266
48.001023	-11.099003	0.04945	-0.492517
58.54236	-8.763324	-4.931011	1.147751
-15.182591	33.671714	-0.855226	-3.271808
15.465123	19.389902	0.559542	6.628696
-48.746194	15.874804	-0.355508	1.864564
-48.642123	-49.662959	-0.508818	-0.708163
26.232021	-53.953103	0.897176	-0.07501
47.445996	49.916361	0.265297	-0.016197
-56.484554	38.979648	0.471617	-0.144571
36.255617	17.7292	-0.836026	-0.274466
42.995034	54.707897	-0.007615	0.294697
27.398572	-47.619533	0.161805	0.595821
54.766851	54.934575	-0.021693	0.038926
-19.662074	-7.896491	-0.081964	3.811143
-7.944667	7.530803	-0.863166	-2.626376
-25.754988	-26.834833	4.272502	-1.432988
-11.39004	-21.69122	0.254395	-5.065385
6.282311	-13.905186	4.134047	-0.846205
55.695183	-52.462582	-0.651161	-0.588166
-27.040809	-36.208365	0.597923	0.042039
8.354648	2.761114	-0.147036	-2.903325
-2.306452	11.974037	1.222607	-1.925651
39.59788	21.930014	-0.142599	0.282588
-55.94072	5.943051	0.712135	2.05281
22.935478	-5.136421	-1.235016	-0.238863
-4.243551	20.175618	2.913113	-0.038421
43.392952	-45.670451	0.902905	0.676362
34.195168	-29.354875	-0.930725	1.65417
-8.671241	51.739185	0.857188	1.423261
3.745187	50.026063	-2.463483	-1.640824
-42.225715	-2.860296	3.024884	0.349822
-16.312947	4.915033	1.049605	-0.300701
12.265064	57.550335	0.270393	0.941328
-6.704284	48.884895	0.870126	1.388735
-21.711344	0.414372	0.90985	1.422085
45.285194	-34.022595	-0.424992	-0.506088
19.119066	16.495965	0.157682	-0.108788
27.856642	-44.854934	-1.444953	0.835795
-19.537708	-29.180209	-2.110291	0.498514
39.940604	26.653035	0.197508	0.19691
12.117144	-6.664672	-1.344734	0.362286
-44.043159	49.613963	2.307111	-1.452888
55.732605	-36.156379	-0.748897	0.913094
34.809157	29.560683	0.11747	-0.281046
26.736299	-59.429527	0.096276	-0.610256
-43.743245	15.418622	-3.939648	-0.142342
37.185073	48.179483	-0.134523	0.288696
16.394999	-18.035601	0.081498	1.02239
22.967454	58.395535	0.171901	-1.073609
-49.02458	23.385579	1.042128	0.11049
1.751943	-39.32693	-0.711131	-0.939985
14.266971	-11.380725	0.394334	-0.678965
-18.087562	42.430066	0.303231	2.58714
-58.346498	-33.913861	-0.942348	0.56931
5.192722	14.002517	2.334914	2.296056
23.076961	-36.475757	1.811544	1.239208
29.796777	-24.627709	-4.920521	0.78397
-20.303521	-37.518541	0.568861	-1.604043
-54.02294	-45.295852	0.404056	-0.561541
43.775847	-24.499722	-0.011601	0.235601
-56.755881	6.667362	1.764097	2.565475
-30.406537	-58.006985	-0.404456	-0.465362
39.059021	9.686952	1.380144	1.14304
-19.760687	55.029091	0.930448	-0.937101
48.286441	36.308963	-0.080923	0.252743
-19.904774	37.896794	2.562299	-0.899453
-59.119829	35.646678	0.670925	-0.775873
-16.675017	-59.846094	-0.169614	-3.406932
44.810898	46.08273	-0.415906	-0.097682
15.09535	-35.54972	-0.205428	-0.827272
-45.414212	-38.080292	3.058198	0.574686
-2.456043	37.213298	-5.999344	-0.787003
-1.282697	-26.24959	-1.732974	0.546633
-22.150231	-58.923069	3.951673	-5.658396
47.627531	-28.762892	-0.160971	-1.26946
23.189186	-49.752866	-0.492057	-0.067936
32.709902	50.483102	0.244395	0.042289
-33.265015	53.187667	-0.181949	-0.375302
30.403743	33.683078	-0.287441	-0.598352
53.111016	51.528712	0.493142	0.274922
59.870321	-50.32935	0.013587	-0.88864
45.88729	23.383446	0.697378	-0.071034
46.30386	0.737623	2.015644	-0.616328
5.263039	8.387135	2.157587	-2.446497
16.284756	-26.420016	-1.500824	-1.555862
9.754516	-42.336974	1.697042	0.35702
53.274349	23.601407	-0.714112	-0.394442
36.9147	5.736273	0.079379	-0.741784
37.26457	-46.481841	-0.103186	0.230069
32.028268	-3.178265	1.622175	0.070992
-47.298608	-2.01816	-1.869146	0.397117
38.594906	29.302316	-0.450138	-0.029337
-40.295144	-7.858672	0.325458	0.411234
-58.137312	-56.465014	0.10807	0.072558
54.008713	-14.41676	-0.007874	-1.126722
-25.162671	0.348879	-1.789703	1.491386
59.59081	37.103353	-0.21728	0.284629
-25.919073	-22.129439	1.380958	1.361989
-15.884603	-50.93746	-1.605502	0.986143
-9.031133	-18.07804	-2.871817	0.865506
-47.777939	-45.951974	0.189154	2.058808
-21.071616	-23.381737	2.82689	2.326552
49.759052	-16.261361	-1.689626	-0.286643
22.34157	11.458165	1.333286	1.773686
23.878398	57.817923	-0.21212	-0.419023
37.914698	18.484228	-0.261979	0.504523
-31.897809	-48.540683	-1.680311	0.906293
-28.942724	59.771165	-0.246345	1.216824
38.289128	39.515015	-0.135567	-0.074624
-33.573125	22.581458	-3.127216	-0.402433
-51.108921	49.113453	-1.091944	0.359652
20.276984	-8.779044	-0.834513	-0.763205
5.465168	46.423551	0.748504	0.950375
57.218019	24.495255	-0.730603	-0.051424
-26.091996	-33.311772	-0.336569	-1.396718
-58.15574	15.256511	-0.149164	1.553653
36.456288	40.711811	-0.241424	0.260514
49.865085	57.093925	-0.167902	-0.049503
25.348322	31.193601	0.289702	0.225031
-34.286443	35.083082	3.905332	-2.682327
2.078159	34.729372	3.022636	-2.15935
-47.476166	43.451129	-3.291739	-2.582387
-30.393184	-41.499886	-1.456955	-0.889795
41.711034	24.409648	-0.302401	-0.056932
54.593962	-20.934833	2.709317	0.314614
32.021645	58.272344	0.451173	0.024584
-44.773082	11.207874	-0.508695	-0.995928
5.19285	48.2285	0.601292	2.931404
53.284411	35.043291	0.077908	-1.138275
-17.899793	-51.160731	0.764186	2.052637
-12.205102	-51.508647	-0.743333	-4.727316
17.356834	-19.007096	1.86253	3.324404
35.774292	52.566527	0.401589	-0.161936
-35.796243	41.505032	-3.609887	-2.157989
3.900458	-30.614	0.532919	1.496338
56.540378	-21.536899	1.139074	-0.818498
42.73934	-24.145473	-0.087957	0.664827
23.932288	-26.83521	-1.066693	-1.122967
27.537313	-40.317259	-0.64337	-0.399671
-32.136671	-24.048024	2.106651	1.92601
33.747191	18.918925	0.433956	-0.183633
-17.640893	15.038687	1.745938	-0.001632
49.717089	-35.003133	0.493451	-1.259845
58.951739	29.160132	0.170703	-0.834819
44.427793	1.851227	0.799764	-0.232445
35.871805	-50.112082	-0.322542	-0.259508
19.331618	19.456026	1.979116	-2.330637
-4.356271	-15.451802	-1.365057	-0.655311
57.838357	-47.069021	-0.361376	-0.068929
-23.851478	27.769836	-2.476032	0.18306
29.714278	37.488831	0.341851	-0.360886
35.747723	8.056391	0.699322	0.088111
-2.956829	13.209501	-2.593078	0.110138
35.091688	15.927772	0.709212	0.183393
-30.040405	10.822215	-0.819181	-0.244274
45.182068	-46.674878	-0.782445	0.172972
17.864859	8.062029	-0.092181	-0.469967
48.088301	-19.242328	-0.704387	-2.056542
-2.185011	5.531079	0.217094	0.275934
10.213007	58.726796	1.284804	0.171154
39.414778	43.097937	0.13102	0.090293
14.879047	49.27153	-1.226263	-1.881272
58.3085	-3.91324	1.806036	-2.627233
23.241793	-18.266868	0.682712	0.850425
39.292282	-34.591207	-0.991868	1.001484
2.416089	24.2015	2.662591	-2.738292
24.952209	55.772868	-0.602749	0.226248
-27.831947	5.440556	3.053714	-1.819781
-14.98291	0.963695	0.715181	2.167021
-53.576898	-16.684262	0.116725	1.949346
-24.912595	-21.620915	-2.667318	-2.553326
-55.868902	-8.175735	-0.380746	-1.249453
8.402925	-51.349511	-0.127508	0.997573
19.04011	41.890047	-0.664097	-1.078703
-0.084378	49.696139	-3.158184	0.919599
46.272682	16.740522	0.274941	1.51774
15.737117	-51.275495	0.532741	0.006779
-53.318034	17.94018	-1.418102	-1.302307
55.256581	19.706972	0.484874	1.510658
-9.8528	-5.58293	-0.100481	2.44891
37.971858	46.508332	-0.056764	0.489245
52.670433	56.921731	-0.019336	0.16559
34.416256	38.810001	-0.66258	0.110456
-20.969706	-14.052659	1.260346	0.604639
-19.577041	10.888005	-1.569562	0.100785
27.253594	43.902875	0.150005	0.07433
50.147973	53.881775	0.089965	-0.140042
21.807668	-14.353744	-2.283698	1.332774
23.586552	-35.397088	0.311264	-1.157533
8.669602	-24.575358	-2.562978	2.102782
18.151079	-36.177174	0.052359	-1.131964
35.600582	-58.359479	-0.06466	-0.127669
11.191204	-39.528041	0.549443	-1.714154
-34.491488	-56.744868	-1.193239	-1.788328
-8.421273	-35.844557	-1.520516	-2.012034
38.649542	-13.601512	-0.757128	4.040465
-13.6437	29.094695	0.386896	1.433031
-40.455227	-28.627518	-2.177144	5.632302
-13.185325	-6.989888	2.070325	-1.610389
-23.750309	-2.331256	-0.519099	-4.14753
26.234887	43.249375	0.273076	0.112469
36.235209	-57.469781	0.167019	-0.10722
-58.976733	-3.651731	1.034587	0.461415
42.678866	-12.04576	0.913025	-1.411219
-53.748004	-28.597203	-0.640423	3.77024
22.943118	40.530801	1.313288	-0.03122
27.784978	-43.782775	-0.853873	0.090557
49.074939	-48.385739	1.148152	-1.667753
-44.481089	20.264587	-0.899347	0.911722
52.643512	-18.678421	-0.909075	-0.625208
56.497671	4.597556	1.722598	-1.259315
46.2964	-15.178312	1.079959	-0.986016
-33.842504	58.184325	-1.901558	-2.539189
19.091948	-6.946016	-0.168766	0.727943
3.288075	-51.992306	-0.036681	0.79917
-8.449877	-32.911981	-4.280621	-1.10826
-32.534842	-22.780351	2.999631	-2.074617
36.933481	33.722498	-0.2722	0.116792
-40.729596	3.868562	-1.281341	0.262875
47.499577	-14.992842	0.983947	-1.311505
41.046379	-31.399508	-0.645043	1.04125
-1.38715	-20.862569	-1.073286	-1.122746
21.444755	-12.093271	-1.634527	-2.444499
-58.818215	26.585634	0.013542	-0.723475
-55.216545	8.468401	-1.482989	3.223355
-53.734096	-42.302352	0.727849	0.688249
23.569057	20.471615	-0.458555	1.286924
-9.870762	-48.974705	1.062818	0.141017
49.117697	-58.492909	-0.142793	0.063033
55.648093	-16.403294	-0.714953	1.708253
20.046302	-44.592826	-3.252134	0.265405
6.881687	-45.854418	0.405014	-0.433125
-56.810909	-24.676723	0.372302	-2.492936
-30.090905	14.65717	-0.130447	0.47234
36.418411	22.427532	0.106606	-0.789831
-48.363102	-55.718031	-0.469595	0.910487
-0.78318	30.182589	1.669909	2.425667
-38.688845	-18.572236	-0.010091	1.78278
-56.375048	21.753934	0.849548	0.349817
35.171958	-57.409431	0.198416	-0.131616
34.656918	28.47079	0.233981	0.171076
36.784634	7.748789	0.152574	2.145927
51.458846	-7.585234	2.128419	-1.495274
43.665893	3.190386	0.988132	-1.144916
34.133778	-46.219651	0.150513	-0.516544
-57.37058	29.821546	-0.419045	-0.22584
-41.298013	45.047856	1.067268	1.141945
49.010438	11.992448	1.392078	1.072425
16.072995	-21.927903	2.605396	0.92091
32.895082	-4.073245	0.130591	-0.957667
40.938673	-47.71374	0.399967	0.395892
12.088238	29.760016	-0.774363	-0.300073
44.881444	0.961232	0.77142	0.975301
-21.364791	13.877859	-1.487403	-3.671281
26.968998	13.722689	0.831876	-0.272078
8.621925	-36.043544	-3.691287	0.618603
-43.871076	-7.031907	1.191536	0.960584
59.639052	-24.884837	-0.158256	-2.724818
-5.304699	37.864183	3.551977	-3.484557
47.432548	19.170171	0.74092	-0.592683
57.018602	16.760547	-0.162684	-0.26337
43.732314	18.152368	-1.503988	0.057127
-25.134139	32.0639	5.095081	-0.116218
-26.483663	-3.592148	-0.549447	-1.034448
-24.478393	-20.131649	-3.055402	-0.301269
-29.133076	14.241693	0.454369	-0.10711
32.577011	-45.201372	-1.285582	0.569319
52.541831	-51.965249	-0.080884	0.154466
-16.24065	58.714616	-3.145359	-2.463971
-57.822326	-24.114251	-1.119827	0.069886
-43.691195	-21.473988	-1.06581	0.275302
6.106665	51.892056	-2.988965	1.105111
17.76297	-58.106872	-0.436439	-0.678607
-36.855977	-50.588626	2.879773	-0.075336
-27.576925	-37.041916	-1.843319	-2.659686
52.982687	53.634279	-0.177774	0.415274
-23.181665	12.577734	1.423573	-0.271555
33.263135	-59.99128	-0.011946	-0.015413
-32.340755	-31.032346	-0.675121	-2.627057
-54.338606	-54.739336	0.834003	0.074166
47.871873	41.582501	0.126162	0.189657
13.599604	-18.088282	-0.599488	-2.301749
-31.635529	-32.410786	-3.457216	1.235403
30.959817	-17.925771	2.672439	-0.875143
[truncated: 8,001 more rows]
