# Supplementary material for: Self-sustained frictional cooling in active matter
Source: Nat Commun. 2025 Aug 6;16:7235. doi: 10.1038/s41467-025-62626-9 (PMC12328619; doi:10.1038/s41467-025-62626-9)
Supplement: Supplementary file 8 — Source Data [file 41467_2025_62626_MOESM8_ESM.zip › Figure_5e.txt]

# Columns: x	y	vx	vy
35.032911	37.207188	0.122237	-0.027254
-26.866231	-14.256518	-0.707682	-0.196904
-52.748849	17.200358	-0.195938	0.280756
4.431462	-37.631182	-0.295191	0.268545
-40.180191	47.720269	-0.298621	0.165963
-38.129278	-35.271098	0.040538	0.195894
-52.551572	-37.638891	0.176022	-0.380869
-2.423807	19.863089	0.027921	-0.012622
15.682522	-4.182058	0.223025	0.505242
-48.100318	29.318382	0.256946	-0.126301
38.448975	8.310755	0.385972	0.857275
5.562772	-33.144887	0.47036	0.100715
44.604113	32.084677	0.179112	-0.051855
-18.83591	-47.750205	0.220563	0.201438
-40.297941	41.817572	0.03201	0.083567
-2.571768	-47.221468	0.029836	-0.29715
-7.730457	-44.839468	0.262875	-0.121238
-8.142036	6.801855	-0.75571	-2.284427
-12.326599	-36.891634	0.030548	-0.178404
43.336488	1.167717	0.227573	-0.352456
38.826015	44.395839	-0.070676	-0.195009
-49.608156	-4.091879	0.248107	-0.427293
23.003489	18.413367	0.075932	-0.027812
-22.019037	-36.238788	0.077621	0.003747
-1.008108	33.786468	0.094934	0.096655
-18.475754	17.822806	-0.233892	0.698632
20.306365	47.668825	0.047598	-0.118481
26.028579	-48.321531	0.146903	-0.067574
6.908787	-45.435464	-0.351204	-0.047691
-41.530753	-52.360616	-0.197196	0.158285
-15.619412	35.506383	-0.100278	-0.121456
-49.662031	9.36948	0.229093	0.241526
40.293565	-35.379169	0.341976	-0.388919
-11.576371	18.087254	-0.914569	-0.730117
13.555451	50.606195	0.004063	-0.039403
-13.513108	-26.955384	-1.926053	1.308594
-36.014543	31.276456	-0.248143	-0.185325
10.998688	22.007452	-0.166132	0.023546
15.763512	-44.536025	-0.266569	-0.20884
50.420052	-35.273569	-0.140875	-0.021213
26.855063	-50.303695	-0.012466	-0.084463
22.882186	28.540316	0.081472	0.090427
39.812772	38.404507	0.078847	-0.10103
-8.808452	32.216194	0.510254	0.108398
-47.191247	-11.234046	0.096845	0.292678
9.028353	6.395687	0.0408	0.924512
29.290636	1.467122	-0.21593	-0.090596
38.606525	-30.223421	-0.108151	0.143609
-26.296518	31.717083	-0.211166	0.46118
22.469132	24.31863	0.43254	-0.217585
-20.524265	-30.663366	0.388183	-0.045504
16.670373	-18.111973	-0.125875	0.101965
-33.426708	21.034	-0.684102	-0.013408
-46.695712	-26.276512	-0.234221	0.478456
-26.379864	47.574019	-0.250609	-0.024743
11.526251	45.371539	0.175176	-0.130781
-39.402184	-48.004514	0.064139	-0.223243
43.118915	41.816666	0.331342	-0.484766
-14.926441	23.549092	-0.421452	-0.342112
0.936337	2.823733	1.890803	0.376088
1.159191	-32.396938	0.06756	0.20181
-22.810205	-32.411295	-0.09034	0.165839
50.52924	22.299601	0.28142	0.132071
22.811924	-4.751427	0.007477	-0.006398
-45.131751	-27.281503	0.033858	-0.405848
-15.624723	29.043011	0.039031	-0.012133
7.509441	14.165438	0.098574	0.308413
-13.453359	20.643962	0.109857	0.259107
2.814296	-47.829938	0.022776	0.175343
14.04827	-31.340416	0.033505	-0.861537
-10.551321	-40.824983	0.210516	0.094749
-5.07145	-26.342132	-0.795649	0.518301
15.66728	32.408072	0.151769	0.006301
10.125027	-41.108598	-0.039687	-0.096103
-8.843464	36.856892	0.130227	-0.191502
-0.426475	2.948893	0.232579	4.060017
5.984912	9.418478	-0.059231	0.23129
-14.861302	-40.453725	0.056486	-0.249892
-32.304253	-11.837522	2.609062	3.958359
-41.361185	29.699795	-0.082456	-0.111249
-3.661944	-42.383858	-0.185514	-0.025317
23.632347	-43.42473	-0.049029	0.203891
-24.150854	42.722132	-0.13832	0.075293
-4.089569	11.876711	0.883792	-0.553803
51.211023	47.088249	-0.103545	0.083269
-34.737786	36.595704	0.007457	-0.34378
43.074533	20.695238	-0.01659	-0.122239
-1.716056	-14.487931	1.257473	-0.388154
45.536763	46.189007	0.013402	-0.241078
-3.479665	-22.934721	-0.757683	0.566362
14.658797	50.532571	0.297824	0.206585
43.716637	-51.828979	0.068069	-0.201029
10.40832	43.962471	-0.020897	0.354427
-13.732235	-33.910617	-0.089809	0.023442
19.818029	-1.999189	0.126741	-0.054079
-31.709152	7.67526	1.815851	-1.046612
45.052796	-3.726281	0.116799	-0.316216
-15.827305	44.917584	0.056989	0.249848
-43.191331	23.407922	0.473234	-0.258864
32.1041	44.987586	-0.040908	0.27503
-16.476046	-46.007134	-0.180111	0.167372
22.654676	43.692768	-0.083191	-0.101565
44.191877	-11.194995	-0.016592	-0.209359
-41.934106	17.988428	-0.670552	0.354042
-18.008402	4.836657	1.414877	-4.174423
30.435197	9.140723	-0.064206	-0.348092
45.316206	-13.019903	0.126406	-0.205591
22.731378	36.612222	0.325662	0.104159
4.124048	-31.957012	-0.223546	-0.061574
-42.43773	-37.933493	0.653967	-0.28914
-42.014885	44.199779	0.087292	-0.049967
-24.859317	-43.531289	-0.205813	0.187027
-50.439292	21.30423	-0.19208	-0.095716
51.697215	-22.878055	0.112477	-0.130784
24.391963	-27.222361	0.114022	-0.117961
-52.851273	38.043944	0.318332	-0.239214
6.756763	-47.273388	0.182094	-0.132579
32.152842	14.129048	0.222429	-0.480059
30.578693	-47.076846	0.120715	-0.004108
-17.14065	36.546715	-0.099222	0.00093
33.227019	8.450537	-0.498084	-0.877518
9.786742	-7.253975	-0.425075	-1.312916
-20.515434	-28.767285	-0.523254	0.305391
-26.031261	35.398746	0.088206	-0.126402
31.6602	40.698741	0.138524	-0.124425
-14.787093	-45.15718	-0.062575	-0.079543
-27.672034	-39.595547	0.066694	-0.052145
34.9601	-10.308382	0.027866	0.106403
52.375378	13.427569	-0.252184	-0.188131
-51.396026	-7.987044	1.30447	0.45939
-22.324831	-6.469488	3.672342	3.344833
-50.662686	9.746408	-0.456595	-0.417286
31.514388	17.988385	-0.087545	-0.136718
-33.962312	-43.861595	-0.091479	-0.049278
-29.698067	-29.269216	-0.107753	0.483072
26.852052	30.360657	0.110489	-0.00135
-10.328875	17.358527	0.461017	-0.679831
-36.153671	37.883262	-0.005106	-0.048598
-33.976222	30.667576	-0.489117	-0.615441
4.703334	25.213695	-0.029632	0.026467
7.663736	16.311331	-0.286281	0.054449
35.924116	-4.801905	0.092614	0.059845
-38.94167	-39.695645	-0.068454	-0.111222
17.474903	-6.868444	-0.547581	0.206671
21.656845	-1.015919	0.390802	0.068856
40.738823	-30.669819	-0.11073	0.212909
31.258619	2.291607	-0.52503	-0.345968
38.540804	9.413795	0.226407	0.442518
-3.759682	15.139674	0.246388	0.176069
31.24038	-29.89451	0.194119	0.157009
-28.838436	-50.746108	-0.050655	0.002876
-37.795941	43.17339	0.162026	-0.032695
-44.350271	-20.615878	-0.003417	0.224134
1.563297	-33.430506	0.138061	0.075927
34.083463	-45.689477	-0.214509	-0.060527
40.62538	46.10824	-0.279805	0.072469
21.801665	44.30001	-0.115777	-0.034866
-9.018223	48.129053	-0.116425	-0.1487
-12.41682	28.781169	-0.462562	-0.298635
-31.343866	51.705533	-0.202204	-0.186631
-39.486258	48.636262	-0.092289	-0.09443
-38.726971	-18.231536	-0.271763	0.042265
31.808374	-27.025675	0.068235	-0.148887
-9.594533	-36.18785	0.198757	0.231006
4.438165	-30.144963	-0.579821	0.36323
-1.404105	-52.012486	0.251297	0.044903
52.224613	-47.738753	-0.019104	0.144633
32.14454	26.661548	-0.09287	-0.006514
30.230785	-20.445146	-0.001684	0.008876
50.501212	49.14889	-0.022549	-0.247095
9.316023	34.530084	0.114941	0.082892
-39.586682	-49.816734	-0.050649	0.188197
-40.526705	-3.595871	0.376579	-3.688496
52.53558	10.08565	0.044355	0.132532
51.372412	17.086998	0.337243	-0.034498
39.741273	-5.681965	0.014642	0.084155
-19.741973	-41.093284	-0.392707	0.022327
-6.131844	-50.619128	-0.134059	-0.016229
-48.462625	45.644749	-0.040236	-0.08266
24.473236	25.205293	-0.202555	0.215614
28.919221	32.349414	0.099605	0.221676
12.771259	-33.086666	0.189562	-0.369145
21.313123	-35.649508	-0.157323	0.254076
-51.771084	-18.097762	0.043552	-0.489424
-23.944033	-50.149897	-0.137157	-0.003912
-52.744983	-32.004918	-0.066378	0.077081
1.775865	42.496453	-0.09814	0.080438
17.694495	41.468147	-0.284047	0.121162
-26.123855	-45.288669	-0.245827	-0.145921
47.742074	-20.331957	-0.158009	0.242221
9.003978	-40.983563	-0.497899	0.127397
29.807353	4.817948	-0.338535	-0.086713
33.095173	-0.202735	0.135254	-0.147011
41.076561	-31.688882	-0.36113	0.085766
-11.491205	-50.142544	-0.164808	-0.046537
29.625534	29.610619	-0.306789	-0.040106
5.796416	-4.333451	2.582586	1.907692
0.182206	-41.865701	-0.050756	-0.105694
10.954697	41.247152	0.208786	0.586291
-11.895632	-27.218201	-0.078182	-0.947518
50.139809	-9.944971	0.109449	-0.254986
-46.333004	32.679557	-0.011552	0.136003
-49.562713	-42.868465	0.094401	0.077965
40.452177	25.500966	-0.165346	0.046882
-47.470035	27.264218	0.214603	-0.01374
8.853936	-33.567826	0.052489	-0.271778
38.870271	-37.01208	-0.026522	-0.076939
-45.459216	-40.651607	-0.135408	-0.236087
-31.152614	-9.057646	1.174192	0.830019
47.803113	-41.255923	-0.017069	0.172381
46.081095	28.349981	-0.229992	0.037662
-49.989456	38.320916	0.014646	-0.018606
-16.652997	-52.590836	-0.054349	-0.219589
-45.568027	-24.399717	0.226908	0.140214
-4.726343	6.003471	-0.838217	-1.419633
35.054982	-15.83457	-0.107274	0.105343
-28.745414	-31.182295	-0.00532	0.186376
14.504055	18.483993	0.11034	0.050835
46.850968	-30.748321	0.153951	-0.051327
-44.381574	19.728644	-0.289326	-0.002468
-15.129101	19.885083	-0.522756	0.079913
32.30399	-13.077564	0.008175	-0.27393
3.659571	49.808698	-0.183047	0.050157
-13.759999	31.700183	0.122758	-0.129674
-10.694974	40.759547	0.339367	-0.058358
20.749674	35.697871	-0.258154	0.09356
2.387516	43.376749	-0.244909	-0.106472
-10.467562	24.38771	-0.192268	0.386021
12.573002	17.62229	0.072842	-0.022825
31.82003	-23.271338	0.342022	-0.003724
29.367484	-6.654046	-0.061294	0.000424
28.258546	13.464365	-0.210706	-0.190477
34.433701	-51.353985	-0.058073	0.198369
23.84095	1.234258	-0.332807	0.047144
-39.359064	-43.37025	0.279667	0.162953
-50.885501	34.666751	-0.160142	-0.194091
15.666933	-50.916315	0.067099	0.041673
13.561986	38.5898	-0.094483	0.000418
8.987177	31.330089	0.221573	0.058367
-46.514071	-40.503563	-0.264549	0.035786
16.512096	-10.68388	-0.25089	0.113371
-2.305114	-50.008361	-0.180637	0.065832
6.658695	26.11584	-0.047089	-0.194499
26.965169	10.894265	-0.324912	-0.319176
37.195964	40.289602	-0.115892	0.125358
46.443717	-35.504489	0.027634	-0.155076
-25.072936	33.485725	-0.214357	0.098703
-37.738636	-27.810355	0.097744	0.237674
46.801797	13.173056	-0.154794	0.206816
17.176792	-15.285351	0.356035	-0.178231
15.978594	13.063801	-0.178297	0.053937
20.46068	3.86659	0.062695	-0.024371
-0.285744	22.915353	-0.028302	0.044671
-20.595694	-6.146874	1.700067	2.115186
15.212715	-22.885505	0.266941	-0.003361
37.131622	-10.320666	0.294615	0.352994
46.100798	4.005158	-0.025585	-0.068094
-2.251201	21.993885	0.060774	0.093001
52.940789	0.300284	0.78575	-0.130567
-49.035053	35.195701	0.18409	0.066372
-46.121884	-41.515282	0.284147	-0.098409
-45.006842	38.108313	0.036796	0.281438
14.574832	46.178052	-0.198052	-0.367204
-32.533886	45.295493	-0.025821	-0.043692
-6.968442	21.9237	-0.298718	0.164093
-37.839388	8.018627	-4.600381	2.248048
23.26097	4.118639	-0.280911	-0.14401
-40.737733	12.047579	0.334239	-0.406342
-33.016717	39.922414	-0.207204	-0.092942
13.653592	-23.928567	0.578194	-0.62546
-50.300498	42.237898	-0.096	0.160734
6.55112	-0.894025	-0.876397	2.542114
-25.003466	-50.068511	-0.169142	-0.083561
-44.496005	51.282936	-0.080654	0.030593
17.974621	36.520712	0.14202	-0.008746
32.445048	48.168485	-0.068058	0.327356
52.401218	32.974953	-0.011731	0.17798
45.914503	9.412098	-0.019974	0.392676
-51.237575	-30.362206	-0.041901	0.272965
37.908469	-42.478579	-0.092106	0.13692
21.397093	-11.339952	0.117762	0.047986
-33.801841	-9.613946	3.177684	0.760167
34.302194	-5.729833	-0.262325	-0.231617
-33.549959	-21.510126	-0.253071	0.660677
-20.351976	16.983118	0.220717	0.741577
22.817334	-26.302751	-0.012214	-0.243054
-44.897232	28.587988	0.101558	-0.199754
-29.557556	10.082698	-2.92486	2.078861
47.624316	-38.483554	0.195045	0.174337
21.502145	-38.664247	-0.150055	0.129752
-24.024528	-34.20634	0.093303	-0.438227
-34.508062	15.427076	-2.265059	-0.00729
-5.95452	11.95473	-0.113029	-0.941316
-38.516495	12.78131	-0.994158	0.186318
13.57675	45.776986	0.106719	-0.21969
-2.938822	-23.861929	2.084461	0.149048
51.021585	-28.733684	0.673352	0.114175
41.373158	4.528752	0.127605	0.289749
-26.707552	43.902857	-0.280975	-0.030167
-12.025639	-13.153797	-0.876355	-0.14112
32.744636	42.243227	0.124797	0.032583
5.324184	5.357257	-1.310223	1.031947
-44.552953	-45.538369	0.182411	0.022911
-40.901006	46.875811	0.081547	0.061996
-19.679344	44.257973	-0.129127	-0.203048
28.483421	-15.863345	-0.214321	0.213295
31.137365	44.541114	0.045115	0.057524
24.25578	-41.454067	0.108043	-0.124991
39.357739	-43.657686	0.117233	-0.096577
1.593307	31.937931	0.240981	-0.312022
16.441526	-8.796717	0.03772	-0.135404
41.128456	18.58128	-0.40054	0.192002
0.491269	4.014291	-0.262754	0.643699
39.214562	19.696212	0.211421	-0.013757
41.169455	20.703048	0.100206	-0.396185
31.066699	25.162475	-0.089091	-0.190341
5.36761	-44.360728	-0.36426	-0.233477
11.194616	-18.264358	-0.249007	-0.992695
43.797139	45.517132	0.09637	-0.127055
-29.82334	30.153224	0.614683	-1.331607
16.64216	48.126907	-0.237618	0.095449
33.232879	-35.006175	-0.092388	0.364891
31.075951	-37.689641	-0.051452	-0.139316
-22.75954	7.711772	1.815507	1.85677
43.164868	34.693054	-0.019269	-0.265994
-29.655643	-27.386632	0.111549	-0.215008
-11.058669	37.024228	0.103257	-0.094368
-19.256123	-25.064451	1.33882	0.311409
49.659608	-46.261404	-0.014696	-0.019807
23.977165	2.333222	0.115126	0.132726
22.582152	-16.955056	0.160683	-0.304471
20.428209	-17.028867	-0.129679	-0.139485
-21.912255	-40.925806	-0.145877	0.007477
-38.633001	-34.313925	-0.132784	0.327175
37.698848	26.207862	0.190685	-0.0427
34.39316	-29.622961	-0.318794	-0.048826
-31.395676	-30.096957	-0.182915	-0.246866
33.864898	5.998058	-0.421007	-0.290649
-25.243905	-35.997587	0.305008	-0.05916
30.372645	15.42602	-0.005782	-0.037651
-29.4544	-51.631774	-0.169967	0.093568
41.042347	31.665049	-0.139083	-0.228676
10.122327	3.84311	0.093391	0.567234
36.701312	-20.41518	0.089994	-0.080694
27.680166	17.328559	0.050856	-0.129069
8.015911	-45.546275	0.197787	-0.067093
1.859687	-24.419682	0.742236	1.315976
20.906994	7.177409	-0.109711	-0.540066
41.211167	43.089136	0.1635	0.006871
44.235506	-45.353896	-0.261793	-0.392338
-8.181021	7.840471	-0.500404	-0.643368
-13.208507	2.589965	0.577341	0.812713
51.655833	-38.257449	0.483996	0.15824
-47.368378	45.367649	0.044129	0.162743
44.062265	-5.614925	0.119275	-0.037851
-0.546928	19.716712	-0.002469	-0.02725
34.272166	-3.896821	0.034249	0.034118
-10.61646	-24.538412	0.57659	-0.026101
-43.72131	-39.868959	-0.201283	0.038821
-28.725452	-14.077821	2.310641	1.34133
20.482098	-18.890333	-0.030616	-0.253536
9.843561	19.423332	0.083399	0.178668
49.340294	24.910882	-0.120006	-0.257605
24.692752	-50.03352	0.311119	0.003952
-39.784147	-42.390515	-0.150267	0.080609
-34.016172	37.351662	0.170504	-0.149767
-11.70186	-52.007919	0.170208	0.119005
5.343199	12.18911	-0.126258	0.029437
14.172507	-22.951105	0.529704	-0.669126
17.473549	19.862034	-0.08197	0.122637
17.241249	-19.00902	-0.099767	0.093001
17.542943	-31.3387	-0.732919	-1.148491
37.538877	43.525096	0.125545	0.435013
37.788432	-36.79018	0.480011	-0.184696
-30.281726	51.630896	-0.046545	0.28086
8.112609	-50.176091	0.154004	0.032923
43.986741	30.268712	-0.230041	-0.536712
51.553822	46.064	-0.034924	-0.055479
50.230816	25.530287	0.331139	-0.079186
19.293353	-13.355727	-0.032561	-0.212566
-34.529737	-28.006597	0.209436	0.318974
49.772636	48.343356	-0.000232	-0.193631
-43.862724	25.526256	0.19799	-0.260451
35.573258	33.363802	0.047623	0.296164
45.776424	-25.89911	-0.205182	-0.225461
50.490143	15.430411	-0.013483	-0.42088
-22.019164	42.560752	-0.138627	-0.18593
-23.856564	35.274991	0.177522	-0.282753
-17.974066	45.106145	0.160828	-0.084132
-20.540304	-26.863299	-0.038242	0.030034
-35.202156	-22.303865	0.110616	-0.029239
-23.953541	-1.239675	3.352601	-3.094326
-2.662467	52.267884	0.108807	0.173259
13.618231	2.023371	-0.833065	-0.582797
-0.660385	-0.138696	1.963125	1.059853
-2.75432	37.249688	-0.206093	0.573587
-41.285072	-24.637974	0.04303	0.13507
17.187075	-38.094525	-0.013659	-0.09876
29.670984	-25.153327	-0.275011	0.192858
6.529681	-8.879437	-0.218677	1.063003
50.465266	43.442799	0.101918	0.223238
2.86482	-21.38049	-0.993541	1.143305
-33.398809	47.220935	-0.010905	0.032436
29.407864	27.470987	-0.171289	-0.129834
-20.122446	-44.837496	-0.151639	0.187108
17.616699	22.020304	-0.024884	-0.251377
50.735173	29.386383	-0.048498	-0.030621
-14.355845	37.297393	0.021262	0.008112
9.886579	-21.319246	-0.498985	1.006569
50.114144	-52.969334	0.347385	-0.180044
20.516672	-20.769066	-0.284428	-0.048994
10.067525	-52.232962	-0.037944	-0.015812
-21.866852	-34.383243	0.061921	0.265929
-27.808294	-46.154946	0.013263	-0.089629
8.37569	-41.849066	0.198064	0.176758
-2.004121	41.87991	-0.024758	0.059076
30.494105	3.017996	-0.644159	-0.492501
34.842019	12.639824	-0.173014	-0.362599
1.450897	-40.113395	-0.167985	0.044005
25.798827	-36.831171	0.065502	-0.141079
3.857019	47.0085	0.148736	-0.041104
-41.238239	-41.266638	-0.105345	-0.095861
8.937521	8.802548	-0.061181	0.101921
1.15947	27.620502	0.000402	0.011522
42.23132	-1.004359	0.207571	-0.067241
-22.214591	1.948461	-5.397975	0.216074
47.621361	-16.630035	0.143191	0.065144
-40.885252	-51.517148	-0.030945	0.205202
-46.345224	42.256576	0.027682	0.063679
41.017127	-14.97852	-0.021573	0.078624
-44.12505	50.283924	-0.202963	-0.122395
-9.036796	19.917288	0.341101	0.178134
-10.190685	-1.211739	-0.738609	1.840833
-3.476041	-40.515673	-0.18725	-0.147174
-7.818601	43.333783	-0.089502	-0.021127
-44.244656	26.550371	0.254465	-0.093131
25.295844	-17.775234	-0.016755	0.002721
3.398887	-32.786294	0.029609	-0.11005
-36.410902	6.913525	-2.66695	-3.65535
-32.223252	6.877489	1.206653	-3.457742
40.696014	-39.190555	0.091206	-0.132644
-4.446612	1.432615	-1.2165	0.732031
-11.352094	39.893311	-0.202776	0.012939
-32.237137	-52.369085	-0.145133	-0.042939
-6.529133	-31.723243	0.116673	0.356077
20.105023	-51.344222	-0.099161	-0.356484
15.74216	3.847517	-0.353033	0.042255
-0.32611	-52.114867	-0.097277	0.226516
15.814835	-30.37077	0.117521	-0.283452
-39.599024	-45.18777	-0.128381	0.006118
45.265853	-11.161499	0.113057	-0.019964
24.080661	48.367556	-0.301743	0.012476
22.766484	-31.886832	0.532523	0.297781
42.139532	-34.734406	0.0238	0.137039
-26.709822	-50.909861	0.213456	-0.251336
49.728691	-14.67471	0.354627	0.230924
9.244212	-6.313572	0.434106	-0.536831
-31.353421	-38.503167	-0.121082	0.134163
-46.62706	-24.377524	0.005264	0.261113
25.73429	-14.982231	0.065924	0.037826
-13.479962	23.089571	0.389664	-0.89226
18.120656	37.607507	-0.362015	-0.103721
-47.227084	-48.98399	0.039533	-0.068693
-18.950971	-38.337372	0.099579	0.206927
32.28037	-11.258921	-0.080048	-0.072241
-0.94107	-52.967568	0.05545	0.080171
5.378893	50.537552	0.108547	0.122025
-45.149143	10.604375	-1.542024	1.616081
46.516942	-38.32854	0.377577	0.19146
-12.197331	-34.993446	-0.353588	0.36753
26.938292	-45.602197	0.010242	0.069511
12.71643	39.188885	-0.092504	-0.28886
-11.106931	-11.71056	-0.170103	0.632884
20.507666	-41.304784	-0.134897	-0.241909
-47.095805	-33.773685	-0.04435	0.370817
-15.31218	50.510845	-0.213905	-0.014887
42.141807	13.740656	-0.254804	0.16303
-31.889403	36.921203	0.013031	-0.231445
51.973911	26.787235	0.113218	0.102297
49.031823	28.118124	-0.070514	-0.178945
47.746526	-4.496793	0.029486	0.406399
-2.586712	40.972549	0.125211	0.48663
9.518532	37.702449	0.050971	0.180802
49.326042	-48.086513	-0.288832	-0.046966
27.580971	-36.138927	-0.157354	0.203581
12.32202	-32.128145	-0.340638	-0.1714
29.358129	15.003265	-0.278914	0.053941
-13.243895	37.207543	-0.202133	-0.010349
46.079772	-21.357367	0.248286	0.053544
15.93199	-25.640889	0.043719	0.025054
27.016742	52.823624	-0.09953	0.033093
8.392989	13.544097	-0.293336	0.540343
46.849506	-8.296552	0.391797	-0.029915
23.124033	52.406798	-0.010583	0.161091
-47.102929	-4.111529	1.749179	0.125808
-7.842666	-51.430753	-0.29059	-0.246327
11.97192	40.964745	0.02868	-0.563183
12.29752	43.151776	0.359054	-0.202973
32.321277	47.120462	0.188167	-0.084183
11.409928	-44.029874	0.3005	0.431107
-9.192246	18.857239	-0.121572	0.066803
-6.226413	48.807045	-0.114833	0.003279
-13.207847	-50.96656	-0.167912	-0.249279
34.151435	-0.186845	-0.031	-0.114412
-17.764249	35.667917	0.094107	0.06705
-24.418943	-44.495667	-0.000595	0.407827
-51.553275	49.295176	-0.235066	0.259061
22.314722	-45.184363	0.214847	-0.110675
-49.497209	-19.807108	-0.383847	0.248503
-48.127399	44.592205	-0.167019	-0.079852
39.671708	-30.444964	-0.151788	0.130974
3.476123	31.71623	-0.116706	0.094977
-45.784048	-30.056136	-0.220997	0.127757
19.995815	-3.87946	0.091869	0.021309
-43.491711	-10.904928	-1.998681	-0.053274
49.77755	6.295984	-0.223909	0.360446
-33.47244	-38.33112	-0.178105	-0.058722
-20.890229	24.735546	-0.039943	-0.341949
-14.638196	40.098766	-0.369599	0.097996
-2.166807	-43.515571	-0.153239	-0.238883
-23.059251	-52.083734	0.149097	0.167652
-6.190562	20.245141	-0.228284	0.025598
-19.805081	48.959897	-0.429053	0.020156
-7.349384	17.673069	-0.064706	-0.04317
49.161678	-1.987753	-0.476292	-0.244341
41.155419	-0.986698	-0.319624	0.0487
27.720612	-31.439288	-0.059277	0.103182
-44.124788	-46.53048	-0.351212	0.086817
46.953375	6.71104	-0.363208	-0.234772
-47.540082	-32.781049	-0.018563	0.156467
4.971137	8.957646	0.169405	0.417369
19.217016	1.249512	-0.096948	0.020789
21.361023	21.741865	-0.15489	0.005021
37.620796	35.352753	0.114299	-0.085809
10.513097	1.848191	1.093584	0.907739
10.907262	20.94889	0.019142	-0.089029
-7.587196	-3.907231	-1.324696	-2.599883
-23.678787	-12.967386	-1.210577	3.454595
25.128465	-51.037043	0.167675	0.130688
-43.770796	-8.44248	-1.224726	1.333577
14.482204	29.819778	0.053559	0.225939
20.04229	-37.44523	-0.238432	0.143062
19.754209	13.787095	-0.338371	-0.10739
-49.908866	16.887706	0.341474	-0.261394
13.59425	-6.160337	-0.344243	-0.18546
-13.71794	-45.250271	0.235073	0.069381
-11.706924	-10.532995	1.553378	-0.76126
47.185904	0.225953	0.263948	0.472929
47.315442	49.733983	0.002681	-0.089259
-3.530545	-29.172595	0.172424	0.424534
-45.44378	-32.944613	-0.095593	-0.080703
-17.716342	-52.519036	-0.320808	-0.132361
-22.025102	31.406005	-0.22189	0.218191
45.642622	-4.626381	0.064588	-0.030257
-8.084943	-30.633543	-0.119529	0.098077
35.184325	10.737359	0.095832	-0.006792
-38.218715	38.519942	0.03897	0.426836
49.297318	34.111573	-0.027762	0.247088
46.019164	-17.630439	0.231162	0.178025
-51.19994	-51.990173	0.000505	-0.012404
37.79408	27.274935	-0.016644	0.098623
0.327864	19.104572	-0.08708	0.022422
-27.973717	2.344319	3.663534	1.285075
36.822095	26.812195	0.076054	-0.090083
-38.119023	31.80265	-0.158834	-0.462847
31.407363	-32.832989	0.035451	-0.059406
12.263917	-12.708379	-0.056277	-0.017551
24.700678	27.324201	-0.141116	-0.032671
16.717632	22.611672	-0.625396	-0.009859
-6.671283	0.301129	1.876863	-1.082711
-18.674361	15.915259	0.903785	-1.402107
25.215343	4.941613	-0.052837	-0.16513
51.588948	48.92336	0.059787	0.062326
-9.297004	-39.027153	-0.097844	0.192367
-20.638227	-22.035774	1.229667	-0.372843
12.878153	21.852561	0.20644	-0.018824
-49.222803	-43.890036	0.104449	0.10997
-33.609311	45.364848	0.115505	-0.001926
12.649868	-27.95036	-0.307541	-0.342109
12.942831	-45.112361	-0.05946	-0.061656
15.49365	8.849488	-0.107571	-0.099108
-7.777784	12.219785	0.186186	-0.582169
21.990278	-14.163656	0.049014	-0.195302
34.461638	11.615883	-0.248185	0.050898
41.829213	-42.210667	0.087762	0.315155
-49.102918	-46.748686	0.100949	0.160122
30.499836	-6.678664	0.015707	0.091205
-0.837639	16.499772	0.340268	-0.410379
45.842312	13.720175	0.212783	-0.000114
-51.583424	-2.398844	0.664863	-0.217549
44.246347	39.051169	-0.023538	-0.129352
-37.114924	-11.646224	1.76792	-0.70476
-18.684763	-41.156878	0.018995	0.190637
-0.271674	-4.895137	2.09261	1.952569
29.144509	-27.954996	0.272451	-0.160436
32.15679	50.154039	0.458098	0.2536
7.339059	23.402913	-0.091914	-0.184891
-7.581846	13.383657	0.702105	0.639691
-16.319319	17.966948	-0.094096	-1.351073
45.016325	-23.295047	-0.101558	-0.064589
5.809134	16.454471	0.030186	-0.014837
-1.341265	21.396279	-0.225282	0.062231
12.619052	-26.024505	0.529951	-0.356624
-24.801348	-48.207243	0.392508	-0.007423
-27.616754	16.328822	0.004749	2.088293
36.423023	-32.740537	0.019805	-0.015289
8.742736	28.101568	0.198055	0.059251
3.427649	21.579876	-0.276636	-0.238732
28.404951	0.88786	-0.583008	-0.378393
50.152895	47.330626	-0.078951	0.033652
18.658484	33.769101	-0.205257	-0.262574
12.222018	-52.464899	-0.112214	0.089311
-9.334417	37.822919	0.100715	0.092337
30.22518	-22.326385	0.052414	-0.128022
19.560073	22.9361	-0.108714	0.244103
14.539624	39.055014	0.233075	-0.199572
37.015202	-4.768778	-0.092364	0.223171
22.819728	-28.180432	-0.072405	0.060875
50.561009	9.016988	-0.267566	-0.108582
-4.921961	23.843227	-0.092505	0.19559
44.919589	-44.508612	0.142651	-0.267213
12.158544	5.532817	-0.094866	-0.70699
-51.553485	-48.156873	-0.103439	-0.040982
-25.790956	-22.921278	-0.794667	0.500566
-0.339101	31.01662	-0.026368	-0.081771
28.362906	25.936058	-0.504876	-0.001235
-18.321963	-28.895304	-0.698044	0.462725
7.328999	48.455154	0.132945	0.146589
-47.091524	-9.173262	2.114114	-0.342937
41.392633	-35.535571	-0.042115	0.08613
-39.1913	50.545895	0.024402	0.133317
44.920312	42.364644	-0.116708	-0.004479
3.031442	-27.411371	0.06366	-0.119895
30.39943	-35.64085	-0.29253	-0.112852
12.767113	-11.737052	-0.018368	-0.158601
-33.641122	-40.183928	0.25688	-0.127076
-45.323033	15.432047	-0.079333	0.008242
-26.455957	16.043744	-0.046667	-0.075523
33.938087	-28.71364	0.229836	-0.199149
-28.327912	49.615743	-0.059466	0.058842
4.002552	27.935626	-0.126153	0.191912
-48.860569	12.892862	0.136492	-0.226194
-16.238825	0.942822	-0.671819	1.656906
-13.668271	-25.892209	0.637565	-0.25445
19.726745	35.25666	-0.252173	-0.182391
-1.959771	25.224759	0.081266	0.006266
-12.067141	-32.912292	0.488127	0.563501
31.479024	-35.81713	0.141851	0.209579
8.189044	-34.389547	-0.227167	0.135821
26.141982	-34.988897	-0.029124	-0.202001
30.397241	27.916631	-0.034535	-0.056439
-26.255726	-51.880456	-0.106976	-0.236758
-49.273712	19.766244	0.000287	0.260774
-32.93709	-48.575811	-0.067856	-0.016996
-13.686112	44.741812	-0.029043	0.438938
16.941122	13.49007	0.142127	0.093933
29.384616	-51.581456	0.314509	0.010269
40.5356	-25.023775	-0.481443	-0.130256
51.814408	-33.650302	-0.177824	0.205716
4.341601	31.12792	-0.213018	-0.061004
-26.77871	-34.974807	0.159225	0.112664
38.978053	-42.652456	-0.111339	0.12146
-21.92983	-8.798434	2.852996	-4.584825
16.35293	51.359513	0.034185	0.17718
-38.324334	-28.70443	-0.031748	-0.123262
-12.519204	33.460721	-0.050666	0.0686
-23.883154	28.747922	-0.1491	-0.113552
3.84841	36.049873	-0.004854	-0.028214
19.920333	-46.762395	0.120394	0.050016
18.038991	27.402785	0.072186	-0.074173
21.436193	-13.245841	0.056773	-0.123422
-20.403688	48.067961	-0.114092	0.1967
-30.095439	42.35261	0.352825	-0.135661
16.444021	2.121949	-0.495357	-0.280863
-38.593966	21.543019	-1.037497	0.762142
14.285879	-48.033154	0.285976	-0.135543
-32.713706	-42.107341	0.034679	0.047053
23.014843	-46.014432	0.252396	0.309592
10.464048	-26.064179	-0.458253	-0.339517
15.4889	-26.623796	0.077523	-0.185135
31.82673	-21.388264	-0.060297	0.073075
18.939061	-3.955531	0.33288	0.076984
-17.957256	18.965003	-0.551493	-0.276355
18.938205	-0.933512	-0.588363	0.195934
32.430324	17.396514	-0.134616	-0.132198
20.579691	-45.915418	0.127818	0.36324
9.309893	-34.531569	-0.004233	-0.060437
-48.369267	-35.504746	0.000915	0.129434
14.619468	-20.079894	0.008576	0.666036
30.48882	47.315274	0.062863	0.161821
12.058486	-28.959794	0.081839	-0.021079
-39.615696	51.518382	-0.148944	0.192588
37.254043	18.77028	0.044772	0.075644
-2.278852	44.725389	0.208563	-0.343768
28.814525	-0.110064	-0.028652	0.147914
-22.49444	-35.283484	-0.105814	-0.099968
-5.928993	23.413895	-0.080552	0.112803
28.527611	-17.721165	0.008403	-0.063861
-46.855441	-39.499397	0.342768	0.115988
-31.081844	20.781468	1.763633	0.114802
4.029093	-27.615755	0.653651	-0.635929
10.970633	-23.239734	-0.298076	0.216308
23.349947	-51.720327	0.144893	-0.38687
-31.286885	-3.142175	-0.877973	-2.69915
42.028088	-11.265035	-0.520579	-0.331451
35.690667	43.68951	-0.147936	-0.045449
-23.105102	-2.156376	1.505102	3.834644
23.713359	37.08196	-0.106669	-0.184119
-3.52345	42.956374	-0.282982	-0.197447
34.156877	37.811882	-0.189141	0.044035
39.454076	35.122771	0.062418	0.05188
11.424985	-22.103703	-0.04345	0.04946
28.240777	-2.936789	-0.220726	0.060761
4.812062	16.023185	0.245918	0.090661
8.31402	23.84019	-0.208144	-0.103898
-18.602082	26.505814	-0.046736	0.03019
41.515844	37.106834	0.186302	-0.002442
-46.222263	-35.735754	0.1581	0.086591
-32.497778	-30.03881	0.051996	0.349285
27.955744	-16.798443	-0.025291	-0.007943
-8.526525	25.301921	0.001924	0.095416
-50.80749	-16.187555	0.138994	-0.164719
-23.135899	-42.729644	0.149913	0.180145
39.971449	-34.354728	0.126472	-0.187112
33.076736	13.311859	0.30591	-0.186816
24.758781	-45.288949	0.078591	-0.156354
31.654135	-47.229933	0.003383	0.18002
-50.873078	-8.979249	0.877304	-0.110448
-14.484827	-36.690717	0.127896	-0.173693
43.04828	17.512766	-0.698126	-0.242882
-34.793067	-23.303358	0.996398	0.518512
34.257151	47.028912	-0.354694	-0.169275
-12.712766	-40.636284	-0.426935	-0.120538
-5.0885	-9.639017	-0.195507	-3.592005
7.843441	-47.368157	0.016265	0.189905
25.622098	44.998692	-0.065031	-0.118823
-45.35255	-43.544487	0.08737	-0.302672
16.951065	25.850294	-0.043853	0.128245
27.523546	-23.263772	-0.073533	0.136931
23.131279	49.100409	0.215805	-0.32097
-32.905837	-43.976903	0.048309	0.187329
49.777876	42.632684	0.396571	0.211917
48.216241	-47.910085	-0.040795	0.232059
5.207454	30.541311	0.198423	-0.117845
48.357926	-3.644879	0.575503	0.320837
20.208766	46.603102	-0.316335	-0.090449
31.990155	43.917509	0.032341	-0.118568
11.123103	6.079099	-0.28368	0.033655
-36.167756	-52.982277	0.22813	0.046781
-43.973951	-49.377988	-0.033642	0.040974
-49.896869	-44.728052	-0.026358	0.015399
-39.386041	35.914513	0.08356	-0.053175
-28.716407	30.086301	0.441788	0.042294
-31.793925	52.677534	0.332955	0.105469
14.077576	-3.304084	1.050114	-0.172944
34.50723	4.231983	-0.115491	0.567392
-23.456128	38.935139	-0.007603	0.320797
-2.391415	49.425483	-0.176874	0.266467
-28.85646	44.087741	-0.032819	0.050004
-9.637024	-24.80493	-1.190455	-0.239531
26.694118	16.946726	-0.091478	-0.108887
44.693096	40.48384	0.00791	0.156455
-40.559628	48.73439	0.100341	-0.26788
8.280731	-20.034239	0.65454	-0.368151
49.746005	-51.965263	-0.362193	-0.222005
28.085153	-24.194047	0.289466	0.356742
33.429856	-22.304323	-0.164483	0.227413
-45.613495	-45.441819	-0.12207	0.113314
-45.670855	-28.210093	-0.12725	-0.057627
-3.913382	32.490889	-0.212602	0.558187
43.998892	22.309575	-0.150534	0.025235
-51.964761	-14.363912	-0.450905	0.533248
18.913884	6.232161	-0.335791	-0.342319
30.060136	11.990604	-0.453029	-0.344969
29.922423	-47.916694	0.016293	-0.000372
41.939365	32.169698	0.003407	-0.166846
21.233384	-45.077853	0.043928	0.10733
2.327149	-42.123777	-0.178672	0.249235
35.405914	19.944725	-0.000383	0.015037
-14.154198	17.941026	0.113026	-0.374744
41.995364	42.341457	0.184757	-0.184935
41.3986	35.994711	-0.122697	-0.525965
31.467586	9.362991	-0.450934	0.390812
13.92085	-37.794889	0.09525	-0.128815
9.455324	-41.959775	-0.055132	0.006253
-27.357952	-47.106305	0.124568	0.261667
13.056844	-5.250912	-0.083352	0.112188
-43.974276	-23.471107	0.152577	0.35334
44.75289	-52.006555	-0.01559	0.116255
-6.368371	-23.069304	-0.113502	1.058048
-22.63174	-37.123024	-0.173041	0.173514
20.97441	16.396194	0.503472	0.025777
-32.383867	40.756679	0.133667	-0.18218
-47.772654	-12.187104	0.583161	0.587852
-19.468766	-26.963352	0.74864	0.133628
-37.799132	40.351879	0.050817	0.16649
-41.673837	10.06086	2.140179	-0.666947
23.092816	47.995247	-0.008953	-0.07285
25.428231	-23.340227	0.340442	-0.283609
-16.016885	-35.638362	0.055846	-0.065183
-18.372418	19.909422	0.62898	-0.759881
-38.994494	-31.502376	0.266196	-0.241771
48.731717	8.98845	0.015537	0.290206
26.805717	-39.88262	-0.158259	-0.161033
-38.647312	36.687813	-0.188575	-0.122451
-13.173963	50.353862	0.039116	-0.218817
41.945363	-52.486283	0.568884	-0.046965
-35.315605	20.32619	-0.039158	-1.253126
18.349762	1.886971	-0.093302	0.049408
47.943207	-25.895097	-0.229511	-0.182123
1.140484	17.447818	-0.017931	-0.173556
52.938906	-26.465856	0.178507	0.128566
4.10206	-46.081344	-0.158269	0.332183
-6.543149	8.339579	0.514081	-1.01637
7.600247	36.846758	0.227466	0.176296
25.855267	-18.69272	0.230299	0.041361
39.275128	-40.811861	-0.090507	0.411791
-17.295183	-21.647833	0.403482	-2.110477
45.813512	-52.207013	0.099035	0.026321
-32.651553	-33.73015	0.25858	0.253278
-4.741167	-42.271594	-0.017378	0.029402
3.169098	10.20587	0.349316	0.324841
-2.332823	-22.3853	0.705451	-1.271947
34.603347	6.783262	-0.191067	-0.415371
18.718669	24.618346	-0.143256	0.007553
20.316558	-11.400612	0.20086	0.112243
-35.989575	-0.984935	-0.29118	1.505501
15.081015	13.716488	-0.396976	0.179974
7.749483	-33.427682	-0.096666	-0.17963
-51.594789	-21.770176	0.294165	0.309021
42.994703	30.696214	-0.293067	-0.035426
-23.195428	0.73211	0.886438	3.133937
-45.905421	-16.791406	-0.938423	-1.559581
44.962995	38.215863	0.347625	0.350178
44.122444	-9.339206	0.049892	0.028597
2.011593	-50.498651	0.24739	0.179795
-29.644711	41.388663	0.070612	0.051243
39.302913	-26.759629	0.115371	-0.085655
-13.860859	-35.797504	-0.110553	-0.218734
47.244407	26.901759	-0.256471	0.14153
33.530177	20.060537	0.202132	0.083993
18.12615	-9.652915	0.076771	-0.425572
-40.712074	9.755229	1.392794	1.167614
-18.21217	36.63745	-0.025684	-0.023327
-36.607898	18.711037	-2.922806	1.603014
-31.148628	14.829505	1.759825	-0.188847
-13.550795	-29.549069	0.643755	-0.465746
38.236322	-10.319579	-0.134798	-0.211374
11.980879	-49.679125	0.150974	0.268956
33.218234	-5.729444	-0.242524	-0.183503
45.982136	42.242015	-0.089255	0.031274
5.394614	22.458025	-0.057807	0.209142
-49.967644	-31.204417	0.023577	-0.497819
-6.283554	-17.867507	1.760875	3.941726
34.375862	15.020572	-0.109337	0.164373
-45.746119	-50.152256	-0.363859	0.109642
-27.386467	-13.200008	1.417747	1.992095
23.653632	-16.897126	0.000665	-0.008192
-13.540531	25.23507	-0.219664	-0.165646
29.711793	-36.499142	-0.048853	-0.306641
22.266221	-51.608928	-0.116171	0.375207
22.260725	40.465757	-0.070596	0.050456
24.148351	32.173579	0.331374	0.185693
-28.499455	47.755809	-0.46052	0.415989
-50.517896	-21.716122	-0.20329	-0.097064
36.79204	-33.723785	0.185855	-0.034918
46.099797	2.910998	0.22224	-0.179533
5.564972	-42.509119	0.016141	0.160903
-22.213091	40.726542	0.074399	0.089911
-12.130266	26.714665	-0.488831	0.368239
14.327838	-34.140817	0.482812	-0.499264
51.748374	-12.667912	-0.721382	0.526037
-24.479621	5.89313	-1.59927	1.311254
8.130605	46.521275	0.19654	-0.128603
42.512738	-30.048175	0.118868	0.04302
-19.85512	-52.366191	-0.152247	0.247017
-3.886856	5.303903	0.145594	0.586372
49.887232	3.102016	0.199926	0.060705
46.769414	-46.709204	-0.266031	0.290042
-41.665558	-21.723532	0.54752	-0.424878
-51.734897	40.63027	0.422226	0.021646
15.01483	-17.248743	-0.101476	0.236753
-37.242238	19.914437	-0.19121	0.991509
16.993561	36.076012	0.119542	-0.227571
36.746113	-39.46114	-0.04374	-0.21122
-40.178239	-33.28539	-0.097537	0.102748
-27.850643	-24.731681	-0.207214	-0.101539
-29.529836	-25.590919	-0.115623	0.302387
-14.412648	48.559803	-0.005797	-0.079228
-51.905352	-5.59488	0.42685	-1.771125
-7.537738	15.532604	0.52636	0.456206
21.427147	-43.202897	-0.204863	0.283488
-3.292363	-2.601127	2.179403	-0.133498
14.956939	42.287449	0.025879	-0.22236
-52.010342	-34.01737	-0.185519	-0.04133
-47.704551	-34.652425	-0.038048	-0.17401
21.878896	-39.714348	-0.214768	0.225714
-28.628316	-48.909936	0.316305	-0.028425
-42.753639	43.360417	0.056437	0.156925
-22.744517	-30.564562	0.11153	-0.474925
-33.826521	-35.524074	-0.125092	0.308911
48.62708	31.294052	-0.032022	-0.037646
-16.304489	11.656364	3.545832	-2.154128
-0.077959	38.000363	0.130816	0.383249
30.565096	39.16263	-0.049773	-0.034358
-23.048698	19.993953	0.537161	-0.834521
-4.088198	48.60048	-0.141644	-0.113361
-45.434839	51.747006	-0.004974	-0.260634
48.013534	-11.949818	0.100446	0.083416
42.955084	-5.637654	-0.063513	-0.121821
48.931393	3.548983	-0.459288	0.846268
49.390018	-5.291573	-0.209176	-0.286504
10.066283	10.359034	0.256086	0.569213
21.155846	-23.491649	-0.17039	0.063112
-48.274292	1.074143	1.194754	2.872498
37.369766	14.54808	-0.022196	0.28828
34.940798	-47.703546	-0.007927	-0.143412
-27.29036	38.319647	0.229327	-0.126526
-0.740467	-15.290483	-1.054915	0.75085
-11.319976	-48.271954	0.209232	0.259622
-4.997107	12.462815	0.28603	0.567581
24.837556	-20.575566	-0.117711	0.010919
-52.969913	-16.305494	-0.122827	0.105042
51.763997	39.303212	0.275021	0.192477
-28.463293	21.606452	0.339846	0.985038
-19.131087	-40.174466	-0.134121	0.223021
-18.602428	-16.390244	-1.886	-1.828072
33.263443	-7.5717	0.130093	0.518276
-24.480167	-39.789497	-0.162423	0.182044
5.861494	-6.792206	0.760356	-0.375549
21.842973	-8.50843	0.13583	0.160857
39.272932	-48.282281	0.301369	0.27621
34.384439	30.761019	-0.046501	-0.034702
-35.315494	10.659237	2.277613	-2.429977
20.954536	-16.10836	-0.004859	-0.132584
-4.066195	-46.129775	-0.071757	0.011503
12.063767	-43.180549	-0.303374	0.118416
-44.380979	-9.512874	-0.148864	1.900316
14.946279	-33.262325	0.040537	-0.520658
44.927319	11.014937	-0.0946	-0.354629
32.828228	-13.976923	-0.14714	0.06308
-25.18074	20.336545	-0.177504	1.386677
-7.828728	-28.875133	-0.027838	0.653399
-30.22368	22.655015	0.043103	-1.816467
14.677809	-44.384824	-0.351723	-0.029897
44.002678	16.998312	0.009989	-0.267254
44.054686	34.09743	-0.015811	-0.282168
-2.279594	11.699784	-0.17688	-0.113385
35.853717	-2.957555	-0.02317	0.068656
6.518629	-7.656947	-0.163951	-3.810697
-12.537409	-31.934264	-0.087595	0.268112
-21.653463	-43.798387	0.140936	-0.110565
30.659634	-13.994259	-0.133223	0.134943
-26.342363	25.113427	0.184404	-0.475101
10.073813	41.869473	-0.234254	0.055846
-16.077125	36.470691	-0.174108	0.026846
-23.750837	-28.610532	-0.054892	-0.094963
10.007716	-47.621687	0.246917	0.509725
1.352324	19.581057	-0.316181	0.319188
20.076425	45.536435	-0.119326	-0.251002
27.843663	4.018969	-0.056633	-0.181952
-17.102211	43.129557	-0.157406	0.228313
-26.035449	40.071249	0.003943	0.228685
31.285504	27.306279	-0.126117	0.079417
-12.363475	35.276074	-0.076631	0.259086
-21.138633	-31.566467	0.077384	-0.183454
38.7461	-51.995426	0.468611	0.254884
0.438037	20.157885	0.081163	0.066093
-44.735061	-30.141649	0.049747	0.173435
45.989594	36.287252	-0.087583	-0.221663
-42.090884	26.057256	-0.034004	-0.073487
52.48732	-43.035789	0.056622	-0.130022
-32.847957	-27.195704	-0.09885	-0.328657
-27.505559	23.174252	0.201715	-0.408629
29.785616	20.387462	-0.126828	-0.320621
12.996753	-40.490696	-0.141347	0.038053
29.410084	45.75579	0.026827	0.08251
-42.462668	24.171167	-0.292607	0.374638
51.265424	-37.245662	0.143389	-0.164948
31.367538	28.36267	-0.075853	0.017522
-41.331913	-35.115954	-0.230384	0.042169
26.093389	41.165166	-0.094831	-0.243854
-2.901059	43.842764	-0.012678	0.022734
-10.987964	-33.127171	-0.507275	0.016021
3.403764	-12.963368	0.240912	2.118055
-16.080606	29.997285	-0.219885	0.066596
-35.884253	34.062404	0.098602	-0.17952
-26.049414	28.902819	-0.219499	0.360387
14.118184	35.837996	-0.031985	-0.133022
12.746451	-46.968891	0.314059	-0.004518
33.083823	52.920151	0.051003	0.067183
-35.867324	-14.578285	-0.210287	-0.125376
-4.724337	47.730755	-0.041721	0.178522
10.848681	40.207529	0.482965	-0.125587
-45.257772	29.622378	0.048028	0.039239
13.715667	46.8502	-0.179379	-0.509285
12.515049	38.120184	0.018193	-0.284742
2.702021	14.039779	0.065098	0.27691
39.867905	44.889772	-0.466034	-0.207618
-34.909202	-10.247891	2.107692	-0.471812
7.20456	41.975934	-0.315182	-0.041376
43.119872	50.476994	0.150054	0.004491
22.128132	39.409746	0.030472	-0.171221
-27.65364	12.699701	-2.593493	5.324535
-17.013132	31.917946	-0.139809	0.07662
41.166444	-20.498263	0.111447	-0.010898
36.861689	-1.074408	0.457002	-0.008477
-39.849853	4.506243	3.714502	-1.481824
-19.484527	34.908027	0.082656	-0.122428
41.104965	-40.178377	0.210948	0.310292
26.347503	35.221901	-0.03599	0.004815
43.306022	-1.011362	-0.011792	0.128543
-22.381415	-18.177864	5.062296	-4.202103
24.679348	0.56865	-0.10699	-0.017289
31.377053	0.718282	-0.230409	0.071498
36.236123	39.839302	0.257759	0.154908
-1.19059	-24.220121	0.217764	0.202689
47.423117	-43.083923	-0.021519	0.179989
-23.578285	-41.742573	-0.035923	0.092208
41.577837	-51.4723	0.182915	0.028547
1.205575	9.251044	-0.153977	0.116347
38.300599	-14.000806	0.219724	-0.131495
49.547136	-24.87829	0.011098	0.009358
-43.684675	-30.232692	-0.267708	-0.03045
-35.488206	-42.82018	-0.014852	0.000652
-4.140597	-30.082865	-0.023055	-0.25809
22.528566	-41.934326	0.342901	0.232798
27.155719	-4.78387	-0.038127	0.040588
-27.843253	-34.905968	0.026136	0.11576
46.832186	30.028998	-0.297892	-0.222591
31.492681	-1.15728	-0.193907	-0.229768
22.283532	-30.962951	0.370318	0.233258
37.398218	42.439729	0.107457	0.236246
-3.89362	-32.897847	0.103785	-0.070473
17.49874	47.431891	0.157797	-0.118524
-37.079803	25.943025	0.232728	0.198326
-3.387998	10.170246	-0.499729	0.470812
-16.591917	-28.001799	-0.310428	0.808991
-23.971098	-15.541022	-4.773582	-3.069901
-3.731315	52.37084	-0.167825	0.063562
30.675018	-17.666612	-0.24585	0.171353
17.908193	5.789144	-0.01568	0.266389
-9.125312	52.808807	-0.239474	0.169137
21.641018	35.077914	0.143098	0.165285
52.729059	28.518032	0.123738	0.14307
-36.186021	-8.133658	2.405682	1.738872
16.309667	8.186658	0.119922	0.039139
20.872772	36.760703	-0.12108	0.188908
-14.47517	0.550133	0.403854	1.023133
18.857298	-18.016655	-0.153055	-0.069471
-2.048373	7.863129	-0.764015	0.960258
2.225822	18.969872	0.139211	-0.447914
20.158405	18.046918	0.122255	0.074602
9.892102	-42.949558	-0.139508	-0.111124
2.524266	22.176623	-0.22377	-0.51353
-50.445719	-4.850764	1.293688	0.101395
-20.196827	-12.70947	0.902278	2.211263
35.399319	-5.72408	0.069747	-0.024173
52.824112	-12.56163	-0.002554	0.217506
0.962635	37.908117	0.07952	-0.422749
46.282396	-7.383955	-0.051248	-0.005241
9.441859	-37.324932	0.111837	0.286887
6.00269	46.776194	0.117789	0.065225
-22.056705	5.118486	1.540728	0.351164
20.748468	14.261978	0.036585	-0.161643
-39.846965	46.693619	-0.016539	0.452866
-52.177954	-8.77198	0.54197	0.499688
17.531257	20.928541	0.020926	0.056527
31.220755	7.282639	-0.240711	-0.241156
-35.682794	-21.315734	-0.252285	-0.480151
7.13472	31.429909	-0.086361	0.266153
26.329038	6.450179	-0.140628	0.504897
51.426235	13.930289	-0.019112	0.115049
28.956095	-40.211519	-0.274711	0.020349
13.849956	-13.551129	-0.566885	-0.628475
27.565704	27.622274	0.232304	-0.240262
23.840335	38.141541	-0.22978	0.366676
5.993799	40.258324	0.222279	0.23653
29.2374	7.684058	0.03401	-0.494223
44.271141	-35.084579	0.529708	-0.062349
-25.599507	39.106964	0.041337	0.342962
18.877136	-19.877864	-0.337862	-0.226104
32.867352	-17.667669	0.124979	0.410269
8.787588	52.019816	0.062582	-0.089762
-36.353277	41.934613	0.074262	0.010993
-24.593848	-35.113929	0.036497	0.245682
32.535474	-41.676628	-0.068829	0.188739
46.383105	-45.704942	-0.024464	-0.017713
45.839518	14.781257	-0.013494	0.121836
-19.168111	-19.842494	0.648233	-0.328834
2.154174	46.229907	0.143679	-0.021989
-50.122837	-52.19392	0.14626	-0.050675
-10.353654	33.285505	0.003651	0.071306
38.270712	13.03974	0.006066	-0.333788
-4.221075	21.090481	0.283599	0.104536
-34.98736	-27.045632	0.037886	0.406426
-12.062546	32.492856	-0.052354	-0.120799
38.519119	-38.81655	0.119693	-0.018469
13.9396	33.663262	-0.031992	0.140153
4.805031	26.274278	-0.141946	-0.109356
37.56391	-5.701711	-0.17139	-0.038345
9.859531	7.214662	0.322119	0.663135
29.135038	-26.082317	-0.544029	-0.029572
-40.813579	-25.66615	-0.435895	-0.400532
-30.001644	-19.841671	2.353811	-0.284983
7.163277	21.242206	0.46425	0.168901
17.841903	12.868276	0.208442	-0.185983
-9.871839	-44.649427	0.022444	0.11957
-21.066132	-29.712978	-0.029175	0.443252
-41.413871	39.231137	-0.047197	-0.152481
-6.304241	-20.035201	-1.107526	1.531861
-50.6241	-42.669069	-0.192067	-0.002008
8.32967	-12.05984	5.130646	0.161176
-18.655684	-34.562892	-0.001255	-0.066146
-31.157561	-52.429547	-0.104116	-0.206873
20.021394	28.307452	-0.104844	-0.048024
0.722064	13.169424	0.372856	-0.109409
28.600943	-49.602734	0.001843	0.032871
-52.446838	7.463003	0.307562	-0.266798
49.928991	-20.20835	0.12154	-0.088138
51.455597	32.414417	0.233935	0.04696
-36.802524	24.903976	-0.120714	-0.584312
-23.274646	29.59287	0.022445	0.117443
-19.478776	15.037909	-0.784606	0.326651
-24.178345	-36.093758	0.299044	0.229526
-2.875814	-28.288153	0.088662	-0.27192
11.859787	-31.128987	-0.236313	-0.009258
-7.138957	19.771521	-0.056804	-0.292219
18.428374	39.750807	0.018717	0.263582
10.423795	-8.105842	-0.678938	-0.329468
11.539134	-24.20175	-0.69851	-0.219486
-47.497944	6.898419	1.288143	-0.107336
-37.868791	-13.960383	-3.003063	-0.066068
-21.300972	-40.047853	0.294212	-0.112765
31.776328	41.757149	-0.006795	0.495719
-49.198385	32.393912	-0.117081	-0.046059
-35.966121	-35.376394	-0.200098	-0.018168
9.482528	48.224494	0.117217	0.288745
-28.921637	-24.696149	0.699234	0.040545
34.022016	-50.36959	0.257906	-0.085031
21.696498	26.006823	0.065688	0.157488
52.67114	3.725364	-1.150728	-1.455653
-32.12766	-17.469246	0.417365	-0.303534
-43.349758	-33.064927	0.032245	0.005993
-48.321037	-48.797551	-0.363985	-0.160935
-49.411486	20.858136	0.287957	0.144206
51.561705	10.647571	-0.548407	0.882539
26.763542	18.016964	-0.075888	-0.105734
21.130235	38.936659	0.310708	0.279901
48.576075	23.223401	-0.040372	0.119673
-38.943185	-44.333464	0.00939	0.156693
-23.147396	12.581935	-1.660014	0.930768
-27.987252	24.183154	0.590899	0.296349
5.589164	43.144689	0.190192	-0.013271
39.934784	50.980053	-0.355367	-0.142182
26.761622	29.303254	0.123847	0.071743
-4.622488	-51.664923	-0.197689	-0.158843
-32.213402	11.908198	2.224373	-1.120143
18.300957	-17.11052	-0.204087	-0.178995
48.709106	-16.578186	-0.046174	0.035414
-10.545773	-27.369432	-0.384041	-0.183176
20.722216	-26.327937	-0.207893	0.135741
-30.722639	33.925015	-0.284411	0.131576
37.991501	38.581689	0.206848	-0.090017
-42.580311	-11.460193	-1.659037	0.83165
-0.834783	8.243341	0.311137	-0.261148
-51.447252	6.963822	-0.593895	0.018169
3.337016	-37.51351	0.021191	0.077819
51.39454	33.499521	-0.260482	0.100256
-34.782764	33.788519	-0.191773	0.330875
-50.179836	1.549148	-0.119618	2.507171
-6.533867	38.469467	-0.245406	0.101715
2.724208	24.29005	-0.280445	-0.180005
48.789139	-18.441906	-0.100419	-0.156042
-27.142281	-32.171054	-0.5622	0.129775
9.113235	-45.66545	-0.307596	-0.04261
-46.049545	26.000499	-0.11404	0.07581
13.929401	-51.699805	0.041232	0.160017
-25.507728	-11.127693	1.321905	2.246592
-27.28963	-21.364847	-0.474423	1.328272
44.916642	14.266229	-0.081052	-0.008006
-23.788156	-43.622634	-0.106191	0.148743
27.827117	39.911589	0.130356	0.274916
12.78359	-17.369137	-0.46284	0.366152
13.877868	22.292097	0.208168	-0.3814
-30.329605	-1.693772	-0.248823	3.196225
42.328677	24.582528	0.184756	0.14616
-32.214518	-13.94862	-1.344765	0.03804
47.504267	24.760462	-0.173555	-0.104815
44.153349	41.4448	-0.063	0.024177
-4.589635	27.091195	0.127212	0.063364
2.424265	-18.435468	1.946851	-1.880076
34.318505	-41.00186	-0.012711	0.132339
41.037087	-25.994437	0.007579	-0.05632
-11.451489	-38.860425	0.074599	-0.069245
-49.074533	-30.31618	0.01153	0.09343
6.763531	27.16913	0.162243	0.05519
-52.785927	-42.265871	0.052011	0.041103
-12.594745	15.962517	-0.589861	1.741477
-32.066675	-32.857144	0.211528	-0.161817
-49.583313	-9.439598	0.158728	-0.757201
0.128873	-12.989375	-1.13045	-1.923973
49.658705	-12.811913	0.006243	0.103748
-4.231629	40.162269	0.029201	-0.0207
20.15207	8.861421	0.081768	-0.40311
-35.698693	24.911062	0.940594	0.01577
-24.833924	-8.81087	-0.290693	7.750492
40.059982	-42.829956	-0.032962	0.066019
48.357936	-37.689619	0.116638	-0.386247
35.744717	-42.15587	0.200028	0.157107
7.918845	-52.020473	0.014657	0.013362
-15.086321	-9.557329	1.120065	-2.032742
-45.901247	-11.120917	-0.097282	-0.279371
-47.535052	24.307349	0.03344	-0.165557
1.007177	6.04507	1.679226	1.130744
11.326571	-17.162546	1.714419	-1.289917
28.249852	-4.798269	-0.447609	0.10862
32.957088	35.21863	0.075645	0.242337
-40.869952	15.934694	0.291475	0.045448
-17.180104	-42.187034	0.102946	0.281541
-37.830942	13.594972	-0.834956	-0.136058
-35.803905	18.08569	-0.46095	1.036713
-3.550023	-51.770045	0.106829	0.041227
-2.735873	26.889353	-0.242219	-0.162408
-50.398748	-25.379794	-0.137311	0.109002
-51.711236	12.437061	-0.221138	0.352971
34.441132	-11.219999	0.321912	0.186782
-34.228148	-32.724507	0.207632	0.052212
40.582285	-19.59895	0.017101	0.046744
-26.998902	46.692192	0.457743	0.041741
-36.041546	-37.214858	-0.115791	0.168269
-16.691643	35.572496	-0.008169	-0.127433
2.897634	4.166458	1.311015	0.210352
34.53662	-26.042631	0.154937	-0.005236
-40.820155	-17.708521	0.919866	0.228262
33.930486	-34.147978	-0.000209	-0.330631
20.379357	-13.309625	-0.225928	0.017435
-13.03471	27.909033	0.229744	-0.254959
-14.444769	-20.092548	0.018202	-0.486453
11.21212	-36.630268	-0.349266	0.074335
15.889033	-7.883924	0.353763	-0.259857
-24.930593	-38.82137	0.105877	-0.06868
50.267125	-5.934178	-0.517323	0.191943
4.888794	27.330179	0.038314	-0.10471
8.95261	20.000239	-0.192349	0.116154
-5.122478	-34.656166	0.054066	0.377701
-13.016994	45.637445	-0.05697	-0.082933
43.21327	-29.199728	-0.140535	-0.006449
-46.425657	-51.002315	-0.039097	0.375379
-8.027873	52.710012	-0.083627	0.23543
34.747831	-44.847555	0.136318	0.34612
-7.514438	33.927562	0.078733	0.143029
-48.850276	43.806188	-0.069789	-0.107424
10.014701	21.568437	0.302434	-0.358849
30.028585	-40.364516	-0.181814	0.043865
-11.602828	31.507737	-0.23399	-0.255383
46.611578	-20.401195	0.041414	0.056527
-29.933117	31.883019	0.521321	0.605239
-6.863359	41.356128	-0.046157	-0.175745
-29.046041	8.412642	-0.89294	-0.644527
35.786446	-49.688257	0.051959	0.067319
30.934882	-0.230729	-0.188361	0.045607
4.306443	-44.263219	-0.092775	-0.208265
36.180634	-50.685311	0.100875	0.029555
41.795481	-39.353522	-0.116899	-0.229853
46.123977	-37.326092	-0.018604	-0.036389
-41.90043	34.621764	0.390537	0.017269
40.751666	-27.843458	-0.026218	-0.157231
18.236152	45.729003	0.116989	-0.043629
39.114509	-45.474198	-0.11907	0.086084
-12.998064	-30.905803	-0.144256	0.658202
51.435446	22.936311	0.07802	0.092924
8.137761	51.16025	-0.017531	0.081202
24.176311	20.972195	-0.107863	-0.333701
31.987798	1.573925	-0.137333	0.213774
-7.020366	-48.666007	0.422839	0.206835
-41.711509	8.000327	1.178755	-0.553685
-43.073275	-46.678256	0.195058	-0.071203
46.985827	5.630537	-0.200405	-0.402879
25.715124	-42.569754	-0.262132	-0.230056
9.159207	-50.29131	-0.025061	0.096791
-1.769345	-39.75633	0.123133	-0.111371
-12.461693	39.955121	-0.04057	-0.221449
29.229489	35.527858	-0.084052	-0.037968
5.011462	28.395847	0.223957	-0.125529
42.107601	16.944765	-0.0165	-0.08166
3.811724	-33.795068	-0.096921	0.207221
-20.877606	-23.969095	-0.147672	0.631508
-48.439404	-19.755921	-0.289441	0.025678
-42.062928	-29.347325	0.007689	0.132445
20.368867	21.265478	-0.046008	0.17671
17.336462	-40.966134	-0.109047	0.059866
25.532201	-52.019723	0.028004	0.034501
13.055703	-3.304138	0.021377	-0.331699
-38.909809	-0.234983	-0.814627	-0.827751
-4.44928	-13.627972	-2.293587	0.186794
13.133308	-43.318111	-0.062946	0.000639
-31.527771	-23.521467	-0.067214	-0.198354
-38.074538	-41.659898	-0.039122	0.044601
41.107287	19.646348	0.137024	-0.122131
19.864375	36.332059	-0.066545	-0.032112
-3.151018	-6.902844	-1.871242	3.731279
-30.476403	-23.561885	-0.570455	0.444836
-39.837862	-10.622824	-0.426475	0.716344
-22.787948	28.648938	0.285078	-0.158799
-45.348831	7.466963	1.08562	2.438389
12.074979	23.543367	-0.142184	-0.039454
-25.86345	30.765285	-0.197547	-0.038157
28.731482	48.576213	0.110572	-0.208033
50.263813	-39.872204	-0.234735	0.135288
11.178391	5.019711	0.046904	0.713891
-42.900602	-49.471826	0.36812	0.221938
40.769123	-49.471962	-0.071954	0.110233
39.166915	47.250049	-0.122755	0.120796
-4.581413	4.630724	-0.232011	-0.449179
-9.620617	-8.673841	-2.636543	-0.758331
51.941686	2.066957	0.899477	-0.054332
-24.224537	47.427325	-0.210443	-0.232869
-48.161786	-15.046972	0.397754	0.063179
31.796196	-25.15856	0.348885	-0.179887
-10.797678	-21.146074	2.478663	0.719427
5.68984	35.89742	0.279862	0.060622
-10.361738	16.2512	0.271058	-0.028364
52.408748	-27.382402	-0.326131	0.055012
-21.834215	44.417372	0.021484	-0.224948
5.567689	52.401865	-0.057097	-0.107004
50.710899	-12.750299	-0.537566	0.228047
-39.734176	-25.747483	0.190578	0.562163
49.432513	18.056227	-0.138037	0.749662
3.120902	18.386868	-0.064006	-0.005246
42.631875	-14.054179	-0.155127	-0.182056
-28.253044	-45.213356	0.197804	-0.031222
-47.980327	-36.495598	0.036962	0.247675
-44.030646	-4.141849	0.90518	0.965742
-14.351848	-46.121019	0.128224	-0.056428
48.650058	14.302624	0.130085	0.211113
23.626285	-33.757758	-0.123923	-0.188577
13.817557	32.581162	-0.065226	-0.072797
10.511743	52.80378	0.189728	0.05717
-48.683651	23.645609	-0.123724	0.041241
-29.920103	44.212035	-0.088148	-0.14461
27.755582	29.762546	0.036188	-0.223482
-6.860802	-21.719139	2.868499	0.94429
13.22368	-38.662482	-0.180137	-0.110553
22.790531	-2.843224	0.409928	0.0495
21.193674	-51.460656	0.22933	-0.259217
5.012271	-48.016818	0.073491	0.264967
16.129142	36.69186	0.121052	0.000653
48.742035	30.233297	-0.0463	0.210711
-4.489092	-45.151557	-0.06005	0.081651
41.215659	13.211768	-0.210389	0.23029
25.605066	36.900957	-0.188718	-0.200341
-0.88454	-41.772962	-0.423003	0.091514
-28.790532	-22.804792	0.663804	0.189473
-43.382896	33.094629	-0.012639	-0.04205
7.982948	19.55965	-0.148564	-0.1706
-22.394473	50.093879	0.098291	0.172151
34.841081	-52.378053	0.012678	-0.016637
30.7589	-21.384551	0.353666	0.151145
2.676987	-33.599578	-0.456001	0.041047
-24.491185	-14.791736	-1.099054	1.326359
2.76705	-43.128819	0.019208	-0.034334
9.555362	15.169884	0.106544	0.105673
21.98715	29.176283	-0.329743	-0.148706
-21.398896	43.461418	-0.230019	-0.300662
34.669115	0.76361	-0.14041	-0.101027
46.774611	14.248772	-0.169493	0.145296
0.605994	22.320997	-0.313812	0.091813
-12.843971	-19.082247	-0.550281	-0.545015
14.431319	-16.369255	0.625343	0.062816
41.977892	-9.360591	0.253597	-0.296362
-15.619637	20.811345	-1.228561	1.021331
-23.681909	-52.963223	-0.065879	0.173956
21.179175	47.072826	0.204909	-0.094648
33.434936	-26.047925	-0.204374	0.196884
-31.683507	-35.674252	-0.013801	0.056542
-51.009044	25.528138	0.303275	0.58946
-31.425003	-44.994632	-0.062602	0.159085
-6.129282	29.446389	0.272501	0.489485
-32.844779	24.025824	0.516189	-0.205377
49.718925	-49.108636	0.184314	-0.509483
20.645338	-31.808102	0.487435	-0.244429
-41.799784	-15.563537	-1.653632	-1.033672
-28.221663	-20.530642	-0.263657	0.658644
-36.165078	19.639766	-0.583895	-0.663244
25.786427	17.592512	-0.181564	-0.083262
51.508766	43.211015	-0.182697	0.155502
16.153845	-1.253354	0.023941	0.13147
31.183594	-11.258471	0.299686	-0.05799
20.78517	-8.55463	0.103539	0.338602
-25.031062	44.687233	0.117714	0.041517
37.435009	-1.976797	-0.04814	0.062401
-22.059048	22.865748	-0.762165	-0.616564
-42.491658	-36.880987	-0.035269	-0.14292
27.136683	-1.00781	0.185271	0.098493
-44.081792	-27.312098	0.027641	-0.045358
-15.109276	52.386506	0.00902	0.001218
0.853206	-2.499809	-1.127376	-0.963648
-4.657091	-27.33849	-0.326236	0.414229
-50.040097	18.008631	0.056287	-0.284263
-39.468882	-30.501083	-0.001527	0.158032
27.80737	50.787108	-0.000881	-0.113259
46.65392	38.272216	0.19235	0.257523
22.2296	-23.491818	0.007658	-0.007907
4.883704	-33.97863	0.039933	0.100196
-31.159726	42.46758	-0.123404	0.017717
-2.210759	31.195772	-0.282292	-0.243153
17.894715	13.932601	0.093356	0.038284
25.039153	-43.462127	-0.104785	-0.084649
38.29453	-15.851475	-0.223627	0.052258
-30.918785	-31.057673	-0.595734	-0.336025
-3.437704	28.595372	0.047026	0.223484
21.059593	17.462582	-0.17109	-0.15152
40.258207	47.129805	-0.243262	-0.148283
-10.004968	-28.325401	-0.21416	0.87631
13.820805	40.774084	0.321658	-0.130357
40.341097	9.375484	-0.166243	-0.309304
-48.207742	-51.680224	0.202773	0.262912
-14.845817	49.533498	-0.125672	-0.07799
42.875768	-31.050263	0.051691	-0.145461
26.153799	-8.49518	0.119513	0.274836
-31.476933	29.050384	0.586086	0.07291
39.696386	-27.698916	-0.195781	-0.065746
-9.159242	-48.491544	-0.101349	-0.062721
26.201518	5.353935	-0.376106	-0.15477
48.249017	-19.386605	0.111294	-0.191419
39.032514	29.798669	0.415818	0.141556
38.584175	25.602343	0.072882	-0.275447
31.117417	-43.399757	0.163725	0.063515
-38.528034	39.561497	-0.066033	0.051161
-32.815142	41.753006	-0.318478	-0.182452
-26.664975	28.035699	-0.103864	0.16791
-21.450681	-41.932064	0.102097	0.167719
5.299811	21.388537	0.145836	-0.104888
38.903747	-18.620245	-0.217996	0.0325
50.558118	-38.04372	-0.120486	-0.007463
30.26332	14.376482	-0.231037	-0.075359
25.621154	-9.4172	0.096016	-0.125271
36.428218	-41.32785	-0.114938	0.065783
-17.859142	-31.789186	0.069697	0.122369
32.841839	-30.865607	-0.090196	-0.108127
-26.451102	-17.52271	-1.37712	-0.036088
35.952363	7.996393	-0.056725	-0.147521
11.092317	33.35953	-0.022644	-0.191512
2.598268	23.243183	-0.01003	-0.136858
-16.233835	34.599913	0.017152	-0.059845
-45.127183	-35.824226	-0.135169	0.262458
-37.045636	-35.321399	-0.103505	-0.17836
9.02479	44.587495	-0.331261	-0.109632
-30.531364	43.329291	-0.018652	-0.179281
-26.372352	17.136913	-1.195969	-1.723955
20.337889	31.488814	-0.00008	0.00139
-36.895198	-2.185572	-1.050677	0.79243
-30.704661	3.177872	4.611202	-4.734595
21.934938	45.368322	0.564218	0.07068
-11.886607	-37.871664	0.152171	0.158012
-5.730649	-29.026734	0.085711	0.005514
22.125655	9.748537	-0.419653	0.01542
24.688206	-33.842444	0.105518	0.198552
-51.00265	-31.395865	-0.049659	-0.074577
2.123085	8.635572	0.698076	-0.167133
18.16363	7.964953	-0.243382	-0.08276
9.628286	16.239353	-0.028492	-0.137348
2.436091	-28.962413	-0.091797	-0.331932
-16.71958	29.112907	-0.562006	0.053361
-19.005766	18.756213	-0.046776	-0.171206
-51.7103	-9.673491	0.752107	0.916825
43.391841	-2.856789	-0.260503	0.084001
-22.736668	35.189033	-0.187332	0.072274
18.031985	6.881823	0.016328	-0.064383
13.048191	-49.767352	0.046389	-0.190306
-35.139122	-39.131686	0.105993	0.037739
-32.124564	-41.212645	-0.006694	-0.07006
-50.907905	17.37549	-0.430368	0.114771
31.446708	-41.549654	0.058581	-0.010059
-39.832717	-47.030649	-0.103938	0.159132
28.279276	7.281645	-0.420858	0.039644
1.319488	43.483827	-0.054957	-0.031512
0.896195	-34.301191	-0.314654	-0.213397
17.109605	-47.409466	-0.052532	0.010122
-4.758859	14.693369	0.290347	0.328425
-3.866467	-44.268686	0.077311	-0.077804
-20.073073	15.978473	-1.487338	-0.400859
7.233206	-2.054739	-0.646153	0.041158
44.852073	30.937602	0.003681	-0.119404
-10.890957	38.909076	0.012847	0.3227
35.68398	-39.298152	0.21386	0.21496
27.539176	-27.024624	0.035197	0.020251
15.155339	6.704883	0.410613	0.211241
-0.928858	41.791347	0.259023	0.413034
44.266916	37.400805	0.006914	0.078133
-15.141217	-4.149269	3.185087	3.549164
11.639329	29.491079	0.187032	-0.332945
14.129747	-21.030466	0.879071	-0.111474
-19.36903	30.27323	-0.340137	0.203676
0.575011	-8.407591	1.723524	0.973901
-40.115445	35.142566	0.3135	0.022705
-34.36148	38.343687	-0.109806	-0.021835
48.555729	-46.085572	-0.049724	-0.107997
36.267141	1.67391	0.04541	0.229473
-52.13189	-22.726455	0.226388	0.375644
-22.540422	21.808149	0.372375	-0.213733
28.588858	-42.062139	-0.160897	0.026493
-19.748194	37.740085	0.080813	-0.049568
-24.440067	21.202815	0.296192	0.216567
51.159911	19.221645	0.187205	-0.010487
-33.783484	-51.288205	-0.33468	-0.083513
25.484243	-29.131751	-0.20236	-0.017745
-40.625203	-40.401559	-0.506555	-0.383186
51.174016	34.575694	0.135	0.009569
-43.86433	-21.600357	0.66407	-0.34683
45.442047	33.653145	-0.127089	0.305213
33.793349	12.497115	-0.010569	0.005619
-44.124256	44.62482	0.043867	0.207575
-20.735288	-50.408525	0.211394	0.341829
46.970109	35.875291	-0.405409	0.251332
30.864904	-52.749412	0.111474	-0.053204
-18.089416	-11.50025	4.878458	0.170822
36.257063	16.175881	-0.099281	0.132554
-2.599055	17.735349	0.495972	0.089757
-50.994496	31.816122	-0.10488	0.116448
32.324967	-16.734163	0.233813	-0.169619
26.672556	-7.571073	-0.045871	0.298161
4.890171	-28.256894	0.564101	-0.014195
-32.09862	44.346159	0.028911	0.155438
-10.157889	35.107761	-0.174682	0.08677
-49.337846	-23.495954	0.406961	0.051097
-16.190576	-37.517613	0.110734	-0.048548
9.810796	8.254687	-0.999182	0.584396
-2.272522	-18.266137	2.271881	1.866841
52.594716	29.575808	-0.024503	-0.089143
-5.029429	30.930234	0.309	0.230585
46.83177	-36.50275	0.118822	-0.086232
15.336422	-43.54733	0.035567	0.131552
48.705626	51.382653	0.332396	0.06517
18.658397	-8.662869	-0.113545	-0.39909
5.296345	31.617006	-0.006026	0.060602
-35.32553	44.606552	-0.179855	0.275865
-4.538876	49.595483	0.178438	0.042308
-25.448069	29.792673	-0.431776	-0.347916
32.763216	22.807822	0.121025	0.124363
-49.282027	8.361708	-0.099353	-0.151568
-43.250684	13.826337	0.8136	-1.355243
21.190143	-40.493639	0.079659	0.602843
19.393447	-2.97672	0.013326	0.080079
-2.110414	46.58044	0.012319	-0.137349
-34.581203	27.105732	0.976225	0.029206
-35.476188	-26.060902	0.304562	0.418131
38.21128	19.280008	-0.082456	-0.1129
21.216481	30.858949	0.077238	0.034096
21.562175	-18.85058	0.264895	-0.35149
-18.373624	-30.785466	-1.259972	0.475961
-43.185089	-51.344771	-0.012267	-0.181812
-1.794682	-12.34389	-1.317226	0.407569
16.024991	-33.336918	0.11288	-0.104606
13.00856	-1.443707	0.171338	-0.185416
24.107291	10.670766	0.014168	0.169054
-20.552271	-48.570273	-0.05103	-0.159577
-28.473991	-35.836683	0.117854	-0.064902
19.23445	-11.481246	0.01924	-0.133827
26.450927	-21.443909	-0.103252	-0.205057
-17.10299	-20.445499	-1.752309	1.480929
-5.65797	-40.286057	0.078581	0.119265
17.32964	1.474019	-0.167392	-0.049459
-16.553605	24.496815	0.341197	-0.596749
-51.52133	52.180069	-0.095145	0.061186
52.955798	-4.084072	-0.424528	1.441894
-43.638098	-42.798017	0.170171	-0.088991
34.508316	-22.306203	0.086544	-0.029143
-46.145712	-49.151633	-0.154909	0.039206
37.351192	12.454649	-0.157943	-0.102334
5.7194	-35.969419	0.116335	-0.091008
-48.876213	15.247054	0.608175	-0.042874
47.826771	-44.074027	0.016086	-0.103834
-41.017907	-29.428174	0.128248	0.221088
7.955671	1.32182	0.372516	-0.901993
38.464787	23.485718	-0.094532	0.138015
-15.047636	-18.081448	-2.62448	-3.636637
-16.749592	-43.160873	-0.230779	0.06514
41.187161	16.420667	-0.071119	-0.07126
-8.844729	49.99215	0.028417	0.034243
-12.100874	50.277766	-0.007951	0.031081
-38.712398	-36.144075	-0.129926	0.135431
3.451692	43.295622	0.211348	-0.549533
-22.538275	48.222695	0.082123	-0.021835
27.465399	44.822304	-0.232032	0.319304
-36.19591	-39.055765	0.341435	-0.26691
51.169345	-5.371622	-0.827219	-1.337908
-3.529708	18.384013	-0.189877	0.023925
-34.692428	-40.107319	0.233986	0.014855
-26.474555	36.367906	-0.197851	0.123337
-43.579121	-28.332271	-0.084304	0.084052
22.186613	48.614782	-0.035897	0.23523
-47.688734	22.041661	-0.413676	-0.46435
-23.852475	9.609107	-0.833817	-0.287318
5.92421	-27.79966	0.284599	0.489467
-50.454209	7.534381	2.151364	-0.281735
-15.251324	-44.193629	-0.067958	-0.323045
-22.471296	-7.785506	0.431745	1.133492
23.295327	22.654555	-0.120849	0.078274
-38.965851	52.383822	0.0612	0.140404
35.944654	27.402363	0.033389	-0.311168
40.954688	-11.249213	0.183584	-0.104652
-14.280641	-8.053288	0.493797	2.038435
37.891861	-31.033665	0.153747	-0.134026
4.018223	-52.558619	-0.228269	-0.121937
27.582362	45.902085	0.150467	0.339066
-47.85025	-42.200678	-0.113091	-0.049602
-26.229531	27.065843	-1.098682	0.39377
38.264711	41.836578	0.115743	0.249304
12.476876	-6.178703	0.343778	-0.395171
43.844705	-44.328647	0.275767	0.010272
-31.025473	32.140651	-0.17383	-0.310453
25.093701	20.369319	-0.236214	0.313986
44.006343	18.068519	-0.023626	0.03433
25.604374	15.448731	0.230569	-0.17672
35.320868	18.869442	-0.324309	0.041345
6.656399	-21.251871	1.051359	0.848969
-41.327592	-45.947321	-0.023388	0.121942
8.258326	-2.212548	0.340945	-0.021878
-23.025459	-23.887877	0.464566	0.220648
16.641264	-41.808271	-0.197653	-0.042207
37.281077	19.842216	0.160636	-0.143632
-37.257874	35.383982	-0.217713	-0.188447
24.234112	-17.79741	-0.034056	0.066836
-21.205079	-21.19468	-1.094621	-1.992357
-32.667178	25.87117	-0.80242	0.728527
3.136862	9.14412	0.753387	-0.969075
-36.508448	10.097016	1.333702	1.925367
12.475047	-44.145791	-0.474769	-0.071892
32.886617	-23.272448	0.103939	0.10337
8.159351	-4.31841	-0.550254	0.271479
-49.969245	-41.847422	0.383863	-0.308977
5.475203	-48.985532	0.102048	-0.078808
36.672516	-13.081785	-0.36603	-0.35105
18.738584	-2.024081	-0.198572	-0.006938
50.098671	26.604169	-0.368957	0.26151
35.538021	-11.231563	0.098959	0.136141
-45.658842	40.196162	0.025031	0.142114
-3.975352	-50.799884	0.065657	0.067323
29.558976	-15.84145	0.049748	-0.24524
-21.115443	-38.191177	0.099018	-0.160374
52.395336	15.551226	-0.150882	0.248069
-24.639385	25.998012	-0.531806	0.265064
49.102587	41.789644	0.163825	0.468819
14.709095	47.273384	-0.082757	0.184862
-25.632749	-18.449395	0.821334	1.10265
12.814131	-37.679437	-0.22215	0.012266
-43.316509	19.380138	-0.377225	0.341508
-42.273241	-22.622356	0.604306	-0.069091
-23.709207	41.763368	0.207324	0.300098
-8.730451	-31.489844	0.219006	-0.112743
26.641831	-5.705373	0.200833	0.02954
-38.894785	43.407341	0.177733	0.009863
-17.929997	51.639025	-0.030487	0.066483
-13.553395	15.058303	-0.589589	2.723595
41.200278	33.820778	0.078685	0.061466
-8.550166	40.564284	-0.076414	0.028564
10.042357	0.817236	0.083933	0.174059
27.206613	-35.141374	-0.052916	-0.276847
15.887165	24.308649	-0.220033	-0.017902
-18.498643	10.320977	4.442979	1.290398
25.420815	-44.451898	0.134409	0.007666
-52.06054	41.67393	0.090828	0.21887
36.502757	-44.148618	0.262617	-0.001387
13.479238	-36.843768	-0.128859	0.012855
1.654217	51.824338	-0.352015	0.071537
4.214095	-39.520933	-0.044289	-0.138664
-22.09198	47.227988	0.29083	-0.049826
16.105223	-17.17148	0.031757	-0.349003
-21.571727	-26.836765	-0.251997	0.463953
-10.613097	42.599411	-0.18539	-0.011847
48.323666	38.402067	0.269995	0.106685
47.119456	40.033841	0.274723	0.295752
-6.675015	13.819978	0.937115	0.186629
10.946471	-7.186642	-0.217301	0.038395
18.154327	28.468109	0.136066	0.114116
3.872345	51.621855	-0.143716	-0.030752
23.718133	15.661974	-0.307158	0.021642
50.54171	31.582909	-0.042153	-0.316637
49.037756	-25.846233	-0.001824	0.067613
-10.934735	-44.555619	-0.002885	-0.014388
-6.577037	15.999637	-0.057358	0.343411
44.039506	-42.529745	-0.119577	-0.137303
-27.540181	10.632692	-2.048285	-1.977769
-1.054176	14.368571	0.184333	-0.085513
44.023834	19.136767	0.112236	0.187126
19.750138	-39.315419	0.082554	-0.035841
-20.359439	-24.906745	0.287104	-0.466733
-5.488239	17.470223	0.31275	0.535539
-24.073213	49.283674	0.232921	0.177964
-45.344613	-31.042639	0.364891	0.124973
0.0345	46.413327	-0.11711	-0.177753
-30.311774	15.82824	-2.897498	-1.492849
-12.159312	37.138304	-0.173136	0.041443
42.831554	-36.745212	0.034009	-0.349154
25.775907	28.833315	-0.044435	-0.307078
25.2365	33.698038	0.214868	-0.204688
-20.668855	-32.535772	-0.283606	-0.014902
37.880382	37.512174	0.184	-0.178349
36.689434	-22.271784	0.136938	-0.191843
-47.994557	50.398822	-0.054899	-0.014495
23.603779	25.813137	0.182013	0.183722
49.496232	17.003551	0.15073	-0.299101
48.360469	49.546588	-0.208461	-0.126962
-16.191681	52.451168	-0.218794	0.025392
9.819199	39.78867	-0.034879	0.436725
-35.870191	21.434837	0.964666	-0.124602
0.235422	-46.616007	0.0003	-0.079218
-51.645444	-19.932905	0.159443	0.152364
-27.511073	-2.566	-2.876347	0.423706
33.244472	50.053232	-0.194346	0.091342
14.910782	4.546725	0.915967	0.482221
-13.862683	4.518913	-1.685524	-0.367876
52.623908	-35.635745	-0.230994	0.13026
24.651213	-13.158449	-0.224273	-0.143585
-4.12822	22.181702	-0.101424	0.117106
-52.380349	33.072393	0.199507	0.100944
2.077134	36.188742	0.214822	0.278871
-0.556217	38.986895	-0.243818	0.711407
47.566333	-14.759176	0.246748	0.353075
-19.183061	49.853628	-0.207952	-0.160007
-52.123637	2.143261	-1.314774	0.020973
-5.058041	-50.698244	-0.177472	0.067227
-19.923555	5.292471	-0.981491	2.0328
16.899168	-39.991328	-0.086278	0.034068
-21.643398	35.12043	0.068276	-0.029525
14.599105	30.876184	0.107865	-0.224934
-35.869689	13.558293	1.615298	4.777614
-43.012675	-27.36487	0.156997	0.500902
-43.41563	45.43969	0.052182	-0.18159
21.075075	45.976461	0.152822	-0.062452
13.19466	-26.893426	0.54126	-0.00459
-39.803628	-51.637379	-0.395798	0.160393
-47.636041	-47.966352	-0.047316	0.0196
-30.154642	-47.900209	0.109884	-0.149638
48.121051	-15.682949	0.029627	0.191267
-23.613529	-22.960606	0.716105	-0.294826
-12.251453	48.399975	-0.119833	0.264238
-26.454786	52.260561	-0.368837	0.087825
-12.92052	17.877224	0.241233	0.351206
-38.941591	37.746935	-0.097222	-0.004073
-0.26075	-40.878606	0.005631	-0.040797
6.119911	-48.134779	-0.346242	0.335998
-22.416764	25.875897	-0.00788	-0.314893
-10.110756	-19.115061	-3.619138	-3.513862
-1.776039	50.310953	0.17564	0.17206
49.465518	-37.852799	-0.108753	0.003312
4.039736	-41.38587	-0.00069	-0.102797
10.951738	-38.439662	-0.059137	-0.090687
-51.740271	14.586069	-0.764512	0.007941
0.851455	-11.632545	-3.689029	2.198508
52.102007	-1.232671	0.461208	-1.129655
3.560657	-35.626413	-0.064897	0.092226
-50.146863	-2.701482	-1.485873	1.128068
48.850496	-41.462982	0.364701	0.047441
16.336302	17.29566	0.083798	0.110465
37.957133	-1.032043	-0.214451	-0.005168
30.680405	19.75501	-0.207856	-0.102787
-34.80403	-33.611204	-0.104145	0.092978
-34.531505	-38.245493	-0.213792	0.097226
-22.995187	49.202896	-0.314233	-0.03743
-52.170996	27.030797	-0.17987	0.091783
9.221152	51.041749	-0.083615	-0.132902
-51.378922	28.773307	0.126612	0.42509
-30.797049	36.758193	-0.436652	-0.066587
-46.190429	-27.236663	-0.023493	0.017518
-35.829108	-12.678285	2.434076	0.242949
25.492944	-1.943116	0.297248	0.153942
21.632054	13.668302	0.121245	-0.013266
-38.982206	8.454269	-0.329556	1.610042
30.809879	-45.240683	0.176903	0.111353
39.601358	-1.947771	-0.169054	-0.178303
-41.995614	-9.180872	0.061276	1.954958
48.727979	12.150277	0.031055	0.01596
-33.985772	-20.550978	0.105327	-0.241065
44.084899	-52.850665	-0.23667	0.29992
-45.41456	-15.885192	-0.918466	-0.570122
24.101514	-12.234308	-0.064037	-0.333388
-0.71459	36.056636	-0.016438	0.022941
-7.456266	40.464929	-0.141243	-0.281169
17.679285	23.094213	0.136771	-0.140295
-8.397976	16.142305	0.304188	0.55681
-13.508909	-18.158247	-1.380764	2.157072
-18.879358	-27.941991	-0.191095	0.152267
27.011366	32.483403	0.046746	0.096424
-5.938682	-48.746576	-0.194978	0.053686
28.227793	35.056926	0.185425	0.086485
51.301577	24.026688	0.313603	0.158277
-35.690808	39.835475	-0.234683	-0.078147
9.905745	-14.176631	0.869969	-0.352416
-45.205456	44.823768	0.029389	0.250708
-34.742939	-31.75814	0.072102	-0.09653
52.25852	46.849091	-0.332935	-0.242053
-8.429943	35.868164	-0.186349	0.268083
-1.500658	-47.364305	-0.092285	-0.073035
33.614134	41.665704	0.147195	0.047884
-0.349312	42.707862	-0.059296	0.106917
26.793937	-34.125821	0.286253	-0.135714
-39.775593	34.111047	0.379434	0.00752
4.019394	8.480027	-0.111571	0.748643
18.532871	51.158306	0.130908	-0.125691
18.335224	-3.063797	0.360161	-0.027872
5.934857	-15.583548	-0.696946	1.165786
-35.76927	-40.018185	0.326731	-0.272206
-13.275459	14.055628	0.062934	1.406467
-2.318684	30.134802	0.050973	0.022286
23.686579	-45.126019	0.008272	-0.050988
-10.44428	37.912452	0.264501	-0.15099
-1.575287	52.146735	-0.033898	0.059783
-46.095524	-0.251393	-2.981688	1.999149
-35.432609	29.080351	-0.324808	-0.724284
7.644094	26.534514	0.017418	0.210895
26.969128	20.170876	0.048308	-0.038408
42.79438	-19.560403	-0.26577	-0.092079
31.868697	23.440488	-0.219726	-0.087708
39.264204	20.777157	0.066075	-0.00345
-22.344289	-33.396062	0.448576	0.272927
9.254865	-22.373605	0.171171	-0.505882
28.333232	36.119492	0.068213	0.01886
-30.37445	45.174016	-0.082493	-0.432836
-8.388821	-23.102438	4.659116	-1.149688
-2.326276	-33.941462	-0.166455	-0.460092
-29.13873	22.495954	-0.130869	0.029176
-24.627321	-13.618126	-1.279997	-0.609765
42.730777	48.615605	0.155889	0.17895
-51.22833	1.675484	-1.903346	0.745722
0.24086	18.023181	-0.084371	0.099026
34.474085	2.647764	-0.427937	0.262336
-16.519957	30.969176	0.233923	-0.426464
-48.642985	22.559646	-0.479037	-0.315845
-49.599869	30.547134	-0.098684	-0.003443
44.089641	29.205721	0.026245	0.328343
-4.507503	-33.781786	-0.330024	0.011444
-27.147012	11.681329	0.618834	0.240535
6.901322	-6.216052	-0.536564	-0.182239
-51.056839	2.772475	1.037497	-1.075539
7.954595	49.32106	0.261543	-0.102979
-37.975559	-23.039879	0.114886	0.576993
17.569488	40.386268	-0.041997	0.132093
-4.783103	-30.960002	0.117539	-0.278624
-1.58019	-37.882693	-0.285392	-0.133402
39.692174	-41.825259	0.129065	-0.327617
-6.674608	25.131239	-0.275361	-0.291834
27.38112	25.498472	-0.004468	0.199926
4.35385	2.17886	1.589803	-0.755289
-17.605986	12.403603	-0.998475	-0.058359
-46.07063	38.320114	0.211953	0.059972
5.589277	0.359466	-0.957032	1.224965
47.429184	-26.843585	-0.119047	0.177734
-41.263888	-11.107301	-1.179757	1.227256
-17.18416	47.840389	0.043948	0.002376
3.269588	-48.783733	-0.075946	0.265614
46.869544	18.783298	-0.364413	0.099279
51.445233	12.838506	-0.113653	-0.208615
-9.98539	43.486834	-0.175785	-0.162551
27.747415	-0.159104	-0.073292	0.261409
37.793637	10.155453	-0.105969	0.194456
27.209157	42.678213	-0.328993	0.074613
46.931522	7.804517	-0.439879	0.15945
2.717476	-24.999119	0.556564	1.235749
-9.948034	36.946963	0.1233	-0.335951
29.712606	19.31516	-0.057689	0.046866
-26.7487	-46.203498	-0.013504	0.180102
2.087287	6.313517	0.495619	0.016857
-14.800279	38.257792	-0.119022	0.195978
17.933258	-44.730745	0.186795	0.039862
-39.852869	-27.623771	0.085861	0.037128
-50.929891	-26.362471	0.001749	0.002708
-34.360086	35.555241	0.233204	-0.405381
1.74729	-47.735245	0.174011	0.192347
40.591835	-23.205775	0.212053	-0.295446
-25.07353	-40.691551	-0.023091	0.085146
14.41097	-12.579276	-0.482868	-0.191083
46.72392	31.075537	-0.111836	0.051745
38.950499	-31.25458	-0.169974	0.141388
-7.96988	34.898335	0.538382	0.35837
-2.568107	9.5748	0.166837	0.450322
4.946928	46.89586	-0.132952	-0.076372
-41.159686	18.704227	-0.941402	1.021215
3.430454	47.973397	0.170965	0.156368
34.126071	45.973899	-0.261606	-0.113693
30.118376	-16.759196	-0.006851	-0.126532
-24.399872	0.767548	-3.881187	4.127797
-13.470582	-16.703775	1.425303	-4.631464
-12.575827	-50.074392	0.013975	0.220529
6.024254	18.639771	-0.290298	0.27425
52.155961	-5.74665	-0.386719	0.021294
44.998377	8.837944	0.353065	0.383865
42.101142	-37.546183	-0.010573	0.016725
-14.301301	24.408836	-0.462063	-0.35537
-19.254253	43.294715	0.142169	-0.187875
-30.095555	-12.765353	0.172472	-0.233987
47.730025	13.72019	-0.24466	0.063092
-8.294136	44.306326	-0.150267	-0.132918
18.995817	15.448607	-0.37543	-0.017813
44.638407	-8.369071	-0.212419	-0.027673
47.0977	27.952155	-0.079248	-0.002085
-40.579026	45.841682	0.091289	-0.093091
-51.019635	18.4753	0.630437	0.126594
47.071199	-42.049544	0.150694	-0.011661
40.469778	-15.881549	-0.437621	-0.21083
-23.902937	-20.086066	-1.365245	0.779999
20.39486	-15.194718	0.139218	-0.055739
6.562362	35.288396	0.227925	-0.064128
47.882216	-31.032128	0.043802	0.012171
-31.187107	-26.388602	-0.034518	1.133751
-39.213396	-35.212568	0.049863	0.102212
-9.70862	34.139669	0.11986	-0.141765
14.835681	22.732497	-0.109687	0.083713
-10.706432	22.266999	0.207453	-0.269664
37.819099	-39.63416	-0.024952	0.188325
-42.565219	20.192917	-0.582826	0.682273
33.943607	35.665106	-0.054608	-0.106691
22.807089	-0.367227	0.21636	0.060106
6.995731	4.240127	-0.09613	1.379233
-16.91151	45.000693	0.233338	0.004204
37.267509	-50.846458	-0.037244	-0.018206
27.158487	-30.350409	0.0975	0.020253
23.625812	14.586451	-0.064414	-0.265572
-11.262749	-36.979518	0.040695	-0.100643
-4.130974	42.06127	0.136212	0.065329
38.348	21.365138	-0.286542	0.235638
-16.105097	47.746581	-0.251809	0.301564
11.608559	1.941777	0.712382	0.05927
-1.720783	-6.86887	0.557558	3.086384
-42.58627	-42.970543	0.014099	-0.265946
52.966683	26.370465	-0.067754	0.050365
38.890409	-47.294647	-0.10392	0.195747
-29.281285	-21.689863	0.335391	0.767199
-32.402931	-38.424439	-0.013829	0.116551
-34.858995	-41.945276	0.139474	-0.082937
-50.204287	-17.102337	-0.045815	0.088298
2.077918	-19.438069	0.425349	0.577506
-26.307859	-47.166128	0.045983	0.003335
32.838744	34.15305	-0.135922	-0.05653
47.275397	-0.858746	0.158022	-0.279439
-40.671081	-13.323279	-0.808762	-0.328799
29.032553	11.620733	0.015518	-0.546023
4.385997	-5.060314	0.236902	-1.918034
-2.093048	32.270831	0.315082	0.064366
28.3229	-51.46733	0.093968	0.009528
-28.256054	29.123299	-0.25817	-0.243316
33.098426	6.780919	-0.421731	-0.377794
18.177803	-11.525983	0.533906	-0.325097
34.640476	22.667164	0.052791	0.173078
-10.694963	-47.408832	0.148009	0.042354
-47.16001	5.889372	0.004486	-0.098313
-25.900713	-28.509257	-0.263298	-0.172508
35.277406	16.691981	0.02584	-0.271824
-22.117679	-10.431588	0.327503	6.886568
21.321108	-9.479617	0.448509	0.334241
-50.486436	-48.367728	-0.113106	-0.221687
19.031286	7.330111	0.051535	-0.013129
-4.976551	-24.27128	-2.509771	-0.333921
-9.799178	-49.352357	-0.092027	-0.008434
8.655201	38.329706	0.349816	0.340608
-7.329588	-41.067701	-0.21678	-0.021679
-16.401883	-50.71021	-0.048218	0.198608
-0.077925	-27.245425	0.201859	0.049292
-44.852321	46.660133	0.014582	-0.035544
27.961562	41.008938	-0.087547	-0.110614
13.775358	10.095519	-0.538833	-0.272343
-2.597532	-42.521789	0.13693	-0.210961
48.983068	-8.152244	-0.392329	-0.293485
33.43147	-20.44301	0.309993	0.063427
4.921252	-27.012253	-0.332235	1.935306
15.115829	36.262682	-0.144863	-0.006137
41.965032	-44.903732	0.144223	0.10277
15.177914	14.759116	-0.041378	0.201302
32.747915	12.277749	-0.014913	-0.055434
36.697584	44.157421	-0.004624	0.394252
22.926915	-39.965208	0.072526	0.168704
-47.874109	-10.083056	0.885004	-2.138868
43.989008	12.649821	0.098256	0.207997
34.923273	36.126789	-0.113455	-0.030291
3.11632	28.543686	-0.033419	0.050819
24.371194	5.602851	0.037354	-0.15256
44.979034	18.633258	0.022882	-0.043464
21.685918	-22.562292	0.252079	-0.097721
26.070486	-4.757684	-0.20775	-0.006953
12.439283	50.696689	0.334248	-0.343625
5.523929	4.250687	-0.639433	-0.487776
-52.720359	31.301212	-0.436562	0.04415
3.966083	-36.637871	-0.046535	0.032909
-28.525857	-3.305516	2.765993	-2.622652
19.577843	-31.60649	0.415062	0.541913
-33.582879	42.433734	-0.013136	0.613641
-33.253027	-34.603358	-0.319708	0.05467
-42.804152	25.242003	0.344989	-0.099898
7.29689	-52.87275	0.291849	0.1244
41.00916	-13.124323	0.156068	-0.333695
48.761283	10.049827	-0.808883	-0.015729
20.093565	0.597705	0.028441	0.040035
37.326094	3.544664	0.020537	0.010811
-13.957909	-42.384778	-0.165897	0.165698
-32.830277	-15.761251	0.284887	0.497728
4.314189	39.510238	0.180223	-0.122962
42.407876	27.887697	0.218201	0.097487
[truncated: 8,001 more rows]
