# Supplementary material for: Self-sustained frictional cooling in active matter
Source: Nat Commun. 2025 Aug 6;16:7235. doi: 10.1038/s41467-025-62626-9 (PMC12328619; doi:10.1038/s41467-025-62626-9)
Supplement: Supplementary file 8 — Source Data [file 41467_2025_62626_MOESM8_ESM.zip › Figure_5f_phi.txt]

# Columns: phi, Prob(phi)
2.000000000000000042e-02 0.000000000000000000e+00
5.999999999999999778e-02 1.961206896551723981e-03
1.000000000000000056e-01 6.875000000000001943e-02
1.400000000000000133e-01 4.714655172413791950e-01
1.799999999999999933e-01 1.359310344827586059e+00
2.200000000000000011e-01 2.466982758620690941e+00
2.600000000000000089e-01 3.380280172413790307e+00
3.000000000000000444e-01 3.761702586206898236e+00
3.399999999999999689e-01 3.640646551724139535e+00
3.800000000000000044e-01 3.114224137931031589e+00
4.200000000000000400e-01 2.447327586206897720e+00
4.599999999999999645e-01 1.751077586206897463e+00
5.000000000000000000e-01 1.153922413793102342e+00
5.400000000000000355e-01 6.930387931034476257e-01
5.800000000000000711e-01 3.760344827586213912e-01
6.199999999999999956e-01 1.843103448275860423e-01
6.600000000000000311e-01 8.239224137931026870e-02
6.999999999999999556e-01 3.217672413793109393e-02
7.399999999999999911e-01 1.021551724137930058e-02
7.800000000000000266e-01 3.297413793103445671e-03
8.200000000000000622e-01 7.327586206896565934e-04
8.599999999999999867e-01 1.077586206896550761e-04
9.000000000000000222e-01 4.310344827586203178e-05
9.399999999999999467e-01 0.000000000000000000e+00
9.799999999999999822e-01 0.000000000000000000e+00
