# Supplementary material for: Self-sustained frictional cooling in active matter
Source: Nat Commun. 2025 Aug 6;16:7235. doi: 10.1038/s41467-025-62626-9 (PMC12328619; doi:10.1038/s41467-025-62626-9)
Supplement: Supplementary file 8 — Source Data [file 41467_2025_62626_MOESM8_ESM.zip › Figure_5f_psi_6.txt]

# Columns: psi_6, Prob(psi_6)
2.000000000000000042e-02 2.317097977945261345e-01
5.999999999999999778e-02 6.689755025222264839e-01
1.000000000000000056e-01 1.056390694684948395e+00
1.400000000000000133e-01 1.394104947187943644e+00
1.799999999999999933e-01 1.664404554537699754e+00
2.200000000000000011e-01 1.878678425091325765e+00
2.600000000000000089e-01 1.952567440286221201e+00
3.000000000000000444e-01 1.989405110094206064e+00
3.399999999999999689e-01 1.953486245275633637e+00
3.800000000000000044e-01 1.837332200567862728e+00
4.200000000000000400e-01 1.702866158745571346e+00
4.599999999999999645e-01 1.553335988608528284e+00
5.000000000000000000e-01 1.408912664807972837e+00
5.400000000000000355e-01 1.220557641978874175e+00
5.800000000000000711e-01 1.047993244432898541e+00
6.199999999999999956e-01 8.340826223634563164e-01
6.600000000000000311e-01 6.572447132388254953e-01
6.999999999999999556e-01 5.094025801753516713e-01
7.399999999999999911e-01 4.098938630664322180e-01
7.800000000000000266e-01 3.262185063564208010e-01
8.200000000000000622e-01 2.522867560457373037e-01
8.599999999999999867e-01 1.877139960923008277e-01
9.000000000000000222e-01 1.344019391486138137e-01
9.399999999999999467e-01 8.072663372074155574e-02
9.799999999999999822e-01 4.730777317568059942e-02
