# Supplementary material for: Self-sustained frictional cooling in active matter
Source: Nat Commun. 2025 Aug 6;16:7235. doi: 10.1038/s41467-025-62626-9 (PMC12328619; doi:10.1038/s41467-025-62626-9)
Supplement: Supplementary file 8 — Source Data [file 41467_2025_62626_MOESM8_ESM.zip › Figure_5g_phi.txt]

# Columns: phi, Prob(phi)
2.000000000000000042e-02 0.000000000000000000e+00
5.999999999999999778e-02 4.166666666666666609e-03
1.000000000000000056e-01 5.776785714285714857e-02
1.400000000000000133e-01 1.892857142857142516e-01
1.799999999999999933e-01 3.528571428571428137e-01
2.200000000000000011e-01 5.600297619047621689e-01
2.600000000000000089e-01 7.593154761904754579e-01
3.000000000000000444e-01 9.596726190476194684e-01
3.399999999999999689e-01 1.191398809523810165e+00
3.800000000000000044e-01 1.429613095238093878e+00
4.200000000000000400e-01 1.710446428571429367e+00
4.599999999999999645e-01 2.087380952380953669e+00
5.000000000000000000e-01 2.540565476190474126e+00
5.400000000000000355e-01 3.081428571428568741e+00
5.800000000000000711e-01 3.503273809523816062e+00
6.199999999999999956e-01 3.327440476190473451e+00
6.600000000000000311e-01 2.316815476190474232e+00
6.999999999999999556e-01 8.624107142857159181e-01
7.399999999999999911e-01 6.613095238095231809e-02
7.800000000000000266e-01 0.000000000000000000e+00
8.200000000000000622e-01 0.000000000000000000e+00
8.599999999999999867e-01 0.000000000000000000e+00
9.000000000000000222e-01 0.000000000000000000e+00
9.399999999999999467e-01 0.000000000000000000e+00
9.799999999999999822e-01 0.000000000000000000e+00
