# Supplementary material for: Self-sustained frictional cooling in active matter
Source: Nat Commun. 2025 Aug 6;16:7235. doi: 10.1038/s41467-025-62626-9 (PMC12328619; doi:10.1038/s41467-025-62626-9)
Supplement: Supplementary file 8 — Source Data [file 41467_2025_62626_MOESM8_ESM.zip › Figure_5g_psi_6.txt]

# Columns: psi_6, Prob(psi_6)
2.000000000000000042e-02 1.348535757815330915e-01
5.999999999999999778e-02 3.976195182094974800e-01
1.000000000000000056e-01 6.430030258965926393e-01
1.400000000000000133e-01 8.665334895693624917e-01
1.799999999999999933e-01 1.095858098155755744e+00
2.200000000000000011e-01 1.251741184664398876e+00
2.600000000000000089e-01 1.350947533870746620e+00
3.000000000000000444e-01 1.412800766121253160e+00
3.399999999999999689e-01 1.451271535395461498e+00
3.800000000000000044e-01 1.463389239478772641e+00
4.200000000000000400e-01 1.449330349789882177e+00
4.599999999999999645e-01 1.421859632280623398e+00
5.000000000000000000e-01 1.381565325013293100e+00
5.400000000000000355e-01 1.340888663005471937e+00
5.800000000000000711e-01 1.296623748817643973e+00
6.199999999999999956e-01 1.149034818987382467e+00
6.600000000000000311e-01 1.034710751580006471e+00
6.999999999999999556e-01 9.527986014051849084e-01
7.399999999999999911e-01 9.096219276325997471e-01
7.800000000000000266e-01 8.474745763509468066e-01
8.200000000000000622e-01 7.892684200866842970e-01
8.599999999999999867e-01 7.050327295657855542e-01
9.000000000000000222e-01 6.324735645814798524e-01
9.399999999999999467e-01 5.625026470712813920e-01
9.799999999999999822e-01 4.587962766883604826e-01
