# Supplementary material for: Self-sustained frictional cooling in active matter
Source: Nat Commun. 2025 Aug 6;16:7235. doi: 10.1038/s41467-025-62626-9 (PMC12328619; doi:10.1038/s41467-025-62626-9)
Supplement: Supplementary file 8 — Source Data [file 41467_2025_62626_MOESM8_ESM.zip › Figure_5h_phi.txt]

# Columns: phi, Prob(phi)
2.000000000000000042e-02 0.000000000000000000e+00
5.999999999999999778e-02 2.747252747252747250e-05
1.000000000000000056e-01 3.846153846153846693e-04
1.400000000000000133e-01 4.038461538461537645e-03
1.799999999999999933e-01 2.607142857142856832e-02
2.200000000000000011e-01 9.456043956043960752e-02
2.600000000000000089e-01 2.437087912087909924e-01
3.000000000000000444e-01 4.891208791208793705e-01
3.399999999999999689e-01 8.422527472527476800e-01
3.800000000000000044e-01 1.255934065934064980e+00
4.200000000000000400e-01 1.635027472527473380e+00
4.599999999999999645e-01 1.967664835164836257e+00
5.000000000000000000e-01 2.158571428571426587e+00
5.400000000000000355e-01 2.205631868131866291e+00
5.800000000000000711e-01 2.111978021978026199e+00
6.199999999999999956e-01 1.925219780219778354e+00
6.600000000000000311e-01 1.702390109890108416e+00
6.999999999999999556e-01 1.531071428571431303e+00
7.399999999999999911e-01 1.870219780219778638e+00
7.800000000000000266e-01 4.535302197802193902e+00
8.200000000000000622e-01 4.001373626373633807e-01
8.599999999999999867e-01 6.868131868131862163e-04
9.000000000000000222e-01 0.000000000000000000e+00
9.399999999999999467e-01 0.000000000000000000e+00
9.799999999999999822e-01 0.000000000000000000e+00
