# Supplementary material for: Self-sustained frictional cooling in active matter
Source: Nat Commun. 2025 Aug 6;16:7235. doi: 10.1038/s41467-025-62626-9 (PMC12328619; doi:10.1038/s41467-025-62626-9)
Supplement: Supplementary file 8 — Source Data [file 41467_2025_62626_MOESM8_ESM.zip › Figure_5h_psi_6.txt]

# Columns: psi_6, Prob(psi_6)
2.000000000000000042e-02 1.146740376891714069e-01
5.999999999999999778e-02 3.366579746282332697e-01
1.000000000000000056e-01 5.357342779720413173e-01
1.400000000000000133e-01 7.234246993746731302e-01
1.799999999999999933e-01 9.015498929890140012e-01
2.200000000000000011e-01 1.038207650225707379e+00
2.600000000000000089e-01 1.110381641719174750e+00
3.000000000000000444e-01 1.174131711012729840e+00
3.399999999999999689e-01 1.208914357515606497e+00
3.800000000000000044e-01 1.192283904656417093e+00
4.200000000000000400e-01 1.174077363127569162e+00
4.599999999999999645e-01 1.141196892605318647e+00
5.000000000000000000e-01 1.100979457586365839e+00
5.400000000000000355e-01 1.038886998790215177e+00
5.800000000000000711e-01 9.893760754087794762e-01
6.199999999999999956e-01 8.604900657500706984e-01
6.600000000000000311e-01 7.800008478270078482e-01
6.999999999999999556e-01 7.153812123708843673e-01
7.399999999999999911e-01 6.614952842340039441e-01
7.800000000000000266e-01 6.354082993568466176e-01
8.200000000000000622e-01 5.960332565578887465e-01
8.599999999999999867e-01 5.676093126188175297e-01
9.000000000000000222e-01 6.003810873707466911e-01
9.399999999999999467e-01 8.111965339092774840e-01
9.799999999999999822e-01 4.991527164703436270e+00
