# Supplementary material for: Self-sustained frictional cooling in active matter
Source: Nat Commun. 2025 Aug 6;16:7235. doi: 10.1038/s41467-025-62626-9 (PMC12328619; doi:10.1038/s41467-025-62626-9)
Supplement: Supplementary file 8 — Source Data [file 41467_2025_62626_MOESM8_ESM.zip › Figure_5i_phi.txt]

# Columns: phi, Prob(phi)
2.000000000000000042e-02 0.000000000000000000e+00
5.999999999999999778e-02 1.492537313432835836e-04
1.000000000000000056e-01 2.574626865671642006e-03
1.400000000000000133e-01 1.701492537313432571e-02
1.799999999999999933e-01 4.205223880597013658e-02
2.200000000000000011e-01 7.111940298507465896e-02
2.600000000000000089e-01 1.001492537313432019e-01
3.000000000000000444e-01 1.349626865671642306e-01
3.399999999999999689e-01 1.620895522388060561e-01
3.800000000000000044e-01 1.917910447761192183e-01
4.200000000000000400e-01 2.256343283582090964e-01
4.599999999999999645e-01 2.612686567164180240e-01
5.000000000000000000e-01 3.011194029850743914e-01
5.400000000000000355e-01 3.681343283582085846e-01
5.800000000000000711e-01 4.554104477611948809e-01
6.199999999999999956e-01 6.826492537313426645e-01
6.600000000000000311e-01 1.112201492537312486e+00
6.999999999999999556e-01 1.754850746268660222e+00
7.399999999999999911e-01 4.029514925373130829e+00
7.800000000000000266e-01 1.475533582089550855e+01
8.200000000000000622e-01 3.319029850746274546e-01
8.599999999999999867e-01 7.462686567164172403e-05
9.000000000000000222e-01 0.000000000000000000e+00
9.399999999999999467e-01 0.000000000000000000e+00
9.799999999999999822e-01 0.000000000000000000e+00
