# Supplementary material for: Self-sustained frictional cooling in active matter
Source: Nat Commun. 2025 Aug 6;16:7235. doi: 10.1038/s41467-025-62626-9 (PMC12328619; doi:10.1038/s41467-025-62626-9)
Supplement: Supplementary file 8 — Source Data [file 41467_2025_62626_MOESM8_ESM.zip › Figure_5i_psi_6.txt]

# Columns: psi_6, Prob(psi_6)
2.000000000000000042e-02 2.584558823529411672e-02
5.999999999999999778e-02 7.533088235294117807e-02
1.000000000000000056e-01 1.209926470588235520e-01
1.400000000000000133e-01 1.611397058823529072e-01
1.799999999999999933e-01 2.166176470588234981e-01
2.200000000000000011e-01 2.536764705882354476e-01
2.600000000000000089e-01 2.706985294117644214e-01
3.000000000000000444e-01 2.901102941176471606e-01
3.399999999999999689e-01 3.163235294117648921e-01
3.800000000000000044e-01 3.241544117647056078e-01
4.200000000000000400e-01 3.366544117647060630e-01
4.599999999999999645e-01 3.362867647058825349e-01
5.000000000000000000e-01 3.313235294117644059e-01
5.400000000000000355e-01 3.602205882352937927e-01
5.800000000000000711e-01 4.145588235294125345e-01
6.199999999999999956e-01 3.620220588235290582e-01
6.600000000000000311e-01 3.783823529411761144e-01
6.999999999999999556e-01 3.729044117647065670e-01
7.399999999999999911e-01 3.668749999999996736e-01
7.800000000000000266e-01 4.140073529411761322e-01
8.200000000000000622e-01 4.628308823529420080e-01
8.599999999999999867e-01 5.599264705882347481e-01
9.000000000000000222e-01 7.204044117647052659e-01
9.399999999999999467e-01 1.220367647058825833e+00
9.799999999999999822e-01 1.630834558823528013e+01
