# Supplementary material for: Self-sustained frictional cooling in active matter
Source: Nat Commun. 2025 Aug 6;16:7235. doi: 10.1038/s41467-025-62626-9 (PMC12328619; doi:10.1038/s41467-025-62626-9)
Supplement: Supplementary file 8 — Source Data [file 41467_2025_62626_MOESM8_ESM.zip › Figure_7.txt]

# Columns: time	E_kin^tot (Cooled	Mixed	Heated)
0	1001.02280350798	1001.02280350798	1001.02280350798
1	5712.32460851521	14004.3763891529	24123.6598895923
2	7285.19152064272	21380.7735545546	38914.9173535167
3	7936.43919691993	25644.9707639377	48826.5001262295
4	8363.69995907521	29252.3962981076	55683.1679422318
5	8697.69046738634	31435.2318686082	62744.8192461918
6	8940.21778345916	32660.375804873	66420.7261179105
7	8807.67115799856	33378.2697766702	69675.1643756811
8	8613.77328765948	34268.6231688885	72445.351232005
9	8524.45005257709	35485.7745188374	74901.343094697
10	8497.29924337598	36182.4993456122	75477.8786823941
11	8357.52903372343	36731.7610845655	76990.6694272157
12	8590.16232528247	37607.2415846701	77759.3619499785
13	8589.32394974442	37656.3013448311	78680.0355786563
14	8540.21215469016	37372.3153377097	79365.9450119095
15	8596.80507545993	36966.3448662083	80287.5043787728
16	8652.9732101334	36529.6671899736	81315.6432475037
17	8681.6666532695	36107.1785045777	81514.673550513
18	8682.35573433999	36019.8519961027	82802.7422319002
19	8570.94273741961	35323.6084913919	82749.9998252146
20	8483.46377434682	35526.2733320459	83997.6013854491
21	8399.80527790585	35366.1967200474	84405.4689695689
22	8446.58586318167	35197.8093086185	84384.1872766242
23	8615.36939862672	35067.6635119042	82682.9334360759
24	8572.05349789297	35439.888516189	82323.4458922579
25	8460.70542266823	35311.6707272301	82102.824191877
26	8399.64269551794	36014.3647183298	82288.7560772548
27	8386.72589510566	35755.9848651577	83195.2910631783
28	8288.41115056097	35265.445682546	82770.3706550867
29	8313.62204712674	35190.1044978687	82480.947794257
30	8300.93341932374	34317.8915941769	80067.946099827
31	8163.35262549969	34312.9570292353	78299.9291144808
32	8073.0005199594	33424.74666503	78576.3749241356
33	7774.34656065907	32841.1693446037	77950.8706031692
34	7639.33235750597	33252.5875085143	79095.5318798131
35	7897.91316295447	33985.8234744077	80163.7079267607
36	7811.84378100761	34864.4262024347	81372.386766932
37	7853.13091206682	35260.1404317331	81074.6110747966
38	7783.30497671707	35915.6814437983	81104.4840782234
39	8085.68546353422	37092.9004298022	81760.3784325173
40	8104.57464598132	37662.001028853	81694.2437260187
41	8107.95946633152	37614.3190715988	81845.2637750727
42	8036.34046972713	37957.7189159624	82420.0577148795
43	7862.76602093841	37081.3384506953	82194.1593330315
44	7885.32477956357	36947.0014577272	81656.6922175496
45	7840.93044512172	37175.8934917439	81304.187016189
