# Supplementary material for: Self-sustained frictional cooling in active matter
Source: Nat Commun. 2025 Aug 6;16:7235. doi: 10.1038/s41467-025-62626-9 (PMC12328619; doi:10.1038/s41467-025-62626-9)
Supplement: Supplementary file 8 — Source Data [file 41467_2025_62626_MOESM8_ESM.zip › Figure_S1a.txt]

# Columns: v	p(v) (particles 1 to 8)
0.5	6.328E-03	1.310E-02	6.128E-04	4.793E-04	5.341E-03	2.112E-02	4.522E-03	4.276E-03
1.5	5.702E-03	1.304E-02	2.229E-04	6.889E-04	1.081E-02	1.736E-02	1.344E-03	4.348E-04
2.5	3.515E-03	7.994E-03	9.471E-04	5.991E-04	1.023E-02	5.182E-03	6.416E-04	7.247E-04
3.5	3.309E-03	6.156E-03	1.281E-03	7.189E-04	9.054E-03	7.125E-03	3.666E-04	1.232E-03
4.5	3.321E-03	6.302E-03	3.900E-04	1.258E-03	6.644E-03	8.680E-03	8.555E-04	1.449E-03
5.5	2.855E-03	5.689E-03	7.243E-04	2.546E-03	5.341E-03	6.089E-03	8.249E-04	7.247E-04
6.5	3.264E-03	4.639E-03	2.229E-03	3.355E-03	6.709E-03	5.700E-03	1.130E-03	1.449E-03
7.5	2.806E-03	3.589E-03	1.003E-03	4.852E-03	4.299E-03	5.571E-03	1.742E-03	5.798E-04
8.5	3.107E-03	3.326E-03	1.114E-03	5.392E-03	4.234E-03	5.441E-03	2.291E-03	2.247E-03
9.5	3.303E-03	3.880E-03	1.337E-03	6.380E-03	4.169E-03	5.959E-03	2.078E-03	1.812E-03
10.5	4.024E-03	4.143E-03	1.449E-03	9.435E-03	4.038E-03	6.866E-03	2.475E-03	2.971E-03
11.5	4.597E-03	3.793E-03	8.914E-04	1.138E-02	3.647E-03	9.716E-03	3.544E-03	2.899E-03
12.5	5.163E-03	4.318E-03	1.281E-03	1.261E-02	3.908E-03	9.457E-03	5.805E-03	2.392E-03
13.5	6.241E-03	5.193E-03	1.393E-03	1.564E-02	3.322E-03	1.296E-02	6.508E-03	2.754E-03
14.5	6.843E-03	4.902E-03	1.950E-03	1.731E-02	3.517E-03	1.205E-02	8.647E-03	3.116E-03
15.5	8.247E-03	5.923E-03	2.229E-03	1.941E-02	3.517E-03	1.684E-02	1.124E-02	3.116E-03
16.5	9.496E-03	5.981E-03	2.674E-03	2.250E-02	4.103E-03	1.917E-02	1.299E-02	5.218E-03
17.5	1.141E-02	7.265E-03	2.897E-03	2.462E-02	4.494E-03	2.228E-02	1.852E-02	6.160E-03
18.5	1.370E-02	8.432E-03	4.123E-03	2.908E-02	4.169E-03	2.876E-02	2.157E-02	6.813E-03
19.5	1.637E-02	8.986E-03	5.293E-03	3.526E-02	4.690E-03	3.083E-02	2.753E-02	8.335E-03
20.5	1.820E-02	1.193E-02	5.738E-03	3.663E-02	5.341E-03	2.721E-02	3.355E-02	1.087E-02
21.5	2.106E-02	1.363E-02	7.131E-03	3.828E-02	5.797E-03	3.550E-02	3.764E-02	1.442E-02
22.5	2.307E-02	1.844E-02	9.026E-03	3.960E-02	5.536E-03	3.342E-02	4.198E-02	1.645E-02
23.5	2.558E-02	2.261E-02	1.382E-02	3.819E-02	7.686E-03	3.744E-02	4.482E-02	1.906E-02
24.5	2.730E-02	2.112E-02	1.465E-02	3.852E-02	1.120E-02	4.366E-02	4.256E-02	2.290E-02
25.5	2.914E-02	2.506E-02	1.939E-02	3.840E-02	1.244E-02	3.964E-02	4.571E-02	2.471E-02
26.5	3.223E-02	2.982E-02	2.067E-02	4.068E-02	1.680E-02	4.003E-02	4.742E-02	2.718E-02
27.5	3.625E-02	3.454E-02	2.184E-02	3.996E-02	1.850E-02	4.884E-02	4.690E-02	3.327E-02
28.5	3.761E-02	3.872E-02	2.496E-02	3.606E-02	2.319E-02	4.508E-02	5.069E-02	3.334E-02
29.5	3.828E-02	3.912E-02	2.635E-02	3.484E-02	2.534E-02	4.210E-02	4.986E-02	3.776E-02
30.5	4.156E-02	4.306E-02	2.919E-02	3.412E-02	3.354E-02	4.107E-02	4.775E-02	4.283E-02
31.5	4.140E-02	4.636E-02	3.176E-02	3.031E-02	3.296E-02	4.288E-02	4.552E-02	4.595E-02
32.5	4.214E-02	4.764E-02	3.599E-02	2.756E-02	4.175E-02	3.563E-02	4.195E-02	5.153E-02
33.5	4.068E-02	4.724E-02	4.067E-02	2.552E-02	4.826E-02	2.630E-02	3.706E-02	4.812E-02
34.5	3.986E-02	4.861E-02	4.190E-02	2.333E-02	5.048E-02	2.708E-02	3.297E-02	4.559E-02
35.5	3.817E-02	4.764E-02	4.474E-02	2.288E-02	4.826E-02	2.578E-02	2.634E-02	4.472E-02
36.5	3.789E-02	4.438E-02	5.048E-02	1.911E-02	5.406E-02	2.280E-02	2.417E-02	4.269E-02
37.5	3.477E-02	3.965E-02	4.747E-02	2.001E-02	5.706E-02	1.632E-02	1.870E-02	3.935E-02
38.5	3.308E-02	3.953E-02	4.769E-02	1.617E-02	5.172E-02	1.555E-02	1.687E-02	3.892E-02
39.5	3.128E-02	3.557E-02	4.669E-02	1.597E-02	5.269E-02	1.283E-02	1.387E-02	3.551E-02
40.5	2.894E-02	2.985E-02	4.958E-02	1.626E-02	4.774E-02	1.049E-02	1.274E-02	3.334E-02
41.5	2.581E-02	2.646E-02	4.853E-02	1.525E-02	4.084E-02	1.192E-02	1.192E-02	2.841E-02
42.5	2.296E-02	2.387E-02	4.507E-02	1.420E-02	3.817E-02	8.809E-03	9.869E-03	2.587E-02
43.5	2.064E-02	2.101E-02	3.961E-02	1.318E-02	3.446E-02	9.587E-03	8.005E-03	2.442E-02
44.5	1.794E-02	1.651E-02	3.343E-02	1.273E-02	3.048E-02	6.607E-03	8.097E-03	2.290E-02
45.5	1.536E-02	1.313E-02	3.142E-02	1.195E-02	2.495E-02	6.348E-03	8.066E-03	1.819E-02
46.5	1.342E-02	1.240E-02	2.775E-02	1.141E-02	1.876E-02	3.368E-03	8.035E-03	1.805E-02
47.5	1.084E-02	9.132E-03	2.095E-02	8.716E-03	1.583E-02	2.721E-03	6.874E-03	1.522E-02
48.5	9.699E-03	8.549E-03	2.073E-02	8.267E-03	1.127E-02	1.814E-03	5.836E-03	1.428E-02
49.5	7.640E-03	5.368E-03	1.638E-02	7.578E-03	7.425E-03	1.684E-03	5.316E-03	1.196E-02
50.5	5.994E-03	3.472E-03	1.098E-02	6.889E-03	6.123E-03	2.073E-03	4.705E-03	9.567E-03
51.5	5.399E-03	2.509E-03	8.803E-03	6.530E-03	5.471E-03	2.721E-03	4.400E-03	8.697E-03
52.5	4.525E-03	1.488E-03	6.184E-03	5.422E-03	3.973E-03	1.684E-03	4.491E-03	8.624E-03
53.5	4.002E-03	1.255E-03	7.354E-03	5.332E-03	2.540E-03	2.461E-03	3.789E-03	6.305E-03
54.5	3.214E-03	1.196E-03	5.348E-03	4.343E-03	7.165E-04	1.555E-03	3.330E-03	5.073E-03
55.5	2.573E-03	7.877E-04	3.343E-03	3.564E-03	4.559E-04	1.814E-03	3.819E-03	3.551E-03
56.5	2.487E-03	4.376E-04	3.009E-03	2.995E-03	3.908E-04	2.073E-03	3.758E-03	4.348E-03
57.5	2.207E-03	4.960E-04	2.897E-03	2.486E-03	5.862E-04	2.332E-03	2.964E-03	3.189E-03
58.5	1.657E-03	4.668E-04	2.619E-03	1.528E-03	4.559E-04	1.943E-03	1.558E-03	2.247E-03
59.5	1.528E-03	2.918E-04	1.839E-03	1.707E-03	5.211E-04	1.684E-03	1.497E-03	1.884E-03
