# Supplementary material for: Self-sustained frictional cooling in active matter
Source: Nat Commun. 2025 Aug 6;16:7235. doi: 10.1038/s41467-025-62626-9 (PMC12328619; doi:10.1038/s41467-025-62626-9)
Supplement: Supplementary file 8 — Source Data [file 41467_2025_62626_MOESM8_ESM.zip › Figure_S1b.txt]

# Columns: v	p(v) (particles 1 to 8)
0.5	5.225E-03	8.582E-03	6.330E-04	1.110E-03	8.750E-04	3.559E-03	1.239E-02	5.087E-03
1.5	4.680E-03	3.065E-03	6.330E-04	1.665E-03	1.156E-03	8.144E-03	8.243E-03	8.729E-03
2.5	3.498E-03	1.226E-03	3.170E-04	1.418E-03	8.750E-04	6.159E-03	7.523E-03	5.087E-03
3.5	2.862E-03	1.430E-03	4.430E-04	1.788E-03	1.125E-03	3.559E-03	7.579E-03	4.625E-03
4.5	2.499E-03	1.175E-03	1.013E-03	1.665E-03	1.343E-03	3.832E-03	8.021E-03	3.584E-03
5.5	3.226E-03	9.190E-04	1.520E-03	1.048E-03	1.281E-03	4.380E-03	5.255E-03	3.064E-03
6.5	3.953E-03	2.094E-03	2.343E-03	1.048E-03	1.687E-03	3.011E-03	5.587E-03	4.682E-03
7.5	3.953E-03	1.737E-03	3.103E-03	1.048E-03	2.062E-03	2.532E-03	4.315E-03	3.526E-03
8.5	4.044E-03	2.963E-03	3.483E-03	1.541E-03	2.499E-03	2.874E-03	3.043E-03	4.740E-03
9.5	3.771E-03	3.627E-03	4.242E-03	1.480E-03	2.843E-03	3.217E-03	3.374E-03	4.740E-03
10.5	4.998E-03	5.006E-03	4.876E-03	1.911E-03	3.374E-03	3.353E-03	4.370E-03	4.971E-03
11.5	6.906E-03	5.875E-03	5.445E-03	2.220E-03	3.811E-03	3.764E-03	4.757E-03	5.723E-03
12.5	6.588E-03	5.823E-03	6.142E-03	4.501E-03	5.311E-03	4.175E-03	4.370E-03	7.399E-03
13.5	8.723E-03	7.152E-03	6.775E-03	4.254E-03	5.498E-03	5.270E-03	6.085E-03	8.324E-03
14.5	9.768E-03	7.407E-03	6.712E-03	6.289E-03	6.498E-03	6.844E-03	7.081E-03	9.365E-03
15.5	1.281E-02	9.910E-03	1.026E-02	6.351E-03	8.278E-03	6.570E-03	7.800E-03	9.596E-03
16.5	1.359E-02	1.011E-02	1.095E-02	7.275E-03	9.090E-03	7.596E-03	8.740E-03	1.202E-02
17.5	1.463E-02	1.226E-02	1.222E-02	7.892E-03	1.003E-02	9.923E-03	1.151E-02	1.480E-02
18.5	1.886E-02	1.563E-02	1.361E-02	1.104E-02	1.231E-02	1.321E-02	1.333E-02	1.561E-02
19.5	2.394E-02	1.834E-02	1.792E-02	1.591E-02	1.690E-02	1.519E-02	1.759E-02	1.798E-02
20.5	2.631E-02	2.069E-02	2.147E-02	1.924E-02	2.034E-02	1.643E-02	2.235E-02	1.659E-02
21.5	2.626E-02	2.498E-02	2.552E-02	1.837E-02	2.190E-02	1.923E-02	2.523E-02	2.231E-02
22.5	2.931E-02	2.580E-02	3.058E-02	2.429E-02	2.740E-02	2.128E-02	2.810E-02	2.307E-02
23.5	2.803E-02	2.810E-02	2.995E-02	2.546E-02	2.768E-02	2.922E-02	2.937E-02	2.798E-02
24.5	2.858E-02	2.600E-02	3.318E-02	2.528E-02	2.918E-02	3.176E-02	2.926E-02	2.850E-02
25.5	3.167E-02	2.779E-02	3.527E-02	2.787E-02	3.152E-02	3.203E-02	3.220E-02	3.110E-02
26.5	3.239E-02	3.234E-02	3.483E-02	3.662E-02	3.574E-02	3.593E-02	3.618E-02	3.688E-02
27.5	3.621E-02	3.392E-02	3.337E-02	3.508E-02	3.424E-02	4.394E-02	3.906E-02	3.642E-02
28.5	3.762E-02	3.458E-02	3.622E-02	3.823E-02	3.724E-02	4.839E-02	3.767E-02	4.070E-02
29.5	3.803E-02	3.453E-02	3.812E-02	3.860E-02	3.836E-02	4.941E-02	3.623E-02	4.006E-02
30.5	4.166E-02	3.739E-02	3.875E-02	4.297E-02	4.089E-02	4.852E-02	3.872E-02	4.081E-02
31.5	3.998E-02	3.668E-02	3.559E-02	4.217E-02	3.892E-02	4.667E-02	3.850E-02	4.203E-02
32.5	4.062E-02	3.944E-02	3.850E-02	4.174E-02	4.014E-02	4.715E-02	3.983E-02	3.827E-02
33.5	3.971E-02	3.826E-02	3.812E-02	4.156E-02	3.986E-02	4.271E-02	3.723E-02	3.867E-02
34.5	4.098E-02	3.612E-02	3.799E-02	4.082E-02	3.942E-02	4.127E-02	3.480E-02	4.081E-02
35.5	3.644E-02	3.724E-02	3.894E-02	3.860E-02	3.877E-02	3.374E-02	3.131E-02	3.885E-02
36.5	3.271E-02	3.632E-02	3.647E-02	3.662E-02	3.655E-02	3.504E-02	3.352E-02	3.671E-02
37.5	3.203E-02	3.586E-02	3.280E-02	3.422E-02	3.352E-02	3.463E-02	2.993E-02	3.052E-02
38.5	3.253E-02	3.463E-02	2.875E-02	3.490E-02	3.186E-02	3.107E-02	2.794E-02	2.942E-02
39.5	2.844E-02	2.994E-02	2.653E-02	3.884E-02	3.277E-02	3.032E-02	2.849E-02	2.717E-02
40.5	2.626E-02	3.126E-02	2.697E-02	3.366E-02	3.036E-02	2.368E-02	2.655E-02	2.353E-02
41.5	2.317E-02	2.779E-02	2.558E-02	2.879E-02	2.721E-02	1.971E-02	2.246E-02	2.451E-02
42.5	1.908E-02	2.677E-02	2.330E-02	2.553E-02	2.443E-02	1.643E-02	2.157E-02	1.971E-02
43.5	1.558E-02	2.483E-02	2.058E-02	2.528E-02	2.296E-02	1.465E-02	1.920E-02	1.624E-02
44.5	1.390E-02	1.987E-02	2.153E-02	2.096E-02	2.124E-02	1.321E-02	1.460E-02	1.555E-02
45.5	1.172E-02	1.645E-02	1.602E-02	1.794E-02	1.699E-02	1.177E-02	1.483E-02	1.474E-02
46.5	1.131E-02	1.706E-02	1.323E-02	1.424E-02	1.375E-02	1.143E-02	1.195E-02	1.208E-02
47.5	7.497E-03	1.246E-02	1.076E-02	1.091E-02	1.084E-02	1.020E-02	1.046E-02	1.110E-02
48.5	6.497E-03	1.134E-02	1.026E-02	1.110E-02	1.068E-02	1.033E-02	8.962E-03	9.133E-03
49.5	6.224E-03	6.794E-03	6.838E-03	9.310E-03	8.091E-03	5.749E-03	7.191E-03	7.630E-03
50.5	3.726E-03	5.517E-03	7.028E-03	6.967E-03	6.997E-03	5.886E-03	5.753E-03	5.838E-03
51.5	3.408E-03	5.721E-03	6.775E-03	6.597E-03	6.685E-03	4.038E-03	5.255E-03	4.336E-03
52.5	2.771E-03	4.189E-03	5.699E-03	5.302E-03	5.498E-03	3.696E-03	4.813E-03	3.815E-03
53.5	2.226E-03	4.904E-03	4.306E-03	4.069E-03	4.186E-03	3.148E-03	5.034E-03	3.122E-03
54.5	2.181E-03	2.452E-03	3.609E-03	3.329E-03	3.467E-03	2.395E-03	3.762E-03	2.543E-03
55.5	1.636E-03	1.277E-03	3.293E-03	4.193E-03	3.749E-03	2.258E-03	3.596E-03	1.561E-03
56.5	1.681E-03	1.839E-03	2.976E-03	2.898E-03	2.936E-03	1.985E-03	2.932E-03	1.561E-03
57.5	1.363E-03	1.839E-03	2.976E-03	2.775E-03	2.874E-03	1.437E-03	1.936E-03	1.041E-03
58.5	1.045E-03	1.430E-03	1.963E-03	1.850E-03	1.906E-03	8.210E-04	1.272E-03	8.670E-04
59.5	6.820E-04	1.277E-03	2.723E-03	1.356E-03	2.030E-03	1.300E-03	9.960E-04	5.780E-04
