# Supplementary material for: Self-sustained frictional cooling in active matter
Source: Nat Commun. 2025 Aug 6;16:7235. doi: 10.1038/s41467-025-62626-9 (PMC12328619; doi:10.1038/s41467-025-62626-9)
Supplement: Supplementary file 8 — Source Data [file 41467_2025_62626_MOESM8_ESM.zip › Figure_S2ab_dry_friction.txt]

# Columns: Time	Center of mass	⟨Ekin(t)⟩/Ekin(0)
0.000	0.000E+00	1.000E+00
0.005	2.504E-03	9.985E-01
0.010	5.000E-03	9.939E-01
0.015	7.493E-03	9.859E-01
0.020	9.969E-03	9.742E-01
0.025	1.244E-02	9.586E-01
0.030	1.489E-02	9.390E-01
0.035	1.733E-02	9.151E-01
0.040	1.976E-02	8.872E-01
0.045	2.218E-02	8.551E-01
0.050	2.458E-02	8.193E-01
0.055	2.697E-02	7.802E-01
0.060	2.934E-02	7.384E-01
0.065	3.171E-02	6.947E-01
0.070	3.406E-02	6.502E-01
0.075	3.640E-02	6.057E-01
0.080	3.873E-02	5.627E-01
0.085	4.105E-02	5.224E-01
0.090	4.334E-02	4.862E-01
0.095	4.564E-02	4.550E-01
0.100	4.791E-02	4.303E-01
0.105	5.018E-02	4.126E-01
0.110	5.243E-02	4.026E-01
0.115	5.467E-02	4.005E-01
0.120	5.689E-02	4.063E-01
0.125	5.910E-02	4.194E-01
0.130	6.130E-02	4.391E-01
0.135	6.349E-02	4.645E-01
0.140	6.567E-02	4.944E-01
0.145	6.783E-02	5.275E-01
0.150	6.998E-02	5.624E-01
0.155	7.212E-02	5.981E-01
0.160	7.424E-02	6.332E-01
0.165	7.635E-02	6.669E-01
0.170	7.845E-02	6.980E-01
0.175	8.056E-02	7.258E-01
0.180	8.266E-02	7.495E-01
0.185	8.479E-02	7.690E-01
0.190	8.692E-02	7.842E-01
0.195	8.907E-02	7.954E-01
0.200	9.122E-02	8.026E-01
0.205	9.340E-02	8.061E-01
0.210	9.558E-02	8.063E-01
0.215	9.777E-02	8.034E-01
0.220	9.997E-02	7.978E-01
0.225	1.022E-01	7.899E-01
0.230	1.044E-01	7.810E-01
0.235	1.066E-01	7.721E-01
0.240	1.088E-01	7.633E-01
0.245	1.110E-01	7.545E-01
0.250	1.131E-01	7.459E-01
0.255	1.153E-01	7.373E-01
0.260	1.174E-01	7.288E-01
0.265	1.196E-01	7.203E-01
0.270	1.217E-01	7.118E-01
0.275	1.238E-01	7.034E-01
0.280	1.259E-01	6.950E-01
0.285	1.280E-01	6.867E-01
0.290	1.301E-01	6.784E-01
0.295	1.322E-01	6.702E-01
0.300	1.342E-01	6.620E-01
0.305	1.363E-01	6.539E-01
0.310	1.383E-01	6.459E-01
0.315	1.403E-01	6.379E-01
0.320	1.423E-01	6.299E-01
0.325	1.443E-01	6.220E-01
0.330	1.463E-01	6.142E-01
0.335	1.483E-01	6.064E-01
0.340	1.502E-01	5.987E-01
0.345	1.522E-01	5.911E-01
0.350	1.541E-01	5.835E-01
0.355	1.560E-01	5.760E-01
0.360	1.580E-01	5.685E-01
0.365	1.599E-01	5.610E-01
0.370	1.618E-01	5.536E-01
0.375	1.636E-01	5.463E-01
0.380	1.655E-01	5.390E-01
0.385	1.674E-01	5.318E-01
0.390	1.692E-01	5.246E-01
0.395	1.710E-01	5.175E-01
0.400	1.729E-01	5.105E-01
0.405	1.747E-01	5.035E-01
0.410	1.765E-01	4.966E-01
0.415	1.783E-01	4.897E-01
0.420	1.800E-01	4.829E-01
0.425	1.818E-01	4.761E-01
0.430	1.836E-01	4.694E-01
0.435	1.853E-01	4.628E-01
0.440	1.870E-01	4.562E-01
0.445	1.888E-01	4.497E-01
0.450	1.905E-01	4.432E-01
0.455	1.922E-01	4.368E-01
0.460	1.938E-01	4.304E-01
0.465	1.955E-01	4.241E-01
0.470	1.972E-01	4.178E-01
0.475	1.988E-01	4.116E-01
0.480	2.005E-01	4.054E-01
0.485	2.021E-01	3.994E-01
0.490	2.037E-01	3.933E-01
0.495	2.053E-01	3.874E-01
0.501	2.069E-01	3.814E-01
0.506	2.085E-01	3.756E-01
0.511	2.101E-01	3.697E-01
0.516	2.116E-01	3.640E-01
0.521	2.132E-01	3.583E-01
0.526	2.147E-01	3.526E-01
0.531	2.162E-01	3.471E-01
0.536	2.177E-01	3.415E-01
0.541	2.192E-01	3.361E-01
0.546	2.207E-01	3.306E-01
0.551	2.222E-01	3.253E-01
0.556	2.237E-01	3.200E-01
0.561	2.251E-01	3.148E-01
0.566	2.266E-01	3.096E-01
0.571	2.280E-01	3.044E-01
0.576	2.294E-01	2.994E-01
0.581	2.309E-01	2.944E-01
0.586	2.323E-01	2.894E-01
0.591	2.336E-01	2.845E-01
0.596	2.350E-01	2.796E-01
0.601	2.364E-01	2.748E-01
0.606	2.377E-01	2.701E-01
0.611	2.391E-01	2.654E-01
0.616	2.404E-01	2.608E-01
0.621	2.417E-01	2.562E-01
0.626	2.430E-01	2.517E-01
0.631	2.443E-01	2.473E-01
0.636	2.456E-01	2.429E-01
0.641	2.469E-01	2.386E-01
0.646	2.482E-01	2.343E-01
0.651	2.494E-01	2.301E-01
0.656	2.506E-01	2.259E-01
0.661	2.519E-01	2.219E-01
0.666	2.531E-01	2.178E-01
0.671	2.543E-01	2.138E-01
0.676	2.555E-01	2.099E-01
0.681	2.567E-01	2.061E-01
0.686	2.578E-01	2.023E-01
0.691	2.590E-01	1.985E-01
0.696	2.601E-01	1.948E-01
0.701	2.613E-01	1.912E-01
0.706	2.624E-01	1.877E-01
0.711	2.635E-01	1.842E-01
0.716	2.646E-01	1.808E-01
0.721	2.657E-01	1.774E-01
0.726	2.668E-01	1.741E-01
0.731	2.679E-01	1.709E-01
0.736	2.689E-01	1.677E-01
0.741	2.700E-01	1.646E-01
0.746	2.710E-01	1.615E-01
0.751	2.720E-01	1.585E-01
0.756	2.731E-01	1.555E-01
0.761	2.741E-01	1.526E-01
0.766	2.750E-01	1.498E-01
0.771	2.760E-01	1.471E-01
0.776	2.770E-01	1.443E-01
0.781	2.780E-01	1.417E-01
0.786	2.789E-01	1.391E-01
0.791	2.798E-01	1.366E-01
0.796	2.808E-01	1.341E-01
0.801	2.817E-01	1.316E-01
0.806	2.826E-01	1.293E-01
0.811	2.835E-01	1.270E-01
0.816	2.844E-01	1.247E-01
0.821	2.852E-01	1.225E-01
0.826	2.861E-01	1.203E-01
0.831	2.869E-01	1.182E-01
0.836	2.878E-01	1.162E-01
0.841	2.886E-01	1.142E-01
0.846	2.894E-01	1.122E-01
0.851	2.902E-01	1.103E-01
0.856	2.911E-01	1.085E-01
0.861	2.918E-01	1.067E-01
0.866	2.926E-01	1.050E-01
0.871	2.934E-01	1.033E-01
0.876	2.942E-01	1.017E-01
0.881	2.949E-01	1.001E-01
0.886	2.957E-01	9.852E-02
0.891	2.964E-01	9.702E-02
0.896	2.971E-01	9.556E-02
0.901	2.979E-01	9.414E-02
0.906	2.986E-01	9.277E-02
0.911	2.993E-01	9.143E-02
0.916	3.000E-01	9.014E-02
0.921	3.007E-01	8.888E-02
0.926	3.013E-01	8.766E-02
0.931	3.020E-01	8.648E-02
0.936	3.027E-01	8.534E-02
0.941	3.033E-01	8.425E-02
0.946	3.040E-01	8.320E-02
0.951	3.046E-01	8.218E-02
0.956	3.053E-01	8.120E-02
0.961	3.059E-01	8.026E-02
0.966	3.065E-01	7.936E-02
0.971	3.071E-01	7.849E-02
0.976	3.077E-01	7.764E-02
0.981	3.083E-01	7.683E-02
0.986	3.089E-01	7.604E-02
0.991	3.095E-01	7.529E-02
0.996	3.101E-01	7.456E-02
1.001	3.107E-01	7.387E-02
1.006	3.113E-01	7.321E-02
1.011	3.118E-01	7.257E-02
1.016	3.124E-01	7.196E-02
1.021	3.130E-01	7.137E-02
1.026	3.135E-01	7.082E-02
1.031	3.141E-01	7.029E-02
1.036	3.146E-01	6.978E-02
1.041	3.151E-01	6.931E-02
1.046	3.157E-01	6.886E-02
1.051	3.162E-01	6.842E-02
1.056	3.167E-01	6.802E-02
1.061	3.172E-01	6.765E-02
1.066	3.178E-01	6.729E-02
1.071	3.183E-01	6.696E-02
1.076	3.188E-01	6.665E-02
1.081	3.193E-01	6.636E-02
1.086	3.198E-01	6.609E-02
1.091	3.203E-01	6.584E-02
1.096	3.208E-01	6.561E-02
1.101	3.213E-01	6.539E-02
1.106	3.218E-01	6.519E-02
1.111	3.223E-01	6.500E-02
1.116	3.227E-01	6.482E-02
1.121	3.232E-01	6.465E-02
1.126	3.237E-01	6.449E-02
1.131	3.242E-01	6.435E-02
1.136	3.246E-01	6.421E-02
1.141	3.251E-01	6.408E-02
1.146	3.256E-01	6.396E-02
1.151	3.260E-01	6.384E-02
1.156	3.265E-01	6.374E-02
1.161	3.270E-01	6.364E-02
1.166	3.274E-01	6.356E-02
1.171	3.279E-01	6.349E-02
1.176	3.283E-01	6.343E-02
1.181	3.288E-01	6.338E-02
1.186	3.293E-01	6.335E-02
1.191	3.297E-01	6.333E-02
1.196	3.302E-01	6.334E-02
1.201	3.306E-01	6.335E-02
1.206	3.310E-01	6.339E-02
1.211	3.315E-01	6.344E-02
1.216	3.319E-01	6.351E-02
1.221	3.324E-01	6.359E-02
1.226	3.328E-01	6.368E-02
1.231	3.333E-01	6.379E-02
1.236	3.337E-01	6.391E-02
1.241	3.341E-01	6.405E-02
1.246	3.346E-01	6.420E-02
1.251	3.350E-01	6.436E-02
1.256	3.354E-01	6.454E-02
1.261	3.359E-01	6.473E-02
1.266	3.363E-01	6.493E-02
1.271	3.367E-01	6.514E-02
1.276	3.372E-01	6.535E-02
1.281	3.376E-01	6.557E-02
1.286	3.380E-01	6.580E-02
1.291	3.385E-01	6.602E-02
1.296	3.389E-01	6.625E-02
1.301	3.393E-01	6.647E-02
1.306	3.398E-01	6.669E-02
1.311	3.402E-01	6.691E-02
1.316	3.406E-01	6.712E-02
1.321	3.410E-01	6.733E-02
1.326	3.415E-01	6.753E-02
1.331	3.419E-01	6.772E-02
1.336	3.423E-01	6.790E-02
1.341	3.427E-01	6.808E-02
1.346	3.432E-01	6.825E-02
1.351	3.436E-01	6.842E-02
1.356	3.440E-01	6.859E-02
1.361	3.444E-01	6.877E-02
1.366	3.449E-01	6.895E-02
1.371	3.453E-01	6.913E-02
1.376	3.457E-01	6.932E-02
1.381	3.461E-01	6.952E-02
1.386	3.466E-01	6.972E-02
1.391	3.470E-01	6.993E-02
1.396	3.474E-01	7.016E-02
1.401	3.478E-01	7.039E-02
1.406	3.483E-01	7.064E-02
1.411	3.487E-01	7.090E-02
1.416	3.491E-01	7.117E-02
1.421	3.495E-01	7.146E-02
1.426	3.500E-01	7.174E-02
1.431	3.504E-01	7.203E-02
1.436	3.508E-01	7.232E-02
1.441	3.512E-01	7.261E-02
1.446	3.517E-01	7.289E-02
1.451	3.521E-01	7.317E-02
1.456	3.525E-01	7.343E-02
1.461	3.529E-01	7.368E-02
1.466	3.534E-01	7.391E-02
1.471	3.538E-01	7.413E-02
1.476	3.542E-01	7.432E-02
1.481	3.546E-01	7.449E-02
1.486	3.551E-01	7.463E-02
1.491	3.555E-01	7.475E-02
1.496	3.559E-01	7.484E-02
1.502	3.563E-01	7.491E-02
1.507	3.568E-01	7.496E-02
1.512	3.572E-01	7.499E-02
1.517	3.576E-01	7.501E-02
1.522	3.580E-01	7.500E-02
1.527	3.585E-01	7.500E-02
1.532	3.589E-01	7.498E-02
1.537	3.593E-01	7.497E-02
1.542	3.597E-01	7.496E-02
1.547	3.602E-01	7.496E-02
1.552	3.606E-01	7.496E-02
1.557	3.610E-01	7.499E-02
1.562	3.614E-01	7.503E-02
1.567	3.619E-01	7.510E-02
1.572	3.623E-01	7.519E-02
1.577	3.627E-01	7.531E-02
1.582	3.632E-01	7.547E-02
1.587	3.636E-01	7.567E-02
1.592	3.640E-01	7.590E-02
1.597	3.644E-01	7.618E-02
1.602	3.649E-01	7.648E-02
1.607	3.653E-01	7.681E-02
1.612	3.657E-01	7.716E-02
1.617	3.662E-01	7.754E-02
1.622	3.666E-01	7.794E-02
1.627	3.670E-01	7.836E-02
1.632	3.675E-01	7.878E-02
1.637	3.679E-01	7.920E-02
1.642	3.683E-01	7.963E-02
1.647	3.687E-01	8.004E-02
1.652	3.692E-01	8.045E-02
1.657	3.696E-01	8.083E-02
1.662	3.700E-01	8.120E-02
1.667	3.705E-01	8.155E-02
1.672	3.709E-01	8.187E-02
1.677	3.713E-01	8.216E-02
1.682	3.718E-01	8.243E-02
1.687	3.722E-01	8.266E-02
1.692	3.726E-01	8.287E-02
1.697	3.731E-01	8.304E-02
1.702	3.735E-01	8.318E-02
1.707	3.739E-01	8.329E-02
1.712	3.744E-01	8.337E-02
1.717	3.748E-01	8.343E-02
1.722	3.753E-01	8.346E-02
1.727	3.757E-01	8.348E-02
1.732	3.761E-01	8.348E-02
1.737	3.766E-01	8.347E-02
1.742	3.770E-01	8.346E-02
1.747	3.774E-01	8.344E-02
1.752	3.779E-01	8.342E-02
1.757	3.783E-01	8.340E-02
1.762	3.787E-01	8.338E-02
1.767	3.792E-01	8.336E-02
1.772	3.796E-01	8.335E-02
1.777	3.801E-01	8.334E-02
1.782	3.805E-01	8.334E-02
1.787	3.809E-01	8.334E-02
1.792	3.814E-01	8.334E-02
1.797	3.818E-01	8.335E-02
1.802	3.822E-01	8.337E-02
1.807	3.827E-01	8.340E-02
1.812	3.831E-01	8.344E-02
1.817	3.836E-01	8.349E-02
1.822	3.840E-01	8.356E-02
1.827	3.844E-01	8.363E-02
1.832	3.849E-01	8.373E-02
1.837	3.853E-01	8.383E-02
1.842	3.858E-01	8.396E-02
1.847	3.862E-01	8.411E-02
1.852	3.866E-01	8.427E-02
1.857	3.871E-01	8.445E-02
1.862	3.875E-01	8.463E-02
1.867	3.880E-01	8.483E-02
1.872	3.884E-01	8.504E-02
1.877	3.888E-01	8.525E-02
1.882	3.893E-01	8.547E-02
1.887	3.897E-01	8.568E-02
1.892	3.902E-01	8.591E-02
1.897	3.906E-01	8.614E-02
1.902	3.910E-01	8.636E-02
1.907	3.915E-01	8.659E-02
1.912	3.919E-01	8.682E-02
1.917	3.924E-01	8.703E-02
1.922	3.928E-01	8.724E-02
1.927	3.932E-01	8.742E-02
1.932	3.937E-01	8.758E-02
1.937	3.941E-01	8.773E-02
1.942	3.946E-01	8.785E-02
1.947	3.950E-01	8.795E-02
1.952	3.954E-01	8.803E-02
1.957	3.959E-01	8.808E-02
1.962	3.963E-01	8.811E-02
1.967	3.968E-01	8.813E-02
1.972	3.972E-01	8.812E-02
1.977	3.977E-01	8.810E-02
1.982	3.981E-01	8.807E-02
1.987	3.985E-01	8.804E-02
1.992	3.990E-01	8.800E-02
1.997	3.994E-01	8.797E-02
2.002	3.999E-01	8.793E-02
2.007	4.003E-01	8.792E-02
2.012	4.007E-01	8.792E-02
2.017	4.012E-01	8.795E-02
2.022	4.016E-01	8.801E-02
2.027	4.021E-01	8.811E-02
2.032	4.025E-01	8.824E-02
2.037	4.030E-01	8.842E-02
2.042	4.034E-01	8.862E-02
2.047	4.038E-01	8.884E-02
2.052	4.043E-01	8.908E-02
2.057	4.047E-01	8.933E-02
2.062	4.052E-01	8.959E-02
2.067	4.056E-01	8.985E-02
2.072	4.061E-01	9.011E-02
2.077	4.065E-01	9.036E-02
2.082	4.069E-01	9.059E-02
2.087	4.074E-01	9.082E-02
2.092	4.078E-01	9.102E-02
2.097	4.083E-01	9.120E-02
2.102	4.087E-01	9.136E-02
2.107	4.092E-01	9.149E-02
2.112	4.096E-01	9.161E-02
2.117	4.101E-01	9.171E-02
2.122	4.105E-01	9.178E-02
2.127	4.109E-01	9.184E-02
2.132	4.114E-01	9.189E-02
2.137	4.118E-01	9.194E-02
2.142	4.123E-01	9.199E-02
2.147	4.127E-01	9.204E-02
2.152	4.132E-01	9.211E-02
2.157	4.136E-01	9.217E-02
2.162	4.140E-01	9.224E-02
2.167	4.145E-01	9.232E-02
2.172	4.149E-01	9.240E-02
2.177	4.154E-01	9.249E-02
2.182	4.158E-01	9.259E-02
2.187	4.163E-01	9.268E-02
2.192	4.167E-01	9.277E-02
2.197	4.171E-01	9.286E-02
2.202	4.176E-01	9.294E-02
2.207	4.180E-01	9.302E-02
2.212	4.185E-01	9.308E-02
2.217	4.189E-01	9.315E-02
2.222	4.194E-01	9.320E-02
2.227	4.198E-01	9.324E-02
2.232	4.202E-01	9.327E-02
2.237	4.207E-01	9.330E-02
2.242	4.211E-01	9.332E-02
2.247	4.216E-01	9.334E-02
2.252	4.220E-01	9.335E-02
2.257	4.225E-01	9.336E-02
2.262	4.229E-01	9.338E-02
2.267	4.233E-01	9.340E-02
2.272	4.238E-01	9.343E-02
2.277	4.242E-01	9.347E-02
2.282	4.247E-01	9.352E-02
2.287	4.251E-01	9.359E-02
2.292	4.256E-01	9.369E-02
2.297	4.260E-01	9.379E-02
2.302	4.264E-01	9.392E-02
2.307	4.269E-01	9.407E-02
2.312	4.273E-01	9.424E-02
2.317	4.278E-01	9.444E-02
2.322	4.282E-01	9.466E-02
2.327	4.286E-01	9.490E-02
2.332	4.291E-01	9.516E-02
2.337	4.295E-01	9.543E-02
2.342	4.300E-01	9.571E-02
2.347	4.304E-01	9.599E-02
2.352	4.309E-01	9.627E-02
2.357	4.313E-01	9.655E-02
2.362	4.317E-01	9.682E-02
2.367	4.322E-01	9.707E-02
2.372	4.326E-01	9.730E-02
2.377	4.331E-01	9.751E-02
2.382	4.335E-01	9.770E-02
2.387	4.340E-01	9.785E-02
2.392	4.344E-01	9.798E-02
2.397	4.348E-01	9.808E-02
2.402	4.353E-01	9.816E-02
2.407	4.357E-01	9.821E-02
2.412	4.362E-01	9.823E-02
2.417	4.366E-01	9.823E-02
2.422	4.371E-01	9.820E-02
2.427	4.375E-01	9.816E-02
2.432	4.379E-01	9.811E-02
2.437	4.384E-01	9.805E-02
2.442	4.388E-01	9.798E-02
2.447	4.393E-01	9.792E-02
2.452	4.397E-01	9.786E-02
2.457	4.401E-01	9.782E-02
2.462	4.406E-01	9.778E-02
2.467	4.410E-01	9.777E-02
2.472	4.415E-01	9.777E-02
2.477	4.419E-01	9.780E-02
2.482	4.424E-01	9.786E-02
2.487	4.428E-01	9.795E-02
2.492	4.432E-01	9.808E-02
2.497	4.437E-01	9.823E-02
2.503	4.441E-01	9.842E-02
2.508	4.446E-01	9.865E-02
2.513	4.450E-01	9.890E-02
2.518	4.454E-01	9.918E-02
2.523	4.459E-01	9.947E-02
2.528	4.463E-01	9.978E-02
2.533	4.468E-01	1.001E-01
2.538	4.472E-01	1.004E-01
2.543	4.476E-01	1.007E-01
2.548	4.481E-01	1.010E-01
2.553	4.485E-01	1.013E-01
2.558	4.490E-01	1.016E-01
2.563	4.494E-01	1.019E-01
2.568	4.498E-01	1.022E-01
2.573	4.503E-01	1.024E-01
2.578	4.507E-01	1.026E-01
2.583	4.512E-01	1.028E-01
2.588	4.516E-01	1.030E-01
2.593	4.521E-01	1.031E-01
2.598	4.525E-01	1.033E-01
2.603	4.529E-01	1.034E-01
2.608	4.534E-01	1.035E-01
2.613	4.538E-01	1.036E-01
2.618	4.543E-01	1.038E-01
2.623	4.547E-01	1.039E-01
2.628	4.552E-01	1.041E-01
2.633	4.556E-01	1.043E-01
2.638	4.560E-01	1.045E-01
2.643	4.565E-01	1.047E-01
2.648	4.569E-01	1.050E-01
2.653	4.574E-01	1.052E-01
2.658	4.578E-01	1.055E-01
2.663	4.583E-01	1.058E-01
2.668	4.587E-01	1.061E-01
2.673	4.591E-01	1.064E-01
2.678	4.596E-01	1.067E-01
2.683	4.600E-01	1.070E-01
2.688	4.605E-01	1.074E-01
2.693	4.609E-01	1.077E-01
2.698	4.614E-01	1.079E-01
2.703	4.618E-01	1.082E-01
2.708	4.623E-01	1.085E-01
2.713	4.627E-01	1.087E-01
2.718	4.631E-01	1.090E-01
2.723	4.636E-01	1.092E-01
2.728	4.640E-01	1.094E-01
2.733	4.645E-01	1.096E-01
2.738	4.649E-01	1.097E-01
2.743	4.654E-01	1.099E-01
2.748	4.658E-01	1.100E-01
2.753	4.662E-01	1.101E-01
2.758	4.667E-01	1.102E-01
2.763	4.671E-01	1.103E-01
2.768	4.676E-01	1.104E-01
2.773	4.680E-01	1.105E-01
2.778	4.685E-01	1.106E-01
2.783	4.689E-01	1.107E-01
2.788	4.693E-01	1.109E-01
2.793	4.698E-01	1.110E-01
2.798	4.702E-01	1.111E-01
2.803	4.707E-01	1.113E-01
2.808	4.711E-01	1.115E-01
2.813	4.716E-01	1.117E-01
2.818	4.720E-01	1.120E-01
2.823	4.724E-01	1.122E-01
2.828	4.729E-01	1.125E-01
2.833	4.733E-01	1.128E-01
2.838	4.738E-01	1.132E-01
2.843	4.742E-01	1.135E-01
2.848	4.747E-01	1.139E-01
2.853	4.751E-01	1.143E-01
2.858	4.756E-01	1.147E-01
2.863	4.760E-01	1.151E-01
2.868	4.764E-01	1.155E-01
2.873	4.769E-01	1.159E-01
2.878	4.773E-01	1.163E-01
2.883	4.778E-01	1.167E-01
2.888	4.782E-01	1.171E-01
2.893	4.787E-01	1.175E-01
2.898	4.791E-01	1.179E-01
2.903	4.796E-01	1.183E-01
2.908	4.800E-01	1.186E-01
2.913	4.804E-01	1.190E-01
2.918	4.809E-01	1.193E-01
2.923	4.813E-01	1.197E-01
2.928	4.818E-01	1.200E-01
2.933	4.822E-01	1.204E-01
2.938	4.827E-01	1.207E-01
2.943	4.831E-01	1.211E-01
2.948	4.836E-01	1.214E-01
2.953	4.840E-01	1.218E-01
2.958	4.845E-01	1.222E-01
2.963	4.849E-01	1.226E-01
2.968	4.854E-01	1.230E-01
2.973	4.858E-01	1.234E-01
2.978	4.863E-01	1.238E-01
2.983	4.867E-01	1.243E-01
2.988	4.872E-01	1.247E-01
2.993	4.876E-01	1.251E-01
2.998	4.881E-01	1.256E-01
3.003	4.885E-01	1.260E-01
3.008	4.890E-01	1.264E-01
3.013	4.894E-01	1.269E-01
3.018	4.899E-01	1.273E-01
3.023	4.903E-01	1.277E-01
3.028	4.908E-01	1.281E-01
3.033	4.912E-01	1.285E-01
3.038	4.917E-01	1.289E-01
3.043	4.921E-01	1.293E-01
3.048	4.926E-01	1.297E-01
3.053	4.930E-01	1.300E-01
3.058	4.935E-01	1.303E-01
3.063	4.939E-01	1.307E-01
3.068	4.944E-01	1.310E-01
3.073	4.948E-01	1.312E-01
3.078	4.953E-01	1.315E-01
3.083	4.958E-01	1.318E-01
3.088	4.962E-01	1.320E-01
3.093	4.967E-01	1.322E-01
3.098	4.971E-01	1.324E-01
3.103	4.976E-01	1.327E-01
3.108	4.980E-01	1.329E-01
3.113	4.985E-01	1.330E-01
3.118	4.990E-01	1.332E-01
3.123	4.994E-01	1.334E-01
3.128	4.999E-01	1.336E-01
3.133	5.003E-01	1.338E-01
3.138	5.008E-01	1.341E-01
3.143	5.012E-01	1.343E-01
3.148	5.017E-01	1.346E-01
3.153	5.022E-01	1.349E-01
3.158	5.026E-01	1.353E-01
3.163	5.031E-01	1.356E-01
3.168	5.035E-01	1.360E-01
3.173	5.040E-01	1.365E-01
3.178	5.045E-01	1.369E-01
3.183	5.049E-01	1.374E-01
3.188	5.054E-01	1.379E-01
3.193	5.058E-01	1.384E-01
3.198	5.063E-01	1.389E-01
3.203	5.068E-01	1.395E-01
3.208	5.072E-01	1.400E-01
3.213	5.077E-01	1.405E-01
3.218	5.082E-01	1.411E-01
3.223	5.086E-01	1.416E-01
3.228	5.091E-01	1.421E-01
3.233	5.095E-01	1.427E-01
3.238	5.100E-01	1.432E-01
3.243	5.105E-01	1.437E-01
3.248	5.109E-01	1.442E-01
3.253	5.114E-01	1.447E-01
3.258	5.119E-01	1.452E-01
3.263	5.123E-01	1.457E-01
3.268	5.128E-01	1.462E-01
3.273	5.133E-01	1.468E-01
3.278	5.137E-01	1.473E-01
3.283	5.142E-01	1.478E-01
3.288	5.147E-01	1.484E-01
3.293	5.151E-01	1.489E-01
3.298	5.156E-01	1.495E-01
3.303	5.161E-01	1.500E-01
3.308	5.165E-01	1.505E-01
3.313	5.170E-01	1.510E-01
3.318	5.175E-01	1.515E-01
3.323	5.180E-01	1.520E-01
3.328	5.184E-01	1.524E-01
3.333	5.189E-01	1.528E-01
3.338	5.194E-01	1.532E-01
3.343	5.198E-01	1.536E-01
3.348	5.203E-01	1.540E-01
3.353	5.208E-01	1.543E-01
3.358	5.213E-01	1.547E-01
3.363	5.217E-01	1.550E-01
3.368	5.222E-01	1.553E-01
3.373	5.227E-01	1.557E-01
3.378	5.231E-01	1.560E-01
3.383	5.236E-01	1.563E-01
3.388	5.241E-01	1.567E-01
3.393	5.246E-01	1.570E-01
3.398	5.250E-01	1.574E-01
3.403	5.255E-01	1.578E-01
3.408	5.260E-01	1.582E-01
3.413	5.265E-01	1.586E-01
3.418	5.269E-01	1.590E-01
3.423	5.274E-01	1.595E-01
3.428	5.279E-01	1.599E-01
3.433	5.284E-01	1.604E-01
3.438	5.289E-01	1.609E-01
3.443	5.293E-01	1.613E-01
3.448	5.298E-01	1.618E-01
3.453	5.303E-01	1.622E-01
3.458	5.308E-01	1.627E-01
3.463	5.313E-01	1.631E-01
3.468	5.317E-01	1.635E-01
3.473	5.322E-01	1.639E-01
3.478	5.327E-01	1.643E-01
3.483	5.332E-01	1.647E-01
3.488	5.337E-01	1.650E-01
3.493	5.341E-01	1.653E-01
3.498	5.346E-01	1.656E-01
3.504	5.351E-01	1.659E-01
3.509	5.356E-01	1.662E-01
3.514	5.361E-01	1.665E-01
3.519	5.366E-01	1.668E-01
3.524	5.370E-01	1.671E-01
3.529	5.375E-01	1.674E-01
3.534	5.380E-01	1.678E-01
3.539	5.385E-01	1.682E-01
3.544	5.390E-01	1.686E-01
3.549	5.395E-01	1.690E-01
3.554	5.400E-01	1.695E-01
3.559	5.405E-01	1.700E-01
3.564	5.410E-01	1.705E-01
3.569	5.414E-01	1.711E-01
3.574	5.419E-01	1.717E-01
3.579	5.424E-01	1.723E-01
3.584	5.429E-01	1.729E-01
3.589	5.434E-01	1.735E-01
3.594	5.439E-01	1.741E-01
3.599	5.444E-01	1.746E-01
3.604	5.449E-01	1.752E-01
3.609	5.454E-01	1.758E-01
3.614	5.459E-01	1.763E-01
3.619	5.464E-01	1.768E-01
3.624	5.469E-01	1.773E-01
3.629	5.474E-01	1.778E-01
3.634	5.479E-01	1.783E-01
3.639	5.484E-01	1.788E-01
3.644	5.489E-01	1.792E-01
3.649	5.494E-01	1.796E-01
3.654	5.499E-01	1.801E-01
3.659	5.504E-01	1.805E-01
3.664	5.508E-01	1.809E-01
3.669	5.513E-01	1.813E-01
3.674	5.518E-01	1.817E-01
3.679	5.523E-01	1.821E-01
3.684	5.528E-01	1.825E-01
3.689	5.533E-01	1.829E-01
3.694	5.538E-01	1.833E-01
3.699	5.543E-01	1.837E-01
3.704	5.548E-01	1.841E-01
3.709	5.553E-01	1.845E-01
3.714	5.559E-01	1.849E-01
3.719	5.564E-01	1.853E-01
3.724	5.569E-01	1.858E-01
3.729	5.574E-01	1.862E-01
3.734	5.579E-01	1.867E-01
3.739	5.584E-01	1.871E-01
3.744	5.589E-01	1.876E-01
3.749	5.594E-01	1.881E-01
3.754	5.599E-01	1.886E-01
3.759	5.604E-01	1.891E-01
3.764	5.609E-01	1.896E-01
3.769	5.614E-01	1.901E-01
3.774	5.619E-01	1.906E-01
3.779	5.624E-01	1.912E-01
3.784	5.629E-01	1.917E-01
3.789	5.634E-01	1.922E-01
3.794	5.639E-01	1.928E-01
3.799	5.644E-01	1.934E-01
3.804	5.649E-01	1.939E-01
3.809	5.654E-01	1.945E-01
3.814	5.660E-01	1.951E-01
3.819	5.665E-01	1.957E-01
3.824	5.670E-01	1.962E-01
3.829	5.675E-01	1.968E-01
3.834	5.680E-01	1.974E-01
3.839	5.685E-01	1.979E-01
3.844	5.690E-01	1.985E-01
3.849	5.695E-01	1.990E-01
3.854	5.700E-01	1.996E-01
3.859	5.706E-01	2.001E-01
3.864	5.711E-01	2.006E-01
3.869	5.716E-01	2.011E-01
3.874	5.721E-01	2.015E-01
3.879	5.726E-01	2.020E-01
3.884	5.731E-01	2.024E-01
3.889	5.736E-01	2.029E-01
3.894	5.742E-01	2.033E-01
3.899	5.747E-01	2.037E-01
3.904	5.752E-01	2.042E-01
3.909	5.757E-01	2.046E-01
3.914	5.762E-01	2.050E-01
3.919	5.767E-01	2.055E-01
3.924	5.772E-01	2.059E-01
3.929	5.778E-01	2.063E-01
3.934	5.783E-01	2.068E-01
3.939	5.788E-01	2.073E-01
3.944	5.793E-01	2.078E-01
3.949	5.798E-01	2.083E-01
3.954	5.803E-01	2.088E-01
3.959	5.809E-01	2.093E-01
3.964	5.814E-01	2.098E-01
3.969	5.819E-01	2.103E-01
3.974	5.824E-01	2.108E-01
3.979	5.829E-01	2.114E-01
3.984	5.835E-01	2.119E-01
3.989	5.840E-01	2.125E-01
3.994	5.845E-01	2.131E-01
3.999	5.850E-01	2.137E-01
4.004	5.855E-01	2.142E-01
4.009	5.860E-01	2.149E-01
4.014	5.866E-01	2.155E-01
4.019	5.871E-01	2.161E-01
4.024	5.876E-01	2.167E-01
4.029	5.881E-01	2.174E-01
4.034	5.887E-01	2.180E-01
4.039	5.892E-01	2.187E-01
4.044	5.897E-01	2.194E-01
4.049	5.902E-01	2.200E-01
4.054	5.907E-01	2.207E-01
4.059	5.913E-01	2.214E-01
4.064	5.918E-01	2.221E-01
4.069	5.923E-01	2.227E-01
4.074	5.928E-01	2.234E-01
4.079	5.934E-01	2.240E-01
4.084	5.939E-01	2.246E-01
4.089	5.944E-01	2.252E-01
4.094	5.949E-01	2.258E-01
4.099	5.955E-01	2.263E-01
4.104	5.960E-01	2.269E-01
4.109	5.965E-01	2.274E-01
4.114	5.971E-01	2.279E-01
4.119	5.976E-01	2.284E-01
4.124	5.981E-01	2.288E-01
4.129	5.986E-01	2.293E-01
4.134	5.992E-01	2.298E-01
4.139	5.997E-01	2.303E-01
4.144	6.002E-01	2.307E-01
4.149	6.008E-01	2.313E-01
4.154	6.013E-01	2.318E-01
4.159	6.018E-01	2.324E-01
4.164	6.024E-01	2.330E-01
4.169	6.029E-01	2.336E-01
4.174	6.034E-01	2.343E-01
4.179	6.040E-01	2.350E-01
4.184	6.045E-01	2.357E-01
4.189	6.050E-01	2.364E-01
4.194	6.056E-01	2.372E-01
4.199	6.061E-01	2.379E-01
4.204	6.066E-01	2.387E-01
4.209	6.072E-01	2.395E-01
4.214	6.077E-01	2.403E-01
4.219	6.082E-01	2.411E-01
4.224	6.088E-01	2.418E-01
4.229	6.093E-01	2.426E-01
4.234	6.099E-01	2.434E-01
4.239	6.104E-01	2.441E-01
4.244	6.109E-01	2.449E-01
4.249	6.115E-01	2.456E-01
4.254	6.120E-01	2.463E-01
4.259	6.126E-01	2.471E-01
4.264	6.131E-01	2.478E-01
4.269	6.136E-01	2.485E-01
4.274	6.142E-01	2.492E-01
4.279	6.147E-01	2.498E-01
4.284	6.153E-01	2.505E-01
4.289	6.158E-01	2.512E-01
4.294	6.163E-01	2.518E-01
4.299	6.169E-01	2.524E-01
4.304	6.174E-01	2.531E-01
4.309	6.180E-01	2.537E-01
4.314	6.185E-01	2.544E-01
4.319	6.190E-01	2.550E-01
4.324	6.196E-01	2.556E-01
4.329	6.201E-01	2.562E-01
4.334	6.207E-01	2.568E-01
4.339	6.212E-01	2.574E-01
4.344	6.218E-01	2.580E-01
4.349	6.223E-01	2.585E-01
4.354	6.229E-01	2.591E-01
4.359	6.234E-01	2.596E-01
4.364	6.239E-01	2.602E-01
4.369	6.245E-01	2.608E-01
4.374	6.250E-01	2.614E-01
4.379	6.256E-01	2.620E-01
4.384	6.261E-01	2.625E-01
4.389	6.267E-01	2.631E-01
4.394	6.272E-01	2.637E-01
4.399	6.278E-01	2.643E-01
4.404	6.283E-01	2.650E-01
4.409	6.289E-01	2.656E-01
4.414	6.294E-01	2.662E-01
4.419	6.300E-01	2.669E-01
4.424	6.305E-01	2.675E-01
4.429	6.311E-01	2.681E-01
4.434	6.316E-01	2.688E-01
4.439	6.322E-01	2.694E-01
4.444	6.327E-01	2.700E-01
4.449	6.333E-01	2.707E-01
4.454	6.338E-01	2.713E-01
4.459	6.344E-01	2.719E-01
4.464	6.349E-01	2.726E-01
4.469	6.355E-01	2.732E-01
4.474	6.360E-01	2.738E-01
4.479	6.366E-01	2.745E-01
4.484	6.371E-01	2.751E-01
4.489	6.377E-01	2.758E-01
4.494	6.382E-01	2.765E-01
4.499	6.388E-01	2.772E-01
4.505	6.393E-01	2.778E-01
4.510	6.399E-01	2.785E-01
4.515	6.405E-01	2.792E-01
4.520	6.410E-01	2.799E-01
4.525	6.416E-01	2.807E-01
4.530	6.421E-01	2.814E-01
4.535	6.427E-01	2.821E-01
4.540	6.432E-01	2.828E-01
4.545	6.438E-01	2.835E-01
4.550	6.444E-01	2.842E-01
4.555	6.449E-01	2.849E-01
4.560	6.455E-01	2.856E-01
4.565	6.460E-01	2.862E-01
4.570	6.466E-01	2.868E-01
4.575	6.472E-01	2.874E-01
4.580	6.477E-01	2.880E-01
4.585	6.483E-01	2.886E-01
4.590	6.488E-01	2.891E-01
4.595	6.494E-01	2.896E-01
4.600	6.500E-01	2.901E-01
4.605	6.505E-01	2.906E-01
4.610	6.511E-01	2.911E-01
4.615	6.516E-01	2.915E-01
4.620	6.522E-01	2.919E-01
4.625	6.528E-01	2.924E-01
4.630	6.533E-01	2.928E-01
4.635	6.539E-01	2.933E-01
4.640	6.545E-01	2.938E-01
4.645	6.550E-01	2.942E-01
4.650	6.556E-01	2.947E-01
4.655	6.561E-01	2.952E-01
4.660	6.567E-01	2.958E-01
4.665	6.573E-01	2.963E-01
4.670	6.578E-01	2.969E-01
4.675	6.584E-01	2.976E-01
4.680	6.590E-01	2.982E-01
4.685	6.595E-01	2.989E-01
4.690	6.601E-01	2.996E-01
4.695	6.607E-01	3.003E-01
4.700	6.612E-01	3.010E-01
4.705	6.618E-01	3.018E-01
4.710	6.624E-01	3.025E-01
4.715	6.629E-01	3.033E-01
4.720	6.635E-01	3.040E-01
4.725	6.641E-01	3.048E-01
4.730	6.646E-01	3.055E-01
4.735	6.652E-01	3.062E-01
4.740	6.658E-01	3.069E-01
4.745	6.663E-01	3.076E-01
4.750	6.669E-01	3.082E-01
4.755	6.675E-01	3.089E-01
4.760	6.681E-01	3.095E-01
4.765	6.686E-01	3.102E-01
4.770	6.692E-01	3.108E-01
4.775	6.698E-01	3.114E-01
4.780	6.703E-01	3.120E-01
4.785	6.709E-01	3.125E-01
4.790	6.715E-01	3.131E-01
4.795	6.721E-01	3.137E-01
4.800	6.726E-01	3.143E-01
4.805	6.732E-01	3.148E-01
4.810	6.738E-01	3.154E-01
4.815	6.744E-01	3.160E-01
4.820	6.749E-01	3.166E-01
4.825	6.755E-01	3.172E-01
4.830	6.761E-01	3.178E-01
4.835	6.767E-01	3.185E-01
4.840	6.772E-01	3.191E-01
4.845	6.778E-01	3.198E-01
4.850	6.784E-01	3.205E-01
4.855	6.790E-01	3.213E-01
4.860	6.795E-01	3.220E-01
4.865	6.801E-01	3.228E-01
4.870	6.807E-01	3.236E-01
4.875	6.813E-01	3.244E-01
4.880	6.819E-01	3.252E-01
4.885	6.824E-01	3.260E-01
4.890	6.830E-01	3.267E-01
4.895	6.836E-01	3.275E-01
4.900	6.842E-01	3.283E-01
4.905	6.848E-01	3.290E-01
4.910	6.853E-01	3.297E-01
4.915	6.859E-01	3.305E-01
4.920	6.865E-01	3.312E-01
4.925	6.871E-01	3.319E-01
4.930	6.877E-01	3.326E-01
4.935	6.883E-01	3.333E-01
4.940	6.888E-01	3.340E-01
4.945	6.894E-01	3.347E-01
4.950	6.900E-01	3.354E-01
4.955	6.906E-01	3.362E-01
4.960	6.912E-01	3.369E-01
4.965	6.918E-01	3.376E-01
4.970	6.923E-01	3.383E-01
4.975	6.929E-01	3.390E-01
4.980	6.935E-01	3.397E-01
4.985	6.941E-01	3.405E-01
4.990	6.947E-01	3.412E-01
4.995	6.953E-01	3.420E-01
5.000	6.959E-01	3.427E-01
