# Supplementary material for: Self-sustained frictional cooling in active matter
Source: Nat Commun. 2025 Aug 6;16:7235. doi: 10.1038/s41467-025-62626-9 (PMC12328619; doi:10.1038/s41467-025-62626-9)
Supplement: Supplementary file 8 — Source Data [file 41467_2025_62626_MOESM8_ESM.zip › Figure_S2c.txt]

# Columns: activity	⟨E_kin^min⟩/Ekin(0) dry frction	⟨E_kin^min⟩/Ekin(0) Stokes frction
0.1	5.459E-09	2.500E-03
0.2	1.425E-07	9.991E-03
0.3	5.278E-09	2.247E-02
0.4	6.153E-09	3.994E-02
0.5	8.975E-07	6.239E-02
0.6	1.074E-04	8.985E-02
0.7	1.029E-03	1.224E-01
0.8	4.808E-03	1.598E-01
0.9	1.458E-02	2.022E-01
1	3.423E-02	2.499E-01
1.1	6.761E-02	3.021E-01
1.2	1.177E-01	3.602E-01
1.3	1.859E-01	4.219E-01
1.4	2.728E-01	4.902E-01
1.5	3.790E-01	5.619E-01
1.6	5.044E-01	6.398E-01
1.7	6.492E-01	7.225E-01
1.8	7.968E-01	8.091E-01
1.9	8.992E-01	9.035E-01
2	1.004E+00	9.997E-01
2.1	1.115E+00	1.101E+00
2.2	1.236E+00	1.212E+00
2.3	1.356E+00	1.323E+00
2.4	1.482E+00	1.439E+00
2.5	1.620E+00	1.563E+00
2.6	1.760E+00	1.695E+00
2.7	1.899E+00	1.822E+00
2.8	2.050E+00	1.958E+00
2.9	2.213E+00	2.105E+00
3	2.373E+00	2.260E+00
