# Supplementary material for: Self-sustained frictional cooling in active matter
Source: Nat Commun. 2025 Aug 6;16:7235. doi: 10.1038/s41467-025-62626-9 (PMC12328619; doi:10.1038/s41467-025-62626-9)
Supplement: Supplementary file 8 — Source Data [file 41467_2025_62626_MOESM8_ESM.zip › Figure_S3ab_dry_friction.txt]

# Columns: Time	Center of mass	⟨Ekin(t)⟩/Ekin(0)
0.000	0.000E+00	1.000E+00
0.005	2.499E-03	4.950E-01
0.010	4.980E-03	4.900E-01
0.015	7.454E-03	4.851E-01
0.020	9.910E-03	4.801E-01
0.025	1.236E-02	4.752E-01
0.030	1.479E-02	4.703E-01
0.035	1.721E-02	4.654E-01
0.040	1.962E-02	4.606E-01
0.045	2.202E-02	4.558E-01
0.050	2.440E-02	4.510E-01
0.055	2.677E-02	4.462E-01
0.060	2.912E-02	4.414E-01
0.065	3.147E-02	4.367E-01
0.070	3.380E-02	4.320E-01
0.075	3.612E-02	4.273E-01
0.080	3.843E-02	4.226E-01
0.085	4.072E-02	4.180E-01
0.090	4.300E-02	4.134E-01
0.095	4.528E-02	4.088E-01
0.100	4.753E-02	4.043E-01
0.105	4.977E-02	3.997E-01
0.110	5.200E-02	3.952E-01
0.115	5.422E-02	3.908E-01
0.120	5.643E-02	3.864E-01
0.125	5.862E-02	3.819E-01
0.130	6.080E-02	3.776E-01
0.135	6.297E-02	3.732E-01
0.140	6.512E-02	3.688E-01
0.145	6.727E-02	3.645E-01
0.150	6.940E-02	3.602E-01
0.155	7.152E-02	3.560E-01
0.160	7.362E-02	3.517E-01
0.165	7.571E-02	3.475E-01
0.170	7.779E-02	3.433E-01
0.175	7.986E-02	3.392E-01
0.180	8.191E-02	3.350E-01
0.185	8.395E-02	3.309E-01
0.190	8.598E-02	3.268E-01
0.195	8.800E-02	3.227E-01
0.200	9.000E-02	3.187E-01
0.205	9.199E-02	3.146E-01
0.210	9.396E-02	3.106E-01
0.215	9.593E-02	3.067E-01
0.220	9.788E-02	3.027E-01
0.225	9.982E-02	2.988E-01
0.230	1.017E-01	2.949E-01
0.235	1.037E-01	2.910E-01
0.240	1.056E-01	2.872E-01
0.245	1.074E-01	2.833E-01
0.250	1.093E-01	2.795E-01
0.255	1.112E-01	2.758E-01
0.260	1.130E-01	2.721E-01
0.265	1.149E-01	2.684E-01
0.270	1.167E-01	2.647E-01
0.275	1.185E-01	2.610E-01
0.280	1.203E-01	2.574E-01
0.285	1.221E-01	2.537E-01
0.290	1.238E-01	2.501E-01
0.295	1.256E-01	2.466E-01
0.300	1.274E-01	2.430E-01
0.305	1.291E-01	2.395E-01
0.310	1.308E-01	2.360E-01
0.315	1.325E-01	2.326E-01
0.320	1.342E-01	2.291E-01
0.325	1.359E-01	2.257E-01
0.330	1.376E-01	2.224E-01
0.335	1.392E-01	2.190E-01
0.340	1.408E-01	2.157E-01
0.345	1.425E-01	2.124E-01
0.350	1.441E-01	2.091E-01
0.355	1.457E-01	2.059E-01
0.360	1.473E-01	2.027E-01
0.365	1.489E-01	1.995E-01
0.370	1.504E-01	1.964E-01
0.375	1.520E-01	1.933E-01
0.380	1.535E-01	1.902E-01
0.385	1.550E-01	1.871E-01
0.390	1.565E-01	1.841E-01
0.395	1.580E-01	1.811E-01
0.400	1.595E-01	1.781E-01
0.405	1.610E-01	1.752E-01
0.410	1.624E-01	1.723E-01
0.415	1.639E-01	1.694E-01
0.420	1.653E-01	1.666E-01
0.425	1.667E-01	1.638E-01
0.430	1.681E-01	1.610E-01
0.435	1.695E-01	1.583E-01
0.440	1.709E-01	1.556E-01
0.445	1.723E-01	1.529E-01
0.450	1.736E-01	1.502E-01
0.455	1.750E-01	1.476E-01
0.460	1.763E-01	1.450E-01
0.465	1.776E-01	1.424E-01
0.470	1.789E-01	1.399E-01
0.475	1.802E-01	1.374E-01
0.480	1.815E-01	1.349E-01
0.485	1.827E-01	1.325E-01
0.490	1.840E-01	1.301E-01
0.495	1.852E-01	1.277E-01
0.501	1.864E-01	1.254E-01
0.506	1.877E-01	1.230E-01
0.511	1.888E-01	1.208E-01
0.516	1.900E-01	1.185E-01
0.521	1.912E-01	1.163E-01
0.526	1.924E-01	1.141E-01
0.531	1.935E-01	1.119E-01
0.536	1.946E-01	1.098E-01
0.541	1.957E-01	1.077E-01
0.546	1.968E-01	1.056E-01
0.551	1.979E-01	1.036E-01
0.556	1.990E-01	1.016E-01
0.561	2.001E-01	9.959E-02
0.566	2.011E-01	9.764E-02
0.571	2.022E-01	9.572E-02
0.576	2.032E-01	9.382E-02
0.581	2.042E-01	9.196E-02
0.586	2.052E-01	9.014E-02
0.591	2.062E-01	8.834E-02
0.596	2.071E-01	8.657E-02
0.601	2.081E-01	8.484E-02
0.606	2.090E-01	8.313E-02
0.611	2.100E-01	8.146E-02
0.616	2.109E-01	7.981E-02
0.621	2.118E-01	7.821E-02
0.626	2.127E-01	7.663E-02
0.631	2.136E-01	7.509E-02
0.636	2.144E-01	7.359E-02
0.641	2.153E-01	7.211E-02
0.646	2.161E-01	7.066E-02
0.651	2.170E-01	6.925E-02
0.656	2.178E-01	6.788E-02
0.661	2.186E-01	6.653E-02
0.666	2.194E-01	6.521E-02
0.671	2.201E-01	6.392E-02
0.676	2.209E-01	6.266E-02
0.681	2.217E-01	6.142E-02
0.686	2.224E-01	6.022E-02
0.691	2.231E-01	5.905E-02
0.696	2.238E-01	5.791E-02
0.701	2.245E-01	5.680E-02
0.706	2.252E-01	5.572E-02
0.711	2.259E-01	5.467E-02
0.716	2.266E-01	5.365E-02
0.721	2.272E-01	5.266E-02
0.726	2.279E-01	5.169E-02
0.731	2.285E-01	5.074E-02
0.736	2.292E-01	4.983E-02
0.741	2.298E-01	4.893E-02
0.746	2.304E-01	4.805E-02
0.751	2.310E-01	4.720E-02
0.756	2.316E-01	4.638E-02
0.761	2.321E-01	4.557E-02
0.766	2.327E-01	4.479E-02
0.771	2.333E-01	4.403E-02
0.776	2.338E-01	4.328E-02
0.781	2.343E-01	4.256E-02
0.786	2.349E-01	4.186E-02
0.791	2.354E-01	4.117E-02
0.796	2.359E-01	4.050E-02
0.801	2.364E-01	3.985E-02
0.806	2.369E-01	3.922E-02
0.811	2.374E-01	3.860E-02
0.816	2.379E-01	3.799E-02
0.821	2.383E-01	3.741E-02
0.826	2.388E-01	3.684E-02
0.831	2.393E-01	3.628E-02
0.836	2.397E-01	3.574E-02
0.841	2.402E-01	3.522E-02
0.846	2.406E-01	3.471E-02
0.851	2.410E-01	3.422E-02
0.856	2.414E-01	3.374E-02
0.861	2.419E-01	3.328E-02
0.866	2.423E-01	3.284E-02
0.871	2.427E-01	3.241E-02
0.876	2.431E-01	3.199E-02
0.881	2.434E-01	3.158E-02
0.886	2.438E-01	3.119E-02
0.891	2.442E-01	3.080E-02
0.896	2.446E-01	3.043E-02
0.901	2.449E-01	3.006E-02
0.906	2.453E-01	2.971E-02
0.911	2.457E-01	2.936E-02
0.916	2.460E-01	2.902E-02
0.921	2.463E-01	2.868E-02
0.926	2.467E-01	2.835E-02
0.931	2.470E-01	2.803E-02
0.936	2.474E-01	2.772E-02
0.941	2.477E-01	2.742E-02
0.946	2.480E-01	2.713E-02
0.951	2.483E-01	2.684E-02
0.956	2.486E-01	2.657E-02
0.961	2.490E-01	2.630E-02
0.966	2.493E-01	2.604E-02
0.971	2.496E-01	2.578E-02
0.976	2.499E-01	2.553E-02
0.981	2.502E-01	2.529E-02
0.986	2.505E-01	2.504E-02
0.991	2.508E-01	2.481E-02
0.996	2.510E-01	2.458E-02
1.001	2.513E-01	2.435E-02
1.006	2.516E-01	2.413E-02
1.011	2.519E-01	2.392E-02
1.016	2.522E-01	2.371E-02
1.021	2.524E-01	2.350E-02
1.026	2.527E-01	2.330E-02
1.031	2.530E-01	2.311E-02
1.036	2.532E-01	2.292E-02
1.041	2.535E-01	2.274E-02
1.046	2.538E-01	2.256E-02
1.051	2.540E-01	2.238E-02
1.056	2.543E-01	2.220E-02
1.061	2.545E-01	2.203E-02
1.066	2.548E-01	2.187E-02
1.071	2.550E-01	2.171E-02
1.076	2.552E-01	2.155E-02
1.081	2.555E-01	2.140E-02
1.086	2.557E-01	2.126E-02
1.091	2.560E-01	2.111E-02
1.096	2.562E-01	2.097E-02
1.101	2.564E-01	2.084E-02
1.106	2.566E-01	2.071E-02
1.111	2.569E-01	2.058E-02
1.116	2.571E-01	2.045E-02
1.121	2.573E-01	2.033E-02
1.126	2.575E-01	2.021E-02
1.131	2.578E-01	2.010E-02
1.136	2.580E-01	1.999E-02
1.141	2.582E-01	1.988E-02
1.146	2.584E-01	1.978E-02
1.151	2.586E-01	1.967E-02
1.156	2.588E-01	1.957E-02
1.161	2.590E-01	1.948E-02
1.166	2.592E-01	1.938E-02
1.171	2.594E-01	1.929E-02
1.176	2.596E-01	1.920E-02
1.181	2.598E-01	1.912E-02
1.186	2.600E-01	1.903E-02
1.191	2.602E-01	1.895E-02
1.196	2.604E-01	1.887E-02
1.201	2.606E-01	1.880E-02
1.206	2.608E-01	1.873E-02
1.211	2.610E-01	1.866E-02
1.216	2.612E-01	1.859E-02
1.221	2.614E-01	1.852E-02
1.226	2.616E-01	1.845E-02
1.231	2.618E-01	1.838E-02
1.236	2.620E-01	1.831E-02
1.241	2.621E-01	1.824E-02
1.246	2.623E-01	1.818E-02
1.251	2.625E-01	1.811E-02
1.256	2.627E-01	1.805E-02
1.261	2.629E-01	1.800E-02
1.266	2.631E-01	1.794E-02
1.271	2.632E-01	1.789E-02
1.276	2.634E-01	1.783E-02
1.281	2.636E-01	1.778E-02
1.286	2.638E-01	1.773E-02
1.291	2.639E-01	1.768E-02
1.296	2.641E-01	1.764E-02
1.301	2.643E-01	1.759E-02
1.306	2.644E-01	1.755E-02
1.311	2.646E-01	1.751E-02
1.316	2.648E-01	1.747E-02
1.321	2.649E-01	1.743E-02
1.326	2.651E-01	1.739E-02
1.331	2.653E-01	1.735E-02
1.336	2.654E-01	1.731E-02
1.341	2.656E-01	1.727E-02
1.346	2.658E-01	1.724E-02
1.351	2.659E-01	1.720E-02
1.356	2.661E-01	1.716E-02
1.361	2.663E-01	1.713E-02
1.366	2.664E-01	1.710E-02
1.371	2.666E-01	1.707E-02
1.376	2.667E-01	1.704E-02
1.381	2.669E-01	1.700E-02
1.386	2.670E-01	1.697E-02
1.391	2.672E-01	1.695E-02
1.396	2.674E-01	1.692E-02
1.401	2.675E-01	1.689E-02
1.406	2.677E-01	1.687E-02
1.411	2.678E-01	1.684E-02
1.416	2.680E-01	1.682E-02
1.421	2.681E-01	1.681E-02
1.426	2.683E-01	1.679E-02
1.431	2.684E-01	1.678E-02
1.436	2.686E-01	1.676E-02
1.441	2.687E-01	1.675E-02
1.446	2.689E-01	1.674E-02
1.451	2.690E-01	1.672E-02
1.456	2.692E-01	1.671E-02
1.461	2.693E-01	1.670E-02
1.466	2.695E-01	1.669E-02
1.471	2.696E-01	1.668E-02
1.476	2.698E-01	1.667E-02
1.481	2.699E-01	1.666E-02
1.486	2.700E-01	1.665E-02
1.491	2.702E-01	1.664E-02
1.496	2.703E-01	1.664E-02
1.502	2.705E-01	1.663E-02
1.507	2.706E-01	1.662E-02
1.512	2.708E-01	1.662E-02
1.517	2.709E-01	1.662E-02
1.522	2.710E-01	1.661E-02
1.527	2.712E-01	1.661E-02
1.532	2.713E-01	1.661E-02
1.537	2.715E-01	1.661E-02
1.542	2.716E-01	1.662E-02
1.547	2.717E-01	1.662E-02
1.552	2.719E-01	1.662E-02
1.557	2.720E-01	1.662E-02
1.562	2.722E-01	1.663E-02
1.567	2.723E-01	1.663E-02
1.572	2.724E-01	1.664E-02
1.577	2.726E-01	1.665E-02
1.582	2.727E-01	1.666E-02
1.587	2.728E-01	1.668E-02
1.592	2.730E-01	1.669E-02
1.597	2.731E-01	1.672E-02
1.602	2.732E-01	1.673E-02
1.607	2.734E-01	1.676E-02
1.612	2.735E-01	1.678E-02
1.617	2.736E-01	1.680E-02
1.622	2.738E-01	1.683E-02
1.627	2.739E-01	1.685E-02
1.632	2.740E-01	1.688E-02
1.637	2.742E-01	1.691E-02
1.642	2.743E-01	1.694E-02
1.647	2.744E-01	1.697E-02
1.652	2.746E-01	1.700E-02
1.657	2.747E-01	1.704E-02
1.662	2.748E-01	1.707E-02
1.667	2.750E-01	1.711E-02
1.672	2.751E-01	1.714E-02
1.677	2.752E-01	1.718E-02
1.682	2.753E-01	1.722E-02
1.687	2.755E-01	1.726E-02
1.692	2.756E-01	1.730E-02
1.697	2.757E-01	1.733E-02
1.702	2.759E-01	1.737E-02
1.707	2.760E-01	1.741E-02
1.712	2.761E-01	1.745E-02
1.717	2.763E-01	1.749E-02
1.722	2.764E-01	1.753E-02
1.727	2.765E-01	1.757E-02
1.732	2.766E-01	1.762E-02
1.737	2.768E-01	1.766E-02
1.742	2.769E-01	1.771E-02
1.747	2.770E-01	1.775E-02
1.752	2.772E-01	1.780E-02
1.757	2.773E-01	1.785E-02
1.762	2.774E-01	1.790E-02
1.767	2.775E-01	1.795E-02
1.772	2.777E-01	1.800E-02
1.777	2.778E-01	1.805E-02
1.782	2.779E-01	1.811E-02
1.787	2.780E-01	1.816E-02
1.792	2.782E-01	1.821E-02
1.797	2.783E-01	1.827E-02
1.802	2.784E-01	1.832E-02
1.807	2.786E-01	1.838E-02
1.812	2.787E-01	1.844E-02
1.817	2.788E-01	1.850E-02
1.822	2.789E-01	1.856E-02
1.827	2.791E-01	1.862E-02
1.832	2.792E-01	1.868E-02
1.837	2.793E-01	1.874E-02
1.842	2.794E-01	1.881E-02
1.847	2.796E-01	1.888E-02
1.852	2.797E-01	1.895E-02
1.857	2.798E-01	1.902E-02
1.862	2.799E-01	1.909E-02
1.867	2.801E-01	1.917E-02
1.872	2.802E-01	1.925E-02
1.877	2.803E-01	1.933E-02
1.882	2.805E-01	1.941E-02
1.887	2.806E-01	1.948E-02
1.892	2.807E-01	1.956E-02
1.897	2.808E-01	1.964E-02
1.902	2.810E-01	1.973E-02
1.907	2.811E-01	1.981E-02
1.912	2.812E-01	1.990E-02
1.917	2.813E-01	1.998E-02
1.922	2.815E-01	2.007E-02
1.927	2.816E-01	2.016E-02
1.932	2.817E-01	2.024E-02
1.937	2.818E-01	2.033E-02
1.942	2.820E-01	2.041E-02
1.947	2.821E-01	2.050E-02
1.952	2.822E-01	2.059E-02
1.957	2.824E-01	2.068E-02
1.962	2.825E-01	2.076E-02
1.967	2.826E-01	2.085E-02
1.972	2.827E-01	2.094E-02
1.977	2.829E-01	2.102E-02
1.982	2.830E-01	2.111E-02
1.987	2.831E-01	2.120E-02
1.992	2.833E-01	2.129E-02
1.997	2.834E-01	2.138E-02
2.002	2.835E-01	2.147E-02
2.007	2.836E-01	2.156E-02
2.012	2.838E-01	2.165E-02
2.017	2.839E-01	2.175E-02
2.022	2.840E-01	2.184E-02
2.027	2.842E-01	2.194E-02
2.032	2.843E-01	2.204E-02
2.037	2.844E-01	2.215E-02
2.042	2.845E-01	2.225E-02
2.047	2.847E-01	2.234E-02
2.052	2.848E-01	2.245E-02
2.057	2.849E-01	2.255E-02
2.062	2.851E-01	2.265E-02
2.067	2.852E-01	2.275E-02
2.072	2.853E-01	2.285E-02
2.077	2.855E-01	2.296E-02
2.082	2.856E-01	2.306E-02
2.087	2.857E-01	2.317E-02
2.092	2.859E-01	2.327E-02
2.097	2.860E-01	2.338E-02
2.102	2.861E-01	2.348E-02
2.107	2.862E-01	2.359E-02
2.112	2.864E-01	2.370E-02
2.117	2.865E-01	2.381E-02
2.122	2.866E-01	2.392E-02
2.127	2.868E-01	2.404E-02
2.132	2.869E-01	2.415E-02
2.137	2.870E-01	2.427E-02
2.142	2.872E-01	2.438E-02
2.147	2.873E-01	2.450E-02
2.152	2.874E-01	2.462E-02
2.157	2.876E-01	2.473E-02
2.162	2.877E-01	2.484E-02
2.167	2.878E-01	2.496E-02
2.172	2.880E-01	2.508E-02
2.177	2.881E-01	2.519E-02
2.182	2.882E-01	2.531E-02
2.187	2.884E-01	2.543E-02
2.192	2.885E-01	2.555E-02
2.197	2.886E-01	2.567E-02
2.202	2.888E-01	2.580E-02
2.207	2.889E-01	2.592E-02
2.212	2.890E-01	2.605E-02
2.217	2.892E-01	2.618E-02
2.222	2.893E-01	2.632E-02
2.227	2.894E-01	2.645E-02
2.232	2.896E-01	2.658E-02
2.237	2.897E-01	2.672E-02
2.242	2.899E-01	2.686E-02
2.247	2.900E-01	2.700E-02
2.252	2.901E-01	2.714E-02
2.257	2.903E-01	2.728E-02
2.262	2.904E-01	2.742E-02
2.267	2.905E-01	2.756E-02
2.272	2.907E-01	2.771E-02
2.277	2.908E-01	2.785E-02
2.282	2.910E-01	2.800E-02
2.287	2.911E-01	2.816E-02
2.292	2.912E-01	2.831E-02
2.297	2.914E-01	2.846E-02
2.302	2.915E-01	2.862E-02
2.307	2.917E-01	2.877E-02
2.312	2.918E-01	2.892E-02
2.317	2.919E-01	2.907E-02
2.322	2.921E-01	2.923E-02
2.327	2.922E-01	2.938E-02
2.332	2.924E-01	2.954E-02
2.337	2.925E-01	2.970E-02
2.342	2.926E-01	2.986E-02
2.347	2.928E-01	3.001E-02
2.352	2.929E-01	3.017E-02
2.357	2.931E-01	3.034E-02
2.362	2.932E-01	3.050E-02
2.367	2.934E-01	3.066E-02
2.372	2.935E-01	3.082E-02
2.377	2.936E-01	3.098E-02
2.382	2.938E-01	3.114E-02
2.387	2.939E-01	3.130E-02
2.392	2.941E-01	3.146E-02
2.397	2.942E-01	3.162E-02
2.402	2.944E-01	3.178E-02
2.407	2.945E-01	3.194E-02
2.412	2.947E-01	3.210E-02
2.417	2.948E-01	3.226E-02
2.422	2.950E-01	3.241E-02
2.427	2.951E-01	3.258E-02
2.432	2.953E-01	3.274E-02
2.437	2.954E-01	3.290E-02
2.442	2.956E-01	3.306E-02
2.447	2.957E-01	3.322E-02
2.452	2.959E-01	3.338E-02
2.457	2.960E-01	3.354E-02
2.462	2.962E-01	3.370E-02
2.467	2.963E-01	3.386E-02
2.472	2.965E-01	3.403E-02
2.477	2.966E-01	3.418E-02
2.482	2.968E-01	3.435E-02
2.487	2.969E-01	3.451E-02
2.492	2.971E-01	3.468E-02
2.497	2.972E-01	3.484E-02
2.503	2.974E-01	3.501E-02
2.508	2.975E-01	3.518E-02
2.513	2.977E-01	3.535E-02
2.518	2.978E-01	3.552E-02
2.523	2.980E-01	3.569E-02
2.528	2.981E-01	3.585E-02
2.533	2.983E-01	3.602E-02
2.538	2.984E-01	3.619E-02
2.543	2.986E-01	3.635E-02
2.548	2.988E-01	3.652E-02
2.553	2.989E-01	3.670E-02
2.558	2.991E-01	3.687E-02
2.563	2.992E-01	3.705E-02
2.568	2.994E-01	3.722E-02
2.573	2.995E-01	3.740E-02
2.578	2.997E-01	3.758E-02
2.583	2.999E-01	3.777E-02
2.588	3.000E-01	3.795E-02
2.593	3.002E-01	3.814E-02
2.598	3.003E-01	3.832E-02
2.603	3.005E-01	3.851E-02
2.608	3.006E-01	3.870E-02
2.613	3.008E-01	3.889E-02
2.618	3.010E-01	3.909E-02
2.623	3.011E-01	3.928E-02
2.628	3.013E-01	3.947E-02
2.633	3.014E-01	3.966E-02
2.638	3.016E-01	3.985E-02
2.643	3.018E-01	4.005E-02
2.648	3.019E-01	4.024E-02
2.653	3.021E-01	4.043E-02
2.658	3.023E-01	4.063E-02
2.663	3.024E-01	4.082E-02
2.668	3.026E-01	4.102E-02
2.673	3.028E-01	4.121E-02
2.678	3.029E-01	4.141E-02
2.683	3.031E-01	4.160E-02
2.688	3.032E-01	4.180E-02
2.693	3.034E-01	4.199E-02
2.698	3.036E-01	4.219E-02
2.703	3.037E-01	4.238E-02
2.708	3.039E-01	4.257E-02
2.713	3.041E-01	4.277E-02
2.718	3.043E-01	4.296E-02
2.723	3.044E-01	4.315E-02
2.728	3.046E-01	4.335E-02
2.733	3.048E-01	4.354E-02
2.738	3.049E-01	4.374E-02
2.743	3.051E-01	4.393E-02
2.748	3.053E-01	4.412E-02
2.753	3.054E-01	4.432E-02
2.758	3.056E-01	4.451E-02
2.763	3.058E-01	4.471E-02
2.768	3.060E-01	4.490E-02
2.773	3.061E-01	4.510E-02
2.778	3.063E-01	4.531E-02
2.783	3.065E-01	4.550E-02
2.788	3.066E-01	4.570E-02
2.793	3.068E-01	4.590E-02
2.798	3.070E-01	4.610E-02
2.803	3.072E-01	4.631E-02
2.808	3.073E-01	4.651E-02
2.813	3.075E-01	4.671E-02
2.818	3.077E-01	4.691E-02
2.823	3.079E-01	4.712E-02
2.828	3.081E-01	4.733E-02
2.833	3.082E-01	4.753E-02
2.838	3.084E-01	4.774E-02
2.843	3.086E-01	4.795E-02
2.848	3.088E-01	4.816E-02
2.853	3.089E-01	4.837E-02
2.858	3.091E-01	4.859E-02
2.863	3.093E-01	4.881E-02
2.868	3.095E-01	4.903E-02
2.873	3.097E-01	4.925E-02
2.878	3.098E-01	4.948E-02
2.883	3.100E-01	4.970E-02
2.888	3.102E-01	4.992E-02
2.893	3.104E-01	5.015E-02
2.898	3.106E-01	5.038E-02
2.903	3.108E-01	5.061E-02
2.908	3.109E-01	5.084E-02
2.913	3.111E-01	5.107E-02
2.918	3.113E-01	5.130E-02
2.923	3.115E-01	5.152E-02
2.928	3.117E-01	5.175E-02
2.933	3.119E-01	5.198E-02
2.938	3.121E-01	5.221E-02
2.943	3.122E-01	5.244E-02
2.948	3.124E-01	5.267E-02
2.953	3.126E-01	5.290E-02
2.958	3.128E-01	5.314E-02
2.963	3.130E-01	5.337E-02
2.968	3.132E-01	5.361E-02
2.973	3.134E-01	5.384E-02
2.978	3.136E-01	5.407E-02
2.983	3.138E-01	5.430E-02
2.988	3.139E-01	5.452E-02
2.993	3.141E-01	5.476E-02
2.998	3.143E-01	5.499E-02
3.003	3.145E-01	5.523E-02
3.008	3.147E-01	5.546E-02
3.013	3.149E-01	5.569E-02
3.018	3.151E-01	5.592E-02
3.023	3.153E-01	5.616E-02
3.028	3.155E-01	5.639E-02
3.033	3.157E-01	5.663E-02
3.038	3.159E-01	5.687E-02
3.043	3.161E-01	5.710E-02
3.048	3.163E-01	5.734E-02
3.053	3.165E-01	5.757E-02
3.058	3.167E-01	5.781E-02
3.063	3.169E-01	5.805E-02
3.068	3.171E-01	5.829E-02
3.073	3.173E-01	5.854E-02
3.078	3.175E-01	5.878E-02
3.083	3.177E-01	5.902E-02
3.088	3.179E-01	5.927E-02
3.093	3.181E-01	5.951E-02
3.098	3.183E-01	5.976E-02
3.103	3.185E-01	6.000E-02
3.108	3.187E-01	6.025E-02
3.113	3.189E-01	6.050E-02
3.118	3.191E-01	6.074E-02
3.123	3.193E-01	6.099E-02
3.128	3.195E-01	6.123E-02
3.133	3.197E-01	6.148E-02
3.138	3.199E-01	6.172E-02
3.143	3.201E-01	6.197E-02
3.148	3.203E-01	6.222E-02
3.153	3.205E-01	6.248E-02
3.158	3.207E-01	6.273E-02
3.163	3.209E-01	6.298E-02
3.168	3.211E-01	6.324E-02
3.173	3.213E-01	6.349E-02
3.178	3.215E-01	6.373E-02
3.183	3.217E-01	6.398E-02
3.188	3.219E-01	6.423E-02
3.193	3.221E-01	6.448E-02
3.198	3.223E-01	6.474E-02
3.203	3.226E-01	6.499E-02
3.208	3.228E-01	6.524E-02
3.213	3.230E-01	6.550E-02
3.218	3.232E-01	6.576E-02
3.223	3.234E-01	6.602E-02
3.228	3.236E-01	6.628E-02
3.233	3.238E-01	6.654E-02
3.238	3.240E-01	6.681E-02
3.243	3.242E-01	6.706E-02
3.248	3.245E-01	6.732E-02
3.253	3.247E-01	6.758E-02
3.258	3.249E-01	6.785E-02
3.263	3.251E-01	6.811E-02
3.268	3.253E-01	6.838E-02
3.273	3.255E-01	6.864E-02
3.278	3.258E-01	6.890E-02
3.283	3.260E-01	6.916E-02
3.288	3.262E-01	6.943E-02
3.293	3.264E-01	6.969E-02
3.298	3.266E-01	6.994E-02
3.303	3.268E-01	7.020E-02
3.308	3.271E-01	7.046E-02
3.313	3.273E-01	7.072E-02
3.318	3.275E-01	7.098E-02
3.323	3.277E-01	7.124E-02
3.328	3.279E-01	7.151E-02
3.333	3.282E-01	7.178E-02
3.338	3.284E-01	7.205E-02
3.343	3.286E-01	7.232E-02
3.348	3.288E-01	7.259E-02
3.353	3.291E-01	7.287E-02
3.358	3.293E-01	7.314E-02
3.363	3.295E-01	7.342E-02
3.368	3.297E-01	7.370E-02
3.373	3.300E-01	7.398E-02
3.378	3.302E-01	7.426E-02
3.383	3.304E-01	7.455E-02
3.388	3.306E-01	7.483E-02
3.393	3.309E-01	7.512E-02
3.398	3.311E-01	7.542E-02
3.403	3.313E-01	7.571E-02
3.408	3.316E-01	7.601E-02
3.413	3.318E-01	7.630E-02
3.418	3.320E-01	7.660E-02
3.423	3.323E-01	7.691E-02
3.428	3.325E-01	7.721E-02
3.433	3.327E-01	7.750E-02
3.438	3.330E-01	7.781E-02
3.443	3.332E-01	7.811E-02
3.448	3.334E-01	7.841E-02
3.453	3.337E-01	7.871E-02
3.458	3.339E-01	7.902E-02
3.463	3.341E-01	7.933E-02
3.468	3.344E-01	7.964E-02
3.473	3.346E-01	7.996E-02
3.478	3.348E-01	8.028E-02
3.483	3.351E-01	8.060E-02
3.488	3.353E-01	8.093E-02
3.493	3.356E-01	8.126E-02
3.498	3.358E-01	8.159E-02
3.504	3.360E-01	8.193E-02
3.509	3.363E-01	8.228E-02
3.514	3.365E-01	8.262E-02
3.519	3.368E-01	8.296E-02
3.524	3.370E-01	8.332E-02
3.529	3.373E-01	8.367E-02
3.534	3.375E-01	8.402E-02
3.539	3.377E-01	8.437E-02
3.544	3.380E-01	8.472E-02
3.549	3.382E-01	8.507E-02
3.554	3.385E-01	8.543E-02
3.559	3.387E-01	8.579E-02
3.564	3.390E-01	8.615E-02
3.569	3.392E-01	8.651E-02
3.574	3.395E-01	8.688E-02
3.579	3.397E-01	8.724E-02
3.584	3.400E-01	8.760E-02
3.589	3.402E-01	8.796E-02
3.594	3.405E-01	8.832E-02
3.599	3.407E-01	8.869E-02
3.604	3.410E-01	8.905E-02
3.609	3.412E-01	8.942E-02
3.614	3.415E-01	8.979E-02
3.619	3.417E-01	9.015E-02
3.624	3.420E-01	9.052E-02
3.629	3.422E-01	9.090E-02
3.634	3.425E-01	9.127E-02
3.639	3.428E-01	9.164E-02
3.644	3.430E-01	9.201E-02
3.649	3.433E-01	9.238E-02
3.654	3.435E-01	9.275E-02
3.659	3.438E-01	9.312E-02
3.664	3.440E-01	9.348E-02
3.669	3.443E-01	9.385E-02
3.674	3.446E-01	9.422E-02
3.679	3.448E-01	9.460E-02
3.684	3.451E-01	9.497E-02
3.689	3.453E-01	9.534E-02
3.694	3.456E-01	9.570E-02
3.699	3.459E-01	9.607E-02
3.704	3.461E-01	9.644E-02
3.709	3.464E-01	9.682E-02
3.714	3.467E-01	9.720E-02
3.719	3.469E-01	9.758E-02
3.724	3.472E-01	9.795E-02
3.729	3.475E-01	9.832E-02
3.734	3.477E-01	9.870E-02
3.739	3.480E-01	9.907E-02
3.744	3.483E-01	9.945E-02
3.749	3.485E-01	9.982E-02
3.754	3.488E-01	1.002E-01
3.759	3.491E-01	1.006E-01
3.764	3.493E-01	1.010E-01
3.769	3.496E-01	1.013E-01
3.774	3.499E-01	1.017E-01
3.779	3.501E-01	1.021E-01
3.784	3.504E-01	1.025E-01
3.789	3.507E-01	1.029E-01
3.794	3.510E-01	1.033E-01
3.799	3.512E-01	1.037E-01
3.804	3.515E-01	1.041E-01
3.809	3.518E-01	1.045E-01
3.814	3.521E-01	1.049E-01
3.819	3.523E-01	1.053E-01
3.824	3.526E-01	1.057E-01
3.829	3.529E-01	1.061E-01
3.834	3.532E-01	1.065E-01
3.839	3.534E-01	1.069E-01
3.844	3.537E-01	1.073E-01
3.849	3.540E-01	1.077E-01
3.854	3.543E-01	1.081E-01
3.859	3.546E-01	1.085E-01
3.864	3.548E-01	1.089E-01
3.869	3.551E-01	1.094E-01
3.874	3.554E-01	1.098E-01
3.879	3.557E-01	1.102E-01
3.884	3.560E-01	1.106E-01
3.889	3.562E-01	1.110E-01
3.894	3.565E-01	1.114E-01
3.899	3.568E-01	1.118E-01
3.904	3.571E-01	1.123E-01
3.909	3.574E-01	1.127E-01
3.914	3.577E-01	1.131E-01
3.919	3.579E-01	1.135E-01
3.924	3.582E-01	1.139E-01
3.929	3.585E-01	1.144E-01
3.934	3.588E-01	1.148E-01
3.939	3.591E-01	1.152E-01
3.944	3.594E-01	1.156E-01
3.949	3.597E-01	1.161E-01
3.954	3.600E-01	1.165E-01
3.959	3.602E-01	1.170E-01
3.964	3.605E-01	1.174E-01
3.969	3.608E-01	1.178E-01
3.974	3.611E-01	1.183E-01
3.979	3.614E-01	1.187E-01
3.984	3.617E-01	1.191E-01
3.989	3.620E-01	1.196E-01
3.994	3.623E-01	1.200E-01
3.999	3.626E-01	1.205E-01
4.004	3.629E-01	1.209E-01
4.009	3.632E-01	1.213E-01
4.014	3.635E-01	1.218E-01
4.019	3.638E-01	1.222E-01
4.024	3.640E-01	1.227E-01
4.029	3.643E-01	1.231E-01
4.034	3.646E-01	1.235E-01
4.039	3.649E-01	1.240E-01
4.044	3.652E-01	1.244E-01
4.049	3.655E-01	1.249E-01
4.054	3.658E-01	1.253E-01
4.059	3.661E-01	1.258E-01
4.064	3.664E-01	1.262E-01
4.069	3.667E-01	1.267E-01
4.074	3.670E-01	1.271E-01
4.079	3.673E-01	1.276E-01
4.084	3.676E-01	1.280E-01
4.089	3.679E-01	1.285E-01
4.094	3.682E-01	1.290E-01
4.099	3.685E-01	1.294E-01
4.104	3.688E-01	1.299E-01
4.109	3.692E-01	1.303E-01
4.114	3.695E-01	1.308E-01
4.119	3.698E-01	1.313E-01
4.124	3.701E-01	1.317E-01
4.129	3.704E-01	1.322E-01
4.134	3.707E-01	1.326E-01
4.139	3.710E-01	1.331E-01
4.144	3.713E-01	1.336E-01
4.149	3.716E-01	1.340E-01
4.154	3.719E-01	1.345E-01
4.159	3.722E-01	1.350E-01
4.164	3.725E-01	1.354E-01
4.169	3.728E-01	1.359E-01
4.174	3.732E-01	1.364E-01
4.179	3.735E-01	1.368E-01
4.184	3.738E-01	1.373E-01
4.189	3.741E-01	1.378E-01
4.194	3.744E-01	1.383E-01
4.199	3.747E-01	1.387E-01
4.204	3.750E-01	1.392E-01
4.209	3.753E-01	1.397E-01
4.214	3.757E-01	1.402E-01
4.219	3.760E-01	1.407E-01
4.224	3.763E-01	1.411E-01
4.229	3.766E-01	1.416E-01
4.234	3.769E-01	1.421E-01
4.239	3.772E-01	1.426E-01
4.244	3.776E-01	1.430E-01
4.249	3.779E-01	1.435E-01
4.254	3.782E-01	1.440E-01
4.259	3.785E-01	1.445E-01
4.264	3.788E-01	1.449E-01
4.269	3.792E-01	1.454E-01
4.274	3.795E-01	1.459E-01
4.279	3.798E-01	1.464E-01
4.284	3.801E-01	1.469E-01
4.289	3.804E-01	1.473E-01
4.294	3.808E-01	1.478E-01
4.299	3.811E-01	1.483E-01
4.304	3.814E-01	1.488E-01
4.309	3.817E-01	1.493E-01
4.314	3.821E-01	1.498E-01
4.319	3.824E-01	1.503E-01
4.324	3.827E-01	1.508E-01
4.329	3.830E-01	1.513E-01
4.334	3.834E-01	1.518E-01
4.339	3.837E-01	1.523E-01
4.344	3.840E-01	1.527E-01
4.349	3.844E-01	1.532E-01
4.354	3.847E-01	1.537E-01
4.359	3.850E-01	1.542E-01
4.364	3.854E-01	1.547E-01
4.369	3.857E-01	1.552E-01
4.374	3.860E-01	1.557E-01
4.379	3.863E-01	1.562E-01
4.384	3.867E-01	1.567E-01
4.389	3.870E-01	1.571E-01
4.394	3.873E-01	1.576E-01
4.399	3.877E-01	1.581E-01
4.404	3.880E-01	1.586E-01
4.409	3.884E-01	1.591E-01
4.414	3.887E-01	1.596E-01
4.419	3.890E-01	1.601E-01
4.424	3.894E-01	1.606E-01
4.429	3.897E-01	1.611E-01
4.434	3.900E-01	1.616E-01
4.439	3.904E-01	1.620E-01
4.444	3.907E-01	1.625E-01
4.449	3.911E-01	1.630E-01
4.454	3.914E-01	1.635E-01
4.459	3.917E-01	1.640E-01
4.464	3.921E-01	1.645E-01
4.469	3.924E-01	1.650E-01
4.474	3.928E-01	1.655E-01
4.479	3.931E-01	1.660E-01
4.484	3.934E-01	1.665E-01
4.489	3.938E-01	1.670E-01
4.494	3.941E-01	1.675E-01
4.499	3.945E-01	1.680E-01
4.505	3.948E-01	1.685E-01
4.510	3.952E-01	1.690E-01
4.515	3.955E-01	1.695E-01
4.520	3.958E-01	1.700E-01
4.525	3.962E-01	1.706E-01
4.530	3.965E-01	1.711E-01
4.535	3.969E-01	1.716E-01
4.540	3.972E-01	1.721E-01
4.545	3.976E-01	1.726E-01
4.550	3.979E-01	1.732E-01
4.555	3.983E-01	1.737E-01
4.560	3.986E-01	1.742E-01
4.565	3.990E-01	1.747E-01
4.570	3.993E-01	1.753E-01
4.575	3.997E-01	1.758E-01
4.580	4.000E-01	1.763E-01
4.585	4.004E-01	1.768E-01
4.590	4.007E-01	1.773E-01
4.595	4.011E-01	1.778E-01
4.600	4.014E-01	1.784E-01
4.605	4.018E-01	1.788E-01
4.610	4.022E-01	1.793E-01
4.615	4.025E-01	1.798E-01
4.620	4.029E-01	1.803E-01
4.625	4.032E-01	1.808E-01
4.630	4.036E-01	1.813E-01
4.635	4.039E-01	1.818E-01
4.640	4.043E-01	1.824E-01
4.645	4.046E-01	1.829E-01
4.650	4.050E-01	1.834E-01
4.655	4.054E-01	1.839E-01
4.660	4.057E-01	1.844E-01
4.665	4.061E-01	1.849E-01
4.670	4.064E-01	1.855E-01
4.675	4.068E-01	1.860E-01
4.680	4.072E-01	1.865E-01
4.685	4.075E-01	1.870E-01
4.690	4.079E-01	1.875E-01
4.695	4.083E-01	1.880E-01
4.700	4.086E-01	1.886E-01
4.705	4.090E-01	1.891E-01
4.710	4.093E-01	1.896E-01
4.715	4.097E-01	1.901E-01
4.720	4.101E-01	1.907E-01
4.725	4.104E-01	1.912E-01
4.730	4.108E-01	1.917E-01
4.735	4.112E-01	1.923E-01
4.740	4.115E-01	1.928E-01
4.745	4.119E-01	1.933E-01
4.750	4.123E-01	1.938E-01
4.755	4.126E-01	1.944E-01
4.760	4.130E-01	1.949E-01
4.765	4.134E-01	1.954E-01
4.770	4.137E-01	1.960E-01
4.775	4.141E-01	1.965E-01
4.780	4.145E-01	1.971E-01
4.785	4.149E-01	1.976E-01
4.790	4.152E-01	1.981E-01
4.795	4.156E-01	1.987E-01
4.800	4.160E-01	1.992E-01
4.805	4.164E-01	1.998E-01
4.810	4.167E-01	2.003E-01
4.815	4.171E-01	2.008E-01
4.820	4.175E-01	2.014E-01
4.825	4.179E-01	2.019E-01
4.830	4.182E-01	2.025E-01
4.835	4.186E-01	2.030E-01
4.840	4.190E-01	2.036E-01
4.845	4.194E-01	2.041E-01
4.850	4.197E-01	2.047E-01
4.855	4.201E-01	2.052E-01
4.860	4.205E-01	2.058E-01
4.865	4.209E-01	2.064E-01
4.870	4.213E-01	2.069E-01
4.875	4.216E-01	2.075E-01
4.880	4.220E-01	2.081E-01
4.885	4.224E-01	2.087E-01
4.890	4.228E-01	2.092E-01
4.895	4.232E-01	2.098E-01
4.900	4.236E-01	2.103E-01
4.905	4.239E-01	2.109E-01
4.910	4.243E-01	2.115E-01
4.915	4.247E-01	2.120E-01
4.920	4.251E-01	2.126E-01
4.925	4.255E-01	2.131E-01
4.930	4.259E-01	2.137E-01
4.935	4.263E-01	2.143E-01
4.940	4.266E-01	2.148E-01
4.945	4.270E-01	2.154E-01
4.950	4.274E-01	2.159E-01
4.955	4.278E-01	2.165E-01
4.960	4.282E-01	2.170E-01
4.965	4.286E-01	2.176E-01
4.970	4.290E-01	2.182E-01
4.975	4.294E-01	2.187E-01
4.980	4.298E-01	2.193E-01
4.985	4.302E-01	2.199E-01
4.990	4.306E-01	2.205E-01
4.995	4.309E-01	2.210E-01
5.000	4.313E-01	2.216E-01
