# Supplementary material for: Self-sustained frictional cooling in active matter
Source: Nat Commun. 2025 Aug 6;16:7235. doi: 10.1038/s41467-025-62626-9 (PMC12328619; doi:10.1038/s41467-025-62626-9)
Supplement: Supplementary file 8 — Source Data [file 41467_2025_62626_MOESM8_ESM.zip › Figure_S3ab_Stokes_friction.txt]

# Columns: Time	Center of mass	⟨Ekin(t)⟩/Ekin(0)
0.000	0.000E+00	1.000E+00
0.005	2.505E-03	9.985E-01
0.010	5.005E-03	9.939E-01
0.015	7.510E-03	9.860E-01
0.020	1.001E-02	9.746E-01
0.025	1.251E-02	9.595E-01
0.030	1.501E-02	9.407E-01
0.035	1.752E-02	9.182E-01
0.040	2.002E-02	8.921E-01
0.045	2.252E-02	8.627E-01
0.050	2.502E-02	8.303E-01
0.055	2.753E-02	7.954E-01
0.060	3.003E-02	7.587E-01
0.065	3.253E-02	7.209E-01
0.070	3.503E-02	6.832E-01
0.075	3.753E-02	6.463E-01
0.080	4.003E-02	6.115E-01
0.085	4.253E-02	5.797E-01
0.090	4.503E-02	5.521E-01
0.095	4.754E-02	5.295E-01
0.100	5.003E-02	5.129E-01
0.105	5.254E-02	5.027E-01
0.110	5.504E-02	4.993E-01
0.115	5.754E-02	5.026E-01
0.120	6.004E-02	5.125E-01
0.125	6.254E-02	5.285E-01
0.130	6.504E-02	5.497E-01
0.135	6.754E-02	5.754E-01
0.140	7.004E-02	6.045E-01
0.145	7.254E-02	6.359E-01
0.150	7.503E-02	6.684E-01
0.155	7.754E-02	7.012E-01
0.160	8.003E-02	7.331E-01
0.165	8.253E-02	7.635E-01
0.170	8.503E-02	7.916E-01
0.175	8.753E-02	8.168E-01
0.180	9.003E-02	8.388E-01
0.185	9.253E-02	8.574E-01
0.190	9.502E-02	8.723E-01
0.195	9.753E-02	8.836E-01
0.200	1.000E-01	8.914E-01
0.205	1.025E-01	8.958E-01
0.210	1.050E-01	8.971E-01
0.215	1.075E-01	8.953E-01
0.220	1.100E-01	8.909E-01
0.225	1.125E-01	8.841E-01
0.230	1.150E-01	8.761E-01
0.235	1.175E-01	8.680E-01
0.240	1.200E-01	8.600E-01
0.245	1.225E-01	8.522E-01
0.250	1.250E-01	8.446E-01
0.255	1.275E-01	8.370E-01
0.260	1.300E-01	8.296E-01
0.265	1.325E-01	8.223E-01
0.270	1.350E-01	8.151E-01
0.275	1.375E-01	8.080E-01
0.280	1.399E-01	8.011E-01
0.285	1.424E-01	7.942E-01
0.290	1.449E-01	7.874E-01
0.295	1.474E-01	7.807E-01
0.300	1.499E-01	7.742E-01
0.305	1.524E-01	7.678E-01
0.310	1.549E-01	7.614E-01
0.315	1.574E-01	7.552E-01
0.320	1.599E-01	7.491E-01
0.325	1.624E-01	7.431E-01
0.330	1.649E-01	7.372E-01
0.335	1.673E-01	7.315E-01
0.340	1.698E-01	7.258E-01
0.345	1.723E-01	7.202E-01
0.350	1.748E-01	7.147E-01
0.355	1.773E-01	7.094E-01
0.360	1.798E-01	7.041E-01
0.365	1.823E-01	6.989E-01
0.370	1.848E-01	6.938E-01
0.375	1.872E-01	6.888E-01
0.380	1.897E-01	6.838E-01
0.385	1.922E-01	6.790E-01
0.390	1.947E-01	6.743E-01
0.395	1.972E-01	6.696E-01
0.400	1.997E-01	6.651E-01
0.405	2.021E-01	6.606E-01
0.410	2.046E-01	6.562E-01
0.415	2.071E-01	6.519E-01
0.420	2.096E-01	6.478E-01
0.425	2.121E-01	6.437E-01
0.430	2.145E-01	6.396E-01
0.435	2.170E-01	6.357E-01
0.440	2.195E-01	6.318E-01
0.445	2.220E-01	6.280E-01
0.450	2.245E-01	6.243E-01
0.455	2.269E-01	6.207E-01
0.460	2.294E-01	6.171E-01
0.465	2.319E-01	6.136E-01
0.470	2.344E-01	6.102E-01
0.475	2.368E-01	6.068E-01
0.480	2.393E-01	6.035E-01
0.485	2.418E-01	6.004E-01
0.490	2.443E-01	5.972E-01
0.495	2.467E-01	5.942E-01
0.501	2.492E-01	5.912E-01
0.506	2.517E-01	5.882E-01
0.511	2.541E-01	5.854E-01
0.516	2.566E-01	5.825E-01
0.521	2.591E-01	5.798E-01
0.526	2.616E-01	5.771E-01
0.531	2.640E-01	5.745E-01
0.536	2.665E-01	5.720E-01
0.541	2.690E-01	5.695E-01
0.546	2.714E-01	5.671E-01
0.551	2.739E-01	5.648E-01
0.556	2.764E-01	5.625E-01
0.561	2.788E-01	5.602E-01
0.566	2.813E-01	5.580E-01
0.571	2.838E-01	5.559E-01
0.576	2.862E-01	5.538E-01
0.581	2.887E-01	5.518E-01
0.586	2.912E-01	5.498E-01
0.591	2.936E-01	5.478E-01
0.596	2.961E-01	5.460E-01
0.601	2.985E-01	5.441E-01
0.606	3.010E-01	5.424E-01
0.611	3.035E-01	5.406E-01
0.616	3.059E-01	5.390E-01
0.621	3.084E-01	5.373E-01
0.626	3.108E-01	5.358E-01
0.631	3.133E-01	5.343E-01
0.636	3.158E-01	5.328E-01
0.641	3.182E-01	5.314E-01
0.646	3.207E-01	5.300E-01
0.651	3.231E-01	5.287E-01
0.656	3.256E-01	5.274E-01
0.661	3.280E-01	5.262E-01
0.666	3.305E-01	5.250E-01
0.671	3.329E-01	5.239E-01
0.676	3.354E-01	5.228E-01
0.681	3.378E-01	5.217E-01
0.686	3.403E-01	5.207E-01
0.691	3.427E-01	5.198E-01
0.696	3.452E-01	5.188E-01
0.701	3.476E-01	5.180E-01
0.706	3.501E-01	5.172E-01
0.711	3.525E-01	5.164E-01
0.716	3.550E-01	5.157E-01
0.721	3.574E-01	5.150E-01
0.726	3.598E-01	5.144E-01
0.731	3.623E-01	5.138E-01
0.736	3.647E-01	5.132E-01
0.741	3.672E-01	5.127E-01
0.746	3.696E-01	5.122E-01
0.751	3.720E-01	5.118E-01
0.756	3.745E-01	5.113E-01
0.761	3.769E-01	5.110E-01
0.766	3.794E-01	5.106E-01
0.771	3.818E-01	5.103E-01
0.776	3.842E-01	5.100E-01
0.781	3.867E-01	5.098E-01
0.786	3.891E-01	5.096E-01
0.791	3.915E-01	5.094E-01
0.796	3.940E-01	5.092E-01
0.801	3.964E-01	5.091E-01
0.806	3.988E-01	5.090E-01
0.811	4.013E-01	5.089E-01
0.816	4.037E-01	5.088E-01
0.821	4.061E-01	5.087E-01
0.826	4.086E-01	5.087E-01
0.831	4.110E-01	5.087E-01
0.836	4.134E-01	5.087E-01
0.841	4.158E-01	5.088E-01
0.846	4.183E-01	5.089E-01
0.851	4.207E-01	5.090E-01
0.856	4.231E-01	5.091E-01
0.861	4.255E-01	5.093E-01
0.866	4.280E-01	5.095E-01
0.871	4.304E-01	5.097E-01
0.876	4.328E-01	5.100E-01
0.881	4.352E-01	5.103E-01
0.886	4.377E-01	5.106E-01
0.891	4.401E-01	5.109E-01
0.896	4.425E-01	5.113E-01
0.901	4.449E-01	5.116E-01
0.906	4.473E-01	5.120E-01
0.911	4.497E-01	5.124E-01
0.916	4.521E-01	5.129E-01
0.921	4.546E-01	5.133E-01
0.926	4.570E-01	5.138E-01
0.931	4.594E-01	5.143E-01
0.936	4.618E-01	5.148E-01
0.941	4.642E-01	5.153E-01
0.946	4.666E-01	5.159E-01
0.951	4.690E-01	5.165E-01
0.956	4.714E-01	5.171E-01
0.961	4.738E-01	5.177E-01
0.966	4.762E-01	5.183E-01
0.971	4.786E-01	5.189E-01
0.976	4.810E-01	5.196E-01
0.981	4.834E-01	5.203E-01
0.986	4.858E-01	5.209E-01
0.991	4.882E-01	5.216E-01
0.996	4.906E-01	5.223E-01
1.001	4.930E-01	5.230E-01
1.006	4.954E-01	5.237E-01
1.011	4.978E-01	5.244E-01
1.016	5.002E-01	5.251E-01
1.021	5.026E-01	5.259E-01
1.026	5.050E-01	5.266E-01
1.031	5.074E-01	5.274E-01
1.036	5.098E-01	5.281E-01
1.041	5.122E-01	5.289E-01
1.046	5.146E-01	5.297E-01
1.051	5.170E-01	5.305E-01
1.056	5.194E-01	5.312E-01
1.061	5.217E-01	5.320E-01
1.066	5.241E-01	5.328E-01
1.071	5.265E-01	5.336E-01
1.076	5.289E-01	5.345E-01
1.081	5.313E-01	5.353E-01
1.086	5.337E-01	5.361E-01
1.091	5.360E-01	5.369E-01
1.096	5.384E-01	5.377E-01
1.101	5.408E-01	5.386E-01
1.106	5.432E-01	5.394E-01
1.111	5.456E-01	5.402E-01
1.116	5.479E-01	5.410E-01
1.121	5.503E-01	5.417E-01
1.126	5.527E-01	5.425E-01
1.131	5.551E-01	5.433E-01
1.136	5.574E-01	5.440E-01
1.141	5.598E-01	5.448E-01
1.146	5.622E-01	5.455E-01
1.151	5.646E-01	5.462E-01
1.156	5.669E-01	5.469E-01
1.161	5.693E-01	5.476E-01
1.166	5.717E-01	5.483E-01
1.171	5.740E-01	5.489E-01
1.176	5.764E-01	5.496E-01
1.181	5.788E-01	5.502E-01
1.186	5.811E-01	5.509E-01
1.191	5.835E-01	5.515E-01
1.196	5.859E-01	5.522E-01
1.201	5.882E-01	5.528E-01
1.206	5.906E-01	5.534E-01
1.211	5.929E-01	5.540E-01
1.216	5.953E-01	5.545E-01
1.221	5.977E-01	5.551E-01
1.226	6.000E-01	5.556E-01
1.231	6.024E-01	5.562E-01
1.236	6.047E-01	5.567E-01
1.241	6.071E-01	5.572E-01
1.246	6.094E-01	5.576E-01
1.251	6.118E-01	5.581E-01
1.256	6.141E-01	5.586E-01
1.261	6.165E-01	5.590E-01
1.266	6.188E-01	5.595E-01
1.271	6.212E-01	5.599E-01
1.276	6.235E-01	5.603E-01
1.281	6.259E-01	5.608E-01
1.286	6.282E-01	5.612E-01
1.291	6.306E-01	5.616E-01
1.296	6.329E-01	5.621E-01
1.301	6.353E-01	5.625E-01
1.306	6.376E-01	5.630E-01
1.311	6.399E-01	5.634E-01
1.316	6.423E-01	5.639E-01
1.321	6.446E-01	5.643E-01
1.326	6.470E-01	5.647E-01
1.331	6.493E-01	5.652E-01
1.336	6.516E-01	5.656E-01
1.341	6.540E-01	5.660E-01
1.346	6.563E-01	5.664E-01
1.351	6.586E-01	5.668E-01
1.356	6.610E-01	5.671E-01
1.361	6.633E-01	5.675E-01
1.366	6.656E-01	5.679E-01
1.371	6.680E-01	5.682E-01
1.376	6.703E-01	5.685E-01
1.381	6.726E-01	5.688E-01
1.386	6.749E-01	5.691E-01
1.391	6.773E-01	5.693E-01
1.396	6.796E-01	5.696E-01
1.401	6.819E-01	5.698E-01
1.406	6.842E-01	5.700E-01
1.411	6.866E-01	5.703E-01
1.416	6.889E-01	5.705E-01
1.421	6.912E-01	5.707E-01
1.426	6.935E-01	5.708E-01
1.431	6.958E-01	5.710E-01
1.436	6.981E-01	5.712E-01
1.441	7.005E-01	5.714E-01
1.446	7.028E-01	5.717E-01
1.451	7.051E-01	5.719E-01
1.456	7.074E-01	5.721E-01
1.461	7.097E-01	5.723E-01
1.466	7.120E-01	5.724E-01
1.471	7.143E-01	5.726E-01
1.476	7.166E-01	5.728E-01
1.481	7.189E-01	5.729E-01
1.486	7.212E-01	5.731E-01
1.491	7.235E-01	5.732E-01
1.496	7.258E-01	5.734E-01
1.502	7.281E-01	5.735E-01
1.507	7.304E-01	5.736E-01
1.512	7.327E-01	5.737E-01
1.517	7.350E-01	5.737E-01
1.522	7.373E-01	5.738E-01
1.527	7.396E-01	5.738E-01
1.532	7.419E-01	5.738E-01
1.537	7.442E-01	5.738E-01
1.542	7.465E-01	5.738E-01
1.547	7.488E-01	5.737E-01
1.552	7.511E-01	5.735E-01
1.557	7.534E-01	5.734E-01
1.562	7.557E-01	5.732E-01
1.567	7.580E-01	5.730E-01
1.572	7.602E-01	5.728E-01
1.577	7.625E-01	5.725E-01
1.582	7.648E-01	5.722E-01
1.587	7.671E-01	5.720E-01
1.592	7.694E-01	5.717E-01
1.597	7.717E-01	5.714E-01
1.602	7.739E-01	5.711E-01
1.607	7.762E-01	5.708E-01
1.612	7.785E-01	5.705E-01
1.617	7.808E-01	5.702E-01
1.622	7.830E-01	5.700E-01
1.627	7.853E-01	5.698E-01
1.632	7.876E-01	5.697E-01
1.637	7.899E-01	5.695E-01
1.642	7.921E-01	5.694E-01
1.647	7.944E-01	5.693E-01
1.652	7.967E-01	5.693E-01
1.657	7.989E-01	5.693E-01
1.662	8.012E-01	5.694E-01
1.667	8.035E-01	5.694E-01
1.672	8.057E-01	5.696E-01
1.677	8.080E-01	5.697E-01
1.682	8.103E-01	5.699E-01
1.687	8.125E-01	5.700E-01
1.692	8.148E-01	5.702E-01
1.697	8.170E-01	5.703E-01
1.702	8.193E-01	5.704E-01
1.707	8.216E-01	5.705E-01
1.712	8.238E-01	5.706E-01
1.717	8.261E-01	5.706E-01
1.722	8.283E-01	5.706E-01
1.727	8.306E-01	5.707E-01
1.732	8.328E-01	5.707E-01
1.737	8.351E-01	5.706E-01
1.742	8.373E-01	5.706E-01
1.747	8.396E-01	5.705E-01
1.752	8.418E-01	5.704E-01
1.757	8.441E-01	5.703E-01
1.762	8.463E-01	5.702E-01
1.767	8.486E-01	5.701E-01
1.772	8.508E-01	5.699E-01
1.777	8.531E-01	5.698E-01
1.782	8.553E-01	5.697E-01
1.787	8.575E-01	5.696E-01
1.792	8.598E-01	5.695E-01
1.797	8.620E-01	5.695E-01
1.802	8.643E-01	5.694E-01
1.807	8.665E-01	5.694E-01
1.812	8.687E-01	5.693E-01
1.817	8.710E-01	5.693E-01
1.822	8.732E-01	5.693E-01
1.827	8.754E-01	5.693E-01
1.832	8.777E-01	5.693E-01
1.837	8.799E-01	5.692E-01
1.842	8.821E-01	5.692E-01
1.847	8.844E-01	5.692E-01
1.852	8.866E-01	5.692E-01
1.857	8.888E-01	5.692E-01
1.862	8.911E-01	5.692E-01
1.867	8.933E-01	5.692E-01
1.872	8.955E-01	5.692E-01
1.877	8.977E-01	5.692E-01
1.882	9.000E-01	5.692E-01
1.887	9.022E-01	5.692E-01
1.892	9.044E-01	5.693E-01
1.897	9.066E-01	5.693E-01
1.902	9.088E-01	5.694E-01
1.907	9.110E-01	5.695E-01
1.912	9.133E-01	5.695E-01
1.917	9.155E-01	5.696E-01
1.922	9.177E-01	5.697E-01
1.927	9.199E-01	5.699E-01
1.932	9.221E-01	5.700E-01
1.937	9.243E-01	5.701E-01
1.942	9.265E-01	5.702E-01
1.947	9.287E-01	5.703E-01
1.952	9.310E-01	5.704E-01
1.957	9.332E-01	5.705E-01
1.962	9.354E-01	5.706E-01
1.967	9.376E-01	5.707E-01
1.972	9.398E-01	5.709E-01
1.977	9.420E-01	5.709E-01
1.982	9.442E-01	5.710E-01
1.987	9.464E-01	5.711E-01
1.992	9.486E-01	5.712E-01
1.997	9.508E-01	5.712E-01
2.002	9.530E-01	5.713E-01
2.007	9.552E-01	5.713E-01
2.012	9.574E-01	5.713E-01
2.017	9.596E-01	5.713E-01
2.022	9.618E-01	5.713E-01
2.027	9.640E-01	5.713E-01
2.032	9.662E-01	5.713E-01
2.037	9.683E-01	5.712E-01
2.042	9.705E-01	5.712E-01
2.047	9.727E-01	5.711E-01
2.052	9.749E-01	5.711E-01
2.057	9.771E-01	5.710E-01
2.062	9.793E-01	5.709E-01
2.067	9.815E-01	5.709E-01
2.072	9.836E-01	5.708E-01
2.077	9.858E-01	5.707E-01
2.082	9.880E-01	5.707E-01
2.087	9.902E-01	5.707E-01
2.092	9.924E-01	5.706E-01
2.097	9.945E-01	5.706E-01
2.102	9.967E-01	5.706E-01
2.107	9.989E-01	5.706E-01
2.112	1.001E+00	5.707E-01
2.117	1.003E+00	5.707E-01
2.122	1.005E+00	5.708E-01
2.127	1.008E+00	5.709E-01
2.132	1.010E+00	5.711E-01
2.137	1.012E+00	5.712E-01
2.142	1.014E+00	5.714E-01
2.147	1.016E+00	5.716E-01
2.152	1.018E+00	5.718E-01
2.157	1.021E+00	5.720E-01
2.162	1.023E+00	5.722E-01
2.167	1.025E+00	5.724E-01
2.172	1.027E+00	5.727E-01
2.177	1.029E+00	5.729E-01
2.182	1.031E+00	5.732E-01
2.187	1.034E+00	5.735E-01
2.192	1.036E+00	5.739E-01
2.197	1.038E+00	5.742E-01
2.202	1.040E+00	5.745E-01
2.207	1.042E+00	5.748E-01
2.212	1.044E+00	5.751E-01
2.217	1.046E+00	5.755E-01
2.222	1.049E+00	5.758E-01
2.227	1.051E+00	5.761E-01
2.232	1.053E+00	5.764E-01
2.237	1.055E+00	5.767E-01
2.242	1.057E+00	5.771E-01
2.247	1.059E+00	5.774E-01
2.252	1.062E+00	5.777E-01
2.257	1.064E+00	5.780E-01
2.262	1.066E+00	5.783E-01
2.267	1.068E+00	5.786E-01
2.272	1.070E+00	5.788E-01
2.277	1.072E+00	5.791E-01
2.282	1.074E+00	5.793E-01
2.287	1.077E+00	5.796E-01
2.292	1.079E+00	5.798E-01
2.297	1.081E+00	5.800E-01
2.302	1.083E+00	5.801E-01
2.307	1.085E+00	5.803E-01
2.312	1.087E+00	5.804E-01
2.317	1.089E+00	5.805E-01
2.322	1.091E+00	5.806E-01
2.327	1.094E+00	5.807E-01
2.332	1.096E+00	5.808E-01
2.337	1.098E+00	5.809E-01
2.342	1.100E+00	5.810E-01
2.347	1.102E+00	5.811E-01
2.352	1.104E+00	5.812E-01
2.357	1.106E+00	5.813E-01
2.362	1.108E+00	5.814E-01
2.367	1.111E+00	5.815E-01
2.372	1.113E+00	5.816E-01
2.377	1.115E+00	5.817E-01
2.382	1.117E+00	5.818E-01
2.387	1.119E+00	5.819E-01
2.392	1.121E+00	5.820E-01
2.397	1.123E+00	5.821E-01
2.402	1.125E+00	5.822E-01
2.407	1.128E+00	5.823E-01
2.412	1.130E+00	5.824E-01
2.417	1.132E+00	5.825E-01
2.422	1.134E+00	5.827E-01
2.427	1.136E+00	5.828E-01
2.432	1.138E+00	5.830E-01
2.437	1.140E+00	5.832E-01
2.442	1.142E+00	5.833E-01
2.447	1.144E+00	5.835E-01
2.452	1.147E+00	5.837E-01
2.457	1.149E+00	5.839E-01
2.462	1.151E+00	5.842E-01
2.467	1.153E+00	5.844E-01
2.472	1.155E+00	5.846E-01
2.477	1.157E+00	5.848E-01
2.482	1.159E+00	5.851E-01
2.487	1.161E+00	5.854E-01
2.492	1.163E+00	5.856E-01
2.497	1.165E+00	5.859E-01
2.503	1.168E+00	5.862E-01
2.508	1.170E+00	5.865E-01
2.513	1.172E+00	5.867E-01
2.518	1.174E+00	5.870E-01
2.523	1.176E+00	5.872E-01
2.528	1.178E+00	5.875E-01
2.533	1.180E+00	5.878E-01
2.538	1.182E+00	5.881E-01
2.543	1.184E+00	5.883E-01
2.548	1.186E+00	5.886E-01
2.553	1.188E+00	5.889E-01
2.558	1.191E+00	5.892E-01
2.563	1.193E+00	5.895E-01
2.568	1.195E+00	5.898E-01
2.573	1.197E+00	5.901E-01
2.578	1.199E+00	5.905E-01
2.583	1.201E+00	5.908E-01
2.588	1.203E+00	5.911E-01
2.593	1.205E+00	5.915E-01
2.598	1.207E+00	5.918E-01
2.603	1.209E+00	5.922E-01
2.608	1.211E+00	5.926E-01
2.613	1.213E+00	5.930E-01
2.618	1.215E+00	5.934E-01
2.623	1.218E+00	5.937E-01
2.628	1.220E+00	5.941E-01
2.633	1.222E+00	5.945E-01
2.638	1.224E+00	5.949E-01
2.643	1.226E+00	5.952E-01
2.648	1.228E+00	5.956E-01
2.653	1.230E+00	5.959E-01
2.658	1.232E+00	5.962E-01
2.663	1.234E+00	5.966E-01
2.668	1.236E+00	5.968E-01
2.673	1.238E+00	5.971E-01
2.678	1.240E+00	5.974E-01
2.683	1.242E+00	5.976E-01
2.688	1.244E+00	5.979E-01
2.693	1.246E+00	5.981E-01
2.698	1.248E+00	5.982E-01
2.703	1.251E+00	5.984E-01
2.708	1.253E+00	5.986E-01
2.713	1.255E+00	5.987E-01
2.718	1.257E+00	5.989E-01
2.723	1.259E+00	5.990E-01
2.728	1.261E+00	5.992E-01
2.733	1.263E+00	5.994E-01
2.738	1.265E+00	5.996E-01
2.743	1.267E+00	5.998E-01
2.748	1.269E+00	6.000E-01
2.753	1.271E+00	6.003E-01
2.758	1.273E+00	6.005E-01
2.763	1.275E+00	6.008E-01
2.768	1.277E+00	6.010E-01
2.773	1.279E+00	6.013E-01
2.778	1.281E+00	6.016E-01
2.783	1.283E+00	6.019E-01
2.788	1.285E+00	6.022E-01
2.793	1.287E+00	6.025E-01
2.798	1.289E+00	6.028E-01
2.803	1.291E+00	6.032E-01
2.808	1.293E+00	6.035E-01
2.813	1.296E+00	6.039E-01
2.818	1.298E+00	6.042E-01
2.823	1.300E+00	6.046E-01
2.828	1.302E+00	6.049E-01
2.833	1.304E+00	6.053E-01
2.838	1.306E+00	6.056E-01
2.843	1.308E+00	6.059E-01
2.848	1.310E+00	6.063E-01
2.853	1.312E+00	6.066E-01
2.858	1.314E+00	6.069E-01
2.863	1.316E+00	6.073E-01
2.868	1.318E+00	6.076E-01
2.873	1.320E+00	6.080E-01
2.878	1.322E+00	6.083E-01
2.883	1.324E+00	6.086E-01
2.888	1.326E+00	6.090E-01
2.893	1.328E+00	6.093E-01
2.898	1.330E+00	6.096E-01
2.903	1.332E+00	6.100E-01
2.908	1.334E+00	6.103E-01
2.913	1.336E+00	6.107E-01
2.918	1.338E+00	6.111E-01
2.923	1.340E+00	6.114E-01
2.928	1.342E+00	6.118E-01
2.933	1.344E+00	6.122E-01
2.938	1.346E+00	6.126E-01
2.943	1.348E+00	6.130E-01
2.948	1.350E+00	6.134E-01
2.953	1.352E+00	6.138E-01
2.958	1.354E+00	6.142E-01
2.963	1.356E+00	6.146E-01
2.968	1.358E+00	6.150E-01
2.973	1.360E+00	6.155E-01
2.978	1.362E+00	6.159E-01
2.983	1.364E+00	6.163E-01
2.988	1.366E+00	6.167E-01
2.993	1.368E+00	6.171E-01
2.998	1.370E+00	6.174E-01
3.003	1.372E+00	6.178E-01
3.008	1.374E+00	6.182E-01
3.013	1.376E+00	6.185E-01
3.018	1.378E+00	6.188E-01
3.023	1.380E+00	6.191E-01
3.028	1.382E+00	6.194E-01
3.033	1.384E+00	6.197E-01
3.038	1.386E+00	6.199E-01
3.043	1.388E+00	6.202E-01
3.048	1.390E+00	6.204E-01
3.053	1.392E+00	6.207E-01
3.058	1.394E+00	6.209E-01
3.063	1.396E+00	6.212E-01
3.068	1.398E+00	6.214E-01
3.073	1.400E+00	6.216E-01
3.078	1.402E+00	6.219E-01
3.083	1.404E+00	6.221E-01
3.088	1.406E+00	6.224E-01
3.093	1.408E+00	6.226E-01
3.098	1.410E+00	6.229E-01
3.103	1.412E+00	6.232E-01
3.108	1.414E+00	6.235E-01
3.113	1.416E+00	6.237E-01
3.118	1.418E+00	6.240E-01
3.123	1.420E+00	6.243E-01
3.128	1.422E+00	6.246E-01
3.133	1.424E+00	6.250E-01
3.138	1.426E+00	6.253E-01
3.143	1.428E+00	6.257E-01
3.148	1.430E+00	6.260E-01
3.153	1.432E+00	6.264E-01
3.158	1.434E+00	6.267E-01
3.163	1.436E+00	6.271E-01
3.168	1.438E+00	6.274E-01
3.173	1.440E+00	6.278E-01
3.178	1.441E+00	6.281E-01
3.183	1.443E+00	6.285E-01
3.188	1.445E+00	6.288E-01
3.193	1.447E+00	6.292E-01
3.198	1.449E+00	6.296E-01
3.203	1.451E+00	6.301E-01
3.208	1.453E+00	6.305E-01
3.213	1.455E+00	6.309E-01
3.218	1.457E+00	6.314E-01
3.223	1.459E+00	6.319E-01
3.228	1.461E+00	6.323E-01
3.233	1.463E+00	6.328E-01
3.238	1.465E+00	6.333E-01
3.243	1.467E+00	6.338E-01
3.248	1.469E+00	6.342E-01
3.253	1.471E+00	6.347E-01
3.258	1.473E+00	6.351E-01
3.263	1.475E+00	6.356E-01
3.268	1.477E+00	6.360E-01
3.273	1.479E+00	6.364E-01
3.278	1.481E+00	6.368E-01
3.283	1.483E+00	6.372E-01
3.288	1.485E+00	6.376E-01
3.293	1.486E+00	6.380E-01
3.298	1.488E+00	6.383E-01
3.303	1.490E+00	6.387E-01
3.308	1.492E+00	6.390E-01
3.313	1.494E+00	6.393E-01
3.318	1.496E+00	6.396E-01
3.323	1.498E+00	6.399E-01
3.328	1.500E+00	6.402E-01
3.333	1.502E+00	6.405E-01
3.338	1.504E+00	6.407E-01
3.343	1.506E+00	6.410E-01
3.348	1.508E+00	6.412E-01
3.353	1.510E+00	6.415E-01
3.358	1.512E+00	6.417E-01
3.363	1.514E+00	6.419E-01
3.368	1.516E+00	6.421E-01
3.373	1.518E+00	6.424E-01
3.378	1.519E+00	6.426E-01
3.383	1.521E+00	6.428E-01
3.388	1.523E+00	6.429E-01
3.393	1.525E+00	6.431E-01
3.398	1.527E+00	6.433E-01
3.403	1.529E+00	6.435E-01
3.408	1.531E+00	6.437E-01
3.413	1.533E+00	6.439E-01
3.418	1.535E+00	6.441E-01
3.423	1.537E+00	6.444E-01
3.428	1.539E+00	6.446E-01
3.433	1.541E+00	6.448E-01
3.438	1.543E+00	6.451E-01
3.443	1.544E+00	6.453E-01
3.448	1.546E+00	6.456E-01
3.453	1.548E+00	6.459E-01
3.458	1.550E+00	6.462E-01
3.463	1.552E+00	6.465E-01
3.468	1.554E+00	6.469E-01
3.473	1.556E+00	6.473E-01
3.478	1.558E+00	6.476E-01
3.483	1.560E+00	6.480E-01
3.488	1.562E+00	6.484E-01
3.493	1.564E+00	6.488E-01
3.498	1.566E+00	6.492E-01
3.504	1.567E+00	6.497E-01
3.509	1.569E+00	6.501E-01
3.514	1.571E+00	6.505E-01
3.519	1.573E+00	6.510E-01
3.524	1.575E+00	6.514E-01
3.529	1.577E+00	6.518E-01
3.534	1.579E+00	6.523E-01
3.539	1.581E+00	6.527E-01
3.544	1.583E+00	6.531E-01
3.549	1.585E+00	6.534E-01
3.554	1.587E+00	6.538E-01
3.559	1.588E+00	6.542E-01
3.564	1.590E+00	6.545E-01
3.569	1.592E+00	6.548E-01
3.574	1.594E+00	6.551E-01
3.579	1.596E+00	6.554E-01
3.584	1.598E+00	6.557E-01
3.589	1.600E+00	6.560E-01
3.594	1.602E+00	6.563E-01
3.599	1.604E+00	6.565E-01
3.604	1.606E+00	6.568E-01
3.609	1.607E+00	6.570E-01
3.614	1.609E+00	6.572E-01
3.619	1.611E+00	6.575E-01
3.624	1.613E+00	6.577E-01
3.629	1.615E+00	6.580E-01
3.634	1.617E+00	6.582E-01
3.639	1.619E+00	6.585E-01
3.644	1.621E+00	6.588E-01
3.649	1.623E+00	6.591E-01
3.654	1.624E+00	6.595E-01
3.659	1.626E+00	6.598E-01
3.664	1.628E+00	6.601E-01
3.669	1.630E+00	6.605E-01
3.674	1.632E+00	6.608E-01
3.679	1.634E+00	6.612E-01
3.684	1.636E+00	6.615E-01
3.689	1.638E+00	6.619E-01
3.694	1.639E+00	6.623E-01
3.699	1.641E+00	6.627E-01
3.704	1.643E+00	6.631E-01
3.709	1.645E+00	6.635E-01
3.714	1.647E+00	6.639E-01
3.719	1.649E+00	6.643E-01
3.724	1.651E+00	6.648E-01
3.729	1.653E+00	6.652E-01
3.734	1.654E+00	6.656E-01
3.739	1.656E+00	6.660E-01
3.744	1.658E+00	6.664E-01
3.749	1.660E+00	6.667E-01
3.754	1.662E+00	6.671E-01
3.759	1.664E+00	6.675E-01
3.764	1.666E+00	6.678E-01
3.769	1.668E+00	6.681E-01
3.774	1.669E+00	6.684E-01
3.779	1.671E+00	6.687E-01
3.784	1.673E+00	6.691E-01
3.789	1.675E+00	6.694E-01
3.794	1.677E+00	6.697E-01
3.799	1.679E+00	6.700E-01
3.804	1.681E+00	6.703E-01
3.809	1.682E+00	6.706E-01
3.814	1.684E+00	6.710E-01
3.819	1.686E+00	6.713E-01
3.824	1.688E+00	6.716E-01
3.829	1.690E+00	6.720E-01
3.834	1.692E+00	6.723E-01
3.839	1.694E+00	6.727E-01
3.844	1.695E+00	6.731E-01
3.849	1.697E+00	6.734E-01
3.854	1.699E+00	6.738E-01
3.859	1.701E+00	6.742E-01
3.864	1.703E+00	6.746E-01
3.869	1.705E+00	6.749E-01
3.874	1.706E+00	6.753E-01
3.879	1.708E+00	6.756E-01
3.884	1.710E+00	6.760E-01
3.889	1.712E+00	6.763E-01
3.894	1.714E+00	6.766E-01
3.899	1.716E+00	6.770E-01
3.904	1.718E+00	6.773E-01
3.909	1.719E+00	6.776E-01
3.914	1.721E+00	6.780E-01
3.919	1.723E+00	6.783E-01
3.924	1.725E+00	6.786E-01
3.929	1.727E+00	6.790E-01
3.934	1.729E+00	6.793E-01
3.939	1.730E+00	6.797E-01
3.944	1.732E+00	6.800E-01
3.949	1.734E+00	6.803E-01
3.954	1.736E+00	6.807E-01
3.959	1.738E+00	6.810E-01
3.964	1.740E+00	6.814E-01
3.969	1.741E+00	6.818E-01
3.974	1.743E+00	6.821E-01
3.979	1.745E+00	6.825E-01
3.984	1.747E+00	6.829E-01
3.989	1.749E+00	6.832E-01
3.994	1.751E+00	6.836E-01
3.999	1.752E+00	6.840E-01
4.004	1.754E+00	6.843E-01
4.009	1.756E+00	6.847E-01
4.014	1.758E+00	6.851E-01
4.019	1.760E+00	6.854E-01
4.024	1.761E+00	6.858E-01
4.029	1.763E+00	6.862E-01
4.034	1.765E+00	6.865E-01
4.039	1.767E+00	6.869E-01
4.044	1.769E+00	6.873E-01
4.049	1.771E+00	6.877E-01
4.054	1.772E+00	6.881E-01
4.059	1.774E+00	6.885E-01
4.064	1.776E+00	6.889E-01
4.069	1.778E+00	6.893E-01
4.074	1.780E+00	6.897E-01
4.079	1.781E+00	6.900E-01
4.084	1.783E+00	6.904E-01
4.089	1.785E+00	6.908E-01
4.094	1.787E+00	6.912E-01
4.099	1.789E+00	6.916E-01
4.104	1.790E+00	6.920E-01
4.109	1.792E+00	6.923E-01
4.114	1.794E+00	6.927E-01
4.119	1.796E+00	6.930E-01
4.124	1.798E+00	6.934E-01
4.129	1.799E+00	6.937E-01
4.134	1.801E+00	6.940E-01
4.139	1.803E+00	6.943E-01
4.144	1.805E+00	6.947E-01
4.149	1.807E+00	6.950E-01
4.154	1.808E+00	6.953E-01
4.159	1.810E+00	6.957E-01
4.164	1.812E+00	6.960E-01
4.169	1.814E+00	6.963E-01
4.174	1.815E+00	6.967E-01
4.179	1.817E+00	6.970E-01
4.184	1.819E+00	6.973E-01
4.189	1.821E+00	6.976E-01
4.194	1.823E+00	6.980E-01
4.199	1.824E+00	6.983E-01
4.204	1.826E+00	6.987E-01
4.209	1.828E+00	6.990E-01
4.214	1.830E+00	6.994E-01
4.219	1.832E+00	6.997E-01
4.224	1.833E+00	7.000E-01
4.229	1.835E+00	7.004E-01
4.234	1.837E+00	7.007E-01
4.239	1.839E+00	7.010E-01
4.244	1.840E+00	7.013E-01
4.249	1.842E+00	7.017E-01
4.254	1.844E+00	7.020E-01
4.259	1.846E+00	7.023E-01
4.264	1.848E+00	7.026E-01
4.269	1.849E+00	7.029E-01
4.274	1.851E+00	7.032E-01
4.279	1.853E+00	7.035E-01
4.284	1.855E+00	7.037E-01
4.289	1.856E+00	7.040E-01
4.294	1.858E+00	7.043E-01
4.299	1.860E+00	7.046E-01
4.304	1.862E+00	7.048E-01
4.309	1.863E+00	7.051E-01
4.314	1.865E+00	7.054E-01
4.319	1.867E+00	7.057E-01
4.324	1.869E+00	7.060E-01
4.329	1.870E+00	7.063E-01
4.334	1.872E+00	7.065E-01
4.339	1.874E+00	7.068E-01
4.344	1.876E+00	7.071E-01
4.349	1.877E+00	7.074E-01
4.354	1.879E+00	7.076E-01
4.359	1.881E+00	7.079E-01
4.364	1.883E+00	7.082E-01
4.369	1.884E+00	7.084E-01
4.374	1.886E+00	7.087E-01
4.379	1.888E+00	7.090E-01
4.384	1.890E+00	7.092E-01
4.389	1.891E+00	7.095E-01
4.394	1.893E+00	7.097E-01
4.399	1.895E+00	7.100E-01
4.404	1.897E+00	7.102E-01
4.409	1.898E+00	7.105E-01
4.414	1.900E+00	7.107E-01
4.419	1.902E+00	7.110E-01
4.424	1.904E+00	7.112E-01
4.429	1.905E+00	7.114E-01
4.434	1.907E+00	7.117E-01
4.439	1.909E+00	7.119E-01
4.444	1.911E+00	7.121E-01
4.449	1.912E+00	7.123E-01
4.454	1.914E+00	7.125E-01
4.459	1.916E+00	7.127E-01
4.464	1.918E+00	7.129E-01
4.469	1.919E+00	7.131E-01
4.474	1.921E+00	7.133E-01
4.479	1.923E+00	7.135E-01
4.484	1.924E+00	7.138E-01
4.489	1.926E+00	7.140E-01
4.494	1.928E+00	7.142E-01
4.499	1.930E+00	7.144E-01
4.505	1.931E+00	7.147E-01
4.510	1.933E+00	7.149E-01
4.515	1.935E+00	7.151E-01
4.520	1.937E+00	7.153E-01
4.525	1.938E+00	7.155E-01
4.530	1.940E+00	7.157E-01
4.535	1.942E+00	7.159E-01
4.540	1.943E+00	7.161E-01
4.545	1.945E+00	7.164E-01
4.550	1.947E+00	7.167E-01
4.555	1.949E+00	7.169E-01
4.560	1.950E+00	7.172E-01
4.565	1.952E+00	7.175E-01
4.570	1.954E+00	7.178E-01
4.575	1.955E+00	7.181E-01
4.580	1.957E+00	7.184E-01
4.585	1.959E+00	7.187E-01
4.590	1.961E+00	7.191E-01
4.595	1.962E+00	7.194E-01
4.600	1.964E+00	7.197E-01
4.605	1.966E+00	7.200E-01
4.610	1.967E+00	7.202E-01
4.615	1.969E+00	7.205E-01
4.620	1.971E+00	7.208E-01
4.625	1.972E+00	7.211E-01
4.630	1.974E+00	7.214E-01
4.635	1.976E+00	7.217E-01
4.640	1.978E+00	7.220E-01
4.645	1.979E+00	7.223E-01
4.650	1.981E+00	7.226E-01
4.655	1.983E+00	7.229E-01
4.660	1.984E+00	7.232E-01
4.665	1.986E+00	7.234E-01
4.670	1.988E+00	7.238E-01
4.675	1.989E+00	7.240E-01
4.680	1.991E+00	7.243E-01
4.685	1.993E+00	7.246E-01
4.690	1.995E+00	7.249E-01
4.695	1.996E+00	7.252E-01
4.700	1.998E+00	7.254E-01
4.705	2.000E+00	7.257E-01
4.710	2.001E+00	7.260E-01
4.715	2.003E+00	7.262E-01
4.720	2.005E+00	7.265E-01
4.725	2.006E+00	7.268E-01
4.730	2.008E+00	7.270E-01
4.735	2.010E+00	7.273E-01
4.740	2.011E+00	7.275E-01
4.745	2.013E+00	7.277E-01
4.750	2.015E+00	7.280E-01
4.755	2.016E+00	7.283E-01
4.760	2.018E+00	7.285E-01
4.765	2.020E+00	7.288E-01
4.770	2.021E+00	7.291E-01
4.775	2.023E+00	7.294E-01
4.780	2.025E+00	7.297E-01
4.785	2.026E+00	7.300E-01
4.790	2.028E+00	7.303E-01
4.795	2.030E+00	7.306E-01
4.800	2.032E+00	7.309E-01
4.805	2.033E+00	7.312E-01
4.810	2.035E+00	7.315E-01
4.815	2.037E+00	7.318E-01
4.820	2.038E+00	7.322E-01
4.825	2.040E+00	7.325E-01
4.830	2.042E+00	7.328E-01
4.835	2.043E+00	7.332E-01
4.840	2.045E+00	7.336E-01
4.845	2.047E+00	7.340E-01
4.850	2.048E+00	7.344E-01
4.855	2.050E+00	7.348E-01
4.860	2.052E+00	7.352E-01
4.865	2.053E+00	7.356E-01
4.870	2.055E+00	7.360E-01
4.875	2.057E+00	7.364E-01
4.880	2.058E+00	7.369E-01
4.885	2.060E+00	7.373E-01
4.890	2.062E+00	7.377E-01
4.895	2.063E+00	7.381E-01
4.900	2.065E+00	7.385E-01
4.905	2.067E+00	7.389E-01
4.910	2.068E+00	7.393E-01
4.915	2.070E+00	7.397E-01
4.920	2.072E+00	7.401E-01
4.925	2.073E+00	7.405E-01
4.930	2.075E+00	7.409E-01
4.935	2.076E+00	7.412E-01
4.940	2.078E+00	7.416E-01
4.945	2.080E+00	7.420E-01
4.950	2.081E+00	7.424E-01
4.955	2.083E+00	7.428E-01
4.960	2.085E+00	7.432E-01
4.965	2.086E+00	7.436E-01
4.970	2.088E+00	7.439E-01
4.975	2.090E+00	7.443E-01
4.980	2.091E+00	7.447E-01
4.985	2.093E+00	7.452E-01
4.990	2.095E+00	7.456E-01
4.995	2.096E+00	7.460E-01
5.000	2.098E+00	7.464E-01
0.000	5.000E-06	1.000E+00
0.005	2.555E-03	5.000E-01
0.010	5.110E-03	5.000E-01
0.015	7.660E-03	5.000E-01
0.020	1.022E-02	5.000E-01
0.026	1.277E-02	5.000E-01
0.031	1.532E-02	5.000E-01
0.036	1.787E-02	5.000E-01
0.041	2.042E-02	4.999E-01
0.046	2.297E-02	4.999E-01
0.051	2.553E-02	4.999E-01
0.056	2.808E-02	4.999E-01
0.061	3.063E-02	4.998E-01
0.066	3.318E-02	4.998E-01
0.071	3.574E-02	4.998E-01
0.077	3.829E-02	4.997E-01
0.082	4.084E-02	4.997E-01
0.087	4.339E-02	4.997E-01
0.092	4.594E-02	4.997E-01
0.097	4.849E-02	4.996E-01
0.102	5.105E-02	4.995E-01
0.107	5.360E-02	4.995E-01
0.112	5.615E-02	4.994E-01
0.117	5.870E-02	4.993E-01
0.123	6.125E-02	4.992E-01
0.128	6.380E-02	4.992E-01
0.133	6.635E-02	4.991E-01
0.138	6.890E-02	4.990E-01
0.143	7.145E-02	4.989E-01
0.148	7.400E-02	4.989E-01
0.153	7.655E-02	4.988E-01
0.158	7.909E-02	4.987E-01
0.163	8.164E-02	4.986E-01
0.168	8.419E-02	4.986E-01
0.174	8.674E-02	4.985E-01
0.179	8.929E-02	4.984E-01
0.184	9.184E-02	4.983E-01
0.189	9.438E-02	4.983E-01
0.194	9.693E-02	4.982E-01
0.199	9.947E-02	4.981E-01
0.204	1.020E-01	4.980E-01
0.209	1.046E-01	4.979E-01
0.214	1.071E-01	4.979E-01
0.220	1.097E-01	4.978E-01
0.225	1.122E-01	4.977E-01
0.230	1.147E-01	4.976E-01
0.235	1.173E-01	4.976E-01
0.240	1.198E-01	4.975E-01
0.245	1.224E-01	4.975E-01
0.250	1.249E-01	4.974E-01
0.255	1.275E-01	4.974E-01
0.260	1.300E-01	4.973E-01
0.265	1.326E-01	4.973E-01
0.271	1.351E-01	4.972E-01
0.276	1.376E-01	4.972E-01
0.281	1.402E-01	4.971E-01
0.286	1.427E-01	4.971E-01
0.291	1.453E-01	4.971E-01
0.296	1.478E-01	4.970E-01
0.301	1.504E-01	4.970E-01
0.306	1.529E-01	4.970E-01
0.311	1.554E-01	4.969E-01
0.317	1.580E-01	4.969E-01
0.322	1.605E-01	4.969E-01
0.327	1.631E-01	4.969E-01
0.332	1.656E-01	4.968E-01
0.337	1.681E-01	4.968E-01
0.342	1.707E-01	4.968E-01
0.347	1.732E-01	4.967E-01
0.352	1.757E-01	4.967E-01
0.357	1.783E-01	4.966E-01
0.362	1.808E-01	4.966E-01
0.368	1.834E-01	4.966E-01
0.373	1.859E-01	4.966E-01
0.378	1.884E-01	4.965E-01
0.383	1.910E-01	4.965E-01
0.388	1.935E-01	4.965E-01
0.393	1.960E-01	4.965E-01
0.398	1.986E-01	4.965E-01
0.403	2.011E-01	4.965E-01
0.408	2.036E-01	4.965E-01
0.414	2.062E-01	4.965E-01
0.419	2.087E-01	4.964E-01
0.424	2.112E-01	4.964E-01
0.429	2.138E-01	4.964E-01
0.434	2.163E-01	4.964E-01
0.439	2.188E-01	4.964E-01
0.444	2.214E-01	4.965E-01
0.449	2.239E-01	4.965E-01
0.454	2.264E-01	4.965E-01
0.459	2.290E-01	4.964E-01
0.465	2.315E-01	4.964E-01
0.470	2.340E-01	4.964E-01
0.475	2.366E-01	4.964E-01
0.480	2.391E-01	4.963E-01
0.485	2.416E-01	4.963E-01
0.490	2.442E-01	4.963E-01
0.495	2.467E-01	4.963E-01
0.500	2.492E-01	4.963E-01
0.505	2.517E-01	4.962E-01
0.511	2.543E-01	4.962E-01
0.516	2.568E-01	4.962E-01
0.521	2.593E-01	4.962E-01
0.526	2.618E-01	4.962E-01
0.531	2.644E-01	4.961E-01
0.536	2.669E-01	4.961E-01
0.541	2.694E-01	4.961E-01
0.546	2.719E-01	4.960E-01
0.551	2.745E-01	4.960E-01
0.556	2.770E-01	4.960E-01
0.562	2.795E-01	4.959E-01
0.567	2.820E-01	4.959E-01
0.572	2.845E-01	4.959E-01
0.577	2.871E-01	4.958E-01
0.582	2.896E-01	4.958E-01
0.587	2.921E-01	4.958E-01
0.592	2.946E-01	4.957E-01
0.597	2.971E-01	4.957E-01
0.602	2.997E-01	4.956E-01
0.608	3.022E-01	4.956E-01
0.613	3.047E-01	4.956E-01
0.618	3.072E-01	4.955E-01
0.623	3.097E-01	4.954E-01
0.628	3.122E-01	4.954E-01
0.633	3.147E-01	4.954E-01
0.638	3.173E-01	4.953E-01
0.643	3.198E-01	4.953E-01
0.648	3.223E-01	4.953E-01
0.653	3.248E-01	4.953E-01
0.659	3.273E-01	4.952E-01
0.664	3.298E-01	4.952E-01
0.669	3.323E-01	4.952E-01
0.674	3.348E-01	4.952E-01
0.679	3.373E-01	4.952E-01
0.684	3.398E-01	4.951E-01
0.689	3.423E-01	4.951E-01
0.694	3.449E-01	4.951E-01
0.699	3.474E-01	4.951E-01
0.705	3.499E-01	4.951E-01
0.710	3.524E-01	4.951E-01
0.715	3.549E-01	4.950E-01
0.720	3.574E-01	4.950E-01
0.725	3.599E-01	4.950E-01
0.730	3.624E-01	4.950E-01
0.735	3.649E-01	4.950E-01
0.740	3.674E-01	4.950E-01
0.745	3.699E-01	4.950E-01
0.750	3.724E-01	4.950E-01
0.756	3.749E-01	4.950E-01
0.761	3.773E-01	4.951E-01
0.766	3.798E-01	4.951E-01
0.771	3.823E-01	4.951E-01
0.776	3.848E-01	4.951E-01
0.781	3.873E-01	4.951E-01
0.786	3.898E-01	4.951E-01
0.791	3.923E-01	4.951E-01
0.796	3.948E-01	4.951E-01
0.802	3.973E-01	4.951E-01
0.807	3.998E-01	4.951E-01
0.812	4.023E-01	4.951E-01
0.817	4.048E-01	4.951E-01
0.822	4.072E-01	4.951E-01
0.827	4.097E-01	4.952E-01
0.832	4.122E-01	4.952E-01
0.837	4.147E-01	4.952E-01
0.842	4.172E-01	4.952E-01
0.847	4.197E-01	4.952E-01
0.853	4.221E-01	4.953E-01
0.858	4.246E-01	4.953E-01
0.863	4.271E-01	4.953E-01
0.868	4.296E-01	4.954E-01
0.873	4.321E-01	4.954E-01
0.878	4.345E-01	4.955E-01
0.883	4.370E-01	4.955E-01
0.888	4.395E-01	4.956E-01
0.893	4.420E-01	4.957E-01
0.898	4.445E-01	4.958E-01
0.904	4.469E-01	4.959E-01
0.909	4.494E-01	4.960E-01
0.914	4.519E-01	4.961E-01
0.919	4.543E-01	4.962E-01
0.924	4.568E-01	4.963E-01
0.929	4.593E-01	4.964E-01
0.934	4.618E-01	4.966E-01
0.939	4.642E-01	4.967E-01
0.944	4.667E-01	4.968E-01
0.950	4.692E-01	4.969E-01
0.955	4.716E-01	4.971E-01
0.960	4.741E-01	4.972E-01
0.965	4.766E-01	4.974E-01
0.970	4.790E-01	4.975E-01
0.975	4.815E-01	4.976E-01
0.980	4.840E-01	4.978E-01
0.985	4.864E-01	4.979E-01
0.990	4.889E-01	4.981E-01
0.995	4.914E-01	4.982E-01
1.001	4.938E-01	4.984E-01
1.006	4.963E-01	4.985E-01
1.011	4.987E-01	4.987E-01
1.016	5.012E-01	4.988E-01
1.021	5.037E-01	4.990E-01
1.026	5.061E-01	4.991E-01
1.031	5.086E-01	4.993E-01
1.036	5.110E-01	4.994E-01
1.041	5.135E-01	4.996E-01
1.047	5.159E-01	4.997E-01
1.052	5.184E-01	4.999E-01
1.057	5.209E-01	5.001E-01
1.062	5.233E-01	5.002E-01
1.067	5.258E-01	5.004E-01
1.072	5.282E-01	5.006E-01
1.077	5.307E-01	5.008E-01
1.082	5.331E-01	5.009E-01
1.087	5.356E-01	5.011E-01
1.092	5.380E-01	5.012E-01
1.098	5.405E-01	5.014E-01
1.103	5.429E-01	5.015E-01
1.108	5.454E-01	5.017E-01
1.113	5.478E-01	5.019E-01
1.118	5.503E-01	5.020E-01
1.123	5.527E-01	5.022E-01
1.128	5.551E-01	5.023E-01
1.133	5.576E-01	5.025E-01
1.138	5.600E-01	5.026E-01
1.144	5.625E-01	5.027E-01
1.149	5.649E-01	5.029E-01
1.154	5.673E-01	5.030E-01
1.159	5.698E-01	5.031E-01
1.164	5.722E-01	5.033E-01
1.169	5.747E-01	5.034E-01
1.174	5.771E-01	5.035E-01
1.179	5.795E-01	5.037E-01
1.184	5.820E-01	5.038E-01
1.189	5.844E-01	5.040E-01
1.195	5.868E-01	5.041E-01
1.200	5.893E-01	5.043E-01
1.205	5.917E-01	5.044E-01
1.210	5.941E-01	5.046E-01
1.215	5.966E-01	5.047E-01
1.220	5.990E-01	5.049E-01
1.225	6.014E-01	5.050E-01
1.230	6.038E-01	5.052E-01
1.235	6.063E-01	5.054E-01
1.241	6.087E-01	5.055E-01
1.246	6.111E-01	5.057E-01
1.251	6.135E-01	5.059E-01
1.256	6.160E-01	5.061E-01
1.261	6.184E-01	5.062E-01
1.266	6.208E-01	5.064E-01
1.271	6.232E-01	5.066E-01
1.276	6.256E-01	5.068E-01
1.281	6.281E-01	5.070E-01
1.286	6.305E-01	5.072E-01
1.292	6.329E-01	5.074E-01
1.297	6.353E-01	5.075E-01
1.302	6.377E-01	5.077E-01
1.307	6.401E-01	5.079E-01
1.312	6.426E-01	5.081E-01
1.317	6.450E-01	5.083E-01
1.322	6.474E-01	5.085E-01
1.327	6.498E-01	5.087E-01
1.332	6.522E-01	5.089E-01
1.338	6.546E-01	5.091E-01
1.343	6.570E-01	5.094E-01
1.348	6.594E-01	5.096E-01
1.353	6.618E-01	5.098E-01
1.358	6.642E-01	5.100E-01
1.363	6.666E-01	5.102E-01
1.368	6.690E-01	5.105E-01
1.373	6.714E-01	5.107E-01
1.378	6.738E-01	5.110E-01
1.383	6.762E-01	5.112E-01
1.389	6.787E-01	5.114E-01
1.394	6.810E-01	5.117E-01
1.399	6.835E-01	5.119E-01
1.404	6.858E-01	5.122E-01
1.409	6.882E-01	5.124E-01
1.414	6.906E-01	5.127E-01
1.419	6.930E-01	5.129E-01
1.424	6.954E-01	5.132E-01
1.429	6.978E-01	5.134E-01
1.435	7.002E-01	5.137E-01
1.440	7.026E-01	5.140E-01
1.445	7.050E-01	5.143E-01
1.450	7.074E-01	5.146E-01
1.455	7.098E-01	5.149E-01
1.460	7.122E-01	5.152E-01
1.465	7.146E-01	5.155E-01
1.470	7.170E-01	5.157E-01
1.475	7.193E-01	5.160E-01
1.480	7.217E-01	5.163E-01
1.486	7.241E-01	5.165E-01
1.491	7.265E-01	5.168E-01
1.496	7.289E-01	5.171E-01
1.501	7.313E-01	5.173E-01
1.506	7.337E-01	5.176E-01
1.511	7.360E-01	5.179E-01
1.516	7.384E-01	5.181E-01
1.521	7.408E-01	5.184E-01
1.526	7.432E-01	5.187E-01
1.532	7.456E-01	5.190E-01
1.537	7.479E-01	5.193E-01
1.542	7.503E-01	5.195E-01
1.547	7.527E-01	5.198E-01
1.552	7.551E-01	5.201E-01
1.557	7.574E-01	5.204E-01
1.562	7.598E-01	5.208E-01
1.567	7.622E-01	5.211E-01
1.572	7.646E-01	5.214E-01
1.577	7.669E-01	5.218E-01
1.583	7.693E-01	5.221E-01
1.588	7.717E-01	5.224E-01
1.593	7.740E-01	5.227E-01
1.598	7.764E-01	5.231E-01
1.603	7.788E-01	5.234E-01
1.608	7.811E-01	5.237E-01
1.613	7.835E-01	5.240E-01
1.618	7.859E-01	5.243E-01
1.623	7.882E-01	5.247E-01
1.629	7.906E-01	5.250E-01
1.634	7.930E-01	5.253E-01
1.639	7.953E-01	5.256E-01
1.644	7.977E-01	5.260E-01
1.649	8.000E-01	5.263E-01
1.654	8.024E-01	5.267E-01
1.659	8.048E-01	5.270E-01
1.664	8.071E-01	5.274E-01
1.669	8.095E-01	5.277E-01
1.674	8.118E-01	5.281E-01
1.680	8.142E-01	5.285E-01
1.685	8.165E-01	5.288E-01
1.690	8.189E-01	5.292E-01
1.695	8.212E-01	5.296E-01
1.700	8.236E-01	5.299E-01
1.705	8.259E-01	5.303E-01
1.710	8.283E-01	5.306E-01
1.715	8.306E-01	5.309E-01
1.720	8.330E-01	5.313E-01
1.726	8.353E-01	5.316E-01
1.731	8.377E-01	5.320E-01
1.736	8.400E-01	5.323E-01
1.741	8.424E-01	5.327E-01
1.746	8.447E-01	5.330E-01
1.751	8.471E-01	5.334E-01
1.756	8.494E-01	5.338E-01
1.761	8.518E-01	5.341E-01
1.766	8.541E-01	5.345E-01
1.771	8.564E-01	5.348E-01
1.777	8.588E-01	5.352E-01
1.782	8.611E-01	5.355E-01
1.787	8.635E-01	5.359E-01
1.792	8.658E-01	5.363E-01
1.797	8.681E-01	5.366E-01
1.802	8.705E-01	5.370E-01
1.807	8.728E-01	5.373E-01
1.812	8.751E-01	5.377E-01
1.817	8.775E-01	5.380E-01
1.823	8.798E-01	5.384E-01
1.828	8.821E-01	5.387E-01
1.833	8.845E-01	5.391E-01
1.838	8.868E-01	5.395E-01
1.843	8.891E-01	5.399E-01
1.848	8.915E-01	5.403E-01
1.853	8.938E-01	5.406E-01
1.858	8.961E-01	5.410E-01
1.863	8.984E-01	5.414E-01
1.868	9.008E-01	5.418E-01
1.874	9.031E-01	5.421E-01
1.879	9.054E-01	5.425E-01
1.884	9.077E-01	5.429E-01
1.889	9.101E-01	5.432E-01
1.894	9.124E-01	5.436E-01
1.899	9.147E-01	5.439E-01
1.904	9.170E-01	5.442E-01
1.909	9.194E-01	5.446E-01
1.914	9.217E-01	5.449E-01
1.920	9.240E-01	5.453E-01
1.925	9.263E-01	5.456E-01
1.930	9.286E-01	5.459E-01
1.935	9.309E-01	5.463E-01
1.940	9.333E-01	5.467E-01
1.945	9.356E-01	5.470E-01
1.950	9.379E-01	5.474E-01
1.955	9.402E-01	5.477E-01
1.960	9.425E-01	5.481E-01
1.965	9.448E-01	5.484E-01
1.971	9.471E-01	5.488E-01
1.976	9.495E-01	5.491E-01
1.981	9.518E-01	5.495E-01
1.986	9.541E-01	5.498E-01
1.991	9.564E-01	5.501E-01
1.996	9.587E-01	5.505E-01
2.001	9.610E-01	5.508E-01
2.006	9.633E-01	5.511E-01
2.011	9.656E-01	5.515E-01
2.017	9.679E-01	5.518E-01
2.022	9.702E-01	5.522E-01
2.027	9.725E-01	5.525E-01
2.032	9.748E-01	5.528E-01
2.037	9.771E-01	5.531E-01
2.042	9.794E-01	5.534E-01
2.047	9.817E-01	5.537E-01
2.052	9.840E-01	5.540E-01
2.057	9.863E-01	5.543E-01
2.062	9.886E-01	5.546E-01
2.068	9.909E-01	5.549E-01
2.073	9.932E-01	5.552E-01
2.078	9.955E-01	5.555E-01
2.083	9.978E-01	5.558E-01
2.088	1.000E+00	5.561E-01
2.093	1.002E+00	5.564E-01
2.098	1.005E+00	5.566E-01
2.103	1.007E+00	5.569E-01
2.108	1.009E+00	5.572E-01
2.114	1.012E+00	5.575E-01
2.119	1.014E+00	5.577E-01
2.124	1.016E+00	5.580E-01
2.129	1.018E+00	5.582E-01
2.134	1.021E+00	5.585E-01
2.139	1.023E+00	5.587E-01
2.144	1.025E+00	5.590E-01
2.149	1.028E+00	5.592E-01
2.154	1.030E+00	5.594E-01
2.159	1.032E+00	5.597E-01
2.165	1.034E+00	5.599E-01
2.170	1.037E+00	5.601E-01
2.175	1.039E+00	5.604E-01
2.180	1.041E+00	5.606E-01
2.185	1.043E+00	5.608E-01
2.190	1.046E+00	5.610E-01
2.195	1.048E+00	5.613E-01
2.200	1.050E+00	5.615E-01
2.205	1.053E+00	5.618E-01
2.211	1.055E+00	5.620E-01
2.216	1.057E+00	5.622E-01
2.221	1.059E+00	5.625E-01
2.226	1.062E+00	5.627E-01
2.231	1.064E+00	5.629E-01
2.236	1.066E+00	5.632E-01
2.241	1.068E+00	5.634E-01
2.246	1.071E+00	5.636E-01
2.251	1.073E+00	5.638E-01
2.256	1.075E+00	5.640E-01
2.262	1.077E+00	5.643E-01
2.267	1.080E+00	5.645E-01
2.272	1.082E+00	5.647E-01
2.277	1.084E+00	5.649E-01
2.282	1.087E+00	5.651E-01
2.287	1.089E+00	5.653E-01
2.292	1.091E+00	5.654E-01
2.297	1.093E+00	5.656E-01
2.302	1.096E+00	5.658E-01
2.308	1.098E+00	5.660E-01
2.313	1.100E+00	5.662E-01
2.318	1.102E+00	5.664E-01
2.323	1.105E+00	5.666E-01
2.328	1.107E+00	5.668E-01
2.333	1.109E+00	5.670E-01
2.338	1.111E+00	5.672E-01
2.343	1.113E+00	5.674E-01
2.348	1.116E+00	5.676E-01
2.353	1.118E+00	5.678E-01
2.359	1.120E+00	5.680E-01
2.364	1.122E+00	5.682E-01
2.369	1.125E+00	5.684E-01
2.374	1.127E+00	5.686E-01
2.379	1.129E+00	5.689E-01
2.384	1.131E+00	5.691E-01
2.389	1.134E+00	5.693E-01
2.394	1.136E+00	5.695E-01
2.399	1.138E+00	5.697E-01
2.405	1.140E+00	5.699E-01
2.410	1.143E+00	5.701E-01
2.415	1.145E+00	5.704E-01
2.420	1.147E+00	5.706E-01
2.425	1.149E+00	5.708E-01
2.430	1.151E+00	5.710E-01
2.435	1.154E+00	5.712E-01
2.440	1.156E+00	5.713E-01
2.445	1.158E+00	5.715E-01
2.450	1.160E+00	5.717E-01
2.456	1.163E+00	5.720E-01
2.461	1.165E+00	5.722E-01
2.466	1.167E+00	5.724E-01
2.471	1.169E+00	5.725E-01
2.476	1.171E+00	5.727E-01
2.481	1.174E+00	5.729E-01
2.486	1.176E+00	5.731E-01
2.491	1.178E+00	5.732E-01
2.496	1.180E+00	5.734E-01
2.502	1.182E+00	5.736E-01
2.507	1.185E+00	5.738E-01
2.512	1.187E+00	5.740E-01
2.517	1.189E+00	5.742E-01
2.522	1.191E+00	5.743E-01
2.527	1.194E+00	5.745E-01
2.532	1.196E+00	5.747E-01
2.537	1.198E+00	5.749E-01
2.542	1.200E+00	5.750E-01
2.547	1.202E+00	5.752E-01
2.553	1.205E+00	5.754E-01
2.558	1.207E+00	5.756E-01
2.563	1.209E+00	5.758E-01
2.568	1.211E+00	5.759E-01
2.573	1.213E+00	5.761E-01
2.578	1.216E+00	5.763E-01
2.583	1.218E+00	5.765E-01
2.588	1.220E+00	5.768E-01
2.593	1.222E+00	5.770E-01
2.598	1.224E+00	5.772E-01
2.604	1.226E+00	5.774E-01
2.609	1.229E+00	5.776E-01
2.614	1.231E+00	5.778E-01
2.619	1.233E+00	5.781E-01
2.624	1.235E+00	5.783E-01
2.629	1.237E+00	5.785E-01
2.634	1.240E+00	5.788E-01
2.639	1.242E+00	5.790E-01
2.644	1.244E+00	5.793E-01
2.650	1.246E+00	5.795E-01
2.655	1.248E+00	5.797E-01
2.660	1.250E+00	5.800E-01
2.665	1.253E+00	5.802E-01
2.670	1.255E+00	5.805E-01
2.675	1.257E+00	5.807E-01
2.680	1.259E+00	5.810E-01
2.685	1.261E+00	5.812E-01
2.690	1.264E+00	5.815E-01
2.695	1.266E+00	5.817E-01
2.701	1.268E+00	5.819E-01
2.706	1.270E+00	5.822E-01
2.711	1.272E+00	5.824E-01
2.716	1.274E+00	5.826E-01
2.721	1.277E+00	5.828E-01
2.726	1.279E+00	5.830E-01
2.731	1.281E+00	5.833E-01
2.736	1.283E+00	5.835E-01
2.741	1.285E+00	5.837E-01
2.747	1.287E+00	5.839E-01
2.752	1.290E+00	5.841E-01
2.757	1.292E+00	5.843E-01
2.762	1.294E+00	5.845E-01
2.767	1.296E+00	5.847E-01
2.772	1.298E+00	5.849E-01
2.777	1.300E+00	5.851E-01
2.782	1.302E+00	5.853E-01
2.787	1.305E+00	5.855E-01
2.792	1.307E+00	5.857E-01
2.798	1.309E+00	5.860E-01
2.803	1.311E+00	5.862E-01
2.808	1.313E+00	5.864E-01
2.813	1.315E+00	5.867E-01
2.818	1.318E+00	5.869E-01
2.823	1.320E+00	5.871E-01
2.828	1.322E+00	5.874E-01
2.833	1.324E+00	5.876E-01
2.838	1.326E+00	5.878E-01
2.844	1.328E+00	5.881E-01
2.849	1.330E+00	5.883E-01
2.854	1.333E+00	5.885E-01
2.859	1.335E+00	5.887E-01
2.864	1.337E+00	5.889E-01
2.869	1.339E+00	5.892E-01
2.874	1.341E+00	5.894E-01
2.879	1.343E+00	5.896E-01
2.884	1.345E+00	5.898E-01
2.889	1.348E+00	5.900E-01
2.895	1.350E+00	5.903E-01
2.900	1.352E+00	5.905E-01
2.905	1.354E+00	5.907E-01
2.910	1.356E+00	5.909E-01
2.915	1.358E+00	5.911E-01
2.920	1.360E+00	5.913E-01
2.925	1.362E+00	5.915E-01
2.930	1.365E+00	5.917E-01
2.935	1.367E+00	5.919E-01
2.941	1.369E+00	5.922E-01
2.946	1.371E+00	5.924E-01
2.951	1.373E+00	5.926E-01
2.956	1.375E+00	5.928E-01
2.961	1.377E+00	5.931E-01
2.966	1.379E+00	5.933E-01
2.971	1.381E+00	5.935E-01
2.976	1.384E+00	5.937E-01
2.981	1.386E+00	5.940E-01
2.986	1.388E+00	5.942E-01
2.992	1.390E+00	5.944E-01
2.997	1.392E+00	5.947E-01
3.002	1.394E+00	5.949E-01
3.007	1.396E+00	5.952E-01
3.012	1.398E+00	5.954E-01
3.017	1.400E+00	5.956E-01
3.022	1.403E+00	5.959E-01
3.027	1.405E+00	5.961E-01
3.032	1.407E+00	5.964E-01
3.038	1.409E+00	5.966E-01
3.043	1.411E+00	5.969E-01
3.048	1.413E+00	5.971E-01
3.053	1.415E+00	5.974E-01
3.058	1.417E+00	5.977E-01
3.063	1.419E+00	5.979E-01
3.068	1.421E+00	5.982E-01
3.073	1.424E+00	5.984E-01
3.078	1.426E+00	5.987E-01
3.083	1.428E+00	5.989E-01
3.089	1.430E+00	5.992E-01
3.094	1.432E+00	5.994E-01
3.099	1.434E+00	5.997E-01
3.104	1.436E+00	5.999E-01
3.109	1.438E+00	6.001E-01
3.114	1.440E+00	6.004E-01
3.119	1.442E+00	6.006E-01
3.124	1.444E+00	6.009E-01
3.129	1.447E+00	6.011E-01
3.135	1.449E+00	6.014E-01
3.140	1.451E+00	6.016E-01
3.145	1.453E+00	6.019E-01
3.150	1.455E+00	6.021E-01
3.155	1.457E+00	6.024E-01
3.160	1.459E+00	6.026E-01
3.165	1.461E+00	6.029E-01
3.170	1.463E+00	6.032E-01
3.175	1.465E+00	6.034E-01
3.180	1.467E+00	6.037E-01
3.186	1.469E+00	6.039E-01
3.191	1.471E+00	6.042E-01
3.196	1.474E+00	6.045E-01
3.201	1.476E+00	6.048E-01
3.206	1.478E+00	6.050E-01
3.211	1.480E+00	6.053E-01
3.216	1.482E+00	6.056E-01
3.221	1.484E+00	6.059E-01
3.226	1.486E+00	6.062E-01
3.232	1.488E+00	6.065E-01
3.237	1.490E+00	6.068E-01
3.242	1.492E+00	6.070E-01
3.247	1.494E+00	6.073E-01
3.252	1.496E+00	6.075E-01
3.257	1.498E+00	6.078E-01
3.262	1.500E+00	6.081E-01
3.267	1.502E+00	6.084E-01
3.272	1.504E+00	6.087E-01
3.277	1.507E+00	6.089E-01
3.283	1.509E+00	6.092E-01
3.288	1.511E+00	6.095E-01
3.293	1.513E+00	6.098E-01
3.298	1.515E+00	6.101E-01
3.303	1.517E+00	6.104E-01
3.308	1.519E+00	6.107E-01
3.313	1.521E+00	6.109E-01
3.318	1.523E+00	6.112E-01
3.323	1.525E+00	6.115E-01
3.329	1.527E+00	6.118E-01
3.334	1.529E+00	6.120E-01
3.339	1.531E+00	6.123E-01
3.344	1.533E+00	6.126E-01
3.349	1.535E+00	6.128E-01
3.354	1.537E+00	6.131E-01
3.359	1.539E+00	6.134E-01
3.364	1.541E+00	6.137E-01
3.369	1.543E+00	6.139E-01
3.374	1.545E+00	6.142E-01
3.380	1.547E+00	6.145E-01
3.385	1.550E+00	6.147E-01
3.390	1.552E+00	6.150E-01
3.395	1.554E+00	6.153E-01
3.400	1.556E+00	6.156E-01
3.405	1.558E+00	6.159E-01
3.410	1.560E+00	6.161E-01
3.415	1.562E+00	6.164E-01
3.420	1.564E+00	6.167E-01
3.426	1.566E+00	6.170E-01
3.431	1.568E+00	6.173E-01
3.436	1.570E+00	6.176E-01
3.441	1.572E+00	6.179E-01
3.446	1.574E+00	6.182E-01
3.451	1.576E+00	6.184E-01
3.456	1.578E+00	6.187E-01
3.461	1.580E+00	6.190E-01
3.466	1.582E+00	6.192E-01
3.471	1.584E+00	6.195E-01
3.477	1.586E+00	6.198E-01
3.482	1.588E+00	6.201E-01
3.487	1.590E+00	6.203E-01
3.492	1.592E+00	6.206E-01
3.497	1.594E+00	6.209E-01
3.502	1.596E+00	6.212E-01
3.507	1.598E+00	6.215E-01
3.512	1.600E+00	6.218E-01
3.517	1.602E+00	6.220E-01
3.523	1.604E+00	6.223E-01
3.528	1.606E+00	6.226E-01
3.533	1.608E+00	6.230E-01
3.538	1.610E+00	6.233E-01
3.543	1.612E+00	6.236E-01
3.548	1.614E+00	6.239E-01
3.553	1.616E+00	6.242E-01
3.558	1.618E+00	6.246E-01
3.563	1.620E+00	6.249E-01
3.568	1.622E+00	6.252E-01
3.574	1.624E+00	6.255E-01
3.579	1.626E+00	6.258E-01
3.584	1.628E+00	6.262E-01
3.589	1.630E+00	6.265E-01
3.594	1.632E+00	6.268E-01
3.599	1.634E+00	6.272E-01
3.604	1.636E+00	6.275E-01
3.609	1.638E+00	6.278E-01
3.614	1.640E+00	6.281E-01
3.620	1.642E+00	6.284E-01
3.625	1.644E+00	6.287E-01
3.630	1.646E+00	6.290E-01
3.635	1.648E+00	6.294E-01
3.640	1.650E+00	6.297E-01
3.645	1.652E+00	6.300E-01
3.650	1.654E+00	6.303E-01
3.655	1.656E+00	6.306E-01
3.660	1.658E+00	6.309E-01
3.665	1.660E+00	6.313E-01
3.671	1.662E+00	6.316E-01
3.676	1.664E+00	6.319E-01
3.681	1.666E+00	6.322E-01
3.686	1.668E+00	6.325E-01
3.691	1.670E+00	6.328E-01
3.696	1.672E+00	6.331E-01
3.701	1.674E+00	6.334E-01
3.706	1.676E+00	6.336E-01
3.711	1.678E+00	6.339E-01
3.717	1.680E+00	6.342E-01
3.722	1.682E+00	6.345E-01
3.727	1.684E+00	6.348E-01
3.732	1.686E+00	6.351E-01
3.737	1.688E+00	6.353E-01
3.742	1.690E+00	6.356E-01
3.747	1.692E+00	6.358E-01
3.752	1.694E+00	6.361E-01
3.757	1.696E+00	6.364E-01
3.762	1.698E+00	6.366E-01
3.768	1.700E+00	6.369E-01
3.773	1.702E+00	6.371E-01
3.778	1.704E+00	6.373E-01
3.783	1.706E+00	6.375E-01
3.788	1.708E+00	6.378E-01
3.793	1.710E+00	6.380E-01
3.798	1.712E+00	6.383E-01
3.803	1.714E+00	6.385E-01
3.808	1.716E+00	6.388E-01
3.814	1.718E+00	6.391E-01
3.819	1.720E+00	6.393E-01
3.824	1.721E+00	6.396E-01
3.829	1.723E+00	6.398E-01
3.834	1.725E+00	6.401E-01
3.839	1.727E+00	6.403E-01
3.844	1.729E+00	6.406E-01
3.849	1.731E+00	6.408E-01
3.854	1.733E+00	6.411E-01
3.859	1.735E+00	6.413E-01
3.865	1.737E+00	6.416E-01
3.870	1.739E+00	6.418E-01
3.875	1.741E+00	6.420E-01
3.880	1.743E+00	6.423E-01
3.885	1.745E+00	6.425E-01
3.890	1.747E+00	6.427E-01
3.895	1.749E+00	6.430E-01
3.900	1.751E+00	6.432E-01
3.905	1.753E+00	6.435E-01
3.911	1.755E+00	6.438E-01
3.916	1.757E+00	6.440E-01
3.921	1.759E+00	6.443E-01
3.926	1.760E+00	6.445E-01
3.931	1.762E+00	6.448E-01
3.936	1.764E+00	6.451E-01
3.941	1.766E+00	6.453E-01
3.946	1.768E+00	6.456E-01
3.951	1.770E+00	6.459E-01
3.956	1.772E+00	6.461E-01
3.962	1.774E+00	6.464E-01
3.967	1.776E+00	6.466E-01
3.972	1.778E+00	6.468E-01
3.977	1.780E+00	6.471E-01
3.982	1.782E+00	6.473E-01
3.987	1.784E+00	6.475E-01
3.992	1.786E+00	6.477E-01
3.997	1.787E+00	6.479E-01
4.002	1.789E+00	6.481E-01
4.008	1.791E+00	6.482E-01
4.013	1.793E+00	6.484E-01
4.018	1.795E+00	6.486E-01
4.023	1.797E+00	6.488E-01
4.028	1.799E+00	6.489E-01
4.033	1.801E+00	6.491E-01
4.038	1.803E+00	6.493E-01
4.043	1.805E+00	6.495E-01
4.048	1.807E+00	6.497E-01
4.053	1.809E+00	6.499E-01
4.059	1.810E+00	6.501E-01
4.064	1.812E+00	6.502E-01
4.069	1.814E+00	6.504E-01
4.074	1.816E+00	6.506E-01
4.079	1.818E+00	6.508E-01
4.084	1.820E+00	6.510E-01
4.089	1.822E+00	6.512E-01
4.094	1.824E+00	6.514E-01
4.099	1.826E+00	6.516E-01
4.105	1.828E+00	6.518E-01
4.110	1.830E+00	6.520E-01
4.115	1.831E+00	6.522E-01
4.120	1.833E+00	6.525E-01
4.125	1.835E+00	6.527E-01
4.130	1.837E+00	6.529E-01
4.135	1.839E+00	6.532E-01
4.140	1.841E+00	6.534E-01
4.145	1.843E+00	6.537E-01
4.150	1.845E+00	6.539E-01
4.156	1.847E+00	6.541E-01
4.161	1.848E+00	6.544E-01
4.166	1.850E+00	6.547E-01
4.171	1.852E+00	6.549E-01
4.176	1.854E+00	6.552E-01
4.181	1.856E+00	6.554E-01
4.186	1.858E+00	6.557E-01
4.191	1.860E+00	6.559E-01
4.196	1.862E+00	6.562E-01
4.202	1.863E+00	6.564E-01
4.207	1.865E+00	6.567E-01
4.212	1.867E+00	6.570E-01
4.217	1.869E+00	6.572E-01
4.222	1.871E+00	6.575E-01
4.227	1.873E+00	6.577E-01
4.232	1.875E+00	6.579E-01
4.237	1.877E+00	6.582E-01
4.242	1.878E+00	6.584E-01
4.247	1.880E+00	6.586E-01
4.253	1.882E+00	6.589E-01
4.258	1.884E+00	6.591E-01
4.263	1.886E+00	6.593E-01
4.268	1.888E+00	6.596E-01
4.273	1.890E+00	6.598E-01
4.278	1.892E+00	6.600E-01
4.283	1.893E+00	6.602E-01
4.288	1.895E+00	6.605E-01
4.293	1.897E+00	6.607E-01
4.298	1.899E+00	6.609E-01
4.304	1.901E+00	6.611E-01
4.309	1.903E+00	6.614E-01
4.314	1.905E+00	6.616E-01
4.319	1.906E+00	6.618E-01
4.324	1.908E+00	6.620E-01
4.329	1.910E+00	6.622E-01
4.334	1.912E+00	6.625E-01
4.339	1.914E+00	6.627E-01
4.344	1.916E+00	6.629E-01
4.350	1.918E+00	6.631E-01
4.355	1.919E+00	6.634E-01
4.360	1.921E+00	6.636E-01
4.365	1.923E+00	6.638E-01
4.370	1.925E+00	6.640E-01
4.375	1.927E+00	6.642E-01
4.380	1.929E+00	6.644E-01
4.385	1.930E+00	6.647E-01
4.390	1.932E+00	6.649E-01
4.395	1.934E+00	6.651E-01
4.401	1.936E+00	6.653E-01
4.406	1.938E+00	6.655E-01
4.411	1.940E+00	6.657E-01
4.416	1.941E+00	6.659E-01
4.421	1.943E+00	6.661E-01
4.426	1.945E+00	6.663E-01
4.431	1.947E+00	6.665E-01
4.436	1.949E+00	6.667E-01
4.441	1.951E+00	6.669E-01
4.447	1.952E+00	6.671E-01
4.452	1.954E+00	6.673E-01
4.457	1.956E+00	6.675E-01
4.462	1.958E+00	6.677E-01
4.467	1.960E+00	6.680E-01
4.472	1.962E+00	6.682E-01
4.477	1.963E+00	6.684E-01
4.482	1.965E+00	6.686E-01
4.487	1.967E+00	6.689E-01
4.492	1.969E+00	6.691E-01
4.498	1.971E+00	6.693E-01
4.503	1.972E+00	6.696E-01
4.508	1.974E+00	6.698E-01
4.513	1.976E+00	6.701E-01
4.518	1.978E+00	6.703E-01
4.523	1.980E+00	6.706E-01
4.528	1.982E+00	6.709E-01
4.533	1.983E+00	6.712E-01
4.538	1.985E+00	6.714E-01
4.544	1.987E+00	6.717E-01
4.549	1.989E+00	6.719E-01
4.554	1.991E+00	6.722E-01
4.559	1.992E+00	6.725E-01
4.564	1.994E+00	6.727E-01
4.569	1.996E+00	6.730E-01
4.574	1.998E+00	6.733E-01
4.579	2.000E+00	6.736E-01
4.584	2.001E+00	6.739E-01
4.589	2.003E+00	6.741E-01
4.595	2.005E+00	6.744E-01
4.600	2.007E+00	6.747E-01
4.605	2.009E+00	6.750E-01
4.610	2.010E+00	6.752E-01
4.615	2.012E+00	6.755E-01
4.620	2.014E+00	6.758E-01
4.625	2.016E+00	6.760E-01
4.630	2.018E+00	6.763E-01
4.635	2.019E+00	6.766E-01
4.641	2.021E+00	6.768E-01
4.646	2.023E+00	6.771E-01
4.651	2.025E+00	6.774E-01
4.656	2.027E+00	6.776E-01
4.661	2.028E+00	6.779E-01
4.666	2.030E+00	6.782E-01
4.671	2.032E+00	6.785E-01
4.676	2.034E+00	6.788E-01
4.681	2.036E+00	6.790E-01
4.686	2.037E+00	6.793E-01
4.692	2.039E+00	6.795E-01
4.697	2.041E+00	6.798E-01
4.702	2.043E+00	6.800E-01
4.707	2.045E+00	6.803E-01
4.712	2.046E+00	6.805E-01
4.717	2.048E+00	6.807E-01
4.722	2.050E+00	6.810E-01
4.727	2.052E+00	6.813E-01
4.732	2.053E+00	6.815E-01
4.738	2.055E+00	6.818E-01
4.743	2.057E+00	6.821E-01
4.748	2.059E+00	6.823E-01
4.753	2.061E+00	6.826E-01
4.758	2.062E+00	6.829E-01
4.763	2.064E+00	6.831E-01
4.768	2.066E+00	6.834E-01
4.773	2.068E+00	6.836E-01
4.778	2.069E+00	6.839E-01
4.783	2.071E+00	6.841E-01
4.789	2.073E+00	6.844E-01
4.794	2.075E+00	6.846E-01
4.799	2.077E+00	6.849E-01
4.804	2.078E+00	6.851E-01
4.809	2.080E+00	6.854E-01
4.814	2.082E+00	6.856E-01
4.819	2.084E+00	6.859E-01
4.824	2.085E+00	6.862E-01
4.829	2.087E+00	6.865E-01
4.835	2.089E+00	6.868E-01
4.840	2.091E+00	6.871E-01
4.845	2.092E+00	6.874E-01
4.850	2.094E+00	6.877E-01
4.855	2.096E+00	6.880E-01
4.860	2.098E+00	6.883E-01
4.865	2.099E+00	6.886E-01
4.870	2.101E+00	6.890E-01
4.875	2.103E+00	6.893E-01
4.880	2.105E+00	6.896E-01
4.886	2.106E+00	6.899E-01
4.891	2.108E+00	6.902E-01
4.896	2.110E+00	6.905E-01
4.901	2.112E+00	6.908E-01
4.906	2.113E+00	6.911E-01
4.911	2.115E+00	6.914E-01
4.916	2.117E+00	6.918E-01
4.921	2.119E+00	6.921E-01
4.926	2.120E+00	6.924E-01
4.932	2.122E+00	6.927E-01
4.937	2.124E+00	6.931E-01
4.942	2.126E+00	6.934E-01
4.947	2.127E+00	6.937E-01
4.952	2.129E+00	6.940E-01
4.957	2.131E+00	6.943E-01
4.962	2.133E+00	6.946E-01
4.967	2.134E+00	6.950E-01
4.972	2.136E+00	6.953E-01
4.977	2.138E+00	6.956E-01
4.983	2.140E+00	6.959E-01
4.988	2.141E+00	6.962E-01
4.993	2.143E+00	6.965E-01
4.998	2.145E+00	6.969E-01
5.003	2.147E+00	6.972E-01
5.008	2.148E+00	6.975E-01
5.013	2.150E+00	6.978E-01
5.018	2.152E+00	6.981E-01
5.023	2.154E+00	6.984E-01
5.029	2.155E+00	6.986E-01
5.034	2.157E+00	6.989E-01
5.039	2.159E+00	6.992E-01
5.044	2.160E+00	6.994E-01
5.049	2.162E+00	6.997E-01
5.054	2.164E+00	6.999E-01
5.059	2.166E+00	7.002E-01
5.064	2.167E+00	7.005E-01
5.069	2.169E+00	7.007E-01
5.074	2.171E+00	7.010E-01
5.080	2.173E+00	7.012E-01
5.085	2.174E+00	7.015E-01
5.090	2.176E+00	7.018E-01
5.095	2.178E+00	7.020E-01
[truncated: 1 more rows]
