# Supplementary material for: Self-sustained frictional cooling in active matter
Source: Nat Commun. 2025 Aug 6;16:7235. doi: 10.1038/s41467-025-62626-9 (PMC12328619; doi:10.1038/s41467-025-62626-9)
Supplement: Supplementary file 8 — Source Data [file 41467_2025_62626_MOESM8_ESM.zip › Figure_S3c.txt]

# Columns: activity	⟨E_kin^min⟩/Ekin(0) dry frction	⟨E_kin^min⟩/Ekin(0) Stokes frction
0.1	4.543E-09	2.449E-03
0.2	4.669E-09	9.802E-03
0.3	4.913E-09	2.206E-02
0.4	5.329E-09	3.923E-02
0.5	5.691E-09	6.131E-02
0.6	6.245E-09	8.830E-02
0.7	1.204E-06	1.202E-01
0.8	1.899E-04	1.570E-01
0.9	1.525E-03	1.987E-01
1	6.838E-03	2.453E-01
1.1	2.142E-02	2.968E-01
1.2	5.100E-02	3.533E-01
1.3	9.953E-02	4.146E-01
1.4	1.694E-01	4.809E-01
1.5	2.617E-01	5.520E-01
1.6	3.763E-01	6.281E-01
1.7	5.109E-01	7.091E-01
1.8	6.635E-01	7.950E-01
1.9	8.287E-01	8.858E-01
2	9.920E-01	9.815E-01
2.1	1.103E+00	1.082E+00
2.2	1.211E+00	1.188E+00
2.3	1.324E+00	1.298E+00
2.4	1.443E+00	1.413E+00
2.5	1.566E+00	1.534E+00
2.6	1.694E+00	1.659E+00
2.7	1.828E+00	1.789E+00
2.8	1.966E+00	1.924E+00
2.9	2.109E+00	2.064E+00
3	2.258E+00	2.208E+00
