# Supplementary material for: Self-sustained frictional cooling in active matter
Source: Nat Commun. 2025 Aug 6;16:7235. doi: 10.1038/s41467-025-62626-9 (PMC12328619; doi:10.1038/s41467-025-62626-9)
Supplement: Supplementary file 8 — Source Data [file 41467_2025_62626_MOESM8_ESM.zip › Figure_S4a.txt]

# Columns: f0	Phi	<v>
0.2	0.699	0.201
0.2	0.6491	0.201
0.2	0.5939	0.204
0.2	0.5454	0.206
0.2	0.5027	0.208
0.2	0.4508	0.21
0.2	0.4007	0.212
0.2	0.3491	0.214
0.2	0.3068	0.215
0.4	0.699	0.202
0.4	0.6491	0.207
0.4	0.5939	0.217
0.4	0.5454	0.226
0.4	0.5027	0.233
0.4	0.4508	0.241
0.4	0.4007	0.25
0.4	0.3491	0.259
0.4	0.3068	0.267
0.6	0.699	0.204
0.6	0.6491	0.218
0.6	0.5939	0.241
0.6	0.5454	0.261
0.6	0.5027	0.279
0.6	0.4508	0.302
0.6	0.4007	0.324
0.6	0.3491	0.351
0.6	0.3068	0.376
0.8	0.699	0.208
0.8	0.6491	0.236
0.8	0.5939	0.278
0.8	0.5454	0.316
0.8	0.5027	0.349
0.8	0.4508	0.392
0.8	0.4007	0.44
0.8	0.3491	0.494
0.8	0.3068	0.547
1	0.699	0.215
1	0.6491	0.262
1	0.5939	0.327
1	0.5454	0.391
1	0.5027	0.443
1	0.4508	0.513
1	0.4007	0.588
1	0.3491	0.688
1	0.3068	0.763
1.2	0.699	0.226
1.2	0.6491	0.298
1.2	0.5939	0.392
1.2	0.5454	0.476
1.2	0.5027	0.543
1.2	0.4508	0.656
1.2	0.4007	0.768
1.2	0.3491	0.902
1.2	0.3068	1.038
1.4	0.699	0.242
1.4	0.6491	0.34
1.4	0.5939	0.462
1.4	0.5454	0.569
1.4	0.5027	0.675
1.4	0.4508	0.833
1.4	0.4007	0.967
1.4	0.3491	1.164
1.4	0.3068	1.295
1.6	0.699	0.267
1.6	0.6491	0.392
1.6	0.5939	0.536
1.6	0.5454	0.653
1.6	0.5027	0.803
1.6	0.4508	1.01
1.6	0.4007	1.181
1.6	0.3491	1.423
1.6	0.3068	1.617
1.8	0.699	0.301
1.8	0.6491	0.436
1.8	0.5939	0.598
1.8	0.5454	0.744
1.8	0.5027	0.919
1.8	0.4508	1.171
1.8	0.4007	1.442
1.8	0.3491	1.706
1.8	0.3068	1.938
2	0.699	0.344
2	0.6491	0.472
2	0.5939	0.669
2	0.5454	0.841
2	0.5027	1.093
2	0.4508	1.38
2	0.4007	1.676
2	0.3491	1.994
2	0.3068	2.238
2.2	0.699	0.382
2.2	0.6491	0.525
2.2	0.5939	0.742
2.2	0.5454	0.984
2.2	0.5027	1.247
2.2	0.4508	1.572
2.2	0.4007	1.879
2.2	0.3491	2.286
2.2	0.3068	2.522
2.4	0.699	0.406
2.4	0.6491	0.562
2.4	0.5939	0.801
2.4	0.5454	1.079
2.4	0.5027	1.456
2.4	0.4508	1.854
2.4	0.4007	2.224
2.4	0.3491	2.578
2.4	0.3068	2.843
2.6	0.699	0.444
2.6	0.6491	0.646
2.6	0.5939	0.976
2.6	0.5454	1.272
2.6	0.5027	1.612
2.6	0.4508	2.176
2.6	0.4007	2.511
2.6	0.3491	2.862
2.6	0.3068	3.162
2.8	0.699	0.526
2.8	0.6491	0.749
2.8	0.5939	1.088
2.8	0.5454	1.472
2.8	0.5027	1.834
2.8	0.4508	2.44
2.8	0.4007	2.794
2.8	0.3491	3.165
2.8	0.3068	3.481
3	0.699	0.551
3	0.6491	0.779
3	0.5939	1.169
3	0.5454	1.781
3	0.5027	2.07
3	0.4508	2.692
3	0.4007	3.021
3	0.3491	3.426
3	0.3068	3.817
3.2	0.699	0.553
3.2	0.6491	0.919
3.2	0.5939	1.389
3.2	0.5454	1.934
3.2	0.5027	2.541
3.2	0.4508	2.949
3.2	0.4007	3.327
3.2	0.3491	3.743
3.2	0.3068	4.118
3.4	0.699	0.77
3.4	0.6491	1.001
3.4	0.5939	1.641
3.4	0.5454	2.088
3.4	0.5027	2.662
3.4	0.4508	3.192
3.4	0.4007	3.594
3.4	0.3491	4.037
3.4	0.3068	4.435
3.6	0.699	0.747
3.6	0.6491	1.074
3.6	0.5939	1.783
3.6	0.5454	2.33
3.6	0.5027	3.023
3.6	0.4508	3.444
3.6	0.4007	3.875
3.6	0.3491	4.339
3.6	0.3068	4.77
3.8	0.699	0.805
3.8	0.6491	1.292
3.8	0.5939	1.968
3.8	0.5454	2.887
3.8	0.5027	3.301
3.8	0.4508	3.724
3.8	0.4007	4.168
3.8	0.3491	4.643
3.8	0.3068	5.099
4	0.699	0.825
4	0.6491	1.384
4	0.5939	2.324
4	0.5454	3.155
4	0.5027	3.504
4	0.4508	4.005
4	0.4007	4.48
4	0.3491	4.974
4	0.3068	5.466
4.2	0.699	0.923
4.2	0.6491	1.54
4.2	0.5939	2.643
4.2	0.5454	3.4
4.2	0.5027	3.776
4.2	0.4508	4.283
4.2	0.4007	4.743
4.2	0.3491	5.316
4.2	0.3068	5.844
4.4	0.699	1.024
4.4	0.6491	1.813
4.4	0.5939	2.826
4.4	0.5454	3.65
4.4	0.5027	4.086
4.4	0.4508	4.552
4.4	0.4007	5.101
4.4	0.3491	5.602
4.4	0.3068	6.115
4.6	0.699	1.18
4.6	0.6491	2.12
4.6	0.5939	3.368
4.6	0.5454	3.879
4.6	0.5027	4.354
4.6	0.4508	4.822
4.6	0.4007	5.351
4.6	0.3491	5.949
4.6	0.3068	6.468
4.8	0.699	1.291
4.8	0.6491	2.226
4.8	0.5939	3.621
4.8	0.5454	4.174
4.8	0.5027	4.577
4.8	0.4508	5.139
4.8	0.4007	5.727
4.8	0.3491	6.336
4.8	0.3068	6.901
5	0.699	1.262
5	0.6491	2.327
5	0.5939	3.87
5	0.5454	4.434
5	0.5027	4.877
5	0.4508	5.493
5	0.4007	6.022
5	0.3491	6.679
5	0.3068	7.286
