# Supplementary material for: Self-sustained frictional cooling in active matter
Source: Nat Commun. 2025 Aug 6;16:7235. doi: 10.1038/s41467-025-62626-9 (PMC12328619; doi:10.1038/s41467-025-62626-9)
Supplement: Supplementary file 8 — Source Data [file 41467_2025_62626_MOESM8_ESM.zip › Figure_S4b.txt]

Columns: x	y	vx	vy
-21.711668	-46.671755	0.04468	0.038747
-19.576457	19.10039	0.11628	-0.049023
-27.529631	37.118875	0.016213	0.030358
16.633026	-1.078553	-0.407052	0.719188
33.311458	39.965068	-0.294746	0.114602
-43.228138	-26.360623	-0.042122	-0.019889
-46.589848	26.635577	0.344815	0.200781
38.269571	-20.411398	-0.150875	0.208911
52.100031	29.383248	0.032954	0.227287
-29.788485	2.932357	-0.284145	-0.150177
28.019775	-26.915342	-1.281902	0.273419
-19.20849	37.555661	0.021603	0.108357
-46.142604	-16.057739	-0.19469	-0.110992
28.217862	3.161357	1.75725	3.590299
-26.941925	0.539776	0.021834	0.153153
-6.165692	32.021719	0.066946	-0.229515
-23.7407	-0.002323	-0.067974	0.260624
52.071506	-3.444775	-0.510733	-4.717628
-50.326119	2.993537	3.077899	-2.132474
-51.45298	7.67994	0.473356	0.252151
-2.114266	-43.427526	-0.62676	-0.036417
-25.446384	18.73968	-0.351681	0.37925
34.43017	38.284591	0.835248	-0.14175
46.42141	38.001071	0.297201	-0.36266
-6.379919	-15.606708	-0.042834	0.165366
-7.860831	-36.790897	-0.259892	-0.120385
-30.422867	20.104765	-0.199679	0.235989
-13.838133	-24.655855	-0.193307	-0.076483
-21.553247	-44.854799	0.166246	0.351828
2.341105	-38.001859	-0.085026	0.06083
-28.546843	-8.558831	-0.221895	0.399829
-24.959899	32.316036	-0.437679	-0.045756
-38.616469	40.911248	0.256899	-0.189292
27.55701	40.401221	-2.601413	0.403159
-8.954103	-7.900747	0.066748	0.139889
-25.144113	-8.564867	-0.260056	-0.091256
25.042885	-28.334021	-0.693479	1.622267
5.821542	-27.671953	0.187537	0.515447
34.277642	5.847041	-0.106434	0.020139
35.027743	30.976858	-0.074101	-0.015013
-46.724254	-48.074811	0.064548	0.094241
-41.486749	13.061696	-0.198445	0.099955
-18.208061	48.79918	0.095846	-0.054554
-12.666691	38.087263	0.154157	-0.147438
-50.331584	-2.311822	-0.009444	-0.743396
14.524867	-50.369009	3.019134	2.126453
-28.392519	4.54244	-0.440644	0.267696
29.425932	24.23068	-0.379708	0.744388
-13.820516	-22.800849	0.068828	-0.114854
-0.54004	32.287303	1.574351	-0.579355
-21.826744	-34.831045	-0.018361	-0.058277
-16.897032	50.404523	-0.145784	0.290311
-27.405189	20.818786	-0.196505	0.023373
-30.739218	-26.806111	0.124218	-0.121024
-28.850999	8.235812	-0.352504	0.418495
-11.674182	-30.296192	0.29677	0.154331
27.590307	-29.304094	1.802769	-0.770658
-30.890961	23.903173	0.00505	0.054263
-37.045714	-2.0778	0.333479	-0.211446
-10.448091	42.201433	0.523687	0.273804
-1.057256	-21.144802	0.153051	-0.002951
-15.286409	-11.744091	0.126681	-0.062018
-37.910894	31.893301	-0.14941	-0.153763
-18.625996	-51.738345	-0.213581	-0.127498
-23.671697	-49.1338	-0.010645	0.000098
-10.664267	-8.55856	0.106716	0.148427
18.62647	-13.604022	0.261154	0.916502
15.264886	-34.612782	-0.024045	0.71367
39.635804	-50.173717	3.171473	1.190315
-22.156593	44.587726	0.047906	-0.154745
-6.606426	40.106174	-1.753989	1.462251
51.452628	-34.522406	-0.064504	-0.002334
5.417474	3.976108	-0.267229	3.739965
-46.864445	34.769461	-0.485791	0.380454
-48.518279	-14.243016	-1.177223	1.058348
-14.777847	17.799041	-0.345036	-0.019039
-41.753906	-23.619125	-0.019117	-0.288686
-52.41709	-24.017972	0.134806	-0.233637
37.918777	9.866081	0.038646	0.072024
37.333726	-46.009479	2.539371	-0.855491
49.349816	9.474846	-1.347425	0.505449
-52.036957	-5.104602	-1.065344	-0.633391
-37.154849	0.687913	0.172547	0.202269
-22.049479	35.979198	-0.027888	-0.086895
-14.575753	42.221883	0.174121	0.251699
-20.297982	-30.146815	-0.084833	-0.019395
4.903451	41.018386	0.935114	-0.30749
27.017052	19.920926	-0.133432	-1.305754
-6.184403	19.249777	-0.253972	-0.377787
-21.073637	-4.089782	0.314431	-0.056237
20.714919	-13.217174	-0.498758	0.74981
-21.304313	30.150847	0.279267	-0.150691
-48.291854	-25.117098	0.326331	0.421843
9.572237	-24.971653	-0.257751	0.086256
-22.281778	18.384807	-0.135183	-0.105427
-1.974693	20.262276	-1.113472	-0.519967
50.419403	14.673101	-0.368979	-0.380388
2.422186	-32.334381	-0.214501	-0.323131
49.338527	47.502749	-0.229769	0.279797
-11.907178	43.143859	0.788689	-0.217763
22.454905	4.818172	1.993415	-1.858063
-20.271691	42.409448	-0.102827	0.416278
19.963847	15.510707	-1.541488	1.025631
24.023791	-16.971869	-1.199449	-0.469466
1.22801	-39.858358	-0.233218	-0.055574
13.648235	49.433007	0.822443	1.357502
-6.908112	-22.075969	-0.234888	0.347511
-8.465721	15.403184	-0.009479	0.105324
41.671996	37.335899	0.679076	0.491362
-7.650132	-0.518097	0.123588	0.347202
-32.124649	-19.146348	0.424655	-0.069115
-24.766184	39.726141	-0.364218	-0.092448
16.722898	11.434453	1.465133	-0.5894
-17.803801	2.943882	-0.192109	0.203659
0.692976	18.733088	-0.941308	0.449697
45.812194	28.318189	0.032368	0.013027
18.976366	-29.261863	-0.835236	0.257546
-28.150356	-30.647134	0.173997	-0.174909
50.967347	20.120536	-0.381601	0.472472
-34.02674	-8.166651	-0.100819	-0.363466
-48.332459	12.580598	0.0426	-0.36055
32.9304	3.150814	1.866113	2.585933
-20.421599	14.483125	-0.320206	-0.203151
41.069406	-25.743935	0.37659	0.677824
-8.240025	26.68646	-0.01181	0.054974
-27.028281	6.125394	-0.189414	0.118812
35.613687	4.983648	-0.626591	0.046356
-39.655136	44.646459	-0.091905	0.244841
-30.611197	-3.266591	-0.245405	-0.00331
-50.839022	42.102891	-0.007184	0.091649
-37.015357	48.473802	-0.228044	0.020177
-46.788508	16.752928	-0.807163	-0.11623
50.177756	50.148219	0.015916	-0.281578
-48.873345	-37.520289	-0.123332	0.118136
39.658804	-43.480511	2.939867	1.382304
-5.845058	-14.696476	0.221879	-0.093073
39.35782	39.078786	0.091615	1.646189
-20.158722	18.199042	-0.020284	0.132262
-27.829342	49.82344	-0.183909	0.257654
24.573229	-10.440782	-1.353764	0.70563
-33.784822	15.503954	-0.533108	-0.102359
19.360042	-35.082701	-0.443884	1.54808
10.243215	-30.625238	0.18618	-0.03989
-8.081475	-47.86047	0.218073	0.132411
-3.169823	-24.904726	0.222839	0.203004
16.314962	-34.813878	1.102899	-0.83275
33.545525	11.107627	-1.088827	-0.320613
-33.798826	-44.651507	0.115039	-0.036384
-34.035099	-20.319822	0.007385	0.497972
46.849808	44.631529	0.307687	-0.436983
-27.769905	-5.777769	0.222353	-0.001254
-33.906637	-40.301411	0.070142	0.360522
25.330987	51.215578	-0.391853	3.062041
16.449599	-24.378343	-0.262691	0.119253
22.312364	-45.320832	0.067043	2.822537
39.055045	-24.806658	-0.096361	-0.294362
-27.182245	-13.510468	-0.07958	0.103769
30.898833	32.087919	0.476086	0.459138
-0.092912	31.306013	-1.209735	0.794562
-24.667064	-41.114055	-0.145477	0.002098
49.144759	-6.031879	-0.828745	0.46579
-35.652787	-5.274113	0.688698	0.487398
-3.480068	-4.235428	0.037654	0.22297
-27.507225	-36.45719	-0.04428	-0.095931
21.272132	-25.488154	0.0341	0.535454
43.789976	5.639578	1.860852	0.666683
-18.569799	-16.115404	-0.171713	-0.100697
29.551038	-17.550237	0.272925	0.791061
-18.951991	5.926279	0.030656	-0.167674
-39.864857	-25.871907	0.06545	0.433036
-37.726114	-34.821289	-0.011715	-0.064084
5.940818	-11.793964	-0.110576	0.289483
-34.136544	32.768773	-0.372544	0.144876
42.662779	33.133536	-0.040283	-0.077272
-10.030939	-12.727865	0.113826	0.231034
30.962788	-22.44594	1.720607	-0.374919
-32.25826	44.83949	-0.066729	-0.088025
-29.055741	-1.818288	-0.422694	0.039837
-5.331043	-21.183332	0.099409	-0.191634
39.648335	26.223681	-0.031041	0.221621
-13.20189	23.24621	-0.217858	0.357699
-15.98457	-30.213115	-0.030178	-0.336357
-24.079596	30.705348	-0.247866	-0.098768
13.02085	47.724294	1.169741	0.799189
-22.653136	-49.2897	0.038404	-0.000867
14.243756	-15.599393	-0.154565	-0.508415
-33.95723	39.323535	0.002292	0.061938
5.51649	-19.268217	0.072289	0.030053
50.589371	27.883693	-0.248606	0.223626
4.927683	1.80624	0.021014	-0.991527
-11.774882	22.181443	-0.265529	0.020995
9.500906	-14.627482	-0.343449	0.305955
19.877052	13.137456	0.885079	0.996333
-31.882262	-29.411698	0.082458	-0.02108
-16.885909	24.400715	-0.384369	0.045172
-9.472403	23.026124	-0.38699	-0.203782
33.367197	-12.353957	0.791735	0.161148
-39.523116	38.202581	0.32409	0.17269
-49.211919	49.712647	-0.088921	-0.211301
41.833325	49.109998	1.99197	0.322077
-50.21697	11.619958	0.409714	-0.17224
-48.662454	-44.822046	0.602361	-0.147653
-44.536308	29.759366	-0.069007	-0.172495
-11.452284	45.209948	-0.12841	-0.520449
-4.632182	-36.894769	-0.005751	0.100362
5.862833	-23.895647	-0.027377	-0.066484
30.366274	52.639905	0.263721	0.556101
36.236615	-32.322451	0.79264	0.018814
-8.915148	35.788957	0.269669	-0.311594
0.937985	16.607913	-0.215717	0.131234
-17.325479	51.368157	0.020042	0.053338
49.495499	-15.594635	-0.114327	-0.411389
51.398025	-6.774199	-0.684464	-0.284547
3.25452	-21.050725	0.357733	-0.134924
-49.19893	23.051941	0.540036	0.297541
1.687207	51.122872	-0.008748	0.884504
1.60111	-44.525882	0.028343	0.012039
-18.65156	-36.616007	0.161754	0.098057
-47.193306	45.504677	0.072966	-0.120967
-1.948958	21.293073	-0.089887	-0.337334
16.014735	-12.974747	-0.463361	-0.295336
-39.372224	-38.307592	0.059211	-0.657406
12.108853	-15.538401	0.288978	0.233647
15.978975	-6.20224	1.78545	1.56106
-52.135108	-15.258186	0.041531	0.999238
-32.249531	43.762838	0.120076	0.151064
21.852171	35.528616	0.020329	0.060181
45.172645	-4.273796	-1.779518	-1.288613
-11.117567	-12.676962	0.185126	-0.012638
29.348606	-10.705114	-1.305139	-0.379608
-9.541181	-28.525887	0.057299	0.070004
-16.562964	31.765874	0.113661	-0.074725
1.489349	-6.853621	0.163244	0.201323
2.030688	46.171173	-0.411397	1.57099
14.849758	-14.721902	0.02777	-0.245022
-15.755879	5.591932	0.268038	0.121366
-14.184429	-4.170646	0.468902	-0.08267
25.517068	-7.087258	-0.456718	1.061196
-49.661527	37.292231	0.163112	-0.11646
9.884107	-36.274078	-0.116479	-0.036833
4.995828	50.830122	-1.213612	0.892329
-41.826515	52.112339	0.159074	0.355807
-36.729827	-0.316015	-0.264453	-0.365076
48.927142	20.773505	0.509092	0.033246
18.949148	23.471973	1.148949	-1.298147
31.983008	45.250238	4.543173	-1.123041
-28.86777	-26.869419	-0.036108	0.084864
-50.500771	36.655691	-0.130867	-0.195262
-34.910762	-35.41629	0.173239	0.088573
34.364364	15.522935	0.572357	-1.249554
50.56547	-13.751367	0.535234	-0.500796
43.459908	33.884049	-0.058185	-0.22929
39.046181	-10.654153	-0.982133	0.118099
-13.467341	-6.21324	0.000698	-0.085994
26.748763	-28.614341	-2.127845	0.096882
12.037155	-38.162997	0.331534	0.865409
36.061674	25.106939	0.14007	0.135941
43.731344	-1.973151	-2.102424	1.885562
-28.164446	22.020956	-0.032082	-0.042539
40.879215	-31.297197	-0.115879	0.293606
52.760113	-45.766793	-0.122726	-0.373436
5.983019	12.822759	-0.221003	0.319578
-22.527842	7.300101	-0.108867	0.110003
-0.766637	3.192226	0.175756	1.812081
47.120377	34.78697	-0.018805	0.129419
36.135072	30.810299	0.313341	0.384633
-14.930803	-35.709599	0.03779	0.023182
18.03581	-25.449667	0.596676	-0.366271
-19.222849	-41.227458	0.191488	-0.082226
3.805693	1.419781	-0.081988	0.47865
38.219682	42.17991	-1.596376	1.108928
28.741261	49.251594	6.33107	3.833505
-38.655998	-36.534603	0.038896	-0.604279
-52.842159	-2.761891	1.976252	0.035252
8.172191	-42.885482	-0.38019	0.380589
7.784411	-34.376624	0.645583	0.791562
42.303348	-39.90943	0.215749	-0.533409
-8.491421	-13.699267	0.047739	0.035628
-29.048494	-49.280405	0.401393	-0.497223
21.411365	-11.030909	-0.374053	-0.61614
51.528448	32.49879	-0.113095	-0.050731
-34.52569	-13.656278	0.038077	-0.559258
51.35201	-20.174261	-0.385422	0.583595
1.805323	6.192221	0.29604	0.531188
1.060951	19.710369	-0.816647	0.40182
-9.080402	-45.959459	-0.143063	0.146787
44.661031	21.8876	-0.020381	0.554303
-0.867102	-37.879595	0.039453	-0.620418
-5.495908	-48.967408	0.184921	-0.207178
39.703719	-13.919316	-0.125679	-0.440644
-34.378514	3.871346	-0.550286	0.294001
22.96126	35.21187	-0.567486	0.592647
-11.69297	-13.568609	0.079184	-0.066484
7.760814	40.837648	2.312153	-0.284479
52.448445	-11.709819	2.937933	-0.4908
2.850126	-40.856349	0.097782	-0.095749
-17.081302	-35.69014	0.245214	0.306718
33.880219	-14.42949	-0.27455	0.409456
-16.051945	-48.425001	0.407784	0.053334
20.239724	-21.641145	-0.285858	0.067521
-7.579127	-6.261358	-0.308896	0.04773
-28.279211	-44.453426	0.235566	-0.107681
-41.248621	-45.861015	-0.115427	0.137448
-24.307611	25.349189	0.056508	-0.245321
-28.432556	-36.978165	-0.069091	-0.323558
38.530912	34.255912	0.300494	-0.436283
-15.159962	-7.016183	-0.018453	-0.069986
10.444262	-16.50503	-0.41634	0.262134
28.069907	51.89847	0.94968	1.713591
-43.567516	48.83433	-0.065925	0.206065
-47.291761	12.193391	-1.289388	0.024632
-24.553159	4.820904	-0.040693	0.111327
17.473031	24.591216	-0.275046	0.208026
7.53323	4.274094	-1.028081	-1.206868
5.030241	-18.328344	-0.050448	0.039036
-30.454637	12.080696	-0.105849	0.468655
-10.61022	-33.95597	-0.059444	-0.049747
50.431318	41.607807	-0.446528	-0.087503
-12.462788	-0.547046	-0.019347	-0.180322
-45.225444	13.212434	1.014469	0.353464
-20.399144	-3.283749	0.15223	0.069346
-43.776682	-51.81062	0.334279	-0.034516
-10.660403	-44.974687	-0.359559	0.036413
11.176853	51.859684	-1.377845	2.145822
-37.638268	-21.424269	-0.248151	-0.043588
-0.915498	-10.279985	0.027945	0.574493
34.279976	-48.123524	0.068587	-2.231468
43.658514	22.190932	-0.227836	-0.075814
-23.414169	12.090447	0.119135	-0.103755
24.312288	-41.459124	-4.069542	1.504724
44.461192	-26.862039	-0.678262	0.263751
52.483843	37.003159	-0.133904	0.021438
-9.851481	40.76216	-0.425006	-0.3153
-3.951468	47.791881	0.721236	0.214718
-46.633215	19.899779	0.032891	0.086358
-29.282475	-19.810063	-0.208771	0.112151
22.252463	-27.371765	0.722317	-1.07197
-0.625063	-6.612181	0.041715	0.212081
38.45624	-27.639938	0.468343	-0.046494
-28.944067	-27.936808	0.26573	-0.131834
11.202932	-11.789447	0.350007	0.328002
-11.80164	33.230111	-0.01598	-0.100866
24.01602	24.840084	1.135655	0.931349
20.301319	44.547617	1.866987	1.821543
-45.665494	-27.703805	0.009138	0.041682
-37.502907	-43.674219	0.190405	0.177668
48.722505	-31.797698	-0.372635	0.940036
-1.632142	24.170548	0.411616	-0.79826
20.261025	-47.567302	-0.463015	-2.911084
-31.347269	45.404616	0.291618	0.058901
9.042024	15.869813	-1.188985	-1.327596
-34.039282	-18.132359	0.46628	-0.10657
-40.272643	-46.38202	-0.150283	-0.287004
15.158102	-30.010877	-1.126184	1.217551
42.634214	22.455881	-0.046368	-0.202594
-13.180177	-52.333995	-0.215352	0.078312
-25.670501	7.800945	-0.338164	-0.141133
-23.093092	45.116626	0.139999	0.085963
8.044941	-48.494434	-0.03228	-0.51695
6.278456	-2.698036	0.895755	-1.685251
3.17751	23.019811	0.959385	-0.326932
-24.617654	-19.629299	0.164337	0.085928
27.398835	-23.193952	-1.502714	-0.079524
-16.500118	-25.580297	-0.024367	-0.205031
-41.568499	11.994375	0.69737	-0.085285
-31.853771	-48.87514	-0.013806	-0.009391
-21.028494	13.612542	0.042464	0.147509
4.687271	-15.509932	-0.002599	0.049093
-4.052378	-34.132505	-0.016433	0.104178
9.578777	0.871081	1.329256	-0.262462
51.212394	15.350779	-0.130976	0.914033
-42.958463	-34.087708	0.056593	-0.173825
-35.669146	-30.485127	-0.113074	0.264734
29.690265	31.198608	0.170737	-0.564026
50.468147	-43.068966	-0.126528	1.375473
-20.41142	46.74352	-0.055725	-0.344364
-32.423231	19.172416	0.070891	-0.088045
21.166745	15.327731	-1.93264	-0.673775
2.253351	-41.768472	0.376675	-0.165709
-3.171982	9.126194	-0.682848	-0.493605
-52.539485	18.445407	0.072884	-0.008724
7.132864	14.817131	1.012783	-1.016151
13.213931	35.993585	1.251542	0.527765
-45.048986	-42.499605	0.072398	-0.584665
-32.382887	11.120188	0.170327	0.021319
-32.997699	38.772008	-0.544199	-0.159168
-43.635708	50.962396	0.030787	-0.19454
-5.281277	-41.478522	0.212461	-0.089191
-29.882749	8.373049	0.282323	-0.239344
-46.916959	23.396886	0.477902	-0.03914
-20.966468	-43.96715	-0.16557	0.15609
-25.927745	-9.211668	0.008047	0.176132
0.856404	4.519218	0.186717	0.757479
-23.025259	11.108691	-0.16134	0.005533
52.895015	-39.853913	-0.996766	0.163226
8.654043	25.22036	-0.560441	-3.028524
-31.800994	-49.938361	0.414119	0.105668
2.134919	50.091454	-0.469328	0.37126
11.013914	-51.657899	-1.892094	4.453446
-24.916782	34.401351	-0.096047	-0.205256
43.637918	17.256658	-0.515779	-0.170348
-13.482281	-49.516905	0.195496	0.33395
-41.19547	16.21443	-0.010163	0.020414
40.506044	23.062731	0.345058	0.25108
27.134722	-32.409968	-4.437559	-0.605504
-22.107009	13.750049	-0.06765	-0.019123
-16.00902	-35.697674	-0.209813	0.012419
-42.190655	-6.315718	0.049722	1.123565
44.222501	-47.822878	-0.130306	1.68384
-31.617249	5.109021	0.073499	-0.24677
4.099381	38.95781	-0.524737	0.287688
-17.684184	26.032628	0.020666	0.349736
-43.202695	-45.758042	0.0676	0.019963
33.822118	17.858238	0.085362	-0.024345
42.573624	-46.5075	0.282063	3.689124
2.432304	-34.199262	0.074607	0.452143
30.76181	-11.086836	-2.339619	0.708966
-46.163535	9.471371	0.894465	-0.803697
52.87076	-48.951423	-0.001839	0.046954
10.33613	-48.467881	1.259375	-1.393723
43.425109	19.371491	-0.148798	0.179696
-50.66622	19.666986	0.138314	-0.429025
-30.978558	-47.226489	0.14468	0.073145
50.424053	-34.151123	0.418063	0.423169
-10.512749	17.426532	0.598367	-0.626855
-11.680843	-37.593511	0.201014	0.084798
4.876605	-11.761327	-0.442282	0.489853
-20.897689	0.514988	0.068074	-0.015456
15.790393	39.781759	-3.18416	2.42736
-23.376164	-8.241648	-0.034625	0.285069
41.163917	6.293898	1.806629	2.011625
-4.602553	-33.188194	-0.069988	0.009577
-19.151616	1.208643	0.073297	-0.060243
-9.631558	-46.865009	0.100946	-0.027195
33.416722	5.041067	2.285434	-0.973163
45.691313	18.841962	-0.108492	-0.274832
-17.906972	-7.567047	0.042629	0.074096
-30.535951	31.423904	-0.363447	-0.143946
47.355889	3.188998	0.984293	0.64892
39.397466	0.517371	-0.646575	1.203782
4.404524	-19.218361	0.452068	0.014723
-0.271202	-16.391947	-0.760158	-0.476516
-19.949309	52.662421	0.00156	-0.032433
48.428229	11.441105	0.949961	0.463056
45.311496	52.672096	0.485477	1.677504
2.668234	-13.492397	0.351671	-0.311272
-29.274667	-41.76235	-0.02416	0.009677
14.862511	-27.188051	-0.458558	-0.152414
-43.014992	-22.425941	-0.211743	-0.014072
-4.696982	10.712825	0.757808	0.021618
37.8569	-38.585803	1.461827	-3.006362
48.716196	36.314484	-0.107412	0.089894
-3.251128	37.085065	0.971896	1.160303
6.563221	11.85943	0.99406	0.090831
-46.099315	-40.073905	-0.828118	-0.542158
-45.48581	29.290685	-0.311218	0.005109
-8.996659	-27.615676	-0.180217	0.103924
-25.980648	-39.068175	-0.015098	0.231244
-27.650094	-3.048607	0.250178	0.241283
-37.696691	-10.121103	0.698842	0.045379
-20.122276	39.179675	-0.360518	0.081898
-13.304187	-25.630513	-0.082248	0.071394
45.700309	-41.890082	1.707542	0.113648
17.113066	6.98089	0.436605	3.291138
32.736466	7.403451	1.696943	2.940405
-9.852713	-50.575633	0.062554	-0.168802
-27.795156	8.087418	0.069662	0.053202
-3.703917	-23.977176	-0.272776	0.047913
47.232337	-33.339917	0.01229	0.188252
50.20878	33.854941	0.175456	-0.309089
39.644202	46.030384	1.95637	-0.106012
-21.08754	-23.085225	-0.252055	-0.076637
-21.383149	-39.399079	0.011785	-0.019987
36.626707	2.23891	1.559866	0.742443
-20.299639	-41.227314	-0.210293	-0.176738
28.70551	-36.914934	-0.467812	4.626921
-45.229155	-25.882065	0.00348	-0.389119
-48.248901	5.188365	-0.524444	-1.530586
-50.945263	46.426641	0.431715	0.048637
36.04895	-6.1134	-0.354992	0.835717
0.311967	-3.8797	0.112142	-0.253203
5.002586	-37.112223	-0.094257	-0.052602
-29.60386	31.937875	-0.016771	-0.177054
-22.938443	-36.628587	-0.060969	0.177912
36.271627	-2.694715	0.273645	2.052219
-2.741336	49.58442	-0.149547	-0.299852
-10.675709	52.587249	0.231171	0.143766
-8.435773	24.552293	0.256745	0.292016
-26.315961	-7.031169	-0.151402	-0.014337
18.231488	-36.053702	0.904179	1.188015
-41.946623	-16.758756	-0.134845	-0.0645
-43.468058	-9.270646	1.522874	0.783624
-1.264054	-49.112491	0.212548	-0.003635
-5.363082	22.221422	-0.36865	0.661361
-40.221106	-26.886039	0.016941	-0.14128
-41.152471	-22.743402	0.239517	0.095541
33.647272	29.329669	0.196087	-0.12004
-49.230447	10.003453	-0.317902	0.037136
-1.072205	-2.728703	0.366897	-0.030839
43.557748	52.678052	0.149071	1.5084
9.901805	-17.483059	-0.102184	0.238101
43.83518	6.960933	-0.44274	1.408519
-32.575283	-14.436799	-0.147778	-0.240073
-52.154705	-13.392364	-0.60885	-0.349981
-31.69118	25.558392	-0.125625	0.121499
35.546181	18.403774	-0.902533	0.606818
42.937519	39.952914	0.39795	0.261007
18.784224	-6.598358	-0.490565	1.720396
-14.592922	41.197064	-0.21155	-0.481969
30.381459	26.949317	-0.151573	0.302828
-18.693895	-13.197918	0.227732	0.009363
-5.659713	-35.019442	0.294412	0.116598
18.544112	-33.09091	-2.875279	-1.352397
-21.285757	1.50409	0.27481	0.183345
38.73081	45.703498	1.375425	1.085693
44.508516	19.093197	0.204323	0.54532
42.954763	35.998612	-0.113219	-0.104704
-10.842245	33.735562	0.231694	-0.26872
16.67544	-47.44599	2.396703	0.192373
-36.771854	40.974142	-0.237275	-0.011175
10.876178	-29.72297	-0.196157	0.235287
-32.225705	-22.400124	-0.133106	-0.286476
-28.691655	32.433942	0.047967	-0.012281
-42.323821	39.745075	0.280003	-0.166091
-24.556923	16.779098	-0.365544	0.199945
42.621318	17.565237	-0.06761	0.51908
23.481438	-36.345862	-2.469356	-0.676864
52.032253	5.876905	0.618895	-0.720301
-3.896709	11.422363	-0.141088	-0.343707
-41.06363	26.315739	-0.111204	0.009204
15.901782	-27.186536	-0.236718	0.514419
45.730025	14.072126	0.102833	-0.810507
51.840732	-19.19117	-0.159573	0.623044
44.407501	7.879053	0.195247	-0.524449
-20.099056	40.265885	-0.125354	-0.510243
-10.086816	-14.577331	-0.162094	-0.185344
-9.151646	-47.817176	-0.002453	-0.250744
16.737596	17.356921	0.424021	-0.463835
-0.836383	-30.472586	-0.018195	0.158224
36.498797	-21.736336	0.699241	0.568786
22.359485	-17.905968	0.196884	0.311511
-23.314131	9.31251	0.079824	-0.352732
51.94461	-50.562917	0.280754	0.705132
-26.911647	-15.656372	0.52013	0.039856
43.612093	-0.325488	-1.255602	1.140259
45.328405	11.147989	1.067723	0.529407
42.467562	-29.989292	0.702779	-0.040763
16.388671	-50.037266	1.057954	0.256438
-48.235395	30.011206	-0.461177	-0.119804
-16.589401	30.704949	0.028231	-0.276958
-22.988929	-51.131181	0.226288	0.062766
-12.752154	-35.720266	-0.080127	-0.143558
37.147149	-49.361549	0.835047	1.874516
-32.085647	-40.259098	0.001222	-0.134381
-14.170256	12.157383	0.068683	0.170499
-27.351584	4.33844	-0.207701	0.175711
-40.546756	-30.690643	-0.045137	-0.155935
22.410431	-16.076006	-0.089016	0.756412
-47.646755	2.145553	-0.989514	-0.573837
0.89324	-7.725484	-0.430506	0.031932
-9.2241	26.245271	0.148551	-0.152183
-36.602496	15.176979	0.382484	0.118555
15.537776	16.261305	0.92395	0.262165
-38.805132	46.288469	-0.037358	-0.036727
-9.099985	6.647449	0.063111	0.28223
49.15314	51.705759	1.119836	0.227337
-10.06541	0.916803	0.021169	0.070622
-6.99483	33.642249	0.694501	0.076454
15.564145	29.034281	-2.446745	-0.634329
9.331457	14.710911	0.54905	-0.662834
1.811271	-37.05072	-0.241078	0.247358
-52.329211	24.22801	0.03675	0.485182
-33.960733	40.440694	-0.052202	0.131744
21.788176	-3.273337	-0.926733	-0.69218
-48.505156	-48.189437	0.1184	-0.447898
21.718799	-42.239962	-1.66804	-1.681324
2.017415	19.302027	0.29604	0.775526
-27.898022	51.942335	-0.002866	0.283592
-36.933823	-16.735225	0.147694	-0.270335
-33.230878	0.992959	-0.603186	0.119521
-47.855987	37.411585	0.356904	-0.355791
35.251381	12.432498	-0.636023	-1.463184
32.319329	34.141232	-0.640872	0.600689
7.735207	10.807797	-0.55194	-0.074849
44.584955	48.71311	-0.357662	-0.370552
-20.039707	-14.970303	-0.069209	0.108407
-16.778817	43.786861	-0.35731	0.105577
23.50631	-1.330574	-0.474996	-0.718942
43.656471	40.780237	-0.715117	0.370289
46.606632	-39.912361	0.371565	0.927015
-36.124175	49.032336	0.18655	-0.236923
20.819244	9.276981	2.910801	-1.483244
2.608079	22.177508	-0.812869	-0.948354
7.349748	47.129567	-0.607172	3.407281
33.383313	21.652234	-0.702211	-0.367585
1.794091	-52.994384	-0.00547	-0.177885
42.140989	-26.092936	0.49821	0.027592
-25.081647	29.116376	0.282313	0.196072
2.544472	1.719249	-1.165155	1.361663
34.195805	50.041238	-0.449358	0.481213
46.264594	6.405155	-0.470819	-1.13636
-49.277976	4.825706	-3.220568	-1.11296
50.059985	-37.136987	-0.55528	0.541628
-18.259456	-6.544024	0.015442	-0.471353
44.052537	44.666711	-0.416274	-0.788427
11.590854	12.830233	-0.101368	-0.394171
-51.425314	31.379327	0.254666	0.065895
-9.796396	5.810367	-0.061043	-0.230445
-27.702116	33.979818	-0.17835	0.134423
35.447087	-20.286695	0.762523	0.251502
35.873009	-23.453093	-0.179998	-0.310879
-25.915955	19.730112	-0.018104	0.153231
-46.127548	-29.521016	-0.12915	-0.019136
-43.225119	38.102401	0.113734	0.09917
-32.978654	37.657213	0.07757	0.199139
37.709779	52.312045	1.203716	-1.510745
-45.061619	15.467828	0.067162	0.030706
35.370672	-32.900496	-0.874106	-0.003361
46.8274	28.006376	-0.581678	-0.472574
-49.138527	-36.47828	-0.254527	0.016111
-30.472199	47.085874	-0.388283	0.275281
42.626252	-23.387097	0.776831	0.361632
-32.390769	-15.578319	0.068187	-0.111249
50.06183	-49.516559	-0.899974	-0.388835
26.081684	21.851209	1.946131	-0.307783
28.530762	-30.277685	1.746778	0.17021
-0.377547	12.945919	-0.317403	-0.160623
0.018657	-14.053602	0.244221	0.19756
5.368672	-12.723316	-0.946454	-0.140941
-10.616879	-22.933405	-0.02049	0.086136
-23.299034	-31.427139	0.179517	-0.156358
-42.208507	34.325177	-0.356521	-0.215718
-47.271287	47.629763	0.097786	0.218679
-13.261062	-43.957985	-0.025483	0.211145
12.786658	-12.792617	-1.567805	0.009359
7.800123	26.063563	1.580113	-0.117743
-36.256879	18.393106	0.1745	-0.118991
-21.300485	46.180417	0.142583	-0.366739
49.579878	28.210897	0.076186	-0.232284
-4.783215	-14.731808	0.065712	-0.079076
27.037723	-10.370829	-0.36675	0.383829
7.212987	26.877239	1.266486	-0.771407
-3.119026	26.943739	0.251257	0.283506
-45.968551	2.874879	0.875956	-2.22238
32.312135	-52.165706	2.036221	0.26772
7.52347	-47.576872	0.014509	-0.182381
19.021625	-14.688538	0.576401	0.637351
-22.720311	19.385103	-0.56085	-0.225985
-15.626791	31.183392	0.065675	0.030732
19.603013	-24.554557	0.504798	0.320751
-52.830031	14.585072	0.217717	0.057239
-38.434171	-43.16321	-0.004555	0.24687
-17.540131	-8.587241	-0.073773	0.065704
-46.413407	49.270961	0.129068	0.052788
25.351799	-5.101386	-0.915053	-0.232832
-44.145951	32.10799	-0.092484	0.248585
-4.088184	20.407398	-1.075728	0.220821
28.368941	34.252541	0.316127	1.251883
7.083843	31.196585	-0.828759	-3.039242
52.994298	51.722534	0.383201	0.124076
45.354232	15.086697	0.390372	-0.119205
37.64698	11.101395	-1.048621	0.919325
-30.619788	29.304816	-0.431404	0.142633
-17.048709	-19.0717	-0.056023	0.225159
-10.066537	14.547089	0.055458	-0.370048
-11.403215	-6.533997	0.265759	0.238903
33.639592	34.125796	0.328359	-0.721025
-16.045083	3.702006	0.22715	0.403456
-7.794369	14.291516	-0.265086	-0.310776
46.210702	-50.605417	-0.772953	-0.328293
4.28424	-6.18189	-0.161044	0.04103
20.015434	-12.38169	-0.084587	0.462873
3.749967	-27.630305	-0.054221	0.053821
36.073059	-17.45677	0.95968	0.878755
-26.876995	49.310765	-0.134343	0.181359
2.976509	18.852263	0.353197	0.062016
21.304174	1.145586	0.258546	-1.743106
48.343245	49.032067	0.766637	-0.592531
-18.537225	-11.304829	-0.070323	0.204188
-33.519946	4.94187	0.011409	-0.462456
27.945046	-14.363854	-0.0246	-0.245311
32.220843	10.874958	-0.674553	1.187873
-3.796215	-6.116963	0.300801	0.191823
36.493835	46.318731	1.25316	4.012895
-27.450129	-39.575909	0.134055	0.082717
-13.277846	16.725616	-0.129646	0.051949
37.66552	-13.0017	0.455064	0.098128
-19.771132	-31.080011	0.27749	-0.066194
-5.177822	-51.784411	-0.496172	-0.115398
35.437224	-33.91413	1.478349	1.047826
38.658847	-34.445806	-0.547165	1.481098
-25.094452	-4.483556	-0.168082	-0.239951
-5.192882	32.481112	-0.393848	-0.407972
-13.782022	-41.22045	-0.016405	-0.112656
25.18797	-11.329965	-0.281681	-0.489468
29.720655	23.220922	-0.607665	1.398476
-18.699971	-31.085297	0.112273	0.028822
-37.112533	-27.052506	0.026195	0.128203
12.19857	38.532331	2.758215	-2.63734
1.364128	-0.993217	-0.353923	-0.395824
3.889807	51.041282	-0.004446	-0.073655
27.278484	51.189659	0.747009	-2.614227
23.700982	-4.084765	0.234587	-1.459124
43.705729	-27.601088	0.162113	0.047406
-26.709106	43.979337	0.018758	0.078528
-51.202935	-52.060658	0.200183	0.262015
37.563924	-52.218866	-0.095088	-0.368167
51.051025	51.745825	0.151876	-0.048225
39.756248	10.636059	-0.787472	0.05191
44.238728	12.475924	-0.603617	-0.691567
-0.461201	-27.704871	0.088069	-0.067627
46.206348	-33.162415	0.248147	-0.446189
18.08154	-42.097673	-0.777055	1.920218
-52.920861	-40.902415	-0.01174	0.145135
19.599261	-38.929775	2.852614	0.526738
-3.162161	0.543	0.088438	0.209578
-17.59133	-38.470048	0.005773	0.452671
7.55646	-21.215133	0.234095	-0.18627
-5.246952	0.987941	0.900721	0.005741
-38.216821	17.500109	0.07131	0.097102
-10.918341	31.638002	0.725695	0.321011
34.416358	51.250831	2.164467	3.096157
-43.68518	52.031216	0.137063	-0.54581
-34.881518	-2.5086	-0.755967	0.211508
9.864569	23.069443	0.461132	0.093323
21.140678	47.734199	1.492267	1.769623
37.108509	24.882951	-0.507816	-0.202758
0.047995	-5.729712	-0.409895	-0.331315
31.235825	22.024966	0.277491	-0.24294
-31.430903	32.00927	-0.074966	0.180176
51.894894	3.464584	1.501334	0.711818
4.657439	-32.313627	-0.250503	-0.239641
46.823563	4.486867	3.522994	-1.604897
-31.913471	-45.651774	-0.295587	-0.343077
18.009484	-50.617255	0.571559	4.192592
17.309987	-52.993251	-2.434444	-0.152391
20.854323	28.235244	-0.72144	0.548541
-5.823899	-12.841169	0.109223	0.395042
30.369414	-12.9499	0.008141	0.456451
43.093915	8.695649	3.035537	0.649628
-51.284408	8.746	0.021332	0.424089
47.792066	13.597916	-0.214934	0.050596
-11.662973	-35.781943	0.144501	0.107778
47.887475	16.356571	-0.110993	-0.768402
-52.700509	43.153348	0.154826	0.184561
-45.996801	37.478567	0.473762	-0.003384
39.57823	-36.151299	0.041791	1.133747
37.051338	-6.95164	0.877029	1.414609
37.87683	28.559617	-0.187599	-0.263494
19.602122	-15.565549	-1.29697	-1.075013
-43.918703	-49.620099	0.316732	-0.060064
49.611806	13.987427	0.393066	-0.664885
-9.90114	33.200317	-0.127558	0.46718
-4.574207	24.583453	-0.66135	0.350524
-13.296522	-21.896988	-0.000841	0.263085
-41.87785	27.973212	-0.112816	0.209224
2.393502	4.115003	1.214948	0.763039
-5.84042	-23.963574	0.03358	-0.121341
-13.323288	14.865881	0.042434	-0.002396
-30.331029	-21.413942	-0.442053	-0.196683
-35.887732	35.050557	-0.122652	-0.264045
12.975096	-19.424632	0.083236	0.51353
13.20269	3.350635	-0.289468	0.052788
44.979331	13.276884	0.083306	-0.477673
-24.851805	35.458162	-0.077675	-0.099569
-10.946119	30.560605	0.074377	0.33922
47.332973	49.510014	0.095957	0.279715
-43.904767	26.002968	0.326399	-0.284384
-19.089725	50.68919	-0.078477	-0.033717
-11.089224	-4.668331	0.175171	-0.048629
-29.60297	19.416848	-0.214822	-0.134593
-42.187225	-42.096388	0.301318	-0.130897
-3.464241	31.012918	-2.079032	0.935558
-45.34287	2.046959	-0.822198	2.377533
15.28302	-40.528661	2.341195	1.49504
15.461178	-47.03426	1.886145	0.558708
0.950971	44.534751	-0.117642	0.267775
21.828162	-28.599571	0.032476	0.080605
-52.488329	10.491182	1.133338	0.395654
15.709719	-16.622748	-0.533123	-0.418394
-0.691293	7.988671	0.511252	-0.53452
-9.814591	20.189199	-0.608973	-0.098497
-14.898563	-39.376797	0.038039	-0.248399
34.694092	-13.745364	0.455434	0.56913
7.428558	45.987845	-2.124388	1.943979
-31.028141	-2.256421	-0.589578	0.345949
-45.086043	38.024108	0.19863	0.164363
52.771058	-15.399572	0.573788	-1.346639
-47.749478	20.644955	0.320357	-0.542264
19.198967	-43.878305	-0.618371	4.069113
50.783121	35.652004	0.118086	0.041175
-22.294488	47.798277	-0.040836	0.077523
14.410874	1.201287	-0.231776	2.593282
-36.989166	-14.648912	0.549711	-0.57083
3.748303	-25.778805	-0.067322	-0.13326
24.552666	-16.055583	-0.642936	-0.357477
-20.435791	28.609255	0.014098	0.004565
14.736899	-29.064129	-0.237359	0.819031
-12.277236	7.111961	-0.032481	0.358087
-14.329995	-18.211209	0.07578	0.203452
37.958555	-48.490188	6.192585	0.026371
49.873313	16.723037	0.131336	-0.288144
36.461315	-26.754314	-0.582378	-0.206374
-47.594498	-38.980091	0.016227	-0.079249
41.129456	12.922546	-0.681771	-0.137299
-45.479598	-20.942998	0.542312	-0.173166
34.280574	-29.091076	-0.359227	-0.0461
12.446987	23.943259	-0.709008	-0.032182
22.298889	-25.448165	-0.670261	1.329169
-33.018592	13.863218	0.019329	0.163104
-6.414494	38.882943	0.353169	2.195986
-47.420973	-17.759625	0.333293	0.533943
-24.359517	-49.884195	-0.141684	0.043598
-7.77818	40.371254	-0.147224	0.008348
7.862244	17.683099	-0.829458	-0.180972
-45.557243	-14.181122	-0.029982	-1.084805
-2.915155	5.216877	0.317365	-0.232879
-5.134995	-7.775939	-0.06344	-0.475569
-32.379722	48.051522	-0.245525	0.028168
-33.31932	31.067311	-0.214185	-0.153536
-30.259075	-20.322939	0.022407	-0.098461
8.793435	27.970271	2.001031	-2.934143
-13.940167	24.792315	-0.329968	-0.081119
-45.357834	46.624708	0.082973	0.08897
-21.250646	-50.469844	0.149291	-0.152776
24.937097	-20.654907	-0.01235	-0.586942
22.710455	-41.085646	-0.940934	2.373459
-33.093764	42.125727	-0.277553	0.316043
46.634512	-11.35336	1.181385	-0.485359
-17.599899	-5.696007	0.033195	-0.020083
51.047282	-29.303863	-0.266392	-0.137499
-20.133851	50.895466	0.19361	0.37108
-50.605773	31.986154	0.297522	-0.204252
38.757254	4.605941	-1.435231	-1.842515
-1.490378	1.166737	-0.180271	-0.338696
13.727634	-37.438432	0.566225	1.253907
7.26423	5.918302	-1.990421	1.799979
-26.769699	-9.810905	0.071534	-0.026412
-25.033909	-25.99465	-0.043918	-0.115261
-12.437511	-6.408126	-0.008909	-0.305916
37.516945	19.422304	-0.718138	-0.923819
47.76008	-12.785405	-2.986781	1.068434
8.830123	0.177982	-1.966539	-0.275399
35.002686	25.319394	-0.343141	0.386077
-8.065699	6.431725	-0.281918	0.027526
49.103989	-26.153996	0.197768	0.000798
-23.91333	42.404098	0.054763	0.309092
-50.293296	12.672856	0.99078	-0.065614
-15.47085	-32.958906	0.148673	-0.234327
-45.793732	-48.597106	0.366696	-0.186147
40.124494	-29.26484	0.870748	-0.02552
-45.311577	45.55501	0.309488	0.214157
-3.524873	-31.365814	-0.10904	-0.03571
-36.312917	27.528917	0.046441	0.399345
9.66233	46.758378	-0.060642	-0.298235
-21.306762	-47.641344	-0.008968	0.07353
8.02394	28.835779	-2.67664	0.150434
21.709476	14.343064	1.411669	-2.763561
-37.280289	-52.179321	0.173753	-0.07228
-44.790856	26.556836	-0.206934	-0.043634
22.797432	-13.191899	1.18633	0.418584
-28.360585	11.851105	-0.534239	0.29739
32.703336	-21.102277	-0.697131	-0.252849
-1.895745	-32.30509	-0.057005	-0.126946
-15.375442	-43.914733	0.077361	-0.048299
-30.30895	39.501356	-0.163368	-0.216008
-30.493124	-23.597921	-0.108607	-0.235078
-15.343331	-52.117545	-0.015213	-0.109834
-30.411719	11.024391	0.193023	-0.226303
39.471251	23.311011	-0.080484	-0.076696
-1.898621	-8.360386	-0.415238	-0.18657
-12.186649	4.191202	0.365783	0.125935
-21.56245	21.193718	0.002538	0.091867
36.589675	18.360481	0.665126	2.648228
-42.662015	30.718679	-0.143269	-0.111899
-23.860439	-22.345399	-0.204913	-0.135914
-15.979536	-17.260967	0.176654	0.230136
-52.82067	-10.942085	0.224738	0.06803
42.545859	11.637585	-0.183962	0.11052
38.273818	39.281827	0.489634	1.434616
-31.779851	-28.319552	0.293769	0.031768
50.461882	32.813428	-0.081579	0.068762
-22.001354	39.198725	-0.354681	-0.008736
0.885137	6.610237	-0.784151	-0.508785
-45.173899	4.820242	1.578925	1.220094
-13.719386	32.218686	0.078905	0.037957
-27.564402	42.335145	-0.041287	-0.054051
17.164752	-43.258284	0.872612	-0.629856
-23.653428	-19.124128	-0.156019	0.358233
-51.284332	-47.808668	-0.105984	-0.181115
40.222996	30.861565	0.116828	0.4157
-18.694674	-42.145795	0.186032	-0.036878
42.470358	-22.290223	-0.312835	-0.296267
-38.80163	-26.037383	0.398949	-0.121589
-33.951381	-38.119843	0.318681	-0.105415
-31.395502	46.47568	0.426699	0.022962
-41.78806	-0.358349	-0.776824	-0.47097
9.082328	7.552377	2.490714	-0.158407
49.684309	-22.403448	0.318386	0.05291
44.532252	49.834552	0.750817	0.268196
-41.696237	48.913174	0.282592	-0.003446
8.32019	35.414011	2.668873	-2.262066
5.148686	30.543609	-1.893176	-0.805181
-50.998215	-17.179117	-0.112157	0.662831
42.560791	0.096588	-0.303243	0.08355
-1.327884	25.260328	0.889381	-0.785205
-33.990264	41.548132	0.21185	0.081269
47.510129	47.379706	0.778558	-1.125148
47.478396	-17.75736	0.324155	-0.282367
2.25542	0.474061	0.205008	-1.106217
-25.692115	-35.472938	-0.278797	-0.042185
10.251906	8.469839	-0.020128	-1.647815
2.895267	-29.57043	0.000823	0.396109
48.82872	-37.67753	-0.711867	-0.2396
-42.177901	-29.441409	-0.334755	-0.215495
-17.860864	-10.460425	-0.364386	0.089567
-18.348487	42.400962	-0.211613	-0.141673
-12.028846	25.793618	-0.228691	-0.191334
-37.670677	36.144253	0.074313	0.036394
9.678112	-10.659949	-0.699403	0.618705
-11.759139	35.348562	-0.126424	0.119982
29.011576	38.457874	0.553594	0.312706
-42.223034	-44.230981	0.090047	0.082973
-36.391537	26.472827	-0.161737	-0.255009
-45.960465	35.318656	-0.029087	0.144631
43.671949	49.266233	0.102074	0.047328
-4.770089	-22.114008	0.124709	0.014422
-30.491069	33.583715	-0.236474	-0.070741
-50.296424	23.006386	0.247852	0.16396
-0.026944	-45.410266	0.290542	-0.055026
-29.934056	-49.853818	-0.042144	0.183076
-41.312843	-18.811554	0.269916	-0.956715
24.553827	5.108156	-1.517896	1.348228
38.313297	30.428208	-0.267825	0.508277
18.417074	-47.457998	0.896888	-0.051446
-21.059022	40.808467	-0.043262	0.109457
10.175514	45.444979	-0.671537	-0.660934
-37.15603	51.692711	0.366362	0.114399
-45.665334	19.349766	-0.295108	0.103705
-16.425483	-52.000472	-0.051574	0.222522
-21.211596	18.275912	-0.076939	0.016396
-21.588549	-0.343842	-0.29265	0.481712
8.527	11.528598	-0.628147	-1.240026
0.202595	-17.33579	-0.157793	-0.292399
17.22765	-36.192048	-0.665913	1.714028
-51.243194	27.197161	0.608355	-0.582087
-34.550648	17.158291	-0.045287	0.349315
-33.917171	0.17669	-0.762814	-0.223393
31.612411	51.640498	0.800897	5.098803
-43.699036	-31.028955	-0.174794	-0.268652
42.935967	4.708439	1.688827	-1.708972
43.074411	-2.909063	-0.272602	1.550425
52.091618	50.122742	0.142127	-0.04486
1.327971	3.512678	-0.257486	-1.393781
-19.613357	5.040377	-0.104579	0.122554
-50.655726	-34.07771	-0.029552	0.145192
8.232015	37.48397	-1.185902	-0.469563
30.105867	25.093345	-0.160433	-0.171928
3.499364	26.962428	0.802163	1.295922
-36.281362	9.089928	0.033198	0.678193
-2.442323	4.211758	0.6079	0.429982
23.348924	4.294279	-1.510321	1.481644
31.82208	-11.155356	0.393228	-0.331405
-52.754001	-33.553552	0.172921	-0.358954
-35.65206	23.783986	-0.159022	-0.14569
-47.90832	14.633305	0.776288	-0.847665
-17.625193	-42.138684	-0.216048	0.04927
-38.665757	-21.245471	-0.037006	0.131703
15.972602	-23.370109	-0.451115	0.325645
-40.246086	24.662368	0.241443	-0.221214
51.217159	-26.459783	0.28932	0.113217
-15.667244	30.12443	-0.048712	-0.23544
19.547664	-10.578912	-1.810306	0.36166
5.068709	-35.212619	0.014465	0.514555
-0.809882	-8.467297	-0.005746	0.105421
-10.620835	-19.214816	-0.133574	-0.024742
32.744076	51.295015	-1.267643	2.380599
8.169571	-44.684563	0.137404	0.708229
-24.722548	-5.483798	-0.177067	-0.41916
-16.733738	26.492346	-0.155805	0.062163
-48.041938	-26.144223	-0.180347	0.079825
-3.62846	-52.821526	-0.018862	0.304703
-35.632137	15.621071	-0.344625	-0.04437
-31.590556	-14.805023	0.46136	-0.555114
-40.420212	14.513969	-0.217205	0.224925
1.108474	-43.547884	-0.042831	-0.05612
1.337114	-32.333989	-0.269815	-0.153078
49.46487	11.209557	-0.118948	0.707749
-8.493744	-21.123975	0.285572	-0.521165
-24.448967	-17.473982	-0.105194	-0.25061
-46.875901	-30.27494	0.166739	-0.168651
-13.869762	27.970445	-0.058339	-0.075293
-2.38261	15.071328	-0.598036	-0.391972
-22.898451	17.532761	0.102951	0.014656
-30.92194	-5.101408	-0.322358	0.043499
12.225999	8.871789	-0.950472	3.142131
-25.982352	5.966	-0.410884	0.176446
5.75002	-32.342776	0.153753	-0.046288
34.057918	16.896259	-1.785976	0.968841
19.095742	4.613186	-0.633258	-0.290333
-7.928878	-40.470911	0.06286	0.116136
36.377621	24.045635	-0.231781	0.249562
-20.317109	-9.081654	0.151288	-0.008548
24.094524	10.386202	-0.424949	-1.22155
47.38198	25.914565	-0.463221	-0.115961
12.654715	-40.922159	-1.037638	0.00262
31.728213	46.408202	0.251823	-2.16757
-8.952561	32.654226	0.467512	-0.218429
-40.0146	-29.775331	-0.095752	-0.392208
-26.820742	21.678056	-0.269847	-0.126627
-14.306756	4.500069	-0.153868	0.11642
29.095139	41.034169	-2.732263	-0.395791
37.88489	-17.250784	0.556569	0.521375
-7.454004	-43.254302	-0.432248	0.126186
-23.700027	10.292457	0.226779	-0.152334
49.832151	12.979454	-0.095855	-0.888148
-32.596547	-52.617211	0.212983	-0.369181
29.317607	-2.031205	1.23642	0.626847
5.995387	-20.203507	-0.335133	-0.099971
-14.682917	5.465208	-0.078572	-0.07423
-28.374739	1.740306	-0.21574	-0.102504
-26.643781	40.771079	0.048742	-0.247866
-13.492724	-0.382557	-0.156043	0.047023
-48.043059	-41.926782	0.154788	0.003896
-2.115837	43.318902	1.743872	-0.32112
10.359874	-46.721756	-0.317399	0.125917
46.040437	-10.443851	0.984262	-0.959859
-44.815781	-34.691658	0.416635	-0.344038
-27.124146	18.028318	-0.295581	-0.093302
-39.480513	37.140865	-0.190914	0.161455
18.20979	32.97111	0.73174	0.960586
-49.850277	40.508943	-0.142149	0.009317
-18.14437	-33.841446	0.110309	-0.346279
49.372556	-33.853329	0.686225	0.300834
-19.113913	-18.948908	-0.22198	0.018725
-24.107665	47.794538	0.045353	-0.257967
38.28028	-0.766257	1.094013	-2.633691
-17.509334	-16.238652	0.070322	-0.378783
-0.349123	35.483363	-0.106205	0.294669
-52.203699	-49.433274	0.199399	-0.244032
30.513817	0.681781	-2.789203	4.950518
4.364759	40.048255	0.618584	-2.801768
-4.268877	-15.658861	-0.259247	0.339742
9.024198	29.219673	-2.975948	0.199554
-28.820928	12.804675	0.06788	-0.255435
40.571379	-34.162205	-1.124627	-0.617639
36.078932	11.704702	-0.588863	0.60152
40.625404	-22.549358	0.268217	0.235847
42.270392	-41.311095	1.068764	-0.411756
-37.634728	-2.957939	-0.276171	0.152563
8.414549	-1.033188	-0.995252	-0.178802
-15.715812	29.080626	0.300146	-0.021313
7.461822	-2.900816	0.735987	1.349013
5.537207	-38.074224	-0.243685	-0.111653
-24.392352	18.6315	-0.333746	0.020956
36.91706	-3.633563	-0.17922	2.499767
5.849839	41.647645	2.820778	-1.024872
-44.186162	39.694729	0.127748	-0.110224
2.599487	12.866741	-0.316941	-0.123539
-39.733984	46.828277	0.091239	-0.256979
48.892727	4.841607	1.130217	-1.160765
-2.312423	32.750454	0.151824	-0.431891
24.337768	-35.751135	1.647566	1.050803
-8.959462	-31.284548	-0.130603	0.002351
43.384048	-7.637821	-1.581769	-0.895255
-25.106903	-27.060218	0.010254	0.165228
30.977214	-42.891335	3.19974	-1.710799
49.865551	-21.362674	0.149606	-0.14278
47.918295	-14.819676	-1.959386	0.069506
20.472375	-4.011589	1.152537	-0.279079
0.461394	-46.339618	0.25938	0.133982
-7.441007	-13.726323	-0.165524	0.113008
-9.563623	-22.957554	-0.159613	0.162476
-3.668635	-10.996555	-0.020236	-0.085999
47.550027	28.777538	0.01839	0.108225
-29.820689	0.149566	-0.007293	-0.454076
19.120652	-25.507868	-0.137594	-0.038384
-28.097375	-49.794218	0.064459	-0.134915
-9.633812	-8.732457	-0.07719	0.198206
34.18883	-27.091959	0.847696	-0.028766
-49.832143	-22.774104	0.358909	0.090113
34.457111	39.720966	-1.033121	-4.117138
33.547732	-28.051088	0.405892	-1.148886
-8.535423	-45.054915	0.417604	0.160423
9.966381	-34.424871	-0.21177	-0.310088
0.018728	-21.112643	-0.110258	-0.376788
-30.89389	-28.929343	0.389645	-0.194336
-29.47726	-10.501424	0.265693	0.050637
25.160484	40.191699	-0.188484	-0.491686
-23.218163	-14.318543	-0.068943	0.044856
32.487636	2.226634	-3.316421	0.56265
-11.127328	-42.19804	0.097382	0.2249
5.234947	-2.797404	1.42793	1.118936
48.13181	43.254291	-0.237209	-0.042879
-23.233177	-28.189766	0.15567	0.003148
22.742529	14.481429	0.294853	-1.575878
-37.298523	-12.22114	0.890722	-0.110673
35.761807	36.82713	-0.420254	0.239015
-10.937115	11.816467	-0.024743	-0.156805
-7.236886	19.281018	0.056178	0.120828
-51.06102	-21.434352	-1.236295	-1.23941
14.399887	-32.733595	0.110416	0.14119
-44.53953	-35.701127	-0.084313	-0.520935
27.060034	22.182101	2.916249	-0.026982
-2.408131	-4.437953	0.316008	0.454492
34.593467	-36.175314	0.794249	0.83867
-12.760016	-44.886784	0.031014	0.130922
-1.134342	45.164414	0.258621	1.708988
-6.343176	-26.705184	-0.174073	-0.271986
6.711643	-34.300515	0.0222	0.130602
-14.359668	-29.284217	0.138037	0.129015
-24.581939	-44.258452	0.379177	-0.410647
-18.298646	9.666734	0.151363	0.152608
30.266077	36.636432	-1.09898	2.169866
-11.782921	0.294032	0.185306	-0.160144
-12.794755	-33.925369	0.164002	-0.061124
-20.269441	4.189085	-0.174192	0.112907
-27.970504	-27.477613	-0.046837	-0.136004
-40.312472	-11.185328	0.311553	-0.520521
19.950169	36.258303	-0.271245	-0.625775
-19.728565	-29.245851	-0.095863	-0.061011
24.608448	47.760676	4.128797	-3.323816
48.403692	-15.788164	0.849692	0.394431
-49.183318	-0.252646	-0.828411	2.00859
17.799628	-16.80363	-0.644715	0.334043
-18.792729	0.212758	0.038081	-0.000181
-32.007024	38.158904	-0.021233	0.075204
-40.807542	50.525101	0.005223	0.066462
13.477481	-30.856485	-0.307407	-0.036405
-29.406319	20.482906	-0.379463	-0.15588
17.04557	27.609278	1.465835	0.320588
-45.448773	48.752445	-0.183316	0.315683
14.992801	-31.873255	-0.893618	-0.395443
20.275899	-35.472983	-1.837214	-3.395959
-41.432419	14.144108	-0.280427	0.417544
-17.782948	21.697209	-0.414074	0.232796
-21.871178	-36.671879	0.011081	0.089059
17.321185	29.912893	0.144607	-2.23794
17.876879	23.523016	0.109598	-0.040639
2.958864	45.739911	1.044566	-0.961761
-40.296549	15.566506	0.522674	-0.012262
45.399986	-6.310166	-2.36386	-0.344828
48.084766	-5.116231	-3.654526	4.29024
2.053249	15.05943	-0.206603	0.900183
4.072037	-33.25919	-0.130223	-0.017043
-3.099971	-5.299781	-0.070389	0.05773
-36.370575	-51.65055	-0.094714	-0.43596
-50.337444	27.836575	-0.355268	-0.915003
-48.104637	31.100333	0.039041	0.035227
22.881372	-5.983199	0.01494	0.578156
-4.926155	11.787035	0.010457	0.451727
0.764617	34.537305	-0.313263	1.162161
45.793601	40.165491	0.437077	-0.214304
-13.269374	-27.46376	-0.097825	0.05885
-23.223932	-30.375498	0.27476	0.133182
5.619918	-3.882851	1.630053	0.043271
46.315795	-49.565193	-0.276719	1.865561
45.581779	-31.073251	-0.112741	0.685404
28.112419	39.26399	-0.519666	0.339846
-16.670828	28.590326	0.038983	-0.190204
-7.40128	7.315724	-0.155429	-0.124421
35.802607	-3.752005	1.891638	2.726658
42.213515	44.342985	1.545351	-0.922928
-8.096801	12.394499	0.279171	0.056234
-31.623879	-5.907919	0.062307	0.126314
15.606461	1.480034	-1.490322	1.785721
50.545041	3.765592	3.532852	1.144265
-16.535909	-18.14944	0.088587	-0.158874
37.499042	-5.019885	0.137104	2.74978
-51.388812	-8.277805	-0.883957	-0.775776
-26.238735	11.558363	-0.256461	-0.042827
-17.532534	46.814905	-0.287478	-0.312061
-24.209105	-28.660659	0.058813	-0.242292
-40.011208	-33.881507	0.45721	-0.465568
46.599051	46.725408	-0.240398	-1.116519
4.599746	24.130645	0.439811	0.622227
26.869618	-45.308391	-2.57561	0.291707
23.970235	-18.77801	0.692918	-0.340161
50.190525	-38.168185	-0.514406	0.196452
-51.719765	38.235259	-0.273782	-0.017654
43.718277	28.922211	-0.143067	-0.226589
35.944332	-35.631295	-2.15563	0.357883
44.317101	-8.512775	-0.002078	1.445447
-28.986748	-50.359334	0.389694	-0.641254
17.510997	-26.376556	-0.493391	-0.779446
40.58535	33.737842	0.574872	0.508414
11.222855	9.0763	1.134033	1.770798
-23.189896	47.249428	-0.279084	-0.39201
5.083024	-8.064738	0.897298	-0.607659
-12.184717	-16.385789	0.128117	-0.183274
21.776441	-39.059283	-5.172338	1.574578
26.469041	13.787708	-1.303938	1.727265
-36.436059	-24.353179	0.07803	0.206167
-33.844979	-11.90028	-0.119057	-0.274284
6.800507	48.190629	-1.125734	-0.470287
-49.587595	-44.369365	-0.019676	0.099502
49.946928	-46.255007	-0.388409	-0.015241
9.344176	-37.212805	-0.372646	-0.278978
21.710754	3.853293	1.567655	1.178591
-42.957213	17.463861	-0.136866	0.429176
-8.836048	18.276643	-0.129442	-0.111987
51.987535	-52.697845	0.02713	0.479993
4.554854	-34.224504	-0.198955	0.540072
18.035899	-45.530092	-0.382108	-0.699531
51.278822	9.134922	-0.526901	-0.334983
8.18595	-9.832609	-0.319983	0.154745
-49.916777	42.679228	-0.09013	0.051449
26.981149	-21.040167	0.909898	0.569309
-27.226399	-32.237555	0.053063	-0.080179
24.090274	-30.805469	-0.339221	-3.604352
-26.901022	30.230911	-0.031755	-0.050482
-0.028395	-2.89574	0.256744	0.53237
-4.716778	-27.656543	-0.319831	-0.015081
-45.640777	-51.879187	-0.159453	0.055477
52.789338	1.931669	3.139569	2.003881
16.06658	-21.504834	-0.05804	0.298141
-29.336439	-36.446672	-0.503887	-0.015832
-41.647667	-35.34927	-0.248921	-0.110868
5.680166	28.857058	0.571852	0.749338
-38.276421	-50.626599	-0.227628	0.269889
40.282386	41.750213	0.227353	-0.249255
5.053691	52.936303	1.030717	0.520201
6.587388	-39.951104	-0.341136	-0.348129
-18.184743	-32.000033	0.094109	-0.261529
-24.134128	29.640477	-0.100538	-0.003482
-22.505668	-33.799446	-0.066128	-0.064515
-10.112412	27.859694	0.342016	-0.079856
6.356615	-14.605614	-0.31393	0.43186
39.313999	-6.980408	-1.077709	0.962119
-3.140417	-41.511928	-0.310506	0.03354
50.513497	-9.895598	-0.632126	0.096275
-16.437302	16.993196	-0.005593	0.368888
-37.849076	-9.063231	0.782273	0.535115
-21.830992	17.40989	-0.043786	-0.319787
42.644223	1.731414	0.619323	2.613409
-18.989718	-4.493231	-0.131018	-0.287701
1.690265	24.187226	0.047352	1.008489
-44.291433	42.905981	0.284558	0.228407
14.198356	51.824421	-0.426028	-0.930105
-29.222314	-18.730184	-0.067274	-0.136942
-26.487801	9.747204	-0.071246	-0.431195
-13.872963	52.786783	0.231129	0.029348
-14.417797	-47.614477	0.037773	0.300594
5.303966	-28.612641	0.205683	-0.100673
-41.28307	33.712234	-0.102083	0.153344
-31.412747	-9.722387	-0.23823	-0.184159
-4.742171	-12.875627	0.369267	-0.204588
-38.655826	-35.406536	0.664583	-1.01048
-48.2837	9.422726	0.067959	-0.684897
1.178952	-28.635906	0.313454	0.285697
10.999589	-7.301555	0.494184	-0.770052
-51.742678	-37.599405	-0.690513	0.793387
39.106056	14.722158	1.078914	-1.849404
-0.83393	-36.028621	-0.054804	-0.21519
-47.686859	21.706447	-0.092645	-1.286233
-36.216249	51.182175	-0.278665	-0.115639
-30.432093	34.662642	-0.290501	-0.113788
-7.197907	42.434376	-0.377526	-0.037648
-15.459547	36.523517	-0.362898	-0.198683
-46.225136	45.01465	0.227743	-0.009648
-21.523137	24.742189	0.275414	-0.299013
-47.730308	-45.276933	-0.211172	0.046626
-12.194833	-34.832884	-0.171694	-0.227126
-43.392746	-18.414708	-0.870117	-0.034563
-29.527824	-3.455932	0.163734	-0.531433
12.115446	9.907783	0.819117	3.575961
-19.182068	-35.70631	0.020516	0.015512
-18.687664	-32.935139	0.186557	0.105551
-5.796719	-40.554204	-0.059573	-0.056857
-16.770097	2.81705	0.162945	-0.038321
-12.219395	-31.202085	-0.115713	-0.099216
21.34413	38.121178	-1.217147	0.337413
-32.086731	-33.721008	0.035748	-0.458339
-38.65706	-9.797582	0.491725	-0.678671
38.931914	-17.807345	0.014023	1.523569
43.123725	15.490576	0.428485	0.659091
15.554146	-8.073598	-1.645855	0.706172
12.417307	-43.76656	0.16513	1.614839
-1.753733	-3.570809	0.749894	-0.159671
13.829144	-51.717153	-3.304063	1.107628
1.33205	-8.702727	0.116844	0.399809
29.1113	-21.457576	0.504468	-0.28343
-37.662612	13.675259	-0.177125	-0.064213
-37.523895	23.917618	-0.162076	-0.346333
38.25425	13.051102	0.04729	0.716004
0.0635	23.300527	0.25672	0.436797
7.088867	-9.832628	-0.354329	-0.109221
-34.233291	47.988933	-0.160491	0.110211
-37.212264	28.138843	0.170964	0.327454
-35.636373	-28.282353	0.058567	-0.02408
-3.70834	-22.122373	0.051124	-0.125867
-46.461164	10.539888	-0.059197	-1.355139
-47.334718	-36.00259	-0.128595	-0.00159
-48.547251	26.566761	0.441019	-0.094339
16.819362	22.7498	1.076844	0.576604
-12.209737	-21.951362	0.004889	0.111845
-2.068201	-41.558166	-0.257386	0.017256
35.702888	31.821676	-0.971647	-0.019962
37.999232	17.315505	-0.419484	0.262487
-39.701504	20.860735	0.2404	0.01033
28.960672	-14.43492	-0.961424	-0.731031
-26.824381	47.190878	-0.168649	-0.000374
-40.610145	45.163842	0.22258	0.195014
-5.915987	-2.809597	0.125094	0.347893
-12.538263	49.869325	0.418905	0.665398
-13.840646	-30.212226	0.164065	-0.078936
33.772354	-22.570187	0.155543	1.122235
-33.751283	-29.328668	-0.265493	0.257878
-24.273841	14.013763	0.038669	0.031843
37.987871	-24.300582	0.403161	1.207984
-20.748938	-27.403177	0.179107	-0.097506
-29.842319	-52.010997	0.269979	-0.241837
31.582638	-45.768352	2.093611	6.15313
26.069007	-24.797325	0.836747	-0.123505
-6.090921	34.180133	0.216144	-0.346885
40.540033	29.829609	-0.054053	-0.085582
-21.044844	-9.853034	-0.076593	0.183716
4.003192	-51.170549	-0.398379	0.813879
29.198319	27.151504	0.033307	-0.196617
41.503045	11.920553	0.230818	-0.078278
-16.664544	-0.0492	0.206399	0.019925
44.169566	-25.82494	0.335391	-0.199664
2.443509	38.702516	1.692682	1.756745
38.530671	41.16593	-0.926186	-0.111937
-3.206123	34.646186	-0.227265	0.730468
-35.381915	17.808165	-0.684102	-0.462562
5.156171	18.629024	-0.063723	-0.673734
-1.959199	3.166273	0.252768	0.298234
-34.688032	-29.871086	-0.21755	-0.201633
35.079969	-8.269519	-1.231714	-0.260206
-47.109747	43.377781	-0.115506	-0.033703
-16.636773	-13.463043	0.443941	-0.128447
-26.93357	-25.922185	0.022697	0.063067
-19.455355	29.142779	0.216828	-0.289547
52.085492	51.183618	-0.250242	0.132533
-0.266271	-33.252703	-0.562914	-0.193885
-35.372852	52.770416	0.173917	-0.018535
-45.917814	-22.748961	-0.098805	0.22964
-8.903086	-10.811723	-0.14181	-0.006251
-38.823237	47.374965	0.088405	-0.076331
19.117406	-27.359191	-0.933143	-0.261189
38.149851	12.080889	1.304087	0.30202
6.741461	-6.919356	0.279213	0.564893
-44.229125	-26.11293	-0.270537	0.03813
-34.527564	6.914403	0.212543	-0.50136
-7.459753	-19.299728	0.078791	0.091019
37.900098	-3.86392	-1.585822	0.236195
3.617659	-7.070021	0.855805	0.443489
-9.695867	-3.023506	-0.035274	-0.0664
-10.817424	40.205836	-0.123902	-0.010758
29.849852	-26.37603	-1.047019	1.03205
-41.03157	-19.820662	0.375978	-0.278291
-34.893446	22.093059	-0.285662	0.033562
-26.596829	-10.842188	-0.339359	0.222899
7.639847	20.634833	-0.762384	0.247149
-9.031327	0.692625	-0.196619	0.423909
-23.195945	52.67964	0.596424	-0.342767
-16.361121	41.599886	-0.037358	0.010467
31.73608	-3.957736	-2.367877	0.932257
-11.420834	-0.75292	0.347018	0.448325
-40.770665	31.700077	-0.025931	-0.118431
-19.898101	-44.003765	0.045669	-0.003795
-3.977634	-49.962469	-0.012599	-0.258493
-21.415474	-13.744254	-0.191533	0.049269
-18.264947	35.974405	0.136613	-0.268715
27.318452	-30.577889	-0.843187	-0.425536
-11.349406	12.79247	-0.062584	0.14806
-1.318199	26.9358	-0.651022	0.325745
-47.001113	40.125075	0.041775	0.069299
14.914954	-12.949045	-0.145946	-0.022808
27.233318	27.337271	-0.79999	-0.081811
-24.769409	-34.990496	0.091065	-0.031725
20.280562	-17.813301	-1.593088	0.678769
16.847786	-29.184139	0.018414	0.206596
-11.076899	27.368847	-0.360239	0.738861
-9.919027	32.146186	0.643357	-0.197585
-0.370205	-1.896026	-0.706645	0.611403
20.145079	26.584307	-1.237797	-1.507039
8.632577	18.745679	0.06945	-1.207942
-3.524723	-33.201833	-0.125609	-0.158533
-12.683334	-13.096044	0.001794	0.00023
30.108035	39.031069	0.153241	1.540737
32.904349	25.627198	-0.06535	0.059095
-19.751998	7.885112	-0.030296	-0.017499
-30.814709	7.872802	-0.216846	0.2885
-22.367925	-47.491395	0.256364	-0.096979
-9.844112	38.573471	-1.09359	0.008322
23.621564	-2.34779	-0.078197	1.440001
-12.791759	-24.699916	-0.311642	-0.223255
3.124706	25.779585	1.058415	0.973228
-46.658203	-23.5246	-0.089807	-0.073141
13.947463	-52.873538	-1.44342	0.304077
-6.388889	21.800289	-1.427707	0.845184
-32.967005	-32.096861	-0.113868	0.170923
45.376171	-17.466952	0.470334	-0.693124
-30.453432	46.002136	-0.338055	0.19253
37.646369	-14.096172	1.16119	0.665865
-19.655766	-5.31838	0.20431	-0.134775
-25.645307	-21.149263	-0.488613	0.067712
-13.046782	24.275107	-0.245484	0.131977
32.071498	-50.727575	-2.022486	-0.72639
30.74416	-13.978851	0.985402	1.172475
-26.923296	50.373182	-0.017423	0.282929
22.57432	-2.260732	0.124498	-1.689774
12.968046	-2.494677	0.540849	1.07649
7.167116	39.541344	-0.738982	-0.911752
52.085643	-29.521566	-0.045374	0.221652
-18.630822	-25.550912	0.028762	-0.067817
-17.396756	34.408828	-0.290349	0.032694
45.12197	23.697101	0.033012	0.135346
-21.136606	20.144278	-0.215641	-0.011497
5.385255	-45.628297	-0.384764	0.063469
-47.848452	38.501364	0.049303	-0.255218
36.266266	-48.875945	1.934531	2.137726
-39.412629	14.944038	-0.489173	-0.053608
-50.82715	40.993321	-0.022937	-0.325891
-1.661587	-6.504394	0.028852	0.510401
12.329104	15.843639	1.246279	-0.432576
-19.950857	-7.206403	0.083967	0.243369
28.872487	9.852329	-2.184877	1.320175
31.477422	-13.180886	-0.026906	1.550743
10.913387	17.658932	1.791393	1.621795
-21.955921	-31.059363	0.020329	-0.133432
-30.851241	6.853201	-0.564831	-0.270699
-49.807341	39.438449	-0.038624	-0.049114
-32.036553	-32.641169	-0.172481	0.053075
0.031753	-43.526037	-0.053539	0.105087
6.154361	10.864955	0.559951	0.043571
17.937391	22.45795	-0.047921	-0.39469
-38.540397	14.320345	-0.902842	-0.51085
49.738798	-42.155722	0.169297	0.40857
-4.474099	48.704293	0.051514	0.020614
-2.577522	-27.677125	0.073204	0.184751
-36.039668	-19.262367	0.665142	-0.18273
-11.156042	25.22628	-0.565412	-0.031688
-18.60977	-27.419656	-0.278548	-0.063621
-30.951665	-48.300541	0.204196	0.119344
-24.435268	-0.835411	0.102586	-0.449885
3.393306	-38.030687	-0.067401	-0.437267
-44.448858	6.697877	0.567889	-1.336612
38.929851	-40.706417	0.512145	0.416412
-39.150009	27.218578	-0.095227	-0.069661
23.746015	19.411705	0.210448	0.498228
-26.915685	29.172424	-0.008632	0.130138
-6.539647	-9.215496	-0.031601	-0.541248
40.481715	19.259853	0.096898	-0.21743
40.081522	21.29635	0.322882	0.49489
0.808502	-51.001988	0.144318	-0.521558
-2.495027	-29.522766	-0.013755	0.29325
-48.681191	-30.782669	0.143044	-0.420302
1.707881	32.771741	1.198303	4.261017
-34.131444	-22.454049	0.332682	0.85187
-15.052186	-9.888242	-0.306341	0.341447
15.03182	-48.10692	0.984236	0.939206
-45.437656	7.422266	-0.945244	0.476767
-16.571955	-5.859879	0.089895	-0.005015
-38.115846	28.721416	-0.553838	-0.131724
-4.643465	-29.4912	0.148234	-0.283538
-29.36052	-37.505686	-0.001024	0.016966
-2.676236	-14.745782	-0.299212	0.064428
-44.922712	16.517474	0.266753	-0.159861
6.539952	-10.789986	0.627417	0.138386
-7.620898	-3.437218	0.045721	-0.122756
39.347343	35.094276	0.188884	0.555167
48.368976	-43.012516	1.431494	0.942044
12.544407	-39.098555	-0.579521	1.265512
-7.396472	-11.891023	0.129854	0.629783
35.985853	20.410057	0.260998	0.645575
2.948005	35.454487	-1.393542	1.005524
46.372784	-7.156311	-1.364779	-0.945185
-42.037072	-19.641681	-0.188489	-0.189049
-8.24822	38.682953	0.238235	-0.611991
50.730974	-28.326681	0.018533	0.090765
-33.938144	2.930332	-0.190912	0.248818
27.535301	44.280233	2.239681	-0.352603
-11.642191	-41.256613	-0.05718	0.09325
-9.794103	8.75162	0.285574	0.027291
-25.945459	48.809812	-0.010157	0.115759
-34.673244	-12.578441	0.484475	0.458863
-45.946417	34.219335	-0.144104	0.050256
-23.966801	44.550931	-0.002871	0.417357
-41.353585	37.083203	0.007247	0.173832
-39.565	-18.140066	0.335345	-0.106659
25.425199	15.365087	0.076587	1.08368
-44.066796	15.928975	-0.311261	-0.425406
-25.304106	6.794337	-0.106897	0.149239
51.344413	47.476163	-0.129992	-0.029833
-39.190444	-51.163196	0.024878	0.156001
-30.061961	15.135601	-0.186645	0.011687
25.760421	32.186618	-2.757877	-1.822964
21.073266	-37.378282	2.802085	1.891122
13.150658	-4.622493	0.864144	0.040264
-7.986799	-20.199401	0.216387	0.022953
21.207514	-43.74345	-0.864721	1.062341
-18.671542	-40.292437	-0.291498	0.070866
20.856043	-50.690328	2.546332	-1.261244
-50.681122	-42.838892	-0.516799	-0.418439
-21.965553	0.660721	-0.008728	-0.195677
24.542378	-17.855777	-0.773504	0.034887
30.10592	-32.163259	-1.047369	0.641009
-37.46943	-45.795243	0.138035	0.187288
-24.049443	31.772565	0.018672	-0.179378
-44.453613	-14.24483	-0.486592	-0.467223
35.143725	-6.802388	-1.555391	-0.219452
31.010001	14.499163	-1.513244	-0.983335
-6.340111	13.061861	0.224419	0.389079
41.109156	27.736427	-0.157062	0.206892
12.476259	35.249274	-1.082708	2.295868
-10.577808	-35.790439	-0.061156	-0.126742
-10.593258	-41.284745	0.148341	0.025454
9.76402	33.391432	1.464748	-2.562289
-26.799809	33.412883	-0.055639	-0.080922
-52.614979	33.927051	-0.513018	-0.635123
19.325316	51.740727	-1.695602	-0.946856
-19.370381	44.086965	-0.141086	-0.140194
14.345971	-2.486481	-0.416603	0.924243
7.797895	-4.004843	0.751087	2.222414
-3.200739	3.409706	0.317409	0.20856
41.089058	47.417579	-0.623046	-0.595107
-45.085855	-16.186527	-0.458692	-1.779627
46.026126	-1.156418	0.316327	-0.617492
42.978548	-19.526612	-0.299637	0.055178
33.568572	0.908756	3.080108	-0.441967
51.808403	-45.225491	-0.075634	0.01636
-8.205518	49.681992	-0.368732	0.385495
-16.279201	-1.025717	-0.025364	0.210799
-32.604485	26.175738	-0.200311	0.087039
-14.874721	-20.950579	-0.177745	0.046869
40.747473	-7.397443	-1.153495	-0.241187
-37.456944	-46.863849	-0.139658	-0.239594
-7.603538	-48.832541	-0.316155	-0.086431
14.934047	-23.323147	-0.090745	0.053645
44.213295	20.11038	0.207357	-0.670336
-40.441831	35.529111	0.129152	-0.007901
27.477978	-5.647844	1.423327	1.635624
-27.608006	43.411428	0.142489	-0.058728
9.087202	52.224219	-0.231579	-1.429998
-32.470695	-24.555845	0.161965	-0.138757
-49.771063	34.754886	0.015113	0.225885
5.663481	24.139915	-0.089539	-1.23573
-36.140166	19.474042	-0.273463	-0.282806
41.960774	-50.251018	-1.041998	-0.475869
15.079789	28.007787	-0.817576	-0.027994
-50.482328	-12.06544	-2.099912	0.526448
21.813534	-26.344655	-2.37317	1.668034
-22.423488	-37.570624	-0.045021	-0.151149
20.92052	20.511431	-1.092002	-0.49274
-5.222493	-11.954329	0.097336	-0.010677
7.169018	-39.028097	0.007132	-0.025107
35.26336	44.833771	-1.026562	-1.514147
39.750644	-17.122741	0.147341	1.505558
-45.854753	-7.54072	2.482611	-0.756519
-14.919933	-37.545411	0.170119	0.172522
-14.559921	39.144022	0.252956	-0.315649
-43.295332	14.268063	-0.500031	0.230128
-4.631045	4.631838	-0.564287	0.752432
0.214707	25.563822	-0.98777	-2.555688
19.970708	37.423863	-0.63356	-1.73364
-8.471382	45.854754	-0.458293	-0.224468
-38.242338	26.627146	0.0779	0.025518
-52.710228	22.328317	-0.595965	0.164631
-9.133821	29.386414	-0.106962	0.203136
42.597447	-9.38851	-0.901024	1.200247
44.598427	-30.732285	0.614743	1.087973
17.17238	-19.656982	-0.272491	-0.156568
-10.102373	-23.871398	0.204125	0.625678
34.673086	23.443594	-0.175026	0.042241
10.708302	-31.578277	-0.163096	0.49293
-49.342084	1.987419	2.301753	-2.745625
-32.165548	-21.305769	-0.364264	-0.213507
29.692532	0.084036	-1.45975	0.008951
-50.333408	-20.626123	-0.205508	-1.662383
-14.387538	-36.632908	0.137951	-0.042863
45.677332	46.074664	-0.376955	-0.736441
33.564941	52.989411	-0.20175	-0.698772
-40.683123	11.338646	-0.773562	0.297605
-27.517735	-37.51594	0.074666	-0.113862
-18.456623	12.473194	-0.021306	0.299722
15.525419	-38.447268	0.263082	0.257193
45.440584	49.304825	-0.318377	0.403303
15.906799	-14.827366	-0.613653	-0.565397
-23.00953	42.959491	0.343744	-0.354918
39.174731	51.994667	0.262396	0.984271
-17.020229	44.824969	0.238278	0.031706
-39.583128	2.061588	-1.18283	0.018298
-44.099452	-3.611085	0.028964	-0.400815
-46.664463	17.783074	-0.012122	0.122997
-14.363273	-21.881021	0.041282	-0.210642
-47.367795	49.784538	0.386388	0.009914
-7.00449	36.952849	-0.397296	0.29312
37.061444	12.069478	-0.393414	-1.06139
43.4043	-48.617784	0.337417	-0.112515
-4.243671	52.344015	-0.401465	0.350847
-40.317784	-45.325079	0.187131	-0.065104
-9.262443	-49.649863	-0.128837	0.26966
-11.140207	-29.389847	0.317764	0.055541
-28.743899	49.272773	-0.123005	0.126942
-36.136115	-7.626365	0.066837	0.544445
46.548433	29.099571	-0.244393	0.134615
-7.767952	48.722866	-0.099142	-0.192927
-31.640604	9.46414	-0.021413	0.208019
-37.937137	-33.766081	-0.718533	0.477153
-5.003484	5.706838	0.221172	-0.011105
-11.078794	16.525814	0.363747	0.186608
28.571748	-3.395604	1.165145	2.783991
30.172858	30.039713	-0.723914	0.898421
-26.610924	-3.265374	0.444422	0.11438
-35.913122	43.653726	-0.188756	-0.057921
31.70141	33.164008	0.359983	0.212405
5.600651	2.944519	-0.526693	0.742771
28.227396	12.971668	-1.897862	0.682116
-46.534447	-39.124918	-0.384685	0.115074
5.284593	-14.599906	-0.076035	0.149842
-7.12917	32.547355	0.053091	0.20164
38.109585	36.354948	0.674486	0.421281
13.496915	24.260202	0.348014	1.316849
49.261974	-20.422792	-0.550735	-0.280321
1.566692	42.4029	1.625283	-0.67186
-21.870679	-25.627514	-0.106135	-0.141059
-40.381514	-36.673916	-0.3454	-0.741902
-49.085299	-25.882167	0.290185	-0.24734
-50.753569	38.816416	0.071165	0.167044
-40.464161	39.786865	-0.023164	0.157346
-28.676561	33.500269	0.297679	-0.158057
0.617742	12.550529	0.260173	0.080592
-27.160282	-30.115386	0.234283	-0.363157
4.278279	-22.930995	-0.032254	-0.236586
-10.890119	20.246289	-0.216706	0.341367
43.231005	-47.544715	-0.135579	0.731505
5.169949	-33.264278	0.11156	-0.307702
44.903488	-14.126788	-0.550886	0.294034
49.585385	-41.076271	0.12796	-1.141194
-8.335343	44.644927	-0.343425	-0.467044
-25.744254	-10.230183	0.003187	0.027905
-52.167493	-25.049636	0.128279	0.175572
52.123562	-12.629826	-1.118178	-0.855742
-9.167131	27.285546	0.174465	-0.01997
34.858129	17.597989	-0.21865	0.657208
18.063846	-23.516525	0.166432	0.285023
19.80072	-6.005447	-0.171687	-0.265972
-37.718988	41.466426	0.05035	0.258084
-31.234237	-10.80288	0.169132	-0.160133
14.54389	-20.489426	-0.154446	0.15796
-26.446268	-44.382984	0.134781	-0.298969
-33.188807	44.265007	0.06413	-0.096996
51.888122	-47.337695	0.499423	-0.463226
16.399702	-42.538663	0.781459	0.424592
-19.59852	-46.904708	-0.008231	0.092415
11.395539	46.271936	0.237946	1.655229
-39.551477	41.418649	-0.034296	-0.042016
-47.715174	19.621296	0.154117	-0.92645
50.939531	-44.569673	0.927623	-0.972156
-12.135165	1.314576	-0.432977	-0.003371
43.219409	43.929271	-0.713971	-0.001599
-48.490764	15.532294	0.409548	-1.016751
37.696951	-15.113385	0.201008	0.775556
17.109838	46.362702	4.602699	-2.708566
9.80956	-29.649092	-0.244339	0.518394
16.279708	-30.092154	0.591187	0.004289
38.778534	-1.871241	0.620902	1.188716
36.596549	-1.45764	1.54987	2.080201
-50.310936	9.494662	-0.062561	-0.487855
-42.678793	-17.591884	-0.760718	-0.117403
-15.838033	25.859691	-0.301393	-0.280553
-35.699457	-40.370581	0.046373	-0.056141
50.13281	51.197925	0.565699	0.549043
-23.577602	7.475139	-0.311294	0.019377
-13.957249	-48.573132	0.073039	-0.013477
-9.2931	25.19131	-0.610419	-0.15768
11.217762	13.81758	-2.295034	0.382994
0.179778	14.778314	0.533206	0.44356
10.03593	32.318205	1.571281	-2.870484
-33.842984	-31.521709	0.042292	0.025224
-45.048497	-40.403565	-0.603981	-0.492858
52.948573	-19.162929	-0.399402	0.319006
-39.880135	31.02137	-0.292751	0.043089
38.738372	18.061194	0.119985	-0.134724
-2.659588	-20.269256	0.022684	-0.012758
-18.73264	10.613853	0.123514	-0.336313
-41.406122	40.295466	-0.029815	0.230606
-15.77804	47.380913	-0.19098	-0.238855
-4.603316	-35.046519	0.171385	-0.064608
-32.2883	20.2529	0.059424	0.033277
-4.202633	22.375518	0.14585	0.844954
21.183605	6.635308	0.557539	-1.021351
-1.434223	39.93264	-0.195952	0.898332
38.205137	3.337287	1.149426	0.337412
13.089907	-47.066384	0.605982	-0.709837
-20.865028	-42.132404	0.07066	-0.094099
-32.488231	10.036181	0.178162	-0.0314
14.821876	-43.653475	1.494185	-0.856599
-31.419133	19.637312	0.174763	-0.033288
-24.409665	-32.89915	-0.201657	0.085203
25.356793	-22.705624	-0.871828	-0.258784
3.400444	-39.93053	0.039751	-0.091791
-14.345982	-20.056997	0.324527	-0.122693
50.941144	-25.418935	0.086249	0.006054
-27.376492	-6.753578	-0.543789	0.199459
-7.903355	-52.556601	-0.089925	0.238676
-33.141372	-1.886762	-0.35086	0.060807
-21.609773	-11.641143	-0.119982	-0.307524
-21.075601	-45.800892	0.07311	0.096465
-35.636719	-45.77773	-0.038957	0.128696
-25.181334	-29.171289	0.426097	0.204942
-30.030073	-47.725248	0.20697	-0.205333
44.801087	36.457286	0.223103	-0.028733
-21.245487	31.236234	-0.201673	-0.187068
-20.938408	-48.629338	-0.002148	0.100761
2.14516	-3.211845	0.925685	0.284486
48.060151	-36.834248	-0.385886	-0.377817
21.946729	20.07042	2.173438	0.153468
45.460699	-21.280837	-0.146047	0.032219
50.754665	21.162294	-0.247016	-0.466235
-26.331234	-32.793303	0.292873	0.06394
-36.586018	-40.956786	0.096414	0.251088
-30.687954	17.976725	-0.304805	0.009278
22.543463	-9.945566	-1.161347	0.925086
-1.021259	-24.900829	0.082816	-0.089995
43.6541	-42.79894	0.327242	1.161639
5.653229	17.667567	0.288146	-0.49624
42.492247	-36.028543	-2.129648	-0.582243
-23.221259	-27.139475	-0.170654	0.153105
-29.973161	-13.390822	-0.312883	0.084633
40.469542	-4.378151	2.015188	-1.32847
-41.989845	8.736508	0.443465	0.827368
-1.774287	2.18328	0.115343	0.189439
-41.228398	-26.751525	-0.016343	-0.495513
-33.757189	-30.406012	-0.188765	-0.174895
-4.162871	44.36463	-0.033097	-0.136562
28.996791	2.142845	-1.133402	-3.166279
-35.542779	24.82517	-0.113091	0.204279
-51.73106	3.605678	0.224371	0.509685
4.773013	-4.615113	-0.349265	1.836615
21.018993	33.676913	-0.175982	1.435055
-29.339693	-38.588009	0.065259	0.045613
-35.678496	-42.542806	0.148446	0.029103
2.20183	29.288974	-0.833287	1.292455
-24.079764	15.812073	-0.032901	-0.014833
-32.32268	46.981428	0.077316	0.024093
3.383162	0.362385	-0.336623	-0.258209
45.155606	-11.399163	0.40879	-0.112072
-25.430899	-48.082118	0.419772	-0.112582
-28.008587	0.740367	0.03337	0.511064
-49.626128	-38.265018	-0.078516	0.490112
-16.930871	-4.838946	0.005563	-0.266602
-49.628272	19.413029	-0.366683	-0.081699
48.420869	7.185784	0.658268	-0.400565
1.915118	48.326191	-1.786132	-0.154322
-25.819533	10.585386	-0.016528	-0.191025
-52.442333	-44.092621	-0.102519	-0.664339
51.174495	-33.382305	-0.309711	0.741071
-15.576428	-13.558385	-0.033263	-0.03846
39.688858	-34.695559	-0.643585	1.040563
21.226654	10.300539	1.394309	-3.482606
-22.351614	27.476083	-0.034015	-0.159889
-35.874527	21.625293	-0.093643	-0.263716
9.108435	-11.764	-0.534401	0.140468
-46.053714	32.045611	-0.050586	-0.424665
-38.366537	-48.462702	-0.052704	-0.010729
-45.09628	-19.111965	-0.201949	0.0074
38.666181	1.412146	1.766226	-0.02562
-40.542177	42.990053	-0.187488	-0.015819
51.515232	-27.470995	0.116761	0.027862
12.407155	-0.805424	2.535974	-0.016134
-34.876071	38.806224	0.060561	-0.377484
46.589844	-45.95521	1.020888	1.210539
-13.335968	10.199263	-0.299807	0.241238
-0.428189	37.85208	1.024713	1.209652
10.435542	-6.441616	0.569853	0.228375
35.450796	-29.184265	-0.429456	0.262871
52.023006	-41.570101	0.349367	0.043839
10.62492	16.401771	-0.961466	1.760017
1.496263	-48.251334	-0.011139	0.341841
42.416637	-12.25534	0.389411	-0.155372
29.514249	-16.462309	1.249948	0.530961
-43.178698	34.853181	0.310326	-0.254862
-20.249294	-35.729962	-0.079371	0.159453
-23.665059	-44.774384	0.061987	-0.27186
-48.965573	-13.28567	0.016635	-0.65123
-14.920972	52.916575	-0.097946	0.125844
-3.79377	30.041915	-0.690035	-0.490745
44.30543	-36.797558	0.408884	0.031063
10.719775	-10.842379	0.164565	-0.360393
-10.054772	-40.386565	0.049804	0.114177
-36.004338	20.556509	-0.071113	-0.230846
-13.124845	18.613658	0.397513	0.709239
28.230159	-9.425746	-1.438095	0.50104
40.044781	28.024836	0.139465	0.122393
51.735403	4.650786	2.650332	1.430641
40.459042	-21.486849	-0.44308	0.461747
1.648626	30.334091	1.052093	2.876722
-41.378682	-21.695366	-0.239817	0.144637
12.57906	-16.508817	-0.48918	0.242207
-19.070865	8.743018	0.05197	-0.091
0.04538	-19.213638	0.001531	0.08677
47.12678	-29.515044	0.178952	0.165426
-30.201449	-41.264312	-0.075006	-0.140871
1.916028	11.096069	-1.371815	-0.122271
23.43082	-19.67659	-0.195351	-0.153433
-31.142689	21.760364	-0.216166	0.121679
-5.988759	3.019516	0.161573	-0.010307
47.416631	11.738081	-0.191619	1.310597
-17.035435	-39.376564	0.162891	0.137628
6.170982	29.734518	-0.449441	-1.380923
-36.991792	47.387022	-0.232828	0.054646
40.089978	39.943032	-0.761949	0.920343
37.296005	35.573465	0.527719	0.683695
-28.008276	-14.145543	-0.138424	0.098813
9.118185	38.253613	-0.034222	-0.016782
-43.435524	-21.322894	-0.146026	0.201081
-26.650908	36.569485	0.094863	-0.271249
-19.520953	2.211073	0.178466	0.070508
41.748423	-52.026219	-0.696498	-0.367674
-18.637178	-29.241493	-0.237819	-0.139792
-38.473524	23.460144	0.451174	-0.134891
41.408871	26.726055	-0.206401	0.294461
49.420902	-3.216615	0.192147	-3.12285
-6.175108	-7.478662	0.058544	-0.11022
-47.418196	-24.35977	0.015747	0.262773
-31.40863	33.097544	0.00154	-0.20934
-12.879688	3.350091	-0.106436	-0.366798
-29.901123	24.363631	0.047068	-0.203122
-10.081803	-16.431441	-0.342958	0.268743
35.810672	2.919489	0.498725	4.070128
-6.884945	-40.53203	0.393757	-0.047882
-18.847916	3.056865	0.047374	0.012763
46.15424	23.380616	-0.561999	-0.051188
-15.425514	-29.288761	-0.109225	0.255574
38.530615	38.213068	-0.715422	0.666216
0.744899	-29.586127	0.16784	-0.075798
4.367175	-43.691616	-0.400981	-0.297355
52.808095	-22.013126	0.225	0.294385
46.209842	-22.528878	-0.794084	0.30776
43.725869	3.437318	-0.707936	-1.427063
-20.019944	6.03969	-0.190109	-0.118213
-20.592358	25.395257	0.157808	-0.202371
-26.139839	26.466588	-0.220935	0.045286
28.718552	44.290009	-1.696664	1.060682
-49.618057	3.863946	-1.168806	-1.643683
32.069883	-15.47031	0.056807	1.344619
-17.519642	-51.88362	0.094364	-0.062753
-17.205136	9.560651	-0.273342	0.325854
-40.26688	-38.935156	-0.220994	0.253739
21.7013	-4.354389	-1.103288	-0.765783
4.385192	3.484256	0.153636	-0.332437
-26.288246	-4.291922	0.273216	-0.071602
-23.824903	13.041657	0.166137	-0.059254
-14.750553	47.175279	-0.662714	0.593124
44.828884	-35.850517	0.269697	-0.163056
-21.336992	-5.907189	-0.150955	-0.162576
19.259242	21.436543	-1.145724	-1.253937
-44.520456	49.337285	-0.072048	0.115046
0.988314	47.790442	-0.655674	-0.618547
14.555517	-30.923713	0.266341	0.383798
14.103939	29.067763	0.147905	0.310818
17.409477	26.567352	-2.204332	-0.29135
7.726929	33.814706	0.850297	-1.875966
-8.468068	-26.699845	-0.218453	-0.041246
29.897349	-11.608237	0.455411	-0.003061
-30.965981	-29.991468	-0.197964	-0.217139
-20.801911	-10.886826	-0.140161	-0.451189
31.289028	29.886214	-1.002625	0.146841
13.467524	50.77328	0.233908	-0.525813
-28.632215	-23.684001	-0.255257	-0.0637
-21.405525	-41.210722	-0.062889	-0.152957
-30.194875	-19.26568	-0.406737	-0.128698
19.272287	-17.83524	-0.509265	-0.421494
8.458468	-26.770802	-0.057004	-0.297897
-18.231456	-9.442006	-0.04312	0.107892
4.26017	37.651264	1.386569	-0.076951
-38.615666	39.835517	0.090151	-0.136135
33.294564	-11.153801	-1.250344	-1.267251
15.406439	-13.846853	-0.503506	-0.344488
-2.558891	18.226082	-0.276119	1.140385
-28.889222	-52.506306	0.053721	0.062077
1.223408	0.060158	-0.347881	0.57379
-18.865158	21.801353	-0.745084	0.111516
2.394966	-30.485872	0.014336	0.023645
-43.322384	-14.432436	1.039809	-0.204801
1.882601	-16.351565	-0.442295	-0.20519
28.526521	-8.135073	-0.538718	1.142052
-0.775466	5.432058	1.204412	-0.046417
36.806089	40.469195	0.401194	-1.865448
30.154568	16.522358	0.194412	-0.358064
-33.091055	-19.721366	0.131936	-0.223084
-45.592768	-52.956558	0.191687	-0.387085
-18.930969	-7.392564	0.02496	-0.127344
-47.470921	27.204795	-0.337223	-0.017503
39.77695	-23.11341	-0.525836	-0.522031
-27.858823	50.882858	0.184229	-0.156334
25.794714	25.596688	-0.069097	-0.03073
20.760698	-22.613941	0.247179	-0.298628
37.787668	-16.210572	0.723144	0.086285
-20.860717	-29.211474	0.012204	0.029782
1.166829	46.70839	-1.062333	-0.227333
38.998174	40.146619	0.035715	1.569118
31.030704	-29.510916	2.14364	-2.170357
12.053909	-34.436763	-1.525293	1.096429
20.979677	19.338961	-0.987251	0.698555
-48.984467	-29.741173	-0.023463	-0.433602
-13.817592	29.015033	0.391764	0.066478
-4.269576	-13.808503	-0.157141	0.184116
-34.807064	-40.877953	0.336147	0.233801
7.083633	-42.897402	-0.197812	-0.798962
-10.302464	-49.625561	0.178221	-0.175583
24.837552	19.98474	-1.712201	0.075758
24.75109	18.949822	0.355349	-0.091893
-45.487677	-8.704564	0.525548	1.741965
44.838272	-19.209236	-0.62343	-0.822733
-42.690336	-35.108969	-0.197269	-0.493792
26.084048	9.049643	-1.962914	-1.44631
-16.489482	-27.423573	0.042496	-0.046275
28.777558	-18.217704	0.008039	0.684992
33.985879	45.030077	-1.79761	-1.452137
-11.588607	17.506225	0.038131	0.19093
-39.334514	-47.969561	-0.151087	-0.037816
-34.976512	0.39361	-0.205796	-0.139141
-7.126934	49.677418	0.014428	0.263872
-4.829966	27.333697	0.575204	0.923
-36.531657	-46.318963	0.21676	-0.019015
-3.003299	-30.44565	-0.126749	0.119798
31.809896	-30.823762	-0.505449	-0.868182
40.780663	48.572257	-0.383632	-1.17942
-0.881029	21.261556	-0.801607	0.762618
41.662443	-47.147387	-0.697848	1.390685
42.31476	-33.856415	0.525231	0.814932
43.27183	-15.486083	0.715832	-0.39769
14.700342	-44.845675	0.708809	-1.338696
51.86093	40.156006	0.183379	-0.408763
-38.901409	-13.684779	-0.275411	0.699865
-28.438327	16.367225	0.07928	-0.163114
6.551126	-41.909311	-0.022957	-0.144193
52.540103	-43.677041	-0.442152	0.121209
37.156711	15.275394	-0.179129	1.144389
0.876401	11.499531	0.765408	0.34615
42.877662	46.246131	-0.516351	-0.814936
20.845737	16.38283	-0.673033	-0.869074
-20.348794	-43.062482	0.157045	-0.156724
-42.187582	23.761264	0.164605	-0.053494
-44.122009	22.836401	0.131976	-0.748944
-14.532822	45.928866	-0.549512	-0.137707
-11.689907	-26.597251	-0.083615	0.181028
-11.306666	51.667863	0.022434	-0.058394
32.551292	43.055836	-0.842829	-2.31298
47.928159	23.797508	-0.182217	0.116975
-49.432029	-18.016945	0.183485	-0.915834
-38.666726	33.481354	-0.280348	0.169576
-24.128498	52.092291	0.138615	0.199438
15.530998	31.956746	3.561344	-0.420063
-5.269191	-26.727675	-0.148697	-0.012941
-42.286001	36.516516	-0.086315	0.170994
29.300585	6.09588	-0.610437	-0.642927
20.571118	11.162365	2.098159	0.122985
-14.079438	20.572352	-0.362034	-0.102353
47.267687	50.564958	-0.05519	-0.835539
16.909654	47.584784	0.758996	3.371305
-7.005144	35.829759	-0.532514	-0.178445
-29.87374	16.266138	-0.164978	0.249497
-2.098126	-23.051472	-0.028462	0.220612
46.960529	39.743717	-0.107691	0.548264
17.964747	-29.273676	-0.814838	0.4259
-27.453226	-34.348268	0.252933	0.249555
34.508468	10.31952	-0.288751	0.173386
8.07798	-5.091047	-1.872024	0.489175
45.029573	27.568958	-0.160076	0.049208
19.19421	3.463394	-0.092036	-2.645396
-12.17949	16.615869	0.475975	0.006793
-6.668605	48.72449	0.004841	0.116559
-19.362456	31.248483	-0.201066	-0.178693
-0.841299	16.44353	-0.732527	-0.304414
-16.54625	-32.921062	0.165797	0.010502
-13.290966	-29.319395	0.220141	0.013576
47.189823	23.080681	-0.249744	-0.205049
11.274643	15.580532	-1.182728	0.957384
37.815846	49.96912	0.72883	0.229938
-36.25522	-13.939036	0.525962	0.26445
39.470242	19.625796	-0.247241	0.756331
50.064615	-51.583355	0.17118	0.698964
21.697304	31.150795	0.05937	-1.059663
3.209174	-26.697501	0.180532	0.179935
-36.391868	-50.578909	0.224593	0.055202
-38.879309	-8.727933	0.299195	0.172778
-22.974503	-38.460309	0.377055	0.094902
-36.734995	36.681221	-0.015756	0.212842
10.932938	22.47254	-2.521885	1.748008
-27.531987	39.204974	0.175136	-0.048824
48.693881	44.839927	0.188442	0.306592
14.410678	-24.220327	-0.243606	-0.192855
-38.10544	-12.992002	-0.370887	-0.130809
-6.948708	27.57238	-0.176407	0.446142
9.712332	28.396956	0.886273	-0.394138
33.544176	-35.942269	-2.148329	-0.46415
-42.571344	-4.836606	0.91553	-3.032365
-2.640944	-12.932142	0.290004	0.022531
10.580668	-26.900529	0.00595	0.455368
-45.058471	-37.571131	-0.542498	-0.169463
3.179305	50.139389	-0.048749	-0.573163
-35.875467	42.586551	-0.130701	0.337669
4.093738	10.721231	1.125534	-0.10288
[truncated: 8,001 more rows]
