# Supplementary material for: Self-sustained frictional cooling in active matter
Source: Nat Commun. 2025 Aug 6;16:7235. doi: 10.1038/s41467-025-62626-9 (PMC12328619; doi:10.1038/s41467-025-62626-9)
Supplement: Supplementary file 8 — Source Data [file 41467_2025_62626_MOESM8_ESM.zip › Figure_S5a.txt]

# Columns: x	y	vx	vy
60.379577	-61.3124	-0.550902	-0.163012
47.743874	-20.756413	0.116333	-0.006201
14.482085	-23.716223	1.289042	-2.244442
-46.72022	-34.977045	-0.743521	0.147079
33.838556	46.50445	-0.090803	-0.270496
-57.801346	28.300568	3.577047	-3.33227
-10.863649	57.603888	0.326342	0.66517
62.126402	-37.722989	0.270927	-0.12796
-35.718621	56.385763	-0.410417	-0.381867
50.265513	-28.066799	0.064471	-0.088559
-18.400666	-51.122478	0.136834	-0.111806
-61.359665	16.426724	-4.325409	2.293701
40.828224	27.381561	-0.100295	1.104858
-4.619796	-50.094387	0.466313	-0.367598
27.439971	-12.504252	0.817672	0.276015
37.833367	10.373922	-0.051019	-0.470774
41.588425	38.312963	0.326134	-0.12056
-56.791508	-47.272267	-0.498709	-0.351093
33.685714	-11.016918	-0.159032	-0.230241
-35.868935	2.10753	0.497559	0.187671
-14.364965	-61.560298	-0.052934	0.624116
56.233457	52.581575	-0.298536	0.278211
-41.581299	40.996264	-0.165403	0.046313
-52.607227	-17.998624	0.656336	0.098613
-9.027993	-0.060739	-0.396636	0.829921
-36.897351	-16.736284	0.001715	-0.003961
-16.946163	13.829009	0.186164	-0.288529
-28.757418	35.249905	0.113793	-0.059399
-7.025505	-1.923676	-0.201402	0.142584
-9.290104	3.823938	0.044281	0.391602
-40.403613	-34.400855	0.692576	0.241388
-30.244105	31.369347	-0.844204	-0.736985
-34.822445	-27.273692	-0.764829	0.792915
-38.849444	48.431349	1.308817	0.590839
-33.457722	23.560726	0.04525	-0.194002
56.620017	-37.512512	0.274865	-0.313293
40.487741	-1.165156	0.298691	0.440024
-52.592543	-34.427899	-0.267769	0.13676
35.651964	45.92301	-0.273909	0.219341
-41.011502	24.413707	-0.238046	-2.623243
-21.279814	32.642052	0.085356	-0.198809
-45.235846	48.187335	0.376755	-0.015947
16.098941	37.654231	1.390014	0.379
-15.616522	15.667734	-0.021194	-0.040962
57.21276	-36.553431	0.594631	-0.031088
-1.975738	24.043228	-0.026121	0.645041
-39.062757	-13.656995	-0.150702	-0.240209
-32.354511	-38.933791	0.270467	-0.811098
-48.923645	50.501026	-0.00248	-0.563228
50.39491	-52.780406	1.355796	-0.193791
-26.241014	4.08278	-0.085799	0.202387
-1.90321	-52.983968	-1.278964	-0.419673
-37.405508	52.445649	0.822863	0.577016
58.523626	-16.065669	-0.822485	-0.002345
61.683753	-19.931503	-0.465041	-0.621927
37.8659	-29.191312	-0.008372	0.232064
-25.915546	-36.299216	-0.135061	-0.4099
-41.373359	44.083827	-0.466909	-0.175285
-36.517147	18.610928	0.838518	0.115462
29.973892	35.183342	-0.370247	-1.590792
-41.103463	-12.325959	-0.035686	0.066727
-0.392854	-48.708031	0.036942	0.541151
28.896094	46.414478	-0.260741	0.667545
-39.067202	-21.455061	0.613558	-0.913667
-5.341502	-3.687233	0.072716	0.024422
-24.167171	-10.507365	-0.179956	-0.044046
46.28957	-24.941116	0.085629	-0.033648
-45.358117	0.828177	-0.211071	-0.261857
43.333036	13.582356	0.891421	-1.323746
-18.129356	-11.679086	0.028157	-0.054823
62.319135	-20.795885	0.483845	-0.009536
53.880678	-29.263764	0.131647	-0.011545
-5.074129	-51.113684	0.337233	-0.080553
-31.460925	10.734219	-0.038028	0.028379
-15.83845	-4.215135	-0.514397	0.159978
51.197976	-34.675456	-0.35975	0.042501
-55.064766	62.088885	0.659141	0.631092
-54.891073	-18.432262	-0.610756	0.044114
-9.350488	-44.324121	-0.474172	-0.305993
-45.091966	-53.781203	1.322847	0.559772
57.636608	-51.12302	1.06415	-0.006029
-23.39049	-55.586718	-0.023762	0.0681
41.126025	-45.899556	-2.328947	-0.516897
58.739203	54.195207	-0.416064	-0.148179
42.327015	-31.065817	0.202073	-0.291368
25.837285	17.646448	-0.488373	-2.191506
45.943364	-25.985529	-0.192165	0.12476
-56.136873	-43.154114	0.823277	-0.379634
59.678517	61.609061	0.492707	-0.007097
18.197123	-53.154363	-0.025661	-0.547144
-60.21172	-42.884408	-0.787019	-0.299953
11.16317	3.444151	1.932329	0.715732
-35.931641	-40.405246	-0.914475	-0.522562
28.390406	-46.415801	0.632238	1.176228
6.693557	55.072925	0.658556	0.086767
47.998641	62.479537	-0.561208	0.119998
-42.752648	46.198293	0.326031	0.195977
-28.420569	-25.330831	-0.098311	-0.015707
60.815028	-51.424205	0.809577	-0.333488
-20.526659	-4.837573	-0.456807	0.003543
26.989236	-60.387721	0.994989	0.210025
-52.761204	-25.461735	-0.01778	-0.195456
3.781975	11.552054	0.125433	1.091399
-28.774249	41.515882	-0.328813	0.040997
0.496096	3.20335	-1.13125	0.716807
-43.416593	-6.445659	-0.441204	-0.187561
-16.321087	38.542144	-0.320391	0.256993
10.55379	23.369629	0.088015	1.384401
35.198201	28.445709	0.104015	-0.946544
-25.619997	40.970173	-0.060123	-0.861256
-31.078333	51.325031	-0.045318	0.08676
25.276439	39.30416	0.052315	0.82316
-4.184579	-34.872191	0.786378	-0.613921
51.727475	17.164349	-4.651049	-0.460604
26.911962	-42.779409	-0.423513	-2.480792
9.617591	-4.68662	1.120527	1.072161
-48.455858	-37.607071	0.14931	-0.029442
59.996624	-62.338577	0.538717	0.879869
53.201669	-25.619416	0.250108	0.296588
12.446438	41.825308	0.063093	0.075484
47.854952	21.579797	-0.120101	-0.157648
44.020681	49.669414	-0.176553	-0.029858
-0.681724	18.520677	0.299056	0.581463
16.520485	21.674871	-0.407451	-0.893125
-31.187428	46.894296	0.240937	0.575873
-38.323195	35.304718	1.95513	-0.212109
27.6577	28.646403	0.55715	0.121001
0.24975	41.560484	-0.68822	0.201835
39.751147	-57.00598	-0.082423	1.157282
-47.876285	51.065782	-0.591516	0.248389
-34.85663	2.409954	0.018569	-0.168502
-0.497032	47.447485	-0.028706	0.038345
40.80028	-29.519277	0.051542	-0.067502
37.763321	-15.384528	0.085973	0.244685
-25.857137	-6.846682	-0.212593	-0.033363
8.108437	35.59934	-0.934011	-0.878748
20.675061	25.082559	2.963006	-0.735744
-35.361934	-51.644909	-1.549003	-0.100464
18.535807	-21.245144	-0.505173	0.666977
-62.439583	-13.166583	-0.051741	0.003584
16.426732	17.659402	1.825112	-0.475322
49.540321	-3.677176	0.585125	0.365332
-11.081949	15.552259	-0.186694	-0.142604
52.205228	-31.542094	0.190482	0.163448
48.821571	-20.573759	-0.133807	-0.085319
7.131694	-59.487234	-5.009187	-1.13694
-10.475671	49.156705	-0.189221	-0.27855
49.595426	-54.54545	-0.070068	0.77081
44.058843	-55.946524	0.372299	0.546408
-60.984169	-9.586635	1.749328	1.423728
-30.793806	11.600133	0.333864	0.186618
-41.252473	-33.692912	0.27739	-0.340836
-47.566322	-20.307368	0.130367	0.692466
-36.564109	-13.57463	0.290099	-0.222483
-34.677313	-12.461724	0.075735	0.22494
47.061498	-39.820407	-0.17482	0.378532
60.622329	-47.370905	0.423234	1.658352
-49.979368	-60.651184	0.631282	0.003578
39.709211	48.709938	0.173523	0.150374
36.367106	-9.805594	-0.118444	-0.103293
-28.244807	9.518701	0.204665	0.083016
10.123462	-30.89982	-0.740514	-0.414408
-22.329934	-55.876588	0.151377	0.276686
-27.98997	-57.193728	0.106591	0.512742
-28.057356	-10.997579	0.077174	0.051815
-26.221036	17.103889	-0.047494	0.041656
34.347774	0.595928	-0.256861	0.845343
-4.309555	23.659139	-0.141634	-0.755989
57.721218	47.456249	0.564921	0.041687
42.197053	-4.693315	-1.148388	0.181126
44.527422	-43.177588	-0.214275	-0.347335
-38.258876	12.796387	-0.73285	-0.29154
-30.805765	-36.905893	-0.20467	-0.104267
24.328611	47.721386	1.417723	0.933065
-45.076081	-19.653957	0.140584	0.125774
45.843254	49.037314	0.191323	-0.251232
48.81193	-48.218461	-0.070608	0.711929
-14.53179	15.617092	-0.037455	-0.013619
-38.351865	-28.975013	-0.268262	-0.405395
7.635795	20.179666	0.138953	-0.628597
-25.458058	-9.028544	-0.35414	-0.068799
10.699867	27.074682	0.194839	-0.051996
-44.719307	19.967532	-1.923124	1.015374
-22.152613	-6.259396	-0.053819	0.084236
32.376667	48.17359	0.042933	0.115433
56.409127	-12.983649	-0.751222	0.67191
-15.652885	-1.535417	-0.164213	-0.069453
-31.953728	52.961861	0.169738	0.172348
-21.239449	-23.01572	-0.514841	-0.024492
-58.546042	-11.250048	1.459649	-0.848136
44.632649	-10.182116	0.163367	0.176282
0.095996	-58.196107	-4.001372	-0.711491
8.915217	-57.632861	2.241998	-1.137873
-1.136882	8.261913	2.796319	-0.06399
-32.106391	-10.397226	-0.031166	0.017972
8.203964	23.635581	0.297634	0.041369
57.465034	-60.739355	-0.188217	-0.057917
-12.898181	16.462242	0.171575	0.003975
-36.242217	25.555879	-0.761593	0.613501
21.485934	-60.248593	-1.332064	0.249493
-7.685034	26.351709	0.058914	-0.430904
43.61157	-27.29882	0.152225	0.25734
-9.690718	0.791549	-0.129321	-0.31802
3.541558	-28.279268	2.158358	-0.503295
-61.53128	-28.363947	-0.020445	0.00648
45.108883	46.964449	0.238139	-0.211986
38.323618	0.523907	0.461899	0.402501
-49.976326	-47.598804	1.889654	-0.165414
41.986618	10.216836	0.989579	1.48221
-28.304622	48.533364	0.149505	-0.076652
-35.870715	-30.088491	0.589239	0.375373
23.890564	-0.063189	-0.720331	0.249704
-10.831756	9.797288	-2.499539	-1.651322
-45.550822	51.270977	-0.714495	1.373783
-14.809457	21.027016	-0.301701	-0.08985
51.004713	-45.755932	-0.540108	0.73344
-39.808209	15.854897	0.399046	0.945157
30.678691	-32.78781	0.067776	0.325897
28.078802	-11.628116	0.174572	-0.38223
-36.515778	-6.393227	-0.460548	-0.423734
38.150583	29.142388	0.786741	-0.124426
32.315639	19.294059	0.569728	0.041299
7.485882	-58.401343	0.5634	-0.714249
-58.629153	-17.065413	0.391146	0.420489
52.556547	35.374533	2.169292	1.558724
5.919418	48.87061	-1.540441	0.664425
-19.715903	-19.38724	-0.27263	-0.433964
37.901292	43.521939	-0.021976	-0.08581
-28.440852	-46.988657	0.346605	-0.098498
40.703259	-9.476347	-0.002042	0.11797
-20.239776	-10.999636	-0.283178	0.011812
55.794444	-15.77639	-0.415972	0.605672
12.660941	19.400047	0.686728	1.964818
-22.513484	35.382791	-0.082718	-0.035488
-22.756733	-39.284715	-0.230143	1.681749
-49.704731	-34.700591	0.026083	-0.057838
-15.109847	19.558543	0.104433	-0.189998
51.336246	-19.162826	-0.008276	0.252699
18.228969	43.616245	-0.24418	0.532989
-29.22782	1.571005	-0.017179	0.144362
-51.478629	19.38749	0.366611	-4.155582
-40.512553	42.687162	-0.253714	-0.760083
-38.641399	-33.395817	0.771092	1.628714
-37.898813	-1.083515	0.079229	0.512764
27.390969	21.6155	-0.134882	-0.541205
43.138536	20.322672	-1.561508	-1.46989
-9.676667	25.285701	0.413468	-0.888625
-41.868696	0.618784	-0.21106	0.29534
-43.494652	-15.686169	0.119738	-0.546794
25.736053	22.312988	-0.329733	-1.491189
-13.734946	-59.726364	-0.144553	-0.102172
14.993549	-55.540423	2.636945	-4.542061
22.945358	14.097966	-1.209436	-1.182332
35.885882	31.258789	0.828299	1.764683
61.549017	60.970262	-0.362135	0.141347
14.983287	43.720767	-1.574788	0.05847
45.272213	-5.088431	-0.340725	0.125684
30.477012	27.428692	-0.905127	2.149642
54.068147	-4.052947	1.307866	1.971281
-18.297523	-22.176437	-0.865866	-1.671991
60.594104	-20.072182	-0.312778	0.051628
-17.596088	-50.387291	0.400124	-0.408654
-18.814717	19.696514	-0.298865	-0.049572
-58.484092	29.572198	-0.637123	-1.699015
-4.910562	-43.117927	0.614178	-0.573616
-22.765126	-8.044276	-0.037991	0.37947
-46.249485	-27.087329	-0.036541	-0.22156
-11.709031	-17.0319	0.718643	0.44791
3.863985	26.433889	-0.598504	-0.263243
26.398496	-15.945993	0.155453	-0.171503
59.039398	55.276448	0.300332	-0.038185
43.703499	-59.96024	-0.509921	-1.387727
-61.098822	-60.923462	0.422039	0.178731
49.413081	-44.971522	-0.523885	0.649104
-13.891842	1.831458	0.124024	0.183388
5.42121	10.16797	-0.170772	-1.565053
-7.760596	9.06214	0.066886	1.953893
4.668585	12.11811	-2.51441	-1.223678
-32.769346	32.935188	-0.471379	-0.180952
45.957505	-23.025984	-0.050867	-0.128384
-40.91479	-58.466887	0.956728	0.620196
-3.92558	31.928964	0.057541	-0.517429
47.112441	55.368986	-0.070689	-0.149949
22.330838	-14.568804	-2.193466	-1.064146
2.698262	38.632563	-0.126032	-2.388357
-9.258436	15.644046	0.123257	-0.328266
-24.154979	32.984921	-0.139069	0.293656
-31.026001	-59.191884	0.068599	-0.138084
-36.769977	31.839062	0.441287	5.086845
1.501793	-42.979695	0.33822	-0.539372
-17.635997	-18.47959	-0.019437	-0.081052
-54.964548	-59.329979	0.870087	-0.406302
-9.061251	-22.510777	0.319466	0.813094
-23.13871	-10.921181	0.135353	0.153267
-32.598734	26.348052	-0.89637	0.620302
19.733781	52.181071	-0.777734	-0.553231
56.022277	-5.16843	0.629022	-0.227621
53.127904	28.761731	0.020291	0.739218
28.324337	-13.88306	1.001336	-0.246049
-18.03979	27.376569	-0.216479	0.228672
-46.486665	-22.280722	-0.034559	0.103144
50.557116	-54.92921	0.096843	-0.878511
-37.911208	38.996768	-0.101247	-0.44881
35.016365	-42.628237	0.280014	0.623628
20.672542	57.488222	2.262371	0.444491
-13.596962	54.712739	0.429625	0.37583
-15.362075	59.929288	-0.210899	0.001148
25.928101	62.392385	-0.790258	-0.353271
-33.388043	-20.187531	0.387679	-0.155101
-61.415415	-8.595626	-3.980738	-0.634086
-23.130204	9.324498	0.008748	-0.085014
-14.80548	39.7275	-0.088631	-0.07292
-26.415025	8.799582	0.538607	-0.015504
-10.722569	-50.590403	0.179367	0.40873
-27.163587	53.516161	-0.270258	0.002418
-6.572442	59.330923	0.939723	-0.087165
-10.508408	-59.780324	-0.203508	-0.235146
-15.602142	2.531796	0.263688	0.032863
-32.867566	40.227067	-0.559365	-0.831931
38.322377	-31.035809	-0.277071	-0.063198
35.369708	-44.00448	-0.365607	-0.918897
54.697946	-2.29849	-1.07224	-1.313205
61.474225	-45.275132	-0.713169	0.50327
-28.360577	-45.940228	0.587381	-0.828093
-0.667373	33.312958	1.223698	-0.612789
-43.413056	-33.394199	1.306785	-0.916596
32.645292	-16.676562	-0.177562	-0.190382
-19.762428	13.059947	-0.041363	-0.073194
-36.802887	48.21176	0.028614	0.023227
49.794696	42.467938	-0.291639	0.361773
-50.50165	46.203958	-0.383891	1.202874
34.01968	-61.718831	1.81955	0.695026
-13.231833	-45.484522	0.385199	-0.593447
43.549244	-18.49369	-0.050043	0.065132
29.596043	-29.918848	-0.190729	0.174491
48.675167	-12.834113	-0.216953	0.14885
-46.716517	-1.378845	-0.351787	-1.080162
39.946533	-15.220914	-0.002461	0.11265
32.69861	49.207901	0.015378	0.035969
-13.400698	-44.462175	0.667177	-0.358305
-56.739994	-41.251854	0.325944	0.357587
-25.690808	16.134021	0.076969	-0.033445
-50.02466	29.638075	1.283382	-0.18764
31.892243	57.438815	-0.33766	0.267852
32.859014	-32.195736	-0.042894	0.763789
-29.892478	40.866332	0.297405	0.614738
-36.708032	-56.577201	-1.620638	0.235273
-48.878385	45.222583	-0.03659	-1.295532
38.042728	62.056622	0.043584	0.051308
-3.463418	30.909493	-1.089675	-0.20332
25.021032	28.387611	-1.746598	0.44224
-0.144949	-5.503241	0.254599	-0.443305
-7.453543	-22.417817	0.54111	-0.605737
-60.371865	-39.939836	-0.063745	0.110943
-2.6574	-6.267827	-1.205356	-1.026819
-28.922713	-5.571671	0.037781	-0.166395
-47.58611	-52.666418	0.673039	-0.334952
-42.819818	16.755868	1.831821	0.679907
-16.131502	-47.789769	-0.336135	-0.345688
-60.175172	-59.198857	-1.208982	-0.970406
55.526391	-30.671449	-0.01747	0.073382
-61.149727	-39.077544	0.181997	-0.17364
-34.463823	-7.254149	-0.027156	0.042527
-9.924415	19.325595	-0.224239	-0.549233
-33.853569	24.556129	-0.25137	0.314187
7.473329	28.218031	0.878729	-1.140892
20.569994	-21.73074	0.85618	-0.416779
-13.62267	13.526557	-0.380812	0.30318
-55.076357	52.557369	0.713653	0.552145
18.007381	-12.498988	-0.922552	-3.431038
43.050402	-25.201149	0.001871	-0.073478
6.509726	-4.38724	-0.763763	-1.159507
19.263278	38.920529	-0.745092	1.435128
32.638313	-40.074181	-0.325802	0.382097
59.40451	-20.190357	0.219674	0.078263
-3.74747	-55.793398	-0.654855	0.400283
-60.586478	-43.987973	-0.141831	-0.202116
-16.155639	-11.186896	0.081365	0.164171
-38.404414	-40.131872	-2.008771	2.007914
34.3603	-13.844097	0.191551	-0.155611
-0.976279	44.559535	0.677741	0.905248
24.390606	59.50129	0.467491	-0.838125
36.079854	44.075917	-0.350451	-0.112223
16.003928	25.401878	0.967715	-1.202634
35.167166	-2.414967	1.183497	-0.379492
42.5084	28.268356	-0.65957	0.304141
-8.616724	4.846348	0.907173	-0.916568
39.117597	-25.010067	0.064647	0.18557
-3.304849	22.622421	0.952578	-0.55467
-5.017764	60.269951	0.730372	-0.735088
46.724093	20.351103	4.183714	2.134414
-57.880921	-38.511585	0.208291	0.200048
-2.442897	4.236805	-0.153337	0.049022
46.916979	-49.368162	1.355283	-1.258849
51.733771	-21.050809	-0.094977	0.080322
-36.45673	5.172223	0.197842	0.272441
-14.796317	-59.386555	0.08115	-0.007505
30.194737	-20.464998	-0.031024	0.846354
-5.80083	-7.37106	-0.385774	-0.378866
-53.930184	62.048862	0.224688	-0.002358
44.013569	23.775084	-0.262794	0.436421
16.691832	40.992712	-0.13183	-1.56663
19.559793	-24.380858	4.854344	2.45299
-13.604105	43.588696	0.054762	-0.136269
-21.071226	-57.33134	-0.16456	0.218467
-18.152739	6.232682	-0.060621	-0.07388
13.881638	-28.817114	-4.036085	-1.641426
-15.118024	-3.359273	-0.203366	-0.532428
-38.187432	60.99732	-0.295683	-0.593155
6.120439	36.162769	-0.965281	-0.139427
62.192586	33.897111	1.621955	-2.513509
-26.267391	-0.805121	0.010978	-0.051378
-61.041186	52.382165	0.257671	-0.261024
13.388504	34.559925	-0.103998	0.997925
-30.314667	-15.120288	-0.172273	0.095489
-21.915141	15.046272	-0.238319	0.035443
-46.613696	16.013749	0.745222	0.054202
34.908265	46.737305	0.3932	-0.298289
-23.258123	36.215666	-0.220006	-0.273093
-53.642604	-49.763402	2.038142	-0.418702
18.762855	27.614608	0.818692	-1.005573
-17.11897	62.296649	0.167076	0.131362
-46.435199	-62.09584	-1.009417	-0.237656
-46.342755	-10.084144	-1.389482	-0.054126
-40.860112	-44.794347	-1.605173	-3.512565
47.287934	-34.773539	0.325608	0.566935
-50.469076	-33.879247	-0.357815	-0.289855
7.218904	39.518573	-0.353784	0.332118
41.346959	-54.903651	0.203514	0.800025
-2.163686	61.601748	-0.633612	-0.854273
38.262513	33.20288	-0.468233	0.519703
-29.498251	-46.293461	-2.706613	-0.039529
-25.05788	-18.348411	-0.355063	-0.078233
47.37424	-30.817354	-0.027176	0.233961
58.326334	53.185556	-0.237716	-0.489923
-49.968308	1.666532	0.336429	-0.618975
-57.009792	-55.468735	-0.013997	-1.06444
-14.8973	30.191414	0.057726	-0.215518
-26.462003	13.50212	0.130906	0.216606
55.465034	50.515715	-0.165326	-0.157113
56.993392	-45.416858	0.176605	0.045304
34.315067	1.767328	-0.414787	0.268093
-49.595442	-39.235545	-0.17822	1.444693
-13.164576	62.093869	-0.029694	-0.093081
5.568954	-17.088518	1.019631	1.382015
29.301599	-1.154307	0.415358	-1.582815
33.450016	-20.5385	-0.121947	-0.241527
41.949801	-11.315074	0.078444	0.174032
-45.600433	-31.005393	0.474055	0.715487
-7.197542	-2.99245	0.280166	0.924939
-43.735374	37.672181	-0.175329	-0.34814
-28.909474	-11.680464	0.113502	-0.123332
11.412844	21.782935	1.20571	-0.344451
-2.338218	11.352478	-0.543477	-1.088495
-36.032206	6.259176	-0.181961	-0.917672
8.274376	40.163075	-0.912629	-1.271317
-38.416169	5.417384	0.154083	0.110944
42.375979	-15.151719	-0.397443	0.281889
-20.245579	47.276409	0.398941	-0.192327
-59.095807	60.305622	-0.612467	-1.038412
-19.270678	51.211981	-0.148907	-0.081905
51.755063	-26.831536	-0.269079	0.02656
58.912071	58.228164	-0.480688	-0.172498
-6.351553	38.124941	0.663722	-0.430258
-11.248216	-0.134157	-0.588839	-0.229485
-44.044616	-21.640091	0.198774	-0.163796
-28.500826	15.345837	-0.085779	0.383944
-6.795954	13.459713	1.258756	1.815323
-8.803342	19.867441	0.219263	-0.334955
31.609469	16.523548	-0.016159	-1.304197
28.885047	-8.402626	-0.06885	0.465052
25.603058	-40.866096	0.679564	-0.898432
-53.658365	-28.768324	0.048877	0.280948
42.932169	15.017493	0.272047	2.249111
-8.333583	-41.142046	0.138586	-0.087275
-47.402326	41.102249	1.051001	0.890085
-13.995701	-37.575402	-0.613459	-0.001893
-38.262336	53.166593	1.080142	0.551026
-38.006904	-15.181848	-0.075891	0.061898
32.34856	-20.538464	0.024999	0.29561
-6.47818	47.444734	0.220656	-0.071227
-45.440565	-21.961691	0.074951	-0.253837
54.293021	-60.985645	-0.084972	0.069377
50.840422	-10.473412	-0.154842	-0.057006
-50.30606	5.772701	0.5165	-1.864374
-6.097151	14.511318	-0.219642	-1.323908
-43.009274	4.108816	-0.006576	-0.022111
-11.520086	-44.042942	0.031072	0.068294
-51.829693	-35.175125	-0.012722	0.359603
31.631133	-4.056294	-0.90618	-1.014319
-54.395727	-28.021214	-0.196717	-0.06912
-29.115001	4.545481	-0.148158	0.132753
-1.035889	43.432422	0.121521	0.860687
12.953937	-55.046936	-1.666964	1.66511
-16.359954	-6.194788	-0.569688	0.332256
-59.52229	62.418796	0.082916	0.341505
-25.43511	38.815146	-0.129725	-0.097936
-13.24744	-21.343762	1.679857	-0.894746
-15.176024	17.886875	-0.084604	-0.452264
-5.189204	-11.547302	0.004636	-0.590135
-3.399246	-25.17457	0.806033	1.078956
-5.822985	-61.053832	0.021701	0.637031
5.153647	57.370771	0.418972	-0.847853
41.151914	39.933817	-0.645033	-0.269174
0.309732	12.303274	0.517597	-0.316588
32.125691	-15.728013	0.107157	-0.060356
59.262814	-26.237852	0.35134	0.090181
13.631843	-10.860843	-0.800283	-3.951068
-7.88253	-31.723638	-2.720544	-0.241982
-30.133411	-31.321653	-0.153746	-0.829858
20.737905	-39.635084	-4.187767	0.845008
-9.138365	5.711364	0.431154	-0.129129
-7.947328	-46.987924	-0.176399	-0.693817
20.02412	2.029303	1.100871	0.683172
-29.157311	10.528458	0.28255	0.035871
-13.715134	11.513683	0.626345	-0.122517
-16.067803	61.98721	0.080658	0.121724
-31.374703	-42.447664	-0.724977	-0.214275
43.626555	48.629676	-0.048735	-0.111998
37.254352	41.406695	-0.180446	-0.125121
49.198357	-31.27497	0.251486	0.226806
-33.461309	3.674198	-0.144685	-0.31518
2.412296	-36.808963	1.057847	-1.419726
-59.871901	-8.617508	-0.539941	-0.22324
49.693802	54.10475	0.073554	-0.516825
-3.762513	41.745484	0.264727	-0.36049
-6.454024	-41.587335	0.205166	-0.459847
8.502067	26.657037	1.823927	0.517255
-24.626122	58.022122	0.257131	-0.105476
-36.99497	53.468064	0.046405	1.077943
-22.387763	29.514165	-0.473283	0.613978
35.733832	48.809493	-0.117562	0.168143
-11.871207	10.290396	0.059289	-0.046299
16.045921	58.818616	-1.363268	-3.518221
-25.02745	-57.165933	0.014624	0.008992
41.936633	-53.796525	1.139044	0.628983
19.333973	40.866161	1.22501	1.289325
-59.927483	-24.237774	0.396596	0.542776
-45.983118	53.678505	-0.220752	0.146325
-20.775887	-13.072288	-0.301694	-0.200162
61.043795	15.54007	1.710297	0.296752
-0.398526	16.221047	0.110318	-0.370755
-6.19934	-52.995997	0.670649	-0.069893
-58.845475	-51.598752	0.198635	0.036834
-16.26675	-40.556351	-0.208362	-0.393478
17.536637	-39.416615	-0.116433	-2.264736
-28.414588	3.708602	-0.030984	0.02206
42.966924	-2.276793	0.707	0.130354
-33.060234	41.368562	-0.345793	0.834904
-16.199805	26.65518	-0.014456	-0.12728
39.036497	-21.96928	-0.109171	0.117746
23.206115	21.689117	-0.237145	0.646953
51.395873	-16.267896	0.118294	0.018299
10.506159	-27.307296	0.023891	-0.098105
-48.364968	27.547021	1.437343	0.474755
-22.723933	-2.986787	-0.000914	0.314528
-35.322528	-7.9287	-0.129963	-0.063798
45.470708	47.986805	0.28134	-0.090254
-57.247935	-30.529842	0.106719	0.107203
8.213153	52.832189	0.265701	-0.465988
49.489223	44.524784	-1.121588	0.129291
59.30106	-49.632919	-0.296138	0.398345
58.867897	-27.299184	0.464903	0.039717
-46.411957	-16.383998	0.903322	-0.228941
-36.038752	37.435402	0.46511	0.691365
-37.30389	22.253646	0.914284	0.25881
34.896715	-18.816299	0.168905	0.458602
25.276677	-16.433304	0.188494	-0.049634
-32.639527	56.864599	0.134852	-0.788869
43.566587	53.568687	-0.214781	0.113385
4.021874	-17.685567	-1.132738	-1.747677
27.496972	23.344171	-0.607291	0.020972
29.675939	42.551745	0.365549	-0.251418
45.651114	-36.339038	-0.028706	-0.225601
32.258544	41.095771	-0.059257	0.111347
26.462393	-26.803293	-0.888072	0.66561
-29.871879	-59.052032	0.279934	0.006519
-25.826056	5.089794	0.205671	-0.068098
-49.920305	51.094493	-0.126561	1.084048
-2.352553	58.144668	-0.413517	-1.446449
-27.477558	0.971724	0.015891	0.076302
-26.999374	-31.335846	0.605084	0.391269
8.881208	32.71073	-1.422093	-0.871871
-61.312832	-22.522732	-0.147245	-0.68109
-55.947126	-45.183212	-0.29695	-0.424086
49.67364	-33.129283	-0.140883	0.165361
16.212534	-32.383353	1.112605	0.224253
51.644524	44.88853	-0.772555	-0.178208
-35.328859	5.355857	0.276923	-0.060992
-26.758244	-50.611951	-0.083717	-0.015238
-25.368858	-3.997185	-0.010612	-0.325824
12.443947	-51.329526	5.973642	0.03143
-23.463292	-31.280975	-0.178747	-0.648365
-52.041976	29.514236	3.864854	0.148282
26.22118	41.808575	-0.309917	-0.265453
38.196992	-12.531392	-0.081586	0.110559
47.889574	54.597794	-0.326864	-0.231715
-56.409685	53.399936	0.310666	1.29691
-27.329315	3.883532	0.057874	0.017758
53.05487	-5.079586	0.180322	0.079207
-29.146476	51.246565	-0.296316	-0.036322
-28.794192	30.177365	-0.279256	-0.045562
39.109072	-3.00216	-0.54261	2.436965
-35.432746	14.064265	0.186116	-0.642975
-23.044253	51.048294	-0.037309	-0.144764
-60.064567	-27.13224	0.394509	0.024035
27.32166	-21.230661	0.807469	0.211686
-46.926201	-32.158444	0.464456	-0.328337
-31.54595	58.294423	0.695275	0.186775
28.072439	0.454167	-0.31279	-0.654592
8.524386	29.092837	-0.421581	1.413226
-42.370095	57.655758	1.318338	0.725499
-32.819627	54.645451	0.34245	-0.280014
-15.885929	-53.963321	0.102874	-0.157162
28.933939	-29.043266	-0.339577	0.03478
-30.682927	15.498862	0.146374	0.200975
-1.661191	32.309362	0.400515	-1.383042
-47.531155	-8.226556	-0.150602	0.517211
25.601937	-37.094514	-0.674823	1.040368
24.227695	2.314542	1.666178	-1.270777
55.154971	-13.042189	-0.261557	-0.619162
-56.192338	-13.052435	-0.715734	0.497721
-49.906946	-58.502495	1.596152	0.794618
-17.004973	-38.539212	-0.816202	-0.970931
3.679707	15.190433	-2.090801	1.584095
61.955655	53.042056	-0.166152	-0.013643
49.817218	60.934562	-0.001495	-0.181919
-21.591308	-15.788652	-0.35224	0.336997
-13.977207	16.56179	0.060393	-0.215912
25.514889	-8.305671	-0.902929	0.093932
-25.346899	-45.38151	0.241267	0.464677
35.283477	-41.633952	0.659123	0.541197
-25.238999	-17.243758	0.177082	-0.16574
3.0392	-10.224705	0.58332	2.040282
32.913367	57.963137	-0.116459	0.158925
-43.36861	-53.448871	0.191961	1.384493
-60.713292	-40.983464	-0.254696	-0.094323
-41.837312	38.306577	0.333607	-1.811884
41.576516	-23.56953	-0.167676	-0.031774
31.192425	-42.053926	1.545682	0.866543
-44.341228	-24.792477	-0.361569	0.569513
28.43084	51.686598	-0.14954	0.780654
-44.403497	-27.987955	-0.307755	0.291029
13.879	14.821718	0.325091	0.255576
51.867656	-32.569484	-0.007034	-0.124896
-8.870556	57.880259	-0.745628	-0.147719
20.879793	8.762036	-0.191995	-0.172434
-41.054098	14.670766	-1.102584	0.406082
39.016186	43.751291	-0.032986	-0.030867
-53.340854	-9.934604	0.129809	-0.10417
-58.217473	-13.737531	-0.283811	1.033248
-52.912039	-15.017201	-0.676451	0.454856
-14.823129	11.616475	-0.359758	-0.306526
60.639394	-27.931869	-0.133347	0.040176
14.109253	-26.971539	0.264956	-0.509105
-42.917668	22.224011	-1.45261	0.231452
-37.149187	35.423401	-0.105791	0.616537
-29.644456	-47.489353	-0.655425	1.581604
13.893401	35.951894	1.862971	1.450488
54.998829	37.058934	-0.325368	1.416778
10.398032	13.048057	2.045662	-0.234398
-44.608876	-10.656179	0.049229	0.060182
51.595635	-44.00788	-0.217727	0.005218
51.722842	25.853595	0.036486	1.273813
-44.987521	42.778439	0.283954	0.078604
40.030346	10.874723	-1.141991	-2.537921
53.159153	58.764848	-0.246537	-0.01452
-40.154799	22.27158	-0.613103	0.985205
52.498914	-30.51464	0.113962	0.072944
43.346072	59.371419	0.259019	0.087424
60.84983	51.493145	0.996176	-0.59545
15.409041	-11.89294	1.779141	0.646267
57.225291	49.721222	-0.07165	0.16982
-21.181636	51.138687	0.425522	-0.265406
1.839327	-56.825378	-0.59025	-1.518012
-34.94543	46.917547	0.480476	0.110725
32.013021	47.116472	-0.20506	0.276367
-18.335459	51.825054	0.417192	0.047878
42.275013	44.434555	-0.077283	0.127515
-24.479577	19.865129	-0.002898	-0.137698
-25.343858	-39.644445	1.329815	-0.963983
-55.086289	-27.237375	0.011253	-0.104425
-30.345421	-2.65442	-0.043106	0.010952
47.024029	2.96784	0.561258	-0.528824
-18.605633	-16.492418	0.718589	0.095612
44.727027	45.94398	0.08039	0.209583
38.028883	-25.030454	0.11922	-0.006402
-23.562679	41.39896	-0.321847	-0.147047
8.090648	8.601934	0.549525	0.647881
61.002939	25.446199	-0.407004	-0.032358
42.893455	0.989863	-0.658332	-1.096557
-60.01419	-4.698766	0.544365	-2.517313
50.899297	-5.154466	0.660768	-0.25388
-33.732346	-5.467562	0.160887	-0.076872
-48.389252	-27.516499	0.045752	-0.01
-9.968063	55.989938	0.336272	-0.534936
46.011494	-55.238612	0.108421	0.394863
-51.324966	-20.308128	0.22512	0.033876
-21.00534	6.795918	-0.034098	0.043949
26.076132	-0.445399	-0.200777	-2.026119
46.00124	-32.137921	0.11666	-0.207336
9.014382	-0.286044	-1.116703	0.793351
29.907758	60.809686	0.842866	0.020696
17.12216	30.208296	-0.309632	0.898844
32.094719	-31.37335	-0.37543	-0.083956
12.90797	33.49558	-0.866903	2.185017
12.753684	-45.851477	1.998743	0.841744
47.031072	43.427369	-0.039507	-1.016277
45.48167	-2.896143	-0.619726	-1.136784
-15.040459	32.438349	0.377568	-0.716871
38.284652	59.1445	0.354104	-0.646681
-59.535272	-53.424194	-0.515959	-1.222199
24.340062	12.608332	0.991397	-2.567343
-44.188561	26.21768	-0.69568	-0.08535
10.705838	-38.44243	2.842685	-1.07857
4.397738	-36.808156	-0.17617	-3.209132
-23.190822	54.31712	0.13611	0.248905
-45.762773	-61.002513	-1.075213	-0.09651
-0.492967	-15.554156	-0.578293	0.479175
23.766439	-62.136754	-0.691396	1.687925
-29.457624	-29.126372	-0.24435	-0.589191
-19.219852	55.935157	-0.059138	-0.18825
-30.859148	-23.338045	0.333275	-0.042715
22.929735	-29.018082	-0.636881	0.893641
8.233495	45.174005	0.354053	0.836741
53.748067	-44.587875	0.040738	0.501658
-29.656701	-50.088041	-0.013856	0.731938
-20.378845	38.662818	-0.451372	-0.234776
-14.836527	-33.35205	-0.642241	2.49313
-14.973998	58.875546	-0.174081	-0.093485
38.936847	-4.679119	-0.961498	0.568485
-52.931167	47.000044	0.691411	1.158906
37.193198	58.83379	0.009693	0.258781
52.916259	-45.395799	-0.143176	0.976997
42.1649	-28.239999	0.142243	-0.148165
26.760482	-2.71967	-0.626319	0.47417
-39.422649	43.068775	0.066271	0.401884
-16.042529	-39.50557	-0.895018	-0.214797
-17.862932	-15.68372	0.347772	0.421341
18.556518	15.902358	0.417544	-1.298144
45.696285	-27.063053	-0.14622	0.110337
-38.711779	49.546744	-0.465658	0.304827
29.95185	-13.666396	0.200142	-0.552092
-2.196053	-50.655489	-1.14129	0.664771
-6.669054	43.222394	1.465066	0.987891
48.248169	40.181067	-0.516134	-0.548757
-22.50994	14.107934	0.051861	0.231617
-30.075781	51.855504	0.084694	-0.124963
50.107456	-39.160808	0.099434	-0.096696
28.67382	-9.748297	0.191158	-0.344563
-39.279883	62.01916	0.53139	0.43385
-24.735431	-2.179774	0.242141	-0.01405
-54.44507	28.955556	-0.591319	1.469666
29.370385	53.841566	-0.334701	-0.583816
-9.624766	34.569362	-0.362508	0.118555
2.748051	-57.420134	0.132947	-0.190526
-54.1923	-5.075713	0.410311	1.678974
-21.290229	-10.632473	-0.245255	-0.013373
-12.504667	48.315124	-0.297908	0.174169
47.18539	52.397578	-0.070835	0.174102
55.915545	-41.382479	-0.021752	0.681647
49.8982	58.041909	0.055985	-0.266821
3.655366	31.348138	-1.864227	1.20797
-25.942576	-52.80908	0.396373	0.658341
3.271297	43.329445	0.554871	-0.440171
21.064233	37.455737	0.064908	0.564082
56.663829	-44.374815	0.31125	-0.150415
-61.102433	45.569689	-0.091761	0.551755
-16.313274	14.753473	-0.04676	0.087151
-51.046438	-59.893897	1.145382	-0.856644
36.990506	-2.902351	-0.393019	0.780463
-2.360012	-36.632521	1.345122	2.2211
-3.915479	38.195364	-0.101262	-1.053616
-7.336462	41.937198	-0.143529	0.116268
5.664403	-23.946377	0.564279	-0.867186
48.185118	55.688993	0.377385	-0.089246
-21.007024	23.467761	0.202864	-0.260464
29.493843	-57.609297	-1.074037	-0.529301
4.570126	17.098581	-1.595556	0.176318
-58.580211	-25.934938	0.122105	0.253047
27.426471	20.372692	0.645297	0.236986
-35.903989	46.449703	0.576989	0.284658
49.540449	-30.185124	0.044455	-0.124651
47.181214	-38.721457	0.034144	-0.051167
-17.135066	-14.840998	0.513136	-0.390067
-43.090567	-56.640562	-1.222165	0.103671
-10.68826	-26.907131	0.587993	-2.245606
59.250503	9.523531	-3.034993	-2.030621
-20.385144	1.027609	-0.236644	0.092756
45.182082	-1.59247	-0.119817	0.180988
42.283166	-8.442488	-0.175568	0.195423
12.607701	-56.356658	1.18929	1.420697
56.325822	-31.365477	-0.404383	-0.452508
-8.291597	-36.773344	0.677573	-1.973793
42.397274	-10.294784	0.005881	0.482281
-26.326781	-21.976391	0.359051	-0.486558
-39.071968	-11.513437	-0.034093	0.169293
46.732856	40.161311	0.278687	-0.997983
23.859325	-25.188647	1.085367	-0.949964
38.478263	6.447604	3.563926	0.416409
-59.268775	37.183136	-0.851652	-0.326331
-41.917564	-2.576185	-0.570766	-0.071103
-18.038981	-44.405776	-0.591131	-0.005811
28.001464	-58.795692	-0.696767	1.527566
27.213691	-36.024162	0.037969	-0.229983
18.015648	-16.403057	-0.414966	0.361807
7.799644	-13.641621	-2.103505	-3.301543
-26.540508	40.371468	-0.550633	-0.398212
26.809803	-17.881971	0.205151	-0.826932
-15.996872	36.621901	0.132548	-0.142058
-22.301987	3.684475	-0.271281	-0.148028
47.752814	-50.587001	0.532762	0.142194
-54.406014	-47.689407	1.312991	-1.304163
37.677076	-13.497991	0.000974	0.258606
54.660613	-8.180364	0.355907	0.209632
-34.095491	40.853766	-0.148159	0.63828
-41.695836	-3.66139	0.106196	0.152113
13.737396	-34.099068	2.731058	3.563415
-43.529741	52.150419	0.713413	1.647145
11.434177	56.229817	2.530924	-2.092463
-44.383004	-33.961192	0.119519	1.560549
-23.170697	-5.880144	0.270995	-0.021482
-59.428249	-33.924296	-0.127526	0.273236
-32.703359	-18.355012	-0.156599	-0.199646
61.613294	-55.300593	-0.101054	-1.276263
-21.634013	-43.949576	-0.488221	-1.329844
42.716952	-39.247518	0.343935	0.173282
43.782715	57.514662	0.276379	0.119224
-33.544096	-19.091205	0.640458	0.065785
3.177341	55.310114	-0.659613	-0.420499
-19.31268	1.226449	-0.174813	-0.124646
4.381429	59.723266	-0.586459	-1.232837
-37.271084	9.634635	-0.101856	0.081116
-29.21575	45.860519	-0.009369	-0.392079
21.826533	-47.7633	2.956619	-2.492473
-2.410329	15.742698	-1.583698	-0.187379
23.701813	-12.912375	-0.074243	-0.182256
-59.287817	34.350889	1.090379	-2.558137
-27.138975	51.187296	-0.027628	0.005617
24.196217	0.991509	2.186199	-1.706283
-34.896091	48.099678	0.732196	0.168286
31.01775	12.806487	0.845273	-1.108125
56.604458	32.075951	0.851818	-0.60402
24.295746	-42.932399	-1.554637	0.208988
4.420803	-30.664027	2.226327	0.09563
41.664756	-26.433987	0.198604	-0.087799
-37.413561	20.426842	0.104333	1.242718
56.723599	-9.689122	0.148642	-0.551702
-9.813822	35.683148	-0.133456	0.640881
-10.921216	20.466636	-0.244078	0.076037
-32.024516	27.661631	-0.018762	0.095866
41.557103	60.006552	0.117585	0.178636
29.68093	-3.229656	-0.4531	-0.528733
-3.528163	-46.458289	-0.463892	0.959362
-3.10892	40.07554	-0.064355	0.184137
-35.298091	-46.682136	-0.850651	-0.061722
-49.549226	-20.270014	-0.333161	-0.616646
-22.951158	-0.273911	0.238749	0.01526
-25.661233	-7.952185	0.072949	-0.219471
13.969229	24.857838	1.364701	-0.93821
-15.478552	43.374667	-0.156029	0.118879
-56.826655	-38.301804	0.119176	-0.364658
-17.35942	51.331018	-0.025562	-0.242186
50.175626	52.33955	-0.317466	0.043887
19.936026	19.023979	-2.461355	-1.390584
57.229665	55.823699	0.309425	-0.208617
22.708936	7.364993	-2.644838	-0.735977
-2.346797	17.250451	-0.665373	1.3975
-43.686501	11.13694	-2.478147	-0.216211
40.776308	60.826126	-0.003667	-0.067934
61.665886	-30.65426	-0.100658	-0.001872
38.545432	23.444133	-0.216677	-1.113198
43.654259	60.705981	0.061006	0.259273
44.987117	51.905322	0.005885	-0.001748
-24.240037	1.489534	-0.0275	0.358968
-55.771458	-11.857709	0.371374	-0.447118
-58.359568	-48.813685	0.733059	-0.353874
33.886233	-53.72709	-0.932114	2.36471
61.350033	16.919119	-0.945179	0.494742
-2.576439	12.909149	0.828079	0.894894
-29.399475	21.528841	0.488122	0.120257
-16.680551	-42.320118	0.324085	-0.498789
22.848168	18.971587	-2.057478	1.3006
-39.671487	1.440706	-0.191392	-0.120272
6.25017	-54.089595	-0.647847	1.082904
-10.512968	6.399345	0.519505	-1.411847
44.524366	56.683391	0.144797	-0.169347
42.429642	21.281849	-3.088807	-2.829188
26.309952	-3.77738	-0.96447	-0.914856
42.438111	53.348588	-0.104853	-0.019254
-34.053185	30.206242	-0.830175	0.141624
34.957821	12.563797	0.99227	-1.555272
-8.889363	-7.157362	-0.07412	0.777191
46.236246	-61.256913	-0.668063	0.510617
-12.181961	27.290796	0.937805	-0.738263
28.209626	-17.143558	0.792811	-0.413782
-15.18358	-37.438921	-0.404358	0.524706
17.234041	39.629126	-0.533763	0.544741
54.371356	25.058097	0.250562	-0.505537
-58.063976	-22.009925	0.107413	0.33491
46.678028	-20.92273	-0.0776	0.158409
-26.546505	-59.824429	0.609012	0.120356
-17.193764	48.039103	-0.184463	-0.149305
33.114706	-17.627796	-0.028202	-0.623866
-10.833133	1.953893	0.089937	0.002111
-20.118932	-30.679313	0.663588	0.335038
-4.567786	59.246179	0.007591	-0.102982
-33.029801	49.175856	0.018262	0.381853
-23.271646	11.197624	-0.035309	0.017416
57.831129	57.95507	-0.248334	-0.15941
-40.10667	-2.696514	-1.279489	0.073093
61.751721	-33.566997	-0.026167	0.097395
23.194178	-3.70797	-0.174271	0.190906
-57.253498	44.603509	-1.282565	-0.981164
-24.608981	-8.351571	-0.329348	0.046755
52.924675	54.847512	-0.427551	0.16166
17.347971	19.305353	0.172855	-0.143765
-4.01653	39.494563	0.566644	-0.086825
47.740412	48.346694	-0.016591	-0.423396
-16.820563	27.560323	-0.129178	-0.612128
-10.175878	51.300488	0.579535	-0.911149
51.40804	-30.751035	-0.01498	0.215585
-38.743785	50.619996	0.138482	-0.514061
-57.042532	-45.318283	-0.034206	-0.075921
-9.386787	-61.7185	0.146875	0.306423
12.662613	2.958746	2.273277	1.226484
35.883427	-10.807229	0.295882	0.130629
39.644158	-18.068864	0.117332	-0.293908
19.388276	-47.482701	-0.519678	-1.607275
-55.644054	-40.981718	-0.342368	-0.170286
-27.53603	13.429	-0.113407	-0.012686
-15.83323	18.760051	-0.574029	-0.048735
-55.289548	-54.094221	-3.027963	-0.893659
-56.159128	-30.318664	-0.053156	-0.049173
24.668513	-60.871478	0.856409	2.234463
-2.226478	-27.303837	0.772442	-0.121232
46.727951	-26.808766	0.658826	0.000393
-20.900392	30.790153	-0.018221	0.366546
-30.114868	44.113316	-0.231455	-0.334522
-58.880518	52.051478	0.034809	0.237475
28.853731	52.823721	-0.06403	0.098982
-16.527339	0.496351	0.237351	0.074713
-30.919989	8.030295	-0.309334	-0.032239
42.458369	36.329156	1.243038	0.395787
-25.015324	7.114866	-0.252412	-0.034119
45.823896	61.127	0.203489	0.000274
20.189229	-2.445013	0.121786	-0.647364
5.494275	8.89652	-0.173483	1.09149
4.247833	32.384894	-1.01071	0.086802
3.003291	3.806742	0.188834	-1.942745
-9.888534	60.377437	-1.263223	0.425027
-45.41165	-49.93686	-3.667312	-0.315053
-7.531748	-41.844101	-0.092433	0.025906
-11.082615	-46.155073	0.610825	0.252826
38.667394	-11.552149	-0.583735	-0.408988
-32.796916	-23.839509	0.512885	-0.196298
12.391024	-18.765334	-0.551127	-1.057071
28.534317	45.381577	-0.444548	-0.284465
-27.27709	-16.421449	0.052703	0.151674
-59.138843	-61.131619	0.070715	0.363026
7.476147	-43.781113	3.315452	-0.618596
-32.609294	-7.041468	-0.207507	0.147047
39.705897	45.79764	-0.097264	0.596591
-32.722038	24.396127	-0.03009	0.237196
42.334045	56.19486	-0.131029	-0.109017
49.036777	61.715916	0.014962	-0.039595
-12.527827	54.243484	0.01725	0.143837
-61.301887	-59.849552	-0.329024	-0.34256
-4.390154	-15.805717	2.958081	1.684961
-38.887761	-0.528635	-0.089414	-0.104095
53.802896	-7.554574	0.883813	-0.038891
10.811249	-21.941339	2.258147	-0.752064
37.889803	60.919087	-0.566544	-0.47509
-55.786392	-35.098121	-0.027563	0.150719
50.983994	-28.88018	-0.065697	0.159586
34.365217	50.54065	-0.123315	0.328666
61.706526	27.171614	-1.152227	-4.336223
12.072787	-34.309767	0.168876	0.338283
13.939444	21.103515	0.582158	1.156378
-21.219384	47.825945	-0.025425	-0.028113
-31.827003	-55.236184	0.686376	-0.823333
-41.866786	-15.596674	0.017193	-0.024207
-29.071022	43.637461	-0.000733	0.225441
27.338442	-27.476228	-0.417121	0.268568
-61.994756	40.936812	1.840775	-4.125256
-35.488111	20.997067	-0.488734	-0.598162
-36.74304	-0.966819	0.529255	-0.881428
-23.558098	26.44297	-0.118387	0.286674
-8.799489	8.780493	2.235847	-1.000199
15.793046	4.251366	-0.884404	-0.160022
-17.80296	2.340866	-0.668496	0.047956
-9.20623	-53.095268	-0.083088	0.274836
54.918191	-32.819008	-0.176782	-0.198622
45.706284	-33.229834	0.096114	0.201775
3.024668	52.209837	-0.481358	-0.153328
-47.654488	-0.574201	2.566361	-2.513325
-59.365812	50.067971	1.342513	0.14428
-35.40599	11.411842	0.972015	0.466628
-35.12083	8.296481	0.412195	-0.869472
40.044433	-28.733684	0.095443	0.141723
25.656086	10.085922	0.529834	1.183523
-33.817669	-11.779522	-0.079516	-0.227649
50.898898	45.713207	0.540723	0.947757
32.968507	38.272037	-0.256669	0.815115
21.144827	11.285859	0.404433	-1.368152
0.173603	-41.741236	-0.852793	-0.390416
46.674801	-29.966565	-0.374497	0.245188
-28.965648	18.266727	-0.002875	-0.052121
-57.793626	-58.608217	-0.028311	-0.860163
36.149585	-16.600111	0.149528	-0.25049
34.780485	-46.331805	-0.505804	-1.737148
35.090877	55.456748	-0.160717	0.089285
55.964242	-20.294277	-0.054089	0.036272
-14.458842	-51.41183	0.270337	0.088277
-44.535113	-6.402851	-0.042216	-0.048086
27.981298	-6.717458	-0.926418	0.500406
35.958726	19.665967	-2.083663	0.751838
-35.490642	7.227321	0.00332	-0.495997
-25.036701	-29.053189	0.672925	-0.582094
-39.955653	-14.272556	0.238929	0.129088
-4.82532	42.120046	0.292337	-0.150041
-49.343445	21.611936	-1.911177	-0.449839
0.6042	-14.84444	-3.899778	-2.43785
52.416012	-37.436645	-0.27998	0.121427
-51.134443	-0.71341	-0.058608	-0.090189
-62.240525	-52.348267	0.620718	1.104029
24.136929	61.743464	-1.123388	-0.421525
-24.236158	-28.196786	0.55193	0.007464
-2.015684	-40.877465	-2.854442	-0.382064
8.97056	-48.352026	0.837579	-1.820725
-26.088164	44.040676	0.111034	0.214176
-17.698246	17.727756	0.23526	-0.175278
-29.493606	-8.414316	-0.0501	0.10522
-13.102537	-31.843686	-2.974578	-1.106689
11.692956	27.705095	1.885888	0.313888
27.347707	14.459669	1.815696	1.990769
20.128835	-59.953792	-4.033801	-4.553353
-1.667095	-45.279796	-0.341683	-0.309515
-45.51953	-7.117027	0.414643	1.102988
46.662616	-1.085737	-2.120645	-0.610189
-29.312247	46.938966	0.003162	-0.197328
5.858287	59.844971	0.794083	-1.276794
-46.590073	25.035755	3.767981	0.067654
36.595884	53.882014	0.150666	-0.051067
33.09813	50.224184	-0.16105	0.054412
-40.707291	-31.013129	2.685457	1.036027
-40.135076	-11.826586	-0.409205	0.034185
-57.654141	-7.65731	-0.023005	1.826352
9.887181	-42.053751	-0.474022	-1.349056
3.405234	-32.475789	-1.308358	2.183206
-1.016721	-43.005406	-1.506998	-1.30469
-27.11959	9.667046	0.256286	0.334142
44.285088	-34.626036	0.007446	0.15219
24.602988	-35.502267	-0.664295	0.539405
58.714237	61.130709	-0.077832	-0.494013
-27.681404	21.985443	-0.053036	0.070796
58.762107	43.896767	1.179343	0.440251
0.861164	-60.317437	-0.065496	-0.138965
-17.763499	-8.724539	-0.037239	0.557164
-32.723201	2.848715	-0.008246	-0.098997
-15.704214	22.357299	0.52581	-0.340618
-25.482075	-26.337608	0.195146	0.046366
22.920088	59.587373	-0.237913	1.160004
-22.443865	-17.52684	0.011557	-0.052523
-8.559826	-18.233768	0.584414	0.972811
-53.98296	-52.826898	-2.542279	-0.568883
43.374952	44.665207	-0.288035	-0.283729
1.658251	28.805839	-0.934919	0.006723
10.924373	32.843299	-1.167035	-1.920784
-40.01595	6.810351	-0.054627	0.47879
-62.395528	61.209737	0.230779	-0.106086
11.115162	30.869158	-1.561947	0.799981
-60.316858	-18.495932	0.374935	0.182046
-49.394528	-33.63872	0.169659	0.052108
21.477994	44.649537	-0.026941	-0.307727
-4.071731	-43.966031	0.069249	0.2287
-23.098707	49.921658	0.163608	0.056425
-46.213635	27.480895	-1.431908	0.350722
2.3759	49.922109	-0.09062	-0.938955
-42.595122	-1.595876	-0.531845	-0.12062
-24.850842	-12.249443	0.100831	0.26004
48.504311	-27.451068	-0.32297	0.221631
10.713316	62.033078	-6.449124	1.273985
33.01307	-2.409619	-1.590949	-0.298786
22.601173	62.061663	-2.87614	0.005247
-18.114503	41.968581	-0.237428	-0.187404
-22.94924	-12.018397	0.158168	0.006794
-13.152261	-39.647169	0.197251	1.037439
-32.361131	62.076638	0.580215	0.422494
-41.147735	26.376835	-0.472016	-1.427388
2.509243	-58.679685	-3.390239	-0.160162
-29.044039	54.553145	0.036116	-0.092702
1.557013	31.363113	-0.699008	-0.063068
-9.845222	-33.617158	-0.390307	0.734882
-13.881887	-1.655427	-0.29503	0.01504
-20.001002	-13.830734	0.308656	0.36303
-14.808167	8.442989	-0.03641	-0.299153
44.224905	-19.342917	-0.049595	-0.115264
-60.883022	-11.673594	-1.099151	-0.679089
35.278282	-27.816894	0.319399	-0.042303
6.46316	14.448138	0.243309	1.240989
50.078987	-50.679103	-0.989516	-0.303545
33.832183	-43.645298	0.839559	-1.949563
-24.258174	-20.350273	-0.126374	0.124851
-4.037317	-40.90162	-0.512966	-0.193456
-54.120537	-7.263773	0.582629	0.37375
51.844989	54.60637	0.033208	-0.09095
-31.511995	-19.908458	0.103459	0.564131
12.422204	-26.296316	-2.321346	4.192713
20.257576	26.138532	1.738282	0.397244
30.737445	34.303186	1.202112	-0.965949
47.93849	-41.265231	0.58265	-0.089971
-5.029431	-8.327833	0.016721	-0.9167
-17.141211	22.423145	0.073127	-0.017977
19.194373	19.880659	-0.219655	-0.869844
62.250995	-44.368753	0.44025	-0.448064
19.901509	39.770278	0.309756	-1.265995
-1.492727	-30.127421	1.2972	1.295967
-8.904219	-58.014851	0.594145	-0.376872
-14.388897	23.138309	0.255807	-0.212124
13.548073	49.391385	-3.225494	0.072905
57.331715	-58.66288	0.713315	0.310735
-35.593841	-59.952578	-0.370999	0.673414
10.989624	15.794734	-2.712647	1.928926
13.694086	18.615536	-0.426824	-0.196806
-59.193116	-56.356212	-0.396668	0.556263
-58.198074	60.941553	-1.744127	0.411201
-19.371087	53.419325	0.052657	0.061126
-24.378268	37.085951	0.013791	0.283617
-46.628378	58.275266	1.145098	-0.246346
-55.816532	-21.639261	-0.150104	0.513857
35.421724	59.460622	0.163029	-0.408375
2.187584	-2.542272	-0.411514	-0.678247
49.455248	50.379591	0.27725	-0.015902
-29.05329	28.252018	-0.0068	0.09895
54.934131	58.191689	-0.285949	-0.062747
-50.183591	-26.865044	-0.176541	0.057953
-43.307574	-30.69557	-1.144095	-0.343902
60.335645	3.441899	-6.753858	-3.781907
-6.375479	32.212943	-0.134376	0.148299
48.530973	-15.717444	-0.191558	-0.093511
-31.409791	-47.603705	-0.439642	0.456304
54.061014	49.297564	0.264042	0.093713
-27.349912	-25.091006	-0.277565	-0.901553
42.286467	37.397953	-0.810261	0.837874
-30.69327	-12.917008	0.023799	-0.31114
-37.452156	4.808451	0.089947	0.076216
-46.470289	-11.220161	0.270528	-0.201571
-22.360697	-31.183599	0.438738	-0.40379
-23.398853	-16.976625	0.155435	0.255794
-24.179898	-5.473354	0.032028	-0.058889
-39.961427	-35.586476	-0.761041	2.118766
-2.918379	41.152812	-1.107029	0.575604
-26.253232	50.561727	0.029902	0.179005
-19.624205	-26.018676	1.660818	0.105452
11.534845	-8.974558	1.016997	-0.347751
-51.970597	-26.319364	0.069851	0.06725
-24.782398	24.638707	-0.49343	-0.081995
-41.463664	60.98598	-0.189767	0.29268
49.451038	47.485653	-0.479212	-0.265268
52.719185	34.319177	-1.187981	1.227793
5.686238	-36.021991	-0.464878	-0.498525
47.991409	-11.981076	-0.31878	0.332017
-25.254382	55.215589	-0.104437	-0.12252
-46.594845	-55.27655	-1.559263	-0.391247
53.980394	43.170907	-0.263437	0.290707
30.038994	24.067753	0.168304	0.320009
0.893217	24.473149	0.574093	0.498239
-23.179887	23.575724	0.064819	0.024578
-11.315103	-19.470004	1.033993	1.784919
45.490177	60.089444	-0.200194	0.147355
-4.123375	50.168709	-0.690523	-0.623526
51.272347	-11.481803	-0.428721	0.358179
2.549557	30.515671	-0.540713	0.645282
8.185549	-36.51912	1.190286	0.203366
38.038127	17.846897	-1.829756	-0.07
42.237136	59.135262	-0.042339	0.002189
10.280369	43.281556	-0.603577	-1.209313
-18.252568	-31.588597	1.310324	-0.638742
-30.516025	-7.961945	-0.10656	-0.034673
-42.85253	-36.261682	-2.74665	0.589544
-46.775626	-5.997756	-0.700818	-0.619437
29.542478	27.851061	-0.479705	1.20364
-62.110417	62.258454	0.203108	-0.128984
-53.236139	-39.632854	0.277181	-0.687485
-25.710653	-24.200021	-0.528453	-0.098164
-21.469741	0.898671	-0.15312	-0.329154
-14.550247	0.075171	-0.004921	0.001638
37.529493	-23.068378	0.065777	0.103086
-22.389272	59.603197	0.139655	0.003115
-20.365295	54.003047	0.011857	-0.340385
-2.20344	-9.062158	0.874427	0.370377
42.206735	47.32086	0.028391	-0.17551
-10.128821	-5.871577	1.292007	0.63261
38.381096	53.277232	-0.013906	0.039556
5.239046	-57.380682	3.382072	0.212061
46.007338	-52.142346	0.147974	-0.441086
32.01827	-17.574182	-0.169568	0.014041
21.108473	5.743136	0.698889	-0.883571
34.128541	-42.059425	0.016994	-0.568413
-14.250503	-20.913836	0.620864	0.099594
-48.334722	30.392744	0.730863	-0.273324
-19.289129	46.746413	-0.028164	0.111635
9.691426	-44.678754	-0.271708	0.059924
-37.218577	39.900307	-0.087697	-0.390086
-38.163099	-24.3122	0.851489	0.367295
59.509187	-10.779246	1.011109	0.743984
-18.048193	-23.804328	0.596406	0.079952
15.553419	-23.702069	-2.977927	0.888872
-29.607455	24.52415	-0.152683	-0.090236
47.719726	17.116916	0.03708	2.137605
4.750834	29.993894	-2.398271	1.364096
6.173264	43.920611	0.373928	1.928831
-5.626845	-39.467783	1.300996	0.198837
-62.344288	-43.342617	0.072484	0.160213
-53.768921	54.189669	-0.137785	0.764945
-0.113482	26.318536	-0.849496	-0.885954
4.030461	21.29281	-0.088295	2.388038
-53.375803	-27.660608	-0.048185	-0.029745
40.617527	-7.535611	0.335899	0.1684
52.747035	-36.193032	-0.341433	-0.069236
50.646203	-21.257382	-0.027205	0.053811
26.473878	-19.028943	-0.482086	0.061964
23.925668	25.181543	-0.486743	-1.178171
25.791372	-5.98863	1.16749	-0.944528
-31.214754	-43.808189	-3.031541	0.189309
-9.664815	-37.162575	-0.785132	-0.498122
-29.679324	-34.476575	-0.036074	-0.427654
-13.647159	8.549055	-0.717601	0.220696
59.638984	-55.190145	-1.121486	-0.430085
-19.07784	33.031211	0.050217	0.232868
56.994672	-13.889522	-0.149425	0.158212
54.319716	37.770311	2.108092	1.285202
-5.09959	24.797826	-0.719254	0.333678
-57.733741	-23.857197	-0.096665	-0.058362
34.814179	-36.704135	-0.551495	-0.150655
49.368819	-13.699516	-0.046112	-0.412414
-59.823854	9.642675	-0.827567	-2.712072
-49.037308	-0.965724	-0.736877	-0.621398
-21.146142	50.035503	0.164821	-0.128376
21.771962	-20.327796	-2.022736	-0.192303
0.422348	20.142892	-0.467275	1.455117
-13.2634	31.280162	-0.276576	0.300262
4.77939	14.556206	-0.896259	-0.09372
-55.712035	33.264261	5.657264	0.32668
33.106911	10.245846	2.73159	-0.198753
-54.691751	-50.249121	-0.349508	-0.205573
-14.721365	-41.758372	1.083168	0.465674
37.883254	-38.309123	-0.246696	-0.282124
-14.191953	49.936419	-0.010145	0.011537
50.914164	14.581956	-0.902769	-0.8292
-31.292191	14.590521	0.073187	0.262845
36.500157	56.762088	0.231236	-0.492173
-40.134368	-10.739548	0.09895	0.477261
-41.74071	-29.799036	0.061325	-0.123542
-55.864125	11.740258	0.388691	-2.490352
-55.487169	-20.548521	-0.209464	0.373052
-34.015228	8.351414	0.503477	-0.070897
37.881905	-59.912182	-0.004895	-0.726523
18.362652	41.48999	1.761968	0.918868
7.678378	32.889095	-1.253793	0.069415
49.715641	-10.641312	0.22481	-0.20642
27.466887	-26.38395	0.45404	0.447489
-49.04208	-60.004931	0.127879	0.771618
-29.103895	36.364696	-0.084521	0.024195
-29.067965	55.689486	0.269973	0.026454
-4.819213	-6.240887	-0.465849	-0.454892
-10.314528	16.486371	0.478906	-0.427426
40.59734	53.860217	0.066116	0.157221
29.448917	-33.999883	-0.81046	1.165648
43.817194	-20.35471	-0.225015	0.022676
3.689616	-2.737116	-0.651178	1.230127
31.536372	59.597764	1.014957	0.765628
-13.733423	-2.732827	0.128577	-0.048384
28.433245	55.863586	-0.118407	0.02331
56.152438	49.653249	-0.114677	-0.43867
-0.653083	11.784488	-0.071732	-1.95562
-52.364038	-56.052373	-0.923282	-1.637635
-38.524439	-5.536773	1.083599	0.23849
60.989306	-38.117887	0.049247	-0.170949
-15.173859	26.217714	-0.288674	-0.599407
-58.456297	-23.03476	0.264621	0.398654
-51.076401	-49.765598	-2.591739	-0.107783
-18.122057	-57.241417	-0.292737	-0.241408
45.476391	2.046458	0.245672	2.041352
-52.914893	-29.545333	-0.348078	0.307754
27.538696	39.078544	0.053268	-0.206019
-8.910636	-48.557537	-0.101061	-0.542861
-46.678327	-31.099596	-0.079686	-0.023555
-33.465673	-7.731256	0.18397	0.041059
21.563789	-6.505301	1.461371	-0.661566
-44.854266	59.635834	-1.208082	0.05065
-36.278214	23.140273	-0.069884	-0.271771
30.151204	11.592573	1.751143	1.390777
-27.938151	-28.726354	-0.417494	0.611914
-14.249532	47.997045	0.227728	0.158661
-9.110521	55.325624	0.799622	1.169301
-6.37366	54.410326	0.331554	0.456897
-22.287364	-29.638235	0.381036	-0.202658
42.787786	-32.952161	-0.403116	-0.426431
39.476935	62.224987	-0.459182	-0.30049
1.735877	29.913469	-0.530032	-0.350965
55.922147	-7.581953	-0.377202	-0.394588
50.884922	51.549521	0.270724	-0.326829
-12.901928	18.285036	0.046479	-0.427651
3.372082	-18.440623	-0.730118	-0.958831
-53.274407	-36.535325	-0.063908	-0.078272
61.903062	-50.943743	0.592458	-0.378698
-2.966602	36.199702	-2.182122	-1.822603
-35.543179	-13.13457	-0.149982	-0.138011
40.850402	43.158148	0.137473	-0.33621
-1.125133	-22.699791	0.660034	1.116375
33.241482	53.124284	0.206164	0.008805
-16.349474	35.581833	0.097544	-0.068164
-6.803579	18.307287	-0.487269	-0.054572
-26.219475	-4.662082	0.262576	-0.11724
46.196269	47.155548	0.064366	-0.06955
49.926727	-40.326387	-0.078852	-0.494969
-54.319656	-43.882418	0.748135	-0.1574
36.520543	42.238041	0.303269	0.225151
31.681561	31.067299	-0.919359	-0.000867
-27.278538	19.104381	0.050088	-0.019754
-30.528699	34.333128	-0.295889	-0.245682
52.331341	-43.172364	0.122068	0.00804
58.260179	39.315897	0.716686	-0.222607
-10.477235	38.03141	-0.075358	0.014239
-20.90762	58.32227	0.121977	0.102287
45.22115	31.376737	0.749608	-0.375275
53.804152	-33.103827	-0.290517	-0.097299
38.505197	-27.088042	0.287124	-0.109278
3.241726	60.164797	0.244345	1.106003
40.211189	-10.476369	0.219689	0.307339
51.383908	-27.854476	-0.020215	-0.135696
-12.687511	55.344197	0.327597	-0.124818
-19.975944	17.860498	-0.04825	0.254901
-20.297752	26.947081	-0.163172	-0.352441
61.199748	-57.338916	-1.267045	0.273222
-55.0258	-52.615318	-0.675765	-0.513316
1.489938	23.530275	-1.488622	-0.040931
-17.729075	57.560293	-0.061218	0.024053
-11.12548	-53.491309	-0.172759	0.284937
37.655807	38.000601	-0.208026	-0.687445
-56.914542	-21.844194	-0.158786	-0.435382
-15.619066	-42.670173	-0.673394	-0.475899
24.277768	-9.276435	1.326924	0.735923
-28.090726	-4.897996	-0.019164	0.030419
-25.396501	-16.147003	-0.119737	0.342651
-11.201471	-7.504918	0.315921	0.264933
-52.321196	-27.388923	0.159789	0.396094
-26.852498	59.780684	0.247746	0.659755
-35.690112	-37.784827	-2.683923	-1.804157
3.510112	6.234985	-0.376764	-0.560751
-46.17716	30.263161	-0.060171	0.371404
51.325605	-60.556172	0.367143	0.101603
-15.325621	51.568928	0.257667	0.233529
37.281915	-50.970002	0.97425	2.558094
35.518924	34.681578	-1.609601	-0.565813
-37.404702	-25.060894	-0.362972	0.858679
39.463759	-16.198843	0.083539	-0.239372
-11.899413	-26.903139	0.176438	-1.016965
-10.020321	-38.319703	-0.065023	0.090025
-25.726247	14.257882	0.187151	0.008714
-23.726858	24.5954	-0.209215	-0.346018
41.328797	-37.363052	-0.028346	-0.016448
-49.29729	26.953559	1.07222	-1.959769
32.768339	-26.174179	-0.008813	-0.448066
55.598314	-55.149473	-0.00601	-0.087267
-21.758101	-36.129681	-0.282889	-0.337364
38.35025	35.959817	-0.264722	1.519243
27.73377	-7.818021	-0.635411	-0.198076
-56.818978	-56.658039	-1.599003	0.888718
4.320885	54.956562	-0.050379	0.385337
-44.599138	2.281077	0.417543	1.121663
-13.0591	-57.888836	0.44554	0.119152
-11.174958	19.401958	0.148492	-0.474579
-10.417346	43.592006	-0.23924	0.089332
-53.921539	38.073003	0.800251	0.152468
-28.363872	19.19433	-0.298073	0.599576
57.299435	-25.654984	-0.16417	-0.003427
-3.881431	-9.312645	-0.188279	-0.227022
-46.923974	-14.686615	0.177778	-0.874921
4.823409	35.774146	0.419064	-0.224145
-11.937864	1.996719	0.059004	0.09565
0.330565	-9.399951	0.420582	0.103888
49.08837	-49.203958	-0.327286	1.279182
-46.559201	-57.624561	-0.682062	-0.938186
-5.310326	-41.224428	0.4402	0.176749
29.616951	0.925286	-1.519299	1.114165
41.263975	-31.346322	-0.129693	-0.144605
-30.764708	-58.114586	-0.556855	-0.050867
22.141175	35.664907	0.09426	-1.185525
-18.844344	-13.819416	0.88362	-0.323601
-18.015136	33.283367	0.099059	-0.350704
31.80718	-23.447826	-0.221021	-0.241022
-6.76725	-0.750974	0.679954	0.06022
-40.74123	47.164011	0.417298	0.071714
17.248471	-44.992145	-0.077436	-0.032254
-50.070028	39.338633	1.641615	0.026252
38.389864	-7.726232	0.05621	-0.117458
39.127975	-10.568324	0.074061	0.292903
41.691019	-33.191101	-0.005843	0.190222
-12.923132	-48.844413	-0.292308	0.073515
-1.222067	37.70864	0.448943	-0.438162
6.156737	-0.607895	1.182917	0.334205
-29.597368	15.417675	0.25976	-0.026679
60.805069	-53.474355	-0.616396	0.093447
47.056728	10.21092	-1.309965	-4.338798
-55.666892	-26.36802	0.021669	-0.013094
23.245112	46.81825	0.690244	0.274136
40.356412	-57.913914	-0.027293	0.877864
-23.961657	-34.65889	-0.961538	0.779244
43.205421	-7.070067	-1.475136	1.042613
13.737387	53.40795	2.51575	-1.472047
-35.603138	30.897724	0.937681	1.771902
40.360073	-12.394376	0.08708	0.199626
-4.417953	-28.502116	-0.570191	0.85442
-12.023529	6.164492	-0.160002	0.133739
51.19582	-38.84577	-0.013251	0.299596
-52.759509	-44.617565	0.1456	-0.09989
-12.582648	8.180111	-0.189433	-0.128844
-39.198382	40.803021	-0.929931	-0.572207
-9.95863	28.618857	-0.255497	0.125683
59.803845	-46.603559	-0.569052	-1.754847
-57.210096	12.33274	-0.296189	-2.489434
13.572642	56.259717	-1.088166	-2.90382
-7.493084	7.537103	-0.462831	1.959175
1.952859	39.95196	-0.080108	-0.273883
-56.150015	22.134057	0.121366	1.08496
-20.317904	55.108737	-0.133294	0.138271
3.621463	7.30065	-0.903481	-1.438871
-2.745627	42.23151	-0.052848	1.124759
38.680685	57.253736	-0.107933	-0.206216
-49.594235	40.633842	-0.214124	-0.290174
-45.696791	-6.04837	0.864791	-0.364513
60.164311	-56.995356	-1.386443	0.325198
-7.026153	27.501947	0.14732	-0.1322
18.997721	-9.825478	0.164775	-0.4322
50.623095	-18.312853	0.089583	-0.132816
-23.986746	-11.592066	-0.056805	-0.123479
21.072812	-31.433192	-0.60834	1.06085
15.316525	42.658868	-0.443253	0.277501
61.928981	24.795351	-1.083494	0.697349
-32.008612	51.895368	-0.316107	-0.212877
26.593676	52.026471	0.245271	-0.11264
-35.137674	-21.491298	0.224347	0.102641
-3.143375	-53.112966	-0.68128	0.812973
-51.446882	48.355683	-1.103817	0.872289
6.178563	-47.121826	-2.281472	-1.814348
27.954747	-2.797656	-0.087405	0.110197
-6.589291	-16.614782	0.075506	0.250323
-43.446655	-22.513131	-0.001793	-0.35083
-12.48801	37.437085	-0.358583	0.211247
33.260858	28.796132	-2.025584	-1.542289
-22.529469	-4.064723	-0.031758	0.014896
-21.805182	-12.545895	0.076692	0.317367
32.685129	-4.451078	-1.027735	0.813861
48.770207	-29.428595	0.14709	-0.232563
-30.599422	32.40305	-0.465754	0.081602
27.561732	-18.650581	-0.761691	-0.238653
-61.760947	50.587981	0.400247	-0.985488
50.071336	-6.619185	0.436319	-0.981712
-2.558919	-49.379402	-1.255434	0.331702
56.497962	-22.093951	-0.291186	-0.110394
-55.41843	-51.614209	0.072109	0.708496
-41.86406	-21.005586	1.0766	-0.493331
44.441061	-40.831253	-0.721013	-0.23368
-19.871482	-3.037202	-0.120977	0.126741
-11.815425	16.37172	0.186498	0.096321
-20.469057	20.595989	-0.212405	0.184902
-10.448345	7.503717	-1.148747	-0.713649
-48.906264	38.937654	0.794668	1.984624
30.878259	1.826968	-0.285629	-0.611005
20.660088	54.309001	1.840055	-0.119023
57.156958	-22.94411	-0.0741	0.069254
20.181073	16.419169	0.059414	-0.658625
-10.326327	-56.78751	-0.58415	0.347
42.824001	51.472969	-0.442915	0.001643
12.448457	-48.415279	-2.100907	-1.801753
-53.713902	-18.141675	-0.133864	-0.142525
-19.126179	30.080456	0.565894	-0.136663
17.176383	44.351678	1.241269	-0.626326
-13.541639	-60.79764	0.165462	-0.074164
-30.449403	26.575281	-0.276062	0.06653
-31.261011	23.130721	-0.130312	0.919188
12.75332	44.098399	-2.670741	0.31662
31.37299	-24.468686	0.133679	-0.451175
-30.913565	54.600313	0.130055	0.297202
-20.227671	48.401126	-0.089886	-0.305773
33.20125	-46.413732	-0.881642	-0.044759
-58.028962	47.768793	1.490944	0.873644
4.65089	52.739517	1.595131	-1.421697
-24.195122	-22.487798	0.165026	0.095631
29.423101	40.189843	0.509745	0.16582
38.275743	47.45764	0.319669	-0.232203
13.972438	-17.260959	-1.601851	0.548138
50.537175	11.247113	-2.697333	-0.32018
-34.789086	59.072954	0.814399	0.072342
49.156985	-28.303297	-0.032285	-0.056567
-13.187961	35.347183	0.142007	0.177162
51.948774	45.98329	-0.296916	-0.177797
47.306574	-45.409025	-0.770674	-1.047953
-49.304123	11.677262	-2.650883	-0.523823
55.194795	-39.688266	0.320451	-0.271141
-9.967441	-42.171096	-0.43019	-0.554253
-14.114547	46.89882	0.005616	-0.110452
40.967882	-19.806309	-0.178473	-0.055764
9.975655	20.298697	0.932379	0.80301
-29.567766	-36.722806	-0.287676	0.579665
-31.523949	-45.661517	-0.704899	0.078405
-13.748205	57.001146	0.022306	0.647635
-54.346396	-16.28615	-0.364395	-0.148259
-20.356382	5.928377	-0.159124	-0.141817
-12.335896	-5.200429	-0.334003	0.339683
-28.958027	-60.198143	-0.216662	0.421524
-31.34123	-62.191439	-0.158032	0.107629
-2.972564	-40.398149	-1.536937	-0.355397
21.515195	34.293347	-1.35203	-0.241965
-27.911058	-5.992507	-0.226909	-0.250974
-25.567294	-48.781013	-0.378052	-0.121375
21.681344	56.474205	1.787929	2.20403
-5.050523	-2.345049	-0.247735	-0.538686
-5.73586	40.273809	-0.0001	0.082814
41.091394	-35.353291	0.160542	-0.382215
-3.484302	37.107476	-0.519762	-1.637111
40.13396	-6.573247	-0.89557	-0.676497
-2.698938	7.530389	-2.597645	0.612466
51.347192	43.806781	0.1142	1.662533
48.101946	-35.562864	0.37509	0.534464
36.192945	41.024955	0.30321	-0.14796
-3.362867	-2.743118	0.004156	-0.032054
-44.714539	-17.478157	0.002296	-0.239436
-24.10188	46.088726	-0.118561	-0.03008
-16.71692	44.872974	0.126382	-0.134368
-20.005975	-22.115279	-0.879918	0.831981
-57.26823	-43.334198	-0.397446	-0.010457
-4.110262	-49.028811	0.713849	0.228545
-8.159265	-20.294407	-0.485008	-0.15572
-49.052991	-15.314056	-0.373003	-0.304938
-44.002031	-19.391583	0.357714	-0.035163
-45.224357	40.398922	0.069981	0.079071
24.899871	45.054754	0.090072	0.082986
-5.085981	45.559244	0.002784	-0.047138
-21.212982	46.697396	0.198739	0.085497
43.279735	-45.382168	0.438636	0.365143
-5.697625	13.400021	-0.143689	-0.811451
-35.216558	-28.284047	-0.197811	1.334571
62.233841	26.051221	-0.916085	-1.200006
-17.666108	-19.597944	-1.962963	0.014726
4.245942	27.596988	-0.646877	-0.885758
-57.10061	-2.771861	2.20222	0.439518
19.632589	61.318587	-1.255294	1.35474
45.750273	32.741401	1.997192	-2.357629
30.993178	-11.851356	-0.502741	0.54265
-0.150488	24.148149	-1.162768	-0.250429
21.671765	-22.938533	0.912782	1.240682
26.281969	39.094213	1.251931	-0.373718
-47.326219	-47.051362	-2.932792	-1.008337
55.593582	-43.995032	-0.164743	-0.298079
-61.161477	-52.006034	0.190182	-0.09825
-54.37088	-36.730601	0.013419	-0.671164
-33.636929	-45.022714	-2.07171	0.29742
59.763821	-44.178956	-1.223976	-0.296027
-28.326844	21.101983	-0.06182	0.15049
50.678022	-0.151832	-1.355187	1.229321
-25.019202	-23.334804	0.103088	0.206073
-52.563774	-37.360115	-0.610632	-0.063431
29.9268	18.372663	-1.117536	-0.536172
-42.319431	-42.242056	1.02507	-0.514914
-31.982073	-35.841045	-0.273521	-3.104672
-35.869052	-0.289506	-0.071282	-0.136291
57.623026	46.323953	0.077207	-0.014835
34.212876	-28.054799	0.075377	0.053709
-53.393113	40.371852	-0.152195	-1.058673
45.974379	-50.93498	1.255968	0.96446
-17.754546	34.375621	-0.103367	0.057886
34.738378	54.395728	0.200641	0.132929
45.75729	-10.115994	0.057764	0.3111
5.88747	42.735776	0.573717	0.030244
-4.323394	53.444963	0.805138	0.411448
24.54919	14.964384	-0.46909	-2.266427
-20.582454	57.257442	0.109788	0.065098
-6.404281	-44.482021	0.252172	0.412932
25.79559	-18.159175	1.156953	-0.381085
38.123002	-19.178851	0.037089	-0.326402
45.255875	-11.110288	0.237256	0.231444
-4.947116	-56.35618	-0.117151	0.139123
-23.538916	-48.213293	-0.588418	0.372581
-52.355557	-58.2963	0.857187	-2.629804
44.41791	-58.719534	0.303271	0.539262
47.620375	42.44546	-0.603875	0.113108
-46.482791	-7.579101	0.086728	-0.343563
-32.321215	59.057305	0.556076	0.309892
-22.156087	53.914952	-0.326128	-0.079334
-27.5956	5.72798	-0.055587	0.024859
48.167133	-43.394367	-0.423157	-0.217971
-28.977243	16.348008	0.247495	0.421305
-5.905356	4.525082	0.305038	-0.786289
48.001511	49.413065	0.056734	-0.067542
-10.678867	50.232449	0.41882	-0.283078
-38.264816	-25.756634	1.374175	-0.462479
-44.272757	-37.825403	0.229093	1.612184
-12.781565	0.292952	-0.295241	0.214669
47.127878	-14.029997	0.309956	0.125432
-41.264984	30.982085	0.323232	-2.42333
16.410341	-48.110999	-1.893144	-0.64941
-22.572072	38.321296	0.366221	-0.402628
48.030463	58.545776	0.284848	-0.077373
51.22292	46.797744	-0.263276	-0.097791
38.045866	1.560883	-1.127297	1.415708
-3.482246	25.660043	0.084245	0.202728
44.368353	47.800898	-0.138244	-0.196766
-6.380383	28.974896	-0.034584	0.281704
57.603113	-35.250719	-0.001069	0.025706
-9.202357	-16.72856	-0.42026	1.845711
-42.204378	19.286295	-0.288741	-0.358973
37.666586	-40.974237	-0.651	-0.299947
24.533244	-18.437901	1.452372	1.569553
53.547299	-47.58512	-0.779064	0.07972
34.234018	15.71163	1.706627	0.358035
-13.542454	-41.886445	-0.293633	-0.182032
7.022538	52.163015	2.958859	-2.621433
50.813309	-47.807792	-0.399613	0.500128
57.831642	-49.261586	0.484743	-0.9937
-12.302694	-9.285172	0.347896	0.730359
61.75222	50.830415	-0.038495	0.258628
43.713631	-29.609853	0.265464	0.420563
58.931802	62.488523	-0.656572	0.933629
11.129338	-40.127421	-1.308817	-2.814407
59.495651	7.959366	-0.315002	-1.942952
12.803861	24.531952	1.823083	1.372017
46.941825	-47.624501	0.233617	0.703722
-61.249216	60.332827	-0.044342	0.034341
1.943536	45.06013	0.064047	-0.174401
-46.975902	19.416582	1.578697	-3.306823
-56.51526	-31.365776	-0.111693	-0.012753
-39.327664	21.530884	0.101493	0.101093
1.459636	-16.607841	0.970484	-2.61071
-48.833021	8.166288	-0.545798	-3.893682
31.008809	-25.486019	0.079404	-0.295953
46.821789	-10.026041	-0.141027	-0.114139
-9.29651	-5.012892	0.342288	-0.552687
-43.679698	-17.455656	-0.346079	-1.048363
38.877793	16.430782	0.635958	3.05013
7.377519	12.797097	-0.515891	0.24838
15.646706	1.502759	0.417571	-0.281814
-21.637954	20.706203	0.024581	-0.152859
42.053821	-19.66564	-0.086729	-0.029509
41.067644	3.704216	0.0773	1.321434
37.742951	-20.202273	0.358688	-0.415731
-20.243878	46.174437	-0.116383	-0.148272
32.701626	16.186169	-0.207771	-0.159582
-52.781787	36.866665	-2.129004	2.395785
6.90753	0.906155	0.609937	-0.506823
-21.554451	56.842518	0.159567	-0.171489
61.099192	-59.284721	0.046603	0.032317
38.959402	-28.949757	-0.244382	-0.101801
17.696855	38.257053	1.145442	0.497967
12.74374	13.837147	-0.223716	0.128345
-7.102319	40.896655	-0.237464	-0.406501
16.489783	-17.56449	-1.184608	-0.799732
53.029194	22.269503	-1.122883	3.015327
-57.245392	57.22753	-0.238572	-0.58054
20.163561	56.304761	-0.045182	0.119759
60.858871	54.745607	0.40924	-0.076425
2.721017	23.714266	2.253759	-1.054317
22.992338	10.384051	1.29641	0.626985
-27.911706	58.578621	0.385357	-0.152356
-19.264994	38.881967	-0.135713	-0.123608
-62.234007	-27.526164	0.009502	0.046718
19.231779	-3.32998	-3.59529	-1.040679
11.757914	0.806564	1.890826	0.626523
-48.999766	-35.551272	-0.319405	0.328252
32.494991	-18.550594	-0.228614	-0.106563
-13.053459	-36.364361	-0.900479	-1.91346
26.956126	-29.904082	-0.206495	-0.080038
55.553496	-10.258785	-0.137773	0.498416
-22.148444	-25.618244	0.659747	0.800135
-19.416932	-55.787069	-0.033767	0.075785
11.404159	-12.672297	5.355558	2.176629
3.406971	33.080364	-0.569861	-0.07785
-58.435276	55.438458	0.415003	-0.435017
-34.014258	47.407123	0.371706	0.230442
-18.032831	13.906843	-0.178935	-0.225837
39.331884	44.792179	0.063871	0.183847
42.672741	-23.364148	0.094156	-0.292195
48.249628	-13.852326	0.446694	0.242984
-47.430361	31.053487	-0.21879	0.482398
-12.031384	-34.377513	1.578669	-1.661278
34.854368	-62.363613	-0.104525	0.083514
22.772353	6.227465	-1.237032	-2.986779
36.528895	50.954381	-0.050909	0.108727
-10.472948	-34.496198	0.347693	0.166953
-19.356589	24.346242	-0.533911	0.124067
57.823979	-37.52894	0.321557	-0.004762
15.636766	10.294182	-0.135686	-1.292724
-16.667421	34.49364	-0.010135	0.208466
-16.484794	-55.785752	-0.109448	0.108406
49.58018	56.991649	0.041919	0.095984
32.937969	34.964026	2.68285	1.505926
-39.555685	44.434222	-0.178129	1.007411
-50.68241	62.3082	-0.488942	0.564829
-37.726214	-3.66946	-1.010343	0.746757
49.254076	24.019429	-5.403463	0.2257
29.978262	43.684088	0.403208	0.368648
-46.861261	9.229805	-1.077735	0.876479
-3.907959	-17.952836	3.419303	-1.973321
33.567257	-38.162898	-0.48419	1.093927
-24.463844	-46.111371	-0.276527	-0.155328
-0.13731	36.639038	-1.077603	-0.803342
-20.649658	43.469001	0.071528	-0.000665
-35.710183	35.350603	1.603159	-0.443964
-6.109283	60.401213	-0.249731	0.953085
-43.511702	-28.653916	-0.026883	0.188376
54.083119	28.323807	0.410388	-0.841374
17.412187	-32.770826	2.134166	1.92862
-46.158841	-19.493432	0.083208	-0.53613
-16.065167	21.347282	-1.250461	-0.52512
-29.014331	-39.597885	1.482873	-0.836629
-58.16826	-18.078344	0.170942	0.028212
-44.999749	-36.454608	-0.600701	-0.180886
-40.88907	-13.735081	-0.288118	-0.529127
-21.722934	-8.443243	0.280407	0.039762
-31.296093	-1.000258	0.029651	0.021668
26.159687	14.215097	0.359901	1.816415
-24.452357	-55.314818	0.259843	0.314233
-17.332229	49.132848	0.022469	0.306521
42.526051	48.370786	0.002028	0.068733
51.330214	59.337554	-0.053838	0.300972
57.582435	31.247427	1.828903	-1.250041
-20.308936	-27.03766	0.754582	-0.782478
-61.255087	-53.170319	-0.540676	0.187217
-40.964442	19.077396	-0.408742	0.439963
-20.838901	-58.398596	0.06466	-0.009679
37.439375	-0.476208	-0.706911	0.738724
-40.677177	28.399931	-4.108197	0.381319
57.739699	-4.857608	0.167765	-0.838833
-0.565116	14.80707	0.096074	-0.360148
-54.265456	49.674281	-1.028233	0.903273
-30.364772	-9.050701	-0.270416	-0.083024
-30.253476	23.615576	-0.255909	0.234348
-24.065415	-61.409355	0.24796	-0.007527
20.420117	41.088702	0.006493	0.544204
35.505001	4.921698	0.39174	0.189597
-41.374696	-34.746053	1.03642	-0.292028
24.302898	9.781422	3.132487	-0.269818
-21.494986	-34.982399	0.81645	0.89997
31.727512	-32.43549	0.273189	0.333949
-28.550505	-13.830439	0.167837	-0.126532
47.696143	-54.86819	-0.17927	0.392037
14.598994	-37.932849	1.694254	2.286303
18.934299	-11.11103	2.487293	-0.437822
-19.540108	43.667302	-0.435308	-0.385201
-48.648115	-61.091052	-1.736927	0.96383
-30.956307	5.155071	-0.144519	0.229863
46.851939	-41.097645	0.023849	-0.08034
51.047674	8.191125	-4.360317	-0.650941
8.966806	-54.638804	-0.217005	-3.357665
51.500936	-33.597892	0.203894	-0.203118
-39.963171	-20.83788	0.285104	0.654916
-17.990772	-7.683871	-0.221115	0.101586
37.710301	-36.08879	-0.302549	-0.007689
-12.301485	-62.237591	0.002987	0.05973
-57.728109	-44.441156	0.340644	-0.564813
-15.540784	-20.093054	0.22514	1.054911
1.447512	-41.408129	1.545011	-0.549763
42.543525	-12.260771	-0.126777	0.110921
43.46312	-40.033568	-0.959203	-0.411369
5.788406	-50.355343	1.168958	0.63705
-21.38721	-60.223338	0.016239	0.201984
-22.175996	47.253205	0.185063	-0.162931
42.727586	-14.127108	0.300539	0.330325
48.76779	-4.654514	0.477103	-0.576424
41.863432	46.278675	0.244282	-0.046829
-11.563094	-36.911555	-1.281097	-0.032836
13.971602	33.398912	0.499987	1.540282
14.834244	56.078022	2.004358	-1.201033
-60.256331	-49.019679	1.045918	0.155626
-5.82729	-47.403994	-0.485575	-0.097189
23.914932	35.619712	-1.030823	-0.04105
-25.363452	25.870976	-0.511895	0.020441
-59.384303	-30.904338	0.019928	0.3805
-11.89368	45.014643	0.038135	-0.173661
-47.497405	-61.900406	-0.050451	0.217495
-43.241403	25.200311	-2.114326	-0.273108
4.210802	47.42022	-1.320825	0.774487
37.239275	32.691011	0.804192	-0.299186
22.937522	-7.614046	1.361723	-0.677112
-30.873496	27.613259	-0.366563	-0.173898
54.025487	6.541486	1.684922	0.03019
38.530515	-9.612248	-0.01735	0.045162
29.714713	-18.547938	0.342879	-0.174975
0.839436	-35.93354	0.401854	0.267518
-24.306956	49.40414	-0.330384	-0.153906
-4.065615	52.25467	-1.301008	0.049003
-29.955514	-22.727117	0.589783	-0.560576
37.13358	-37.418767	-1.625076	0.657794
55.478581	1.892423	0.88361	0.764324
17.36091	34.173589	1.063264	-0.895309
7.520846	-6.708866	1.349394	-1.548166
-22.529254	-9.114911	0.067252	0.048621
-20.114439	-20.447733	0.822492	0.418611
-5.176965	-25.034944	-0.209026	-1.283976
-28.153875	44.220541	-0.350942	-0.077957
46.613433	45.247632	0.279579	0.464288
-19.239809	50.107798	0.108134	0.016641
-1.815205	33.445069	-0.173438	-0.95259
46.810096	-3.681557	0.854959	-0.57802
-15.567322	28.330537	1.482261	-0.06997
-26.364835	37.150074	-0.022449	-0.36514
17.914892	8.521069	0.220675	0.292875
39.821877	37.5382	0.848743	0.21014
-60.699575	62.313187	0.190487	-0.266197
-51.560602	-31.217891	-0.503773	0.041903
-13.799759	-49.566532	0.076596	0.150049
16.816888	2.464025	1.91821	1.294945
-26.109213	6.974422	-0.123402	-0.094445
-48.721501	-28.575432	-0.419108	0.161673
-6.561364	-49.478127	0.555152	-1.00394
14.918006	17.781652	1.029024	-0.419449
-9.581973	-55.969537	0.076486	0.867341
14.665848	37.80397	1.558559	1.461526
20.273726	60.305304	1.421075	0.89894
40.217309	-2.734904	0.075937	1.411242
-55.818839	-48.338764	-1.103109	-0.326525
-9.804063	41.496436	0.148131	0.211144
0.210002	45.004312	-0.557897	0.073816
-39.88668	50.466033	0.308443	0.516162
41.020796	-4.237597	-1.680622	0.898407
38.347389	-55.353305	-1.016099	-0.721919
-18.271602	24.347709	-0.061345	0.098376
30.126612	37.893776	-0.514068	-0.828488
-51.899198	-17.055506	0.550892	0.077031
47.661367	60.396327	0.31817	0.454141
39.7379	-22.896118	0.068325	-0.066129
-17.532439	-46.479122	0.403889	0.043371
-19.9438	7.062783	-0.087688	0.103185
49.044905	37.727762	0.011084	-0.332777
-21.896725	-52.830829	-0.455509	0.220377
-48.373494	-24.537628	-0.203022	-0.030231
-41.529088	-48.560852	-2.568588	-0.786069
39.55148	-26.871446	0.160952	0.14891
-1.990912	-20.545955	-1.868167	-0.317391
-46.746037	-18.61731	0.206417	-0.688563
28.157901	-38.706271	-1.183785	0.04357
35.610232	-20.399476	0.279318	0.089745
-34.721762	14.892406	0.237212	-0.051295
14.435977	-12.055876	-0.062797	-0.756161
-18.538877	35.178032	0.009144	-0.374633
53.987699	29.419408	3.42312	1.903629
-59.813858	-37.83315	0.030886	0.016202
-4.162993	-61.845321	-1.147863	-0.245745
55.719359	-24.164342	-0.136611	0.103795
-20.322861	41.591577	-0.332936	-0.174413
-34.726496	-57.656751	0.578059	1.396226
20.071236	-38.802252	-1.545767	-1.59501
35.223906	-34.573766	0.440526	-0.004853
10.750398	54.424528	-0.920813	-4.000233
28.660468	1.506449	1.01752	-0.235014
54.539862	-59.919484	-0.483777	0.040823
-30.920491	-11.862546	0.026486	0.043223
52.753688	-59.291993	0.000311	-0.187556
50.669315	-27.056835	-0.119568	-0.310163
19.336736	50.695931	0.875049	-0.98584
52.34105	-38.585171	-0.026735	0.011568
60.473176	48.312917	0.102857	-0.481099
2.253278	-24.698501	-0.5053	0.727822
-16.185972	59.197017	0.031931	0.101678
-16.258321	-22.299381	-0.215313	-0.270766
-42.237997	-30.789158	0.167884	0.589348
-62.491978	-40.432976	-0.095514	-0.357064
-43.102506	-47.751065	-1.220838	-2.021934
45.807842	-12.146959	-0.029655	0.085193
-7.079778	39.743737	-0.601633	-0.307928
-10.117237	42.537498	-0.36375	-0.347892
15.47131	14.286395	-0.777112	-0.19615
-38.466769	-50.779651	1.365348	3.17155
-12.726381	-4.111096	0.226557	-0.803803
-19.591291	40.766237	-0.137324	-0.194899
53.763209	48.245375	-0.180115	0.171662
-20.633974	16.978253	-0.442195	0.289363
35.947321	25.817267	2.430641	-1.509536
-19.707619	-49.664605	0.125332	0.353522
-15.871599	9.691591	-0.14608	0.097237
12.4916	7.822784	-1.182075	-1.563437
-8.487056	47.107716	-0.216071	-0.386773
-58.205311	-39.538392	-0.021147	0.578861
34.067068	-57.278735	-0.147105	1.234887
-57.682101	-11.816949	-2.052207	-1.251887
45.87261	-47.435003	-0.44631	-0.008863
26.713056	54.954158	-0.575119	0.295008
19.995036	-40.848842	0.655266	-1.196643
50.994907	-55.899086	0.029105	-0.13068
-38.843531	55.328736	0.128831	0.729272
42.019361	-32.150463	-0.077094	-0.034649
61.827184	-58.483307	-0.570824	0.139394
-30.373482	-25.82718	0.650511	-0.419434
-17.41528	14.833944	0.565127	-0.194266
-54.262382	33.367764	-1.399616	0.190881
-46.988024	60.738768	-0.064721	-0.146645
50.150423	49.493966	-0.02835	-0.230757
-13.174293	41.283155	0.775713	0.217063
32.090705	-3.009566	-0.213274	0.877624
-41.522106	-31.734422	0.61573	-0.455007
-47.264304	38.006048	-0.507127	0.894354
1.918665	-22.526192	2.135305	-2.170661
33.98809	11.835824	1.691682	-2.636269
56.497161	-27.817072	0.08534	-0.135129
7.502564	38.447505	-1.038657	2.116891
26.742162	40.162533	-0.266957	-0.077453
-20.314076	-51.450861	-0.306954	-0.156094
-40.654067	45.984628	0.139913	-0.132978
-32.850293	-52.56992	-0.167416	1.174854
-10.276197	-52.781256	-0.146994	-0.075787
13.593325	-0.438809	1.203002	0.446569
-28.432666	17.292524	0.035698	-0.135913
34.206085	-10.021409	0.188376	0.158286
-47.280085	20.505266	-2.604883	1.023732
-27.764864	-30.545557	-0.640757	-0.336684
26.74056	-32.028565	0.009954	0.000039
42.835195	-1.189921	-0.703643	0.349532
-61.010294	-42.084381	-0.402661	-0.23632
-12.518045	38.538003	-0.271139	0.047314
46.559191	42.388658	0.063234	-1.052631
-41.61511	8.262843	4.93323	2.958838
31.696392	-49.14305	0.38225	-1.731398
-30.413224	-0.334416	0.192634	-0.034145
4.718518	45.196324	0.152096	1.975587
-35.161314	32.087842	2.068073	0.006865
40.913276	-25.628628	0.135714	0.115803
57.259859	-7.458339	0.91265	0.320011
-7.676842	19.643913	-1.002455	-0.01711
-17.262069	-47.503423	-0.046863	0.83537
21.796401	13.466496	-0.404508	-1.949389
38.594198	-50.637575	0.342273	1.204011
-60.191751	37.379178	-1.817995	0.441371
-22.55052	-54.820799	0.463478	0.249486
-1.888883	2.97005	-0.133146	0.108084
33.183434	-31.168027	-0.126739	0.485252
-20.544014	-16.308097	0.459507	-0.770176
59.06042	-21.236231	-0.09017	-0.140491
-32.175811	20.403812	0.117973	0.324677
-8.927092	33.684064	-0.683178	0.798491
-5.563022	18.910376	-0.286045	-0.444599
-5.581123	55.120584	-0.319618	1.149039
-44.456383	-58.376028	-0.084691	1.26969
32.896471	-21.51744	-0.022635	0.273913
62.489248	-47.973313	0.627312	-0.793789
41.983217	-25.401184	0.196737	-0.020241
31.114536	8.23197	0.073567	-1.085681
13.957452	-38.898056	-3.635789	0.586591
58.234064	-23.208552	-0.052218	0.081745
7.530257	-41.732335	0.39748	-1.205655
-33.657544	-33.011174	2.155013	1.487777
12.760723	50.083105	0.729519	0.316402
43.171101	-13.140957	0.218007	0.233385
-17.638057	31.277844	-0.099536	-0.133055
14.176028	0.631239	1.92485	-2.207476
-22.700792	31.364891	-0.441229	-0.173026
-51.212071	-33.092605	0.05646	0.427493
28.557037	-33.202089	0.053426	0.08192
-16.526963	10.847464	-0.650989	0.258755
16.339358	-10.700019	-0.852014	0.746341
-1.962548	-11.119113	-0.339266	2.440694
-1.480453	47.814678	-0.144516	0.311167
-12.933825	-40.809283	-0.060124	1.101778
10.527033	40.888827	-1.733716	-0.817882
-46.54704	-13.362675	1.203949	-0.219471
-49.401234	-56.538737	0.511753	0.377774
47.448279	-10.984656	-0.290999	-0.095136
40.517196	38.484524	0.020149	0.26048
44.258709	-13.049124	0.239082	0.295568
-56.009298	-59.465933	-0.160526	0.988426
35.035022	49.666839	-0.270141	0.226822
-27.32677	17.168196	0.102606	-0.17709
32.445342	13.655981	0.400302	-0.297173
39.835549	26.322577	1.06206	0.671915
-60.057361	53.92385	-0.705925	0.302306
-25.686945	58.059752	0.584697	0.279107
-40.810505	38.150042	-1.866566	0.779287
5.659071	-25.336198	-0.413506	-2.224896
60.711175	-16.079439	-0.666882	-0.110733
7.945983	59.85908	-0.08951	-0.2026
-28.781517	33.280953	-0.11759	0.24446
25.00254	-23.131496	0.141786	0.508221
-21.421025	14.05223	-0.046403	0.287365
-29.242246	-21.882483	0.277052	0.268912
-48.927912	-13.178911	0.102699	-0.237693
54.782424	45.063639	-0.29748	-1.21868
31.816668	55.433571	-0.412413	-0.461653
61.303406	-31.695808	-0.359926	0.188816
-15.700658	60.956393	-0.179848	-0.095605
-53.450374	-40.747418	0.482059	-0.127004
-41.607285	-56.568256	1.269387	-1.021341
18.888488	37.767691	-0.430271	-0.72384
26.631992	-7.179618	-0.387959	0.546411
-18.336757	-40.625103	-1.721641	-0.120273
37.571615	48.266868	-0.107946	-0.081365
59.743677	-22.112237	-0.147292	-0.265349
10.513265	4.287997	-0.519615	0.080987
[truncated: 8,001 more rows]
