# Supplementary material for: Self-sustained frictional cooling in active matter
Source: Nat Commun. 2025 Aug 6;16:7235. doi: 10.1038/s41467-025-62626-9 (PMC12328619; doi:10.1038/s41467-025-62626-9)
Supplement: Supplementary file 8 — Source Data [file 41467_2025_62626_MOESM8_ESM.zip › Figure_S5b.txt]

# Columns: x	y	vx	vy
35.133543	-50.282658	-3.097425	-2.739761
-60.29611	61.615119	1.036329	-0.019138
41.827251	38.849683	2.757574	-1.030723
-29.054507	-13.952107	-0.710808	-0.465396
12.795136	-10.50992	0.86137	0.660683
-39.312992	-33.383175	0.706797	0.573029
56.640268	-52.207107	1.364497	-1.011165
49.859327	23.015525	-2.784696	-0.797813
-1.872655	-12.932686	-0.076924	-0.639432
-31.979672	-61.047162	0.220167	0.399696
-22.235913	-24.408078	-1.491424	0.750078
54.672455	-51.694613	-2.420523	-0.319743
19.148026	53.404688	-0.668172	-0.213314
-1.678246	-59.296569	-2.68991	-0.406943
55.212746	-57.166968	1.883101	-0.935425
17.500518	-22.324625	-2.102546	-2.761423
20.091367	-42.517258	-1.744094	3.784386
-27.241071	-8.486763	-0.16431	-0.211413
-3.823095	-18.318201	-0.275476	1.372209
-9.246615	-31.750523	-1.108387	0.149592
-61.314671	-32.745993	-1.898248	-0.457227
48.159817	-16.756953	2.155472	-1.847505
-46.012587	-17.3826	-0.804088	0.634461
-34.688669	-28.084606	-1.278922	1.412733
-31.414068	54.188412	1.000612	-1.6444
56.218138	32.216227	-2.72441	-2.090773
-3.959675	38.297733	2.183931	-0.906218
-62.231334	-33.045012	4.042598	2.15491
-40.379222	-22.295521	0.505897	-1.423572
32.082038	20.825447	4.162269	2.47024
62.279354	19.592188	-0.503699	0.800598
-50.679571	-19.824769	-1.568144	-2.624126
-6.555604	49.438566	0.328534	-1.160149
61.717046	1.294381	1.80287	1.020577
61.651078	-3.197787	-1.428946	1.569459
4.180983	20.057301	0.962239	0.00289
32.637457	7.685057	0.461904	4.094265
59.836563	33.698413	-2.125433	-4.417399
39.052386	-7.239416	-3.091197	1.019023
-59.913373	-15.676011	1.29997	2.883707
55.82833	-49.662306	-0.842065	-3.608871
-37.598224	-44.187014	4.447515	-1.320237
-2.665573	-46.835532	-0.523931	1.43509
-52.1486	-38.22645	0.903376	0.707086
34.696945	-59.967037	-1.320035	4.228001
-8.192642	-40.032862	2.125352	-2.326288
-16.998042	26.728003	-0.539795	-1.767153
48.734706	48.650335	-0.814821	-2.648552
-48.085194	32.804558	-2.731865	-0.948833
46.041641	-13.688994	1.793494	-3.066639
43.113839	8.359692	-1.519533	2.904922
-17.128225	-10.30899	0.456476	-0.62152
-36.222733	4.471242	0.822467	-0.526183
18.158673	-16.859675	-0.765089	-2.712226
42.571673	48.576033	-0.450039	3.91546
57.3835	-21.204832	1.425734	-2.407215
7.586893	11.285948	-3.963152	-1.295926
-29.799922	22.256097	1.474882	1.555584
51.789204	-33.699265	-0.647957	1.027276
37.173927	26.613847	-0.0132	-1.046786
-7.175827	43.127231	1.864551	3.028623
-3.252089	-2.521294	-0.000658	-0.027129
-48.448435	-29.740747	2.25195	4.498078
-29.391892	37.993563	0.257496	0.738303
20.9024	37.854237	2.016308	5.894628
-39.770394	32.175386	-0.705283	1.684674
-27.493168	-24.284575	-0.623671	-2.699044
-36.567838	-52.036568	-0.150145	-0.296936
53.253225	-8.510052	1.44317	-0.236467
-37.617615	34.872629	-0.116181	-0.391428
62.322458	40.580376	5.752599	-4.304127
61.873683	-48.734172	-4.793427	-4.478846
19.330274	13.764983	-1.365549	0.267141
-50.631261	-48.257135	4.910714	0.473805
16.059572	-46.287468	0.933442	-0.489037
-40.070857	0.408203	1.146047	-0.377395
51.366559	-9.092427	-2.346495	-4.025058
45.800355	18.022025	-0.190069	-0.47282
-36.524061	18.967569	0.282834	0.247771
-46.975861	14.575054	0.594146	-2.170564
31.21816	-23.79587	0.19781	-1.988961
-59.558844	-12.84793	0.360916	-1.979776
-24.356531	-12.498928	-0.111211	-0.732152
-29.089158	-9.269629	-0.284857	0.132285
8.562928	-27.421622	1.293052	2.817221
25.231559	-19.576966	-0.8963	5.237037
36.090577	54.32623	3.119768	0.840265
-28.99822	30.161666	0.298237	0.640503
8.700139	-62.078969	1.41073	2.007537
-22.302997	-34.947534	-1.53614	-4.846721
40.865828	-38.970344	3.143685	2.44595
7.865198	-9.377689	-1.815773	-0.866816
-31.479947	3.809552	-0.353947	0.197015
-5.600026	-18.849358	-0.683559	0.16266
-4.502381	54.595791	-3.245236	-0.288271
-46.807321	-10.263809	0.946876	-0.112545
-30.301569	-0.814248999999997	0.404034	-0.04884
56.076542	61.713056	1.366403	1.514529
27.165896	-29.541737	0.611651	1.351778
-15.991832	-62.13104	-1.420827	0.955418
1.006284	4.102747	-1.482179	0.726203
-31.594711	2.803102	0.04421	0.027727
-32.75108	-16.897864	0.389477	-0.187972
-59.793757	-4.518384	1.669125	-0.083309
-57.809734	-27.409852	1.449788	0.624941
-49.179209	-28.237143	0.440812	2.474093
-12.487811	-34.82369	0.490297	0.268582
3.219547	-43.162219	-1.165302	-1.237886
32.167134	-40.319274	0.156345	0.176468
-30.650124	16.60525	0.561504	-0.073003
-27.76655	-45.43387	0.650024	-0.64338
22.640732	-54.366634	-4.679745	-0.389142
9.070504	-60.193942	1.026533	1.213511
58.964654	-13.931086	-2.184406	-3.321735
-3.017706	-33.188684	2.061969	0.627555
-16.1641	42.645337	0.772736	2.626374
-12.126607	32.025847	-0.122351	0.100314
-21.404842	-22.144508	-0.451913	1.20567
48.576689	47.726228	1.915842	2.276385
-31.502715	-32.237916	-1.380909	0.906853
-39.964698	-39.81567	0.135302	0.351491
30.924585	17.158775	-0.017888	-0.903029
-19.79999	-62.085904	0.453724	1.379192
4.086469	-48.321905	-0.848912	-3.362924
-53.829384	-8.795515	-1.914686	-2.114929
-27.358884	-28.639863	3.034491	-1.392401
26.548506	-24.417682	1.687324	4.310538
-13.257141	-18.630545	0.159776	-0.556241
53.592807	-60.367672	-0.00817	-2.526344
-3.159888	-17.496576	0.701544	0.851688
-60.733091	40.7118	-4.293	1.396433
52.388363	-13.413851	0.795771	-0.534138
25.716191	35.399864	-1.464005	1.821121
-51.383175	-31.286315	0.208415	1.083136
-34.761452	20.755692	0.30611	0.111393
-30.651677	49.261845	-2.97095	-2.038297
11.030763	-14.652057	0.184459	-0.743514
-38.306885	28.963046	1.780874	2.092912
57.968116	59.829061	1.239159	0.98496
-43.048572	16.875082	-0.131861	0.248714
-21.829105	-53.228358	-0.246668	0.159802
-5.698107	11.270383	-1.927802	-2.839647
-7.004585	-58.067254	-0.31197	2.616803
58.343915	-58.922032	2.911492	0.725022
42.875386	61.516438	-2.522599	2.631672
-41.510601	56.573935	-1.626953	0.810443
6.916741	-40.163726	-4.016841	-1.866948
-54.545043	-6.153892	-1.444371	0.098278
28.299576	46.773877	1.351724	4.213211
39.305596	-42.107733	-0.332582	2.231208
-17.870998	-51.600222	-5.811076	-0.314989
59.448364	-4.439835	-0.755986	1.503913
57.093789	51.133403	-0.391969	0.529794
-47.726288	1.931659	0.910008	-1.487527
-26.829255	17.549719	-1.140817	0.978812
-4.843875	29.559453	3.458187	1.483438
44.849746	5.049105	4.228367	-1.818475
-58.47306	-12.850083	-1.945225	-0.363002
3.22544	-33.261534	5.331835	-0.868411
31.071764	51.681385	-0.922344	0.352623
-37.596727	-24.680645	1.146599	2.328418
9.070016	36.277156	-2.700315	-3.254273
-53.088328	12.344036	-2.410169	2.188405
-41.466479	-2.646471	0.226338	-0.231708
-52.973792	-44.244431	3.230449	-0.691559
-31.567625	49.028023	-0.759689	-2.028067
4.628289	61.97925	1.422462	1.317776
-5.440977	-34.124576	-1.354495	1.051396
29.867345	7.859931	-3.929513	-3.996933
38.870254	-58.43945	-1.590674	-0.190672
47.989483	-2.984816	-1.09854	-4.490429
54.522131	-25.738704	2.845929	1.659035
-23.823501	-32.104998	-1.426142	-2.574
-19.605387	-51.423182	-2.039104	2.134801
60.325293	59.504654	0.979655	1.17473
-59.14796	-39.172855	2.189324	-0.444857
-58.649494	2.123257	-0.366892	-0.547835
-40.348217	31.322689	-0.007777	0.995721
-55.268108	43.061777	-1.384074	-0.053402
-31.442467	-57.347186	-0.733654	-2.470272
-11.06524	26.176517	0.61447	1.020917
25.813113	-48.65134	1.032559	0.47875
-37.081238	61.987753	-2.765017	-4.592536
-34.783673	59.24107	-0.847037	1.206247
-11.98836	-6.007194	0.427738	-0.676636
24.280482	46.05291	-1.503791	0.688136
3.987278	-29.985574	-2.418148	-2.951674
-3.575658	-8.92558	0.256118	-1.73853
-54.071117	-43.930101	-0.321879	-2.202202
40.054434	60.825149	4.019787	0.976152
61.645508	46.876621	-1.997792	-1.658155
0.937485	10.290446	0.546046	1.434806
58.464311	-17.538721	0.691877	-1.236217
39.362017	57.911722	1.988144	-0.324957
52.467655	42.176451	2.141349	-1.379632
-8.477894	57.459757	-2.682907	-2.437975
45.746666	-24.984169	-0.506924	-3.341437
37.159475	13.396883	-2.253361	-0.027508
-35.168784	-8.680557	-0.207353	-0.528619
26.560411	-26.648021	0.853309	-0.959804
-2.468401	-53.417958	0.554982	-0.375781
-56.248033	18.054044	-1.67974	1.237186
-41.542766	46.94323	1.191161	0.9095
-6.208215	-61.021301	2.10461	-1.813491
-58.518658	-60.358199	-2.49114	-1.25153
-39.57954	-48.877579	-1.75035	-0.351966
55.534995	56.825417	-0.26951	0.499787
-56.594763	11.236489	3.00589	-0.133693
60.321096	26.489812	1.355013	-2.940998
-60.265211	-11.326173	-5.973775	-0.690333
58.641247	15.191236	-1.828467	2.235479
13.033317	25.71832	1.199898	-1.229704
-40.235997	20.322743	0.67662	-0.095432
33.675385	-6.038553	-3.024098	3.131301
-24.017331	53.40966	-1.114884	-2.442392
-16.470906	3.129104	-0.390769	-0.533696
-22.288023	-47.180808	0.287159	-3.610899
35.147394	33.443129	-6.040726	-2.115342
-21.166497	-47.55189	3.081051	-2.525316
-49.79015	22.191822	0.189804	-0.444049
-60.196613	-24.690203	1.192987	-2.013912
53.071395	-32.758533	0.563297	-2.139272
7.485983	-4.580279	1.104926	2.94704
59.564251	60.107044	3.987005	-3.769836
-3.193874	54.437222	2.268254	-1.901183
9.863495	11.598804	-0.690282	-1.769246
-19.999937	60.257268	-1.424332	0.415768
-48.690759	-6.659826	0.044806	1.715926
-41.233769	13.525263	-0.741268	1.518099
-18.352479	46.991906	-3.045024	-0.834968
43.533046	33.3045	-1.58914	-3.042018
33.731323	-13.493423	1.044641	2.536808
26.251112	36.848165	-2.052296	-1.789239
-5.086608	36.160243	2.660083	-0.302826
12.229387	-47.637187	-1.439924	-3.587818
-50.432931	28.065264	0.549534	1.645809
-24.230459	54.684943	-0.0167	-2.893291
-2.872633	-6.218893	0.130811	-0.591705
-11.758784	-15.766508	-0.067179	0.840516
-26.437418	-5.712671	-0.065352	-0.067951
-31.123988	52.945931	-0.72284	-0.682842
-34.090801	-18.953032	-0.778799	0.092318
-53.376565	-18.488315	-2.227309	1.068211
-57.892487	47.971918	-2.648649	-1.68034
28.241887	-57.314613	-0.748833	0.163978
-60.454541	45.073663	-1.136008	-0.501389
7.313269	-10.946834	-1.007	-0.315335
-38.806829	6.275574	1.03705	0.436064
41.070824	60.139498	0.584655	0.357533
41.301958	-40.034359	2.106121	-2.161176
29.284905	20.818972	2.513178	-0.248577
3.679395	8.452214	1.573992	2.184037
17.886991	1.644037	-2.200286	3.869939
-13.302662	-22.615826	-2.395646	-0.886154
24.524549	-32.201525	1.759749	-1.560967
45.50254	-3.856127	-0.563324	4.86808
15.995383	36.50269	-1.9047	-1.790562
10.459422	-51.637332	-0.312926	-0.393714
22.993096	10.047985	0.318179	3.541724
-0.793549	-6.417426	0.146451	0.671982
17.269851	14.849638	-0.075628	-0.110943
-4.5199	6.494333	1.205292	-1.002009
-34.736202	-24.871235	-0.455574	-2.539273
-58.845856	-15.809331	1.623236	3.992543
14.67726	4.473983	1.130147	-3.748415
-22.651289	41.477952	-0.336552	-3.654334
45.771971	-12.418596	3.181076	0.248143
11.681241	38.832439	-3.948546	-4.740746
2.795643	-52.897055	-0.104442	6.563527
60.858523	-60.828554	3.137304	-1.708652
14.557567	-44.251538	2.964196	4.28353
6.069517	-13.825123	-0.439508	1.48653
15.261068	-57.447137	1.69881	0.232949
-3.014834	43.283808	-3.153115	-0.189961
-31.860646	-53.971526	-1.449192	-2.095699
56.171972	58.559798	-0.395839	2.316154
-18.800271	49.722216	1.975075	-3.673125
-25.445538	-51.114301	-1.666861	-0.262381
-50.031201	-20.93258	-1.309962	-2.186853
58.503942	29.002678	-1.16638	-1.574811
-37.781932	-9.843944	-0.598295	-0.594068
6.450815	-20.935507	1.355818	-0.407348
49.078689	-24.315817	0.142052	2.327213
7.876053	15.413603	2.83091	1.723134
-5.596187	21.552579	0.171398	2.423046
6.053519	-30.463736	-0.074342	-1.24703
59.328213	-19.305781	1.34314	-1.581455
26.593711	-45.536237	1.582228	-0.288104
60.692988	-4.208002	-0.787954	0.722561
8.544234	14.048922	-4.218086	2.324974
-40.217596	25.612896	2.825911	-0.527715
55.48422	-9.594414	-0.664652	1.044052
1.544493	-1.458172	-2.251156	2.545886
-8.914707	17.741387	-3.096292	2.512413
-6.382423	-43.307182	2.767733	1.098588
-15.414342	-38.097017	-2.072614	-0.969785
33.440631	26.769704	1.088221	-2.697082
41.254679	-51.510221	-5.513843	1.031163
9.427012	7.72156	1.695289	3.238898
-43.177687	-59.404056	1.42695	-0.107469
-43.528322	22.827909	-1.362282	1.670608
11.68623	-5.828883	-2.189473	-0.996388
-19.084338	33.491614	-4.173172	2.045972
57.89303	-8.605271	-2.391005	1.135848
-61.905774	-41.873113	1.433266	-0.283057
-31.293849	18.649737	0.615181	-0.028608
-29.313743	11.266591	-0.303836	-0.114834
6.927765	-13.189208	-2.185944	-1.23117
-26.90945	43.437542	-3.494909	0.314074
-42.802582	20.632904	-0.1486	0.446076
14.460462	43.620037	3.732909	-1.054693
22.255157	34.413493	1.145479	-1.957481
-26.509439	49.216895	0.082321	1.223437
3.097284	33.647514	0.748844	-4.765083
-39.058541	-19.38369	0.593501	-0.271797
-21.474603	-3.311128	0.083227	0.421755
-18.943074	10.173588	-0.634164	-0.239658
-6.907909	51.55821	-2.288955	1.156904
-18.053266	0.313358000000001	0.019228	-0.283605
-50.197423	-6.207455	-2.079566	-0.039893
-10.060678	2.287831	0.621588	0.344802
-46.447315	11.404994	0.29906	-0.869743
20.639079	-14.294615	-1.327486	-1.546884
-21.819875	10.880924	0.481949	0.788852
7.586451	-41.076909	-1.103019	-1.902165
-49.66231	45.346161	-3.16625	-3.937399
12.6982	-40.003768	2.40727	0.454029
-50.541506	46.315973	1.706816	-1.939581
-43.936887	-16.095483	-0.905605	0.72857
26.312793	-16.627684	3.530924	2.724274
-33.825044	-43.504546	1.48292	-5.094879
-34.910778	47.253735	-0.944953	-0.220932
5.296692	13.883009	-2.109821	2.094189
-40.56949	46.770739	-1.239493	1.93455
3.912877	-13.409307	1.969828	-0.16786
38.146599	20.729996	2.38226	0.855371
40.752649	-60.464475	-4.845785	-0.769724
-2.069227	11.178077	0.665473	-0.162397
27.896775	-32.681588	-1.485555	0.241665
-6.733736	41.566993	0.005158	-1.643384
6.86228	-9.924489	1.004858	1.412731
-18.477245	-28.67549	3.650351	-1.55355
-59.715379	57.929354	0.129421	-0.45641
-8.672045	-44.463019	-1.42856	0.163663
1.3017	-6.653569	0.315353	-0.36105
-13.459235	-32.76623	-1.490156	0.217352
35.477564	48.578191	2.246175	1.045255
-1.046557	-43.125909	1.270951	2.23622
28.703961	-34.756985	-0.730667	-0.508444
-7.809741	-13.017935	-0.58295	-0.215104
16.685849	40.300753	-0.501099	2.968543
-37.534209	-28.18324	-0.44313	-1.49052
-11.052145	-7.94419	-0.009514	-0.038538
51.859462	-6.514394	-1.178839	-1.377775
-40.118564	17.723819	0.73771	-0.601246
38.183834	38.668099	-1.580672	-0.161425
19.135135	-7.334653	-0.950207	0.607649
-55.657577	-43.161711	2.35446	-2.162656
61.241345	-13.057031	-2.896595	0.136083
43.413221	9.306416	1.538859	-4.284382
-32.119787	9.620479	0.400801	-0.445967
-40.211256	13.559368	0.270917	1.082161
-53.185039	-56.582778	-2.046897	1.043074
-33.971528	-22.528605	-0.93733	0.093312
-59.294893	-61.594994	3.148949	-1.407871
-1.421571	-20.629249	0.562518	0.766162
15.028472	32.677236	2.60134	-0.524745
-23.23923	-55.06996	-1.01347	0.712257
-53.143375	-46.539296	-0.734372	1.901848
37.890497	60.472897	1.984705	-0.440546
5.426812	-14.958191	0.655787	-1.527299
-8.600225	-52.069381	-0.719558	-0.7303
5.858555	-31.479528	-1.814241	-2.097233
-58.171277	35.017482	-4.540764	-3.373349
37.610678	49.592176	-1.657505	1.861495
-16.98213	17.727393	-1.994883	-0.512966
57.913893	-3.069412	-0.380506	0.005992
-4.520349	47.028171	-2.245182	0.136216
-26.261235	39.39997	1.514061	-2.611483
51.997388	-5.441693	-0.882125	-0.261248
-29.68777	-23.53784	-3.870602	0.432466
50.597714	-38.693616	0.041087	-2.893288
24.328655	-2.209369	0.82129	0.299453
38.899171	-32.634073	4.30853	1.667751
36.178443	58.937236	2.763266	1.147349
28.334682	-51.115018	3.962865	0.510873
-3.013204	55.725388	-0.214443	2.378174
44.746505	-48.15158	0.139943	-2.029146
-45.027982	-54.435482	-3.315808	0.438512
-56.454434	-12.160448	-2.020608	1.440299
17.745486	-39.558995	3.077371	-0.566826
-59.808719	6.235456	0.133571	1.974912
-2.229805	57.658588	0.718067	-0.389296
-48.289968	24.105136	-0.889062	0.78691
8.555491	41.083955	3.875347	0.978445
-38.739753	40.754701	1.733747	-3.177175
-35.545949	14.373123	0.082401	-0.418842
25.331603	40.179952	0.696056	-3.086751
14.286256	-55.576338	-0.644907	3.747095
55.561975	20.959906	-1.933375	-0.190983
-53.081053	-35.340737	2.397956	1.592173
34.565682	44.522279	-1.299234	2.831153
-46.693183	40.291026	-0.958312	-3.417041
-56.329046	-25.392507	-1.233905	3.592585
-52.020617	36.057607	0.06499	-1.145211
-20.261142	48.749495	-2.207701	0.576926
-34.11931	55.840034	-2.752887	0.342827
-61.361073	-53.769399	-0.925669	1.529025
-42.563567	12.003022	-0.451502	0.125965
18.761348	8.410752	-2.712492	-1.251078
43.700771	-22.451788	2.202418	0.744492
-52.75667	30.846994	-1.194564	-0.215676
24.163388	60.976135	3.567028	1.932489
22.610907	7.890819	1.360799	2.684763
59.555899	45.623603	-2.093695	-0.014428
51.728592	0.759936000000003	0.599795	0.291644
37.663486	-27.654169	-0.316633	4.054033
22.434365	-7.179526	-4.332332	3.050345
12.587235	-41.262422	0.029726	2.257957
-44.04649	-7.370815	-0.949755	1.280487
-52.717834	-39.180234	-0.037908	4.990089
-48.058814	44.444204	0.88787	0.174326
-31.091587	17.596507	-1.076002	-0.305801
32.879168	-25.032461	-0.413376	1.702545
-28.707821	39.872189	-0.274743	-0.968077
43.425994	-9.577455	-0.860315	-4.450445
-55.647597	29.359135	-2.129045	2.647913
-16.49076	-0.789948000000003	0.447498	-0.551772
-47.889086	-15.643035	1.043156	-0.896002
-2.753868	44.326503	-3.081551	4.085749
-42.914421	-20.446056	-0.333106	-0.549046
-22.55603	23.749871	-0.054421	3.224943
-36.625136	3.492255	0.181732	-0.984079
46.919249	-62.30138	3.244477	0.860864
-44.171556	-13.981746	-1.418523	-0.020724
-51.673443	-17.60285	-0.52349	0.443099
-41.385465	-4.493437	-0.103536	-0.340961
-30.196006	-15.722936	-0.477354	-0.949936
44.355448	-56.825502	1.454531	-1.843057
29.12582	5.517212	-4.544124	0.817744
46.036973	20.982617	-1.459059	0.991619
-40.837932	-54.891865	-1.864691	0.971181
-32.011847	0.00481200000000115	0.396336	-0.032659
-21.0454	-20.278407	-0.645924	0.739334
-9.543851	-15.601215	-1.171684	0.279385
-36.989666	-41.812276	0.665929	1.012691
-15.858822	-19.470938	-2.333079	0.197646
52.290827	40.487794	2.058642	1.462443
-42.091807	53.281454	-2.913959	-1.840292
-12.118078	-57.636001	1.446318	-1.547836
54.733768	-49.951548	0.317457	-0.53735
-12.650847	14.663763	-0.328947	0.543804
10.796429	23.542122	1.885603	-1.33542
22.736753	-60.202495	2.462278	-2.335955
2.145169	-56.932605	2.58512	2.883417
46.623023	-24.454399	0.568699	-0.04535
-45.8227	-50.955397	-1.15629	-2.41919
32.846371	40.037563	0.674726	3.182676
21.018687	34.218967	1.773702	-0.490041
55.152637	-24.467573	4.574508	-1.856131
-20.516931	-21.233661	0.095071	-0.151611
4.335468	-4.14375	-2.63914	-0.013243
-38.661524	-18.276241	-0.795073	-1.200248
-33.924131	12.986594	-0.678736	-0.987763
-47.386201	-57.196969	-1.822109	-0.248353
-62.479578	54.720762	-2.91821	-2.812621
-2.439419	-55.634952	2.420231	-0.010535
-13.635362	50.037974	-5.941697	1.591854
-45.131964	-23.588397	0.248178	1.136325
-24.047596	-47.15468	0.02644	-0.182805
-52.204689	-49.428647	-0.247156	4.496264
6.999012	-26.065342	-0.2075	0.365284
53.038723	31.548162	3.011912	4.089399
38.790909	-55.648261	2.367808	2.171248
-40.37992	4.262982	-1.712182	0.55944
24.097666	-12.803847	-2.344611	0.708802
-19.959272	34.023277	-0.336696	-0.413606
-17.948317	25.920158	2.003504	-0.412115
53.463258	52.192948	-2.598747	-0.252396
17.501772	3.199459	0.881025	2.766722
-16.614883	-59.359378	1.211027	-0.357196
-61.608394	46.730202	-3.46654	1.252573
-53.824869	2.737909	-0.478873	-1.697379
-52.175544	-50.922988	-0.13676	2.571942
-41.475716	-12.876446	-0.817586	-0.31079
-33.58396	-19.972531	-1.731657	0.261792
-37.550465	52.886954	2.034076	-3.164573
-2.990992	38.528151	1.041273	1.988323
-25.039329	37.801165	-0.018931	-2.275821
17.959503	28.563355	0.129183	0.526589
36.814133	-16.34655	0.060203	1.334057
-28.832325	54.370682	-0.156045	-2.616456
45.118206	-41.738596	4.461677	2.114838
11.435874	-3.576412	2.843146	-0.134946
48.593059	44.252895	0.871139	2.238532
30.689003	12.275901	-3.492483	4.344018
-2.729237	-23.997467	-0.296422	-1.393696
-23.588769	35.291597	-1.321503	-2.675459
-52.095911	-44.447547	3.73197	1.40729
9.501907	-61.180201	2.326328	1.583119
-12.589526	39.49286	1.49482	-0.968936
41.18844	14.392241	-3.352134	5.191853
-22.04996	60.479166	-0.702448	-2.361596
32.946428	-31.98281	-0.851287	1.44744
-25.960104	47.998934	-0.259396	0.310737
-12.195537	2.485118	0.165914	0.29582
-50.842179	48.378065	-1.058073	-3.132509
48.027	41.051884	-3.099476	-1.32765
-13.833166	1.787902	-0.32651	-0.770544
11.728673	41.785033	-1.813862	-1.924424
-4.855472	14.175263	-2.88967	0.169566
-22.445691	-52.382025	-2.118579	-0.238956
-12.136735	-22.840185	-2.88624	0.658308
47.427755	-8.230822	-2.356628	-2.538475
-16.713269	62.170634	-0.328351	4.367603
-59.138243	-24.178215	-1.706233	0.320538
-9.024817	-30.572892	-1.622007	1.682266
-17.211152	18.872069	-0.36323	-0.20496
14.794565	60.785193	-0.761055	0.047474
60.963524	-56.88499	2.422169	-4.401151
34.636803	57.687725	2.791639	0.441051
-39.079523	-37.002171	-0.273755	1.059201
8.638476	8.780802	-2.246225	-3.215421
-44.232685	45.976607	1.116217	-0.865002
53.34875	-55.058385	2.28191	-1.271604
-12.038475	-12.784807	0.454816	0.038846
-25.226632	-25.424745	-1.944563	0.770673
46.655332	-28.155093	-2.664552	1.045915
-36.779899	9.336498	-0.327578	1.371417
44.63082	20.977126	-1.079756	-4.36559
8.129864	-13.259299	1.153831	-0.056678
44.344366	-15.780978	4.396234	2.865457
-22.073075	-59.690788	-2.474528	0.276608
-5.874299	-1.032499	-0.954002	0.984721
-27.141205	22.178718	2.798126	-1.73372
48.108905	6.456525	3.751802	-4.809491
-11.625626	-17.635013	0.066657	-0.23647
-55.427183	61.080979	0.674497	-3.604267
-52.604224	-30.122855	-0.103116	-0.079937
-4.754285	62.428073	-1.780823	0.357819
-6.97316	-3.427578	-0.990915	0.393728
11.605927	-26.027125	-0.691286	-0.136413
-7.987607	-35.870416	0.349321	-2.025597
-42.385088	-61.036216	2.21811	0.45256
-12.717198	5.916508	0.268391	0.597997
54.690869	30.216879	-0.98242	1.830167
-22.041418	54.015466	1.280449	0.408407
22.903278	59.988685	-1.584092	1.909842
-30.744369	20.821959	-0.234543	-0.36598
-53.473346	-3.182328	-3.069872	-1.409976
31.860909	-8.038837	-1.518647	-3.279393
12.219436	48.327494	3.765487	1.800831
-55.715368	17.103021	2.511886	1.519841
-24.254976	30.071782	-1.175542	-0.703565
-40.672492	-33.821064	2.522941	-1.63971
-23.519717	42.481782	0.613394	2.800343
-46.613692	-31.677872	-1.333774	-1.447246
-58.985333	-7.170079	-0.528093	-0.640775
44.194949	17.906508	-3.609498	-0.456736
1.396667	-35.779976	-0.176651	-1.658032
-4.539574	-20.199628	-0.984475	-0.718172
50.070839	31.503398	-0.593168	0.372151
43.703489	40.343577	1.304949	-2.145091
47.346471	40.014954	-0.759456	0.212714
62.430738	-4.680175	-0.983603	0.539531
-16.568866	38.47274	2.263125	-2.1694
25.056289	23.49494	0.314752	2.512023
-37.196784	49.689126	-4.2467	1.076225
-11.212686	-14.738742	-0.80806	-0.622153
-48.361551	-31.798944	-0.866946	2.474516
-44.941239	14.450486	-0.3796	-2.623432
28.191922	-24.740304	-0.848343	-0.396022
13.531086	-2.661738	0.581123	-2.327302
32.609905	2.050593	-0.906916	1.664647
10.333991	-45.94388	2.841091	1.623827
-32.155383	-6.502694	0.358355	-0.976333
-31.708316	-5.52398	0.433081	-0.670868
-41.201165	17.81455	1.006303	-1.785192
-57.599631	-2.530734	-0.538591	2.164217
-7.899822	-15.583146	0.445038	0.932629
-26.486873	-31.574047	2.489805	-0.698545
-22.91279	38.055778	0.348913	0.538863
24.688711	-38.405262	1.123713	0.969328
44.59554	7.272938	-2.801214	-5.82466
39.292432	27.881073	1.176654	4.339375
44.197295	43.386749	-0.20181	2.190491
27.712075	7.446467	0.770882	-1.2461
-20.784969	53.852304	-2.373922	0.188972
31.117915	-61.443448	-2.904794	1.624407
-57.107047	-14.209047	-1.451539	-0.299518
-5.32116	33.732721	3.563424	1.214231
-19.72171	-0.535992999999998	-0.632993	-0.010676
56.824475	16.841007	-2.382323	2.741323
23.302863	-55.550314	-3.760898	-2.045294
4.397719	57.47836	0.197416	1.741186
13.663656	40.365813	0.854578	0.447477
17.516531	-3.508668	-0.783675	2.243713
37.143559	-30.648379	1.516279	4.787041
-36.84504	38.683964	0.487681	0.835425
43.063347	41.142426	1.30131	-2.68332
-25.265627	14.335513	1.249726	-0.230322
-51.148331	-10.998517	2.295505	2.365051
-62.096072	58.015836	-0.171648	0.446282
37.061254	-36.301455	0.635663	-1.607439
-10.542583	-13.763409	0.23824	-0.27496
44.185902	57.473932	-2.149659	3.744844
-9.686642	26.711291	-0.11979	-1.747735
24.768271	-34.757649	-0.467342	0.289782
3.404653	-17.367565	-0.960636	0.380177
32.874835	31.389851	-2.104087	-0.691125
-15.741386	-33.83218	2.105886	0.009019
-16.036427	26.317318	-0.72482	2.702067
-17.41402	20.139141	2.559502	-3.413083
-16.041968	-10.479033	0.596087	0.102418
31.904105	60.696386	0.887734	-1.387683
41.429524	-15.673761	0.945878	0.039849
16.407761	-49.835792	1.124326	-1.83998
-11.558964	-39.768525	-0.023196	0.610549
42.944114	13.975459	2.184691	1.213973
37.222352	-4.907665	1.06344	2.534948
55.232923	62.199345	5.892595	-0.353871
-54.341496	57.116342	1.748239	-4.986804
41.96142	-46.803132	-2.637782	0.022381
-10.884397	11.081146	-0.411574	0.340981
10.811953	53.086776	-4.39687	-3.302355
-19.920648	-4.348555	-0.251825	-0.184694
7.06099	39.229941	-0.922309	-0.206127
4.014294	4.421433	1.696244	-0.312546
-28.736257	-55.286763	-0.677511	-0.834465
17.36452	-54.484814	-0.356638	-3.680413
34.009072	53.427332	-0.193124	0.384502
41.430825	32.212964	-2.86812	2.058401
53.727183	-56.188726	-1.621554	5.188388
-14.836818	54.163473	-1.067056	6.152242
52.381752	-30.1169	-1.269137	-0.610837
51.263621	-4.311613	1.817224	-0.111343
61.627291	26.893891	1.091982	-1.584189
-49.253305	-0.0334009999999978	-1.56382	-1.870309
13.824901	-57.924557	-0.200268	-0.783862
-3.783429	-15.365693	0.747998	-0.010681
59.925378	-54.576258	-1.01146	0.235471
6.57314	-41.903432	0.469515	0.155938
52.859941	0.117944999999999	-1.99709	-1.119509
-2.776082	-25.466017	0.238401	-1.591863
25.473684	54.554429	0.935319	4.111728
5.338896	-13.077045	-0.324008	1.576023
33.260776	-21.091662	-0.276325	0.617366
36.083401	-41.952944	4.628785	2.975018
15.802719	16.365521	-0.028969	-0.039206
5.993874	-9.080281	-0.878759	-0.470618
-57.064403	40.716068	-1.504888	2.850645
-42.660662	59.930779	-1.524938	-1.947657
-44.925028	-36.628189	-0.810831	-2.032126
27.452367	-8.33631	-2.564251	-2.929451
-17.553366	16.678742	0.90354	0.084595
-33.267677	28.671933	-0.500456	2.23977
18.74799	-50.00063	3.229307	-0.967025
-25.690485	-3.024005	0.210182	-0.016096
-53.635903	-60.458401	1.263356	1.497962
20.086711	-12.908584	-1.468	0.146624
-61.138701	22.246353	1.705027	1.445171
51.803227	31.281281	-1.493136	1.879806
55.113276	-29.604787	-0.550086	-0.252264
12.170093	-30.853506	1.04254	-0.621375
-52.476365	-15.538696	-2.241429	3.182079
56.458238	-39.194854	4.301922	4.197025
31.041586	-36.933795	4.087323	-0.207936
-46.41224	56.467825	-2.677966	1.010267
38.42063	46.576813	-0.900933	0.234667
10.940179	-39.74014	-0.343836	-2.684018
-60.152164	-2.671287	-2.320994	0.962102
26.340122	38.189837	2.367847	0.408103
42.496797	-30.92707	-3.114978	-3.426064
-26.655044	-7.613379	-0.277905	0.018446
-54.720116	-8.360345	-1.948251	0.59721
56.244816	1.123712	-2.03656	-0.892603
19.448942	-48.171984	1.714451	3.158873
41.603247	19.733615	-2.269094	-1.391283
19.819803	3.45031	0.476457	-1.588297
-6.652387	38.707628	0.940965	-0.879507
-11.129377	8.101218	2.398143	-3.957967
-52.247615	-53.557383	2.958413	3.550697
45.994845	56.915801	1.881421	1.401516
2.510872	-25.885025	0.262965	-0.37377
-11.405018	39.287393	-0.000354	-0.36623
30.585115	22.745088	-5.297621	-0.607348
9.362166	23.386517	-0.848189	-0.098896
-53.055976	-14.523409	0.494694	2.362168
-24.197446	46.823697	2.592333	1.342056
31.519856	27.448636	-3.498543	4.373401
16.5165	-53.425601	-0.609769	-1.792027
50.891444	-22.776006	1.718425	-2.14277
61.617557	42.988064	-0.922297	-4.440271
-21.617429	14.110636	-2.131176	-0.343327
-38.426064	34.010208	-0.510512	2.305462
-26.921624	-49.85674	-0.972189	-0.688546
46.356247	32.856669	-0.264047	-0.466335
51.102283	59.211848	3.152924	0.500323
-12.960759	29.678809	-2.949204	-1.307797
14.900641	-52.920531	1.498175	4.930152
-52.996105	-9.623413	0.087827	1.650649
-51.221727	-53.953312	-1.363769	3.426943
51.135224	-17.198488	0.397469	1.246103
28.318906	-48.348684	2.671194	2.256324
-49.697488	3.659248	2.015939	0.701849
30.908821	61.207739	-0.243785	1.699327
12.472881	44.774777	1.904269	-1.232704
17.692353	-10.925328	0.250968	-4.524588
48.754264	-62.000999	0.13357	-2.556476
-23.652888	-26.882578	-1.863158	1.721717
42.656247	-27.007521	-2.558076	-0.164947
59.881779	38.164093	-2.4718	0.953417
-29.667981	-16.648803	-0.55407	0.190203
35.83437	-23.418406	2.039532	-0.082069
43.640876	-12.921599	-2.29757	-0.757476
24.067929	15.188089	-0.996246	-1.445288
-36.671341	11.436948	-0.547066	-0.652781
-42.330573	-16.979087	-0.763826	0.108909
4.108861	53.75961	-0.493655	-0.845377
11.224947	-13.462756	-0.709031	-1.343232
-32.823631	40.614637	1.58531	-0.470376
-22.668687	13.655459	0.32855	0.23849
-46.954472	57.390051	-0.866691	-0.841669
3.23432	-12.649154	-1.244044	-1.197268
10.500672	-42.256566	-2.950657	-0.604823
-42.093755	32.483436	3.671602	-3.688166
-34.278029	-13.273981	0.073521	-0.034207
-37.584766	-5.176196	-0.262308	0.182813
-8.088997	4.842916	0.299839	0.211511
-30.747736	-3.623201	0.537514	-0.314952
20.728454	61.551549	-2.474902	-0.53702
-31.280602	8.039309	0.010961	0.053752
55.502646	-26.550526	0.555977	-0.155295
52.381979	20.51258	2.056908	0.650111
31.959668	-42.924499	0.130066	0.061341
9.991157	49.042954	1.059407	1.328073
36.774319	3.105271	1.366209	2.791782
-34.555692	21.765617	0.793558	-0.785215
-24.665365	-60.325692	0.173963	-1.776418
-25.649467	0.591659	-0.061815	0.463912
27.759183	-9.602463	-2.758688	-2.909045
-27.832442	-13.980732	-0.002672	0.222625
43.140009	42.596818	-1.927938	1.49097
9.782791	-21.582757	-2.424571	2.674426
-0.135437	-12.167287	0.093968	0.405659
-9.927498	-30.044445	0.834603	1.466371
-21.562291	-18.37645	-0.039306	-0.196213
-32.306728	-15.959507	-0.24236	0.289504
57.95815	1.787818	1.568947	-1.5413
61.870499	37.124884	1.240679	-2.334602
-23.55513	-9.695796	0.216148	-0.307173
-28.955326	51.360707	-1.527585	0.662562
-9.81925	-27.236422	-0.520412	0.048251
-8.041225	-31.115115	1.273505	1.813147
-38.525435	-25.095823	-0.614922	2.104705
26.64243	35.739603	1.200567	2.621246
22.906671	-17.659861	-5.625132	-0.739347
49.344144	37.197059	0.165187	-3.464102
-4.83946	-18.090676	-1.647908	1.659948
-33.39619	-15.93844	0.198084	0.567507
34.667569	41.63257	2.458463	0.23444
-50.305329	-10.363248	0.913432	0.15637
32.542819	-18.536715	-0.678835	2.203144
-22.85418	8.230048	-1.004277	-0.222338
-23.883026	-30.348603	3.9226	-2.898976
-5.704815	-19.891409	-1.587586	0.639976
-55.681861	31.74657	-0.053672	-0.330582
13.867743	-29.562386	-1.906645	0.088844
-49.270197	-58.866791	-4.85193	1.176074
-33.611514	-1.058596	0.202733	-0.836051
17.419999	-52.742313	-1.183949	5.663452
-8.605262	55.340764	-4.070221	-2.074182
-23.02199	-49.604922	-2.481621	-0.764331
-28.765467	-43.536586	2.575779	-2.136749
-31.026897	15.607832	-1.026521	0.045575
49.130187	-19.257294	1.577096	-0.779867
-24.646715	-3.073806	0.408223	-0.117235
-24.714595	26.820266	1.765916	-0.404068
-11.730486	-49.17411	0.582606	0.154716
59.322219	48.790535	-3.074981	-1.270111
26.688705	-35.823681	1.853046	-1.502065
-43.810106	58.492581	-1.460075	1.046093
-42.031381	-3.615672	0.469027	0.059899
-60.029067	22.505538	2.237702	2.707393
-4.392942	34.653429	-1.885729	-1.154746
-52.565902	-0.469614	-2.064849	1.511364
-31.486481	40.500071	-1.38055	-2.840748
53.831751	-26.658594	-0.708709	-0.650235
-11.870867	28.951464	-0.979143	-1.013457
37.121002	-31.762533	3.647258	-0.71897
-34.255941	35.63746	-0.836469	-0.771631
-51.817342	-14.676958	1.471903	0.87631
-39.347112	4.046176	0.156066	0.709859
-49.388253	-52.362989	4.570833	1.909277
39.330482	19.945345	5.577773	-3.263404
-39.308522	18.41702	-1.029972	1.23368
-44.491353	57.470818	-2.581799	0.336565
29.185356	-11.623351	-0.751541	-1.258358
42.392544	11.066296	1.596907	3.130394
49.533614	40.843694	1.689705	-2.113051
52.527823	-22.766085	-0.328437	-0.354782
-37.517734	42.521877	1.548365	-1.036748
-4.926406	12.398825	-4.679223	0.136237
43.409009	14.948926	0.009175	-1.419873
53.791434	9.912433	0.4719	-1.590775
-54.396071	32.361864	1.885757	-0.809586
15.874877	39.585429	-0.223242	-1.774834
-41.316566	-6.355579	-0.19147	0.018379
4.674689	-55.768055	1.430251	1.786894
-14.264624	4.584962	-0.865981	1.409051
-49.424957	1.103994	-3.697906	1.156063
14.140286	60.030344	-2.938949	-2.205555
-37.500879	14.114199	0.078027	-0.686399
32.859294	60.001986	-1.984547	-0.140125
-56.666856	56.426518	-1.479421	-4.758545
-38.533374	-49.120754	-1.877695	2.329011
-34.998374	31.082477	-0.247372	-0.755406
-9.482306	-8.952972	-0.419412	0.738226
-51.462995	-6.490025	0.786282	0.842276
-61.948607	-30.441397	2.451796	0.492204
-23.400353	31.962942	1.994218	-0.235311
-41.224042	-62.090615	0.355321	1.596061
-60.49922	53.962188	-0.079189	1.047234
-42.643801	56.460149	1.276696	-0.572158
44.328287	-21.395475	1.597723	0.230023
-31.203334	9.125873	0.082736	-0.850886
57.966283	-22.82598	-2.384874	0.117843
35.253305	-57.200945	-1.581896	-2.844895
-41.097525	39.628555	1.695424	1.816038
-13.117675	33.929211	-3.140656	-0.528819
-42.357498	37.031232	1.844845	0.341869
-50.821279	36.555982	-3.530366	0.308549
-53.902698	-42.759777	-1.092297	-0.383144
-24.758293	-11.465358	0.508922	-0.167972
45.344393	12.755954	5.445063	4.143913
-24.20859	16.144096	-1.633158	-0.081369
21.033628	39.54245	-3.811772	0.101115
19.01034	-51.736148	-5.929966	-1.614408
-7.772354	-34.799727	0.426119	1.991134
30.125514	-45.193746	0.111226	-0.381141
-44.345631	-17.079769	0.618916	-0.533841
17.640512	-60.82504	0.812057	-1.484034
50.215059	-20.22086	-3.585192	-1.324254
2.84298	18.265944	0.410779	-3.886882
-10.116759	15.63073	0.831722	1.053968
36.177192	15.27103	1.503498	-1.814459
44.0504	47.404587	-2.466469	1.712234
-61.294723	52.634166	-1.942463	-0.119721
4.337451	-32.415168	-0.105027	-0.619917
9.078153	27.07632	0.232283	1.397731
-33.053504	-50.980997	2.294897	2.350788
14.761777	38.595368	0.550817	-2.016972
-61.763665	-22.527085	1.170671	-1.621524
-21.56091	-11.781942	0.268485	-0.646304
-7.393887	-13.95835	-0.209513	-0.819867
-34.844518	10.318185	-0.972919	0.290437
-41.626644	21.934495	1.918385	-0.134067
-14.837747	-40.489004	1.005969	2.362297
60.40494	34.678036	-0.462597	-4.722225
-23.272457	-51.663608	2.067455	-0.641259
21.408433	-37.946359	-0.449234	0.514127
-30.297564	8.591464	-0.853937	-0.440643
-61.312492	-17.490889	1.370859	-1.230006
-31.240257	-15.868189	-0.130685	-0.163407
28.734149	49.704085	-1.096564	3.060563
55.997405	-46.107262	-0.225815	-5.659068
39.613486	-13.486981	4.711481	-3.179041
29.022924	-60.551451	-0.425655	1.238585
-30.168608	-54.366223	-1.794192	-1.406828
7.623536	-22.931372	-2.668381	-0.025838
-54.859717	-57.260979	2.391462	7.067222
-41.640307	-11.020036	-0.153614	0.329528
37.176415	-25.222494	-0.565317	1.834325
-58.119442	-38.987391	4.820459	-2.733452
-59.337359	-50.201532	0.734384	2.204431
37.344982	33.502239	1.654663	6.568634
-46.963173	0.859216000000004	-0.430528	-1.410279
51.336397	-12.471461	2.626146	-1.905198
17.09261	-5.193508	1.288283	1.251081
-36.388999	-18.979999	-0.088723	0.642201
-32.310643	-55.471436	-1.982205	-1.122302
-16.558978	22.568824	1.167103	-1.88684
-27.07753	-58.355993	-2.092008	-4.828642
-24.105845	-25.722357	-0.116075	0.664204
-17.748828	-11.172681	-0.267983	-0.148005
-6.640816	54.45651	1.020859	-0.430879
32.833111	-50.182661	-5.707759	-0.221275
-55.323371	-11.512153	0.552316	0.157306
-18.76757	-57.822643	-1.159996	2.360376
50.634208	-40.343174	3.632109	-0.084857
-54.641774	-53.279854	0.882457	0.223963
34.778733	-37.009567	0.695753	0.876856
14.153849	45.114668	-0.47048	-1.158263
22.030326	21.745005	-0.400307	1.99444
-59.962326	-28.150876	-1.076203	-3.838607
30.635291	44.999966	-2.076266	1.234323
-49.767854	11.836572	-0.0401	-0.769373
47.949109	-4.029655	1.442152	-0.312213
5.84501	52.13464	-3.83171	0.787662
-48.001853	14.966047	2.345031	1.17324
-16.624625	35.486153	-1.088487	0.448521
-30.005598	-49.459599	0.081637	-2.589478
-2.053967	-10.03893	-0.890228	-0.5541
23.979546	17.718726	-0.456985	1.14738
-0.427338	-50.234752	-0.443585	1.227271
-4.247505	22.023475	3.69638	-0.559685
1.9436	3.503493	-2.074194	0.034161
-34.480881	-23.589089	0.842237	-0.564938
-53.587487	51.846044	-1.100712	-0.244638
41.109594	4.0422	0.39382	3.133131
29.580216	52.836661	1.233448	-4.075753
-42.918337	18.517284	1.57381	0.582178
19.970632	38.302334	1.139711	-1.246646
58.893287	-3.17388	0.826372	-1.720283
-43.291487	4.160603	-0.680211	-1.58764
-59.402793	7.147788	-0.614994	0.959196
-6.485676	50.622863	0.779533	0.139005
-45.551312	-20.453801	-1.203523	0.003253
-44.995846	-16.173586	-1.308698	-0.180406
-22.473649	-39.129063	-3.491136	2.056444
-5.198567	-32.990314	-1.329061	2.75968
23.841914	52.064116	0.460606	-0.483633
60.058061	-5.847404	-2.125139	-0.657347
-47.257287	2.82465	-0.492926	-1.448898
-31.717658	-58.280862	0.254666	-3.209624
-20.763032	-24.298376	-0.13539	-1.598105
33.263605	15.750283	-1.894116	1.045712
-14.827639	62.188804	-0.478995	0.540656
-48.555387	34.456851	-0.57093	1.061382
27.227632	-51.290376	0.290644	-0.147873
-60.180788	-47.884335	1.131682	1.809974
-45.197618	-48.424447	0.875078	-0.278563
51.537729	27.012694	-1.439069	1.797939
-34.078796	25.614157	-2.228693	0.061019
9.297593	-13.379277	0.280066	-0.216721
-24.495106	41.881298	-0.239957	-1.123081
42.903546	30.410447	2.654943	-1.921955
50.229693	-56.981735	-2.26667	1.759315
-34.305338	-17.900912	-0.031044	-0.819157
-21.123414	-17.385349	-0.544569	0.884306
24.067664	-6.084627	-6.058403	1.089451
-55.603626	23.656506	-0.725738	1.19322
-58.582071	-55.52849	2.513048	2.166698
36.215004	-47.869665	-2.117868	-2.511951
-46.261697	54.322302	0.083367	-3.920619
0.502491	-26.642477	-2.554685	-2.029975
21.841386	-4.510916	-1.032904	0.881082
39.199656	54.442105	0.94852	0.251498
-30.194423	-24.484732	-0.213133	-0.183487
-44.252288	53.844994	1.036527	0.680723
6.171277	18.280468	0.268714	0.461551
-26.191783	1.498509	0.00651	0.214258
-7.674661	24.272925	-0.400814	1.374065
-0.612043	-15.917628	0.698299	-1.42724
22.513861	40.671737	2.777141	1.883743
-39.552846	-9.06914	-0.233278	-0.080443
20.198752	-15.191915	0.684385	1.269163
56.208729	34.449535	0.606839	1.47051
10.062061	-15.648452	0.933376	0.521456
-61.554408	-24.380571	1.153429	0.315287
-32.161298	34.857034	0.249138	5.065343
-35.00855	43.430373	0.597334	3.052053
-56.751597	-44.271042	4.912119	-1.447062
-29.401853	-28.302739	2.72173	-0.146353
26.420365	-51.980776	0.600776	0.784258
22.312438	-13.060953	-4.729675	-1.351701
-17.572969	1.235418	-0.717607	-0.351454
-25.056956	1.477446	0.792473	-0.075781
3.313867	30.481995	1.449749	-0.414348
-41.346441	8.397627	-0.709743	-0.703581
34.73771	-39.905956	3.95007	-2.049296
7.49128	31.904986	-2.355433	0.732705
23.5443	-10.083424	0.633395	-0.511861
-48.539274	58.14152	0.269037	-0.206939
32.269601	24.302879	6.224039	-2.794739
-17.857499	-32.445889	-0.806891	-0.054942
30.791609	-35.518625	3.56589	0.718038
-3.456548	-58.794736	-0.283754	1.2689
-26.3663	59.467175	-1.703617	-1.773998
-32.705521	14.507477	-1.350798	-1.154084
-39.667366	7.963257	-0.206734	-1.172964
59.093961	25.152829	1.634064	2.269159
-15.64603	-4.784098	-0.099633	-0.23202
47.766936	45.498531	-1.539165	2.579507
47.780388	-24.081453	-1.209209	-1.978981
-46.836044	-29.179692	-2.518449	0.595004
-43.615553	-2.641751	1.06412	-0.449587
-39.817225	-23.248648	-1.230042	1.124834
-39.077553	17.378974	1.003849	0.220425
10.200881	14.165167	-3.68472	-1.641084
-8.306794	60.652562	-1.563591	-0.64216
-22.280907	16.025343	-0.376035	1.417241
61.4933	-59.417554	0.891074	-0.016403
54.121877	-9.116253	-1.760619	-3.617984
-1.238987	12.583973	1.945406	-0.882242
22.716017	-48.901587	3.667578	-2.344139
55.088894	-15.236471	-0.595185	-2.374233
59.245229	-29.913871	-0.180506	3.043393
-22.580436	58.708746	0.792966	2.20371
-50.221103	59.060502	1.470719	-0.597902
15.382532	-43.675092	1.519054	-2.795011
-43.932493	29.190506	1.574738	-2.88405
28.963341	-30.724719	0.444626	2.011614
17.152125	-0.732689999999998	2.06027	2.302351
24.843264	-10.73411	-6.358493	-0.208638
-54.084779	-51.560405	-5.134195	1.139189
41.673893	-30.195668	-4.772363	-2.311628
-41.271059	-14.849326	-0.552994	-0.131268
-51.190037	-60.39532	0.892388	-0.352519
33.262163	-8.797928	3.337371	-0.076176
56.02029	7.673388	0.884043	-2.016742
31.62124	-41.174673	2.770937	1.173281
19.320673	23.148771	-0.476238	1.575786
-43.684762	-19.54205	-0.91092	-0.643728
62.235167	-55.814863	-2.135094	-0.924741
29.625979	41.730722	2.963141	0.783121
59.758259	-33.64869	2.648321	0.403366
-61.588424	-6.743278	-2.139181	2.33364
-14.432577	21.542839	2.677848	-0.230552
-40.26229	15.671323	0.712046	0.13511
-53.356432	-5.234842	-1.301514	0.031129
-35.518178	-24.064574	-1.070857	-0.940516
-0.117748	5.184101	0.037541	0.385213
15.283614	11.555525	3.732483	-3.608358
-41.418996	-52.013755	0.981671	-0.727288
-55.464374	-18.847842	-2.253795	0.465662
-2.969988	-37.930888	0.368835	-1.381164
-20.61551	39.223041	0.129919	-3.300441
-35.815087	9.778379	-0.350271	0.231801
44.311634	44.616402	2.404858	-1.115147
-14.123087	-12.612424	0.302056	-0.608186
-5.103055	-7.848418	0.200071	-0.224728
52.139902	38.177857	2.071766	-0.069145
-3.299588	-26.984841	-0.649947	-1.123908
13.039545	27.662924	-2.02823	0.860048
40.784546	-9.695789	-0.391553	-1.491446
-14.111007	-5.862954	-0.276126	-0.567361
-17.573649	35.429188	-1.763003	0.982412
-39.815508	40.302551	0.166052	0.108614
-62.212653	-45.375379	1.686426	1.254763
-24.738952	9.474895	0.158913	-0.233045
-18.100453	-61.286994	0.329072	0.898973
49.976141	-27.902158	-3.996595	-2.138492
-35.164868	-15.196593	-0.904816	0.511209
15.467273	-28.162466	1.648912	-3.449792
-21.314161	27.375957	-2.358801	-0.973886
-39.376485	52.9811	-3.53498	2.094579
-56.022851	-61.913151	-1.932412	-0.098125
-16.084525	-1.873115	0.186013	-0.01825
4.24698	9.700318	-0.940499	0.302845
1.570504	35.387367	1.401048	0.621548
51.341218	-56.790284	1.638471	5.159287
-57.536948	1.219629	0.312216	0.742401
20.177035	-16.391256	1.539906	0.25195
-51.233831	23.630931	3.054663	-1.542461
-53.970919	48.655351	-1.828932	-1.509376
-60.117493	-29.229529	-1.189313	-1.562388
19.985811	9.672606	-0.251816	0.91555
34.424232	29.479625	0.820425	5.561954
14.043604	-8.817972	-2.481168	-3.412796
-29.494565	-46.956221	-0.112747	-0.497793
-8.545301	25.966294	-0.843333	-1.932324
54.943825	0.996566999999999	0.738201	-0.050035
-25.011536	53.921183	-1.035587	-0.798402
-30.051398	2.245405	-0.020523	0.012925
-11.682185	1.427511	1.365273	0.083438
15.476433	-33.2761	0.336481	0.836666
9.180281	50.874566	-0.335135	-0.250937
48.31039	36.602312	-4.303957	0.071514
53.33619	21.223024	-2.48518	-0.653715
-33.950645	-10.438828	0.214482	-1.042106
30.306579	-60.571803	-0.982955	2.451592
12.722954	23.260664	-2.467623	1.877177
-62.468287	-59.669005	-0.648985	2.402974
-55.29826	13.431768	-1.751276	-0.437645
-41.057037	-24.666238	-0.902621	1.216988
-28.490387	-8.378147	-0.446387	0.167976
-25.254981	-20.060101	0.254717	-0.187785
-28.111221	-53.723701	-0.979543	-1.942148
-34.29306	29.22227	-3.248299	-0.572215
-13.684334	26.425135	2.780612	2.161025
-60.711538	28.520006	2.474465	4.176023
-2.245232	-11.853455	-0.420474	-0.056471
46.195428	-41.319366	1.066288	-0.268967
-6.601857	44.885751	-0.610077	0.34306
-15.079916	-3.934262	-0.068478	-0.564231
-54.62386	-58.873144	-4.253274	0.343213
-7.41087	27.744816	-1.81136	0.480576
-59.467173	-34.819996	-0.441962	-0.940427
-13.388875	57.776057	-1.86337	-1.613951
-18.70317	17.13264	-0.120514	1.366781
-25.705079	9.000691	-0.245055	0.115652
10.468777	-11.028948	1.183743	-1.080029
5.475087	-3.262309	0.054422	1.360732
-36.417088	14.957644	0.305734	-0.408134
-48.267861	1.004686	-1.703993	0.401146
-60.796097	-57.78535	-1.582085	0.441844
41.912827	50.913888	1.871286	-1.654551
-27.030503	46.00303	2.032315	2.173634
12.841409	43.194934	1.539527	1.722209
6.513415	62.324467	1.648016	2.033392
-54.86283	34.933003	0.119798	0.007638
27.465193	-4.545683	-0.736493	-0.656804
2.730804	37.123487	-0.162735	1.698939
-44.476414	27.29637	-3.06039	0.051759
-55.139322	45.612617	-0.144183	3.93885
48.503982	-13.84998	4.210185	-0.432623
51.23104	32.212396	-1.364314	2.534318
13.775837	9.906296	-1.270588	2.767937
-16.038188	-51.631942	-1.612989	-1.079511
46.680894	-25.529123	-0.058336	-1.44399
50.300692	46.699598	-3.511755	0.03904
-10.603981	46.178764	-1.284367	-3.889332
60.452959	-38.98921	-4.605217	3.417242
25.272708	-41.742337	-0.129834	-0.891549
-27.381299	-14.981265	-0.433674	0.397276
37.13816	-42.995577	-3.145901	3.969714
18.316873	-4.977659	1.028721	-0.657421
-59.88354	-18.034925	-1.292665	-1.913966
4.905065	56.222193	-0.142365	0.08466
32.237789	-9.457432	-2.603444	-3.660968
14.479014	-2.21425	-2.201813	1.546509
-56.308893	1.525169	0.112312	0.526443
17.794432	-32.831501	1.505744	-2.251061
42.402234	40.36139	1.399604	-2.418712
32.958682	-38.350759	0.610992	0.007878
20.731648	-6.732078	-1.618795	0.049037
-54.416469	41.760354	4.198662	-1.790085
-27.545949	-3.650394	0.405399	-0.192261
6.097288	-11.123074	2.717622	0.630733
26.249606	-39.900381	-3.720467	4.254853
-1.285498	-31.678379	-2.59865	-0.654043
13.57041	33.064252	0.569522	5.100146
24.143475	-35.861283	3.191483	3.842981
37.640182	-3.18439	0.696233	-0.883733
40.007939	-46.279926	-1.208506	5.606828
-18.813091	32.117286	-0.610415	-2.689909
30.058382	47.307907	-3.299272	2.406578
27.67287	9.776129	0.117259	0.185731
-0.55681	3.989814	-0.388291	-1.768821
15.594382	-27.11943	-0.297876	-1.278016
-32.477471	31.678483	-2.660009	-0.055936
20.127007	24.732112	-1.640192	0.50641
-55.411065	25.385292	1.750588	1.791286
-51.459721	-18.973189	1.110676	0.538664
-32.041953	13.652543	-0.27799	0.284142
6.623904	-4.058375	1.001725	0.28253
-38.316396	-57.910857	0.725735	2.094152
-15.599787	23.77617	0.224794	0.341974
-39.05109	20.441565	1.374589	-1.20297
2.674304	-58.744007	-2.077279	1.522042
-48.921849	-10.356695	0.26045	1.232109
11.749144	-10.699576	0.170848	3.41803
-52.018399	-56.853727	-1.135759	3.765608
-6.569432	17.88682	-1.063226	-0.297179
7.543918	-39.363974	-0.132041	-0.924503
-39.114243	-40.585492	2.89647	2.405762
-58.462667	-28.26711	0.286624	1.66173
-49.03909	-25.312209	2.229883	1.374424
57.447273	-23.73922	0.544097	0.545816
-45.747408	39.843676	-0.128991	-1.592231
2.972647	9.367313	-1.033792	1.279148
32.078524	50.435928	-0.491781	1.003914
-13.446572	7.340555	2.42609	-1.706807
-55.05145	-5.267712	5.162068	0.500835
-36.437022	-13.455647	-0.934517	-0.02542
32.046912	-25.570287	-0.406161	-1.010428
-44.962407	61.487625	-0.22558	-0.817627
7.800756	-38.130283	2.64561	-1.703258
15.522712	33.954339	1.03746	1.209509
45.368259	14.362021	-0.48554	0.87603
-8.55868	-2.354716	0.16125	0.253931
-4.142976	23.28464	0.815276	2.792489
0.56313	-34.879256	0.374601	-2.920587
-25.051026	23.208507	-0.462754	-1.633046
-36.263612	-15.236957	-1.85774	-0.492773
34.815577	-4.270307	-4.656137	0.63137
26.148447	-53.288376	-0.504247	0.839869
-4.431948	17.070319	-1.771456	0.268147
-47.037375	44.062485	2.4418	-2.419982
-55.096036	-2.366858	-1.276767	2.184949
-56.875878	-43.156564	3.216669	-0.453124
51.77078	-40.098357	5.450413	0.90072
47.435019	10.272722	-1.118474	0.86818
-36.230835	5.508173	0.746019	-0.421371
-3.370892	11.004693	-2.192331	1.471009
-21.590116	58.730215	-2.865746	1.512001
57.476382	55.454769	1.518578	-2.637236
21.669243	13.060329	-0.972498	0.004364
11.576328	-32.111727	0.61695	-0.193963
-0.923975	27.78563	-2.521129	-1.797705
-15.229504	58.31893	-3.927122	2.846212
37.304082	38.033109	-4.38812	5.1732
-30.661857	46.184544	0.754135	2.03126
61.209717	13.203203	-0.977911	1.494819
-7.342247	-0.574038999999999	0.005656	0.129649
21.11548	-28.457609	-2.593388	1.508825
46.170895	-39.259555	3.785536	-0.676031
-30.243735	57.47262	-1.999155	0.680918
2.523857	-6.979246	0.391623	-0.681876
29.349799	54.151565	1.371066	-1.944288
33.053533	13.857299	-0.46505	-1.285891
-57.437247	-18.265235	-0.619493	-0.582568
-2.945156	1.81521	-1.195185	-0.374897
-45.062847	11.291669	1.186655	2.113104
-42.896886	9.884975	-1.121408	-0.964234
26.888459	-48.14621	0.627616	-0.635332
-26.592042	30.133228	-4.044363	-4.442457
-25.920872	17.921359	-0.819861	-0.790971
-52.164182	-5.746895	-0.493132	-1.667054
19.807428	6.259057	1.057996	1.912869
-10.167733	-36.316603	0.374139	0.694551
-34.641794	-19.847693	0.692479	0.111069
-20.632458	31.640566	-0.347036	-0.393442
48.913857	31.224035	0.770021	-1.134879
-54.260324	-26.383778	-0.041984	0.628687
-56.044619	-49.527686	-2.929972	2.125764
-13.481864	-11.69132	-0.468744	-0.14062
8.483936	51.845619	-1.642202	-2.833302
7.820639	37.746572	-0.631029	0.821331
53.915872	62.315531	4.365029	1.683938
-38.441644	26.77439	-0.205367	1.316626
41.922996	-42.563556	0.941849	-3.803023
24.602471	60.074875	0.906054	-1.900647
-2.933019	2.808399	-0.691949	-0.57331
-48.599234	7.029305	0.981752	-1.690388
-33.297553	15.685753	-0.967182	1.349334
-4.290036	56.491882	-0.564162	-3.067492
-7.956637	48.801366	-5.401333	1.340123
59.182703	-43.21487	7.982749	2.136032
40.459204	1.001332	3.865359	1.087112
26.240886	61.895027	-3.77622	-2.352167
12.225978	-15.522778	1.262997	-0.181799
-24.808911	55.786074	-0.074085	-1.517706
-41.312934	14.551973	-0.79512	0.870563
0.253737	-0.382865000000002	-1.123536	1.299474
62.42396	11.315535	0.766174	-2.589023
0.727694	55.895795	1.396382	1.057629
38.412673	-36.963679	3.331267	0.62203
2.347491	50.886087	-0.106653	-0.934462
10.24396	-60.231771	2.129218	3.308961
4.003053	54.955563	-0.97318	3.799208
-6.572796	29.763134	-0.256636	-3.074807
35.133976	62.220143	-1.23263	-1.195366
21.566112	-41.25116	2.181111	0.056177
-61.195107	-0.564428	2.06562	0.318361
-43.08598	-3.584381	0.422175	0.22274
-24.537561	32.449027	-4.243063	-0.527086
56.317492	-3.294445	0.905747	-0.096002
-25.827267	-11.348011	-0.202201	-0.344212
48.555051	-53.972912	-3.114449	-2.162697
-1.747483	58.736286	0.131986	-2.104305
-54.01795	-2.234917	0.947003	-1.119682
-15.848332	-58.711542	1.701861	0.665544
-14.511238	-60.192005	2.289503	2.968785
45.464323	-11.033363	3.391786	-1.588353
56.907666	18.298532	-2.454304	2.666242
-10.034249	51.05653	-1.054381	-2.113329
57.752035	-26.826172	-1.697705	4.118258
-14.190689	-20.580572	-1.039829	-0.950811
60.378487	36.829845	-0.045755	-1.84608
43.146727	-58.695533	3.094612	2.853163
20.895359	10.410206	2.554656	-0.977396
-37.109764	-36.362455	1.938146	1.011884
-12.049569	-31.327565	2.29649	0.267214
-52.05792	7.616069	0.760471	-1.527208
-8.188039	33.895569	-0.427222	0.281523
-26.487061	-12.208863	-0.269663	-0.125669
-43.226201	7.739709	-0.505705	0.000605
1.094248	-21.010839	0.109755	-0.328257
58.091395	23.539037	2.386836	-0.669067
-25.773636	29.426157	-2.139053	-0.867428
7.619961	-42.190032	-2.320755	-1.028268
6.221334	57.813815	-0.006274	1.816284
6.021048	-33.615415	-0.41659	-1.827769
26.0876	-25.424962	0.397777	2.065072
-16.083525	-30.23646	3.770994	-0.257462
53.947574	-6.420284	1.522805	-0.315984
-30.341111	37.092916	-0.386403	-1.782713
-26.683141	51.919319	-0.568564	-1.607688
25.618423	11.414291	-0.869022	-3.585186
-58.858248	43.5926	-0.745612	-2.940455
-16.961618	-18.17861	-0.504956	-0.884329
-42.962024	28.904004	2.109587	-0.626528
29.348488	-51.875134	-4.297109	-1.03095
37.979541	-55.014357	0.363178	-1.609106
10.895069	-10.034464	-0.899571	-2.013107
3.646172	-1.833488	-0.988201	-1.089713
-59.856046	-57.386059	-0.329486	-0.583643
52.785874	57.9185	2.879449	5.360715
-7.809124	-51.059084	0.037162	-0.377184
-56.232683	12.7768	-2.054654	0.22116
-46.402949	47.684154	-2.365324	2.053045
-59.836132	-32.568533	2.851	1.161376
-15.357247	17.179368	0.271637	-0.085972
-15.598386	19.024205	1.583214	0.970122
28.700017	26.103202	0.096503	-1.512375
-16.851442	-33.804102	-1.961402	1.482223
-59.391277	49.444821	-7.035539	0.135025
23.58529	37.936394	2.137666	-3.886576
26.792651	-15.318591	1.736104	2.414479
-58.190998	-45.757753	4.25445	1.258417
-50.695628	-46.805171	1.469766	-1.015067
26.242478	-19.614303	-0.974959	0.240838
-13.157717	-60.98423	-0.059973	-0.48709
-46.186683	38.965851	3.961587	0.385023
14.336598	22.484225	0.592757	-3.311713
-51.17091	16.851647	0.600731	1.278013
-3.760027	59.505671	0.9338	1.396398
-19.780779	40.161082	2.976348	-1.72563
7.671724	-35.837495	2.358513	1.927728
4.360404	24.396219	-0.490508	0.144308
23.643127	16.496919	-3.811189	-2.964433
-20.516388	-18.205429	-0.039612	-0.687231
-33.257157	61.00528	1.902182	-3.232439
19.832402	-28.718824	0.38118	0.517768
-11.09979	0.444243999999998	0.707598	0.175868
46.023171	42.359671	-3.62124	-0.184541
56.270091	19.728842	0.702467	-0.120784
37.782345	-61.654714	-1.678472	2.229757
16.878348	-10.365138	0.324925	-2.60721
-32.695609	49.280478	0.710534	-1.411393
-24.005764	3.349607	0.231691	-0.210634
42.063688	4.742893	-2.834971	5.787918
58.796184	-6.119519	1.320685	-4.382291
-19.271037	-10.058381	-0.296134	-0.021302
-32.563615	3.240029	-0.535611	-0.342402
-58.786462	-3.84719	1.648989	-0.442361
48.788767	52.943355	-4.638037	3.9656
58.359298	-61.114016	6.790877	1.502416
14.865027	24.389616	-2.296974	-0.367766
16.535765	28.71653	-3.32935	-0.663316
57.351659	30.229556	3.527158	-1.487586
-23.021815	-35.809874	-0.153226	-2.209558
-36.059472	-36.06373	-0.574613	-0.844665
42.803548	-45.807507	2.683122	1.032839
-37.673959	-11.679134	-0.017878	-0.206625
-51.601909	8.53396	-2.063165	1.37309
-12.555072	-25.679982	1.399989	-0.165814
-27.450771	23.196094	0.51196	-0.164826
10.920007	-23.366961	1.207875	3.106746
3.716945	-27.051978	0.185578	1.664826
-42.324459	22.693192	-0.146018	1.233097
-23.647761	29.103679	-1.4611	-3.343541
-7.833248	56.407432	-2.27767	0.228305
-46.25404	53.367043	-5.60685	-0.310386
-57.731711	49.153759	-2.163899	-1.143755
1.763965	-51.434322	1.813186	0.033617
-52.650278	18.244057	-0.354936	-1.634632
-15.97917	18.030575	-1.327082	-0.901409
-42.059959	19.792027	-0.789825	0.812897
28.505441	1.415301	-2.943844	1.005587
-46.762581	-50.978756	-0.460542	-3.67503
-42.078724	-26.059958	-1.765727	3.436767
-17.544148	-14.146802	-0.764891	0.243078
47.722124	12.80185	0.508529	-2.123769
21.782411	-26.564038	3.414041	-1.573524
-27.934535	28.870552	2.317641	2.279842
43.282233	-46.880257	0.323763	-3.463135
-5.188634	20.580284	-2.536062	1.130241
20.832491	-33.356171	2.736142	-1.252413
10.760877	46.428853	-1.749461	0.790068
51.765174	-46.310545	-2.894189	-2.831407
0.261587	1.922302	2.642013	0.665428
-33.856986	-37.125642	-0.161616	-0.228427
34.180791	24.108143	-1.986721	0.162115
46.472087	21.869008	0.924128	-2.633068
-1.06141	9.122789	0.41737	0.186996
59.923684	-25.707369	3.702414	0.872595
59.52773	52.501013	0.190236	1.377909
-60.077187	34.535747	1.570794	-1.725519
-30.922466	39.585331	1.338298	-0.489337
-47.824065	43.428417	-0.308628	-0.500277
-28.639511	32.199905	-1.567256	-0.683154
-4.086512	-27.707107	0.761409	-0.596642
-49.650085	-57.822054	-2.160226	2.347669
35.720683	-25.441317	0.380769	-0.117771
-48.589683	54.28218	-1.130989	1.842844
30.580249	-54.517444	-0.62234	0.026515
-21.479438	-30.21189	0.95085	2.910752
-29.97214	47.072672	-0.505444	0.854749
42.65715	-22.812179	2.209109	0.659167
14.916228	35.99779	-0.775037	2.451662
30.704957	58.18678	2.627926	0.203907
21.546517	-7.849378	-0.215551	0.723852
-18.737687	16.052618	-2.165675	1.796452
-20.531503	30.528245	0.622622	-1.530595
20.39564	-56.777157	1.001201	-2.043133
29.493465	26.682873	-1.088958	-2.62887
-19.500728	22.551704	0.575131	-0.568346
4.069439	-22.948139	2.229174	1.713239
-32.357362	-51.957525	1.179109	-1.369272
-48.071779	52.727028	0.359681	-0.25286
14.924074	-29.000061	-0.572248	-1.189606
-3.317304	39.732228	-0.907717	0.594621
-61.098746	-21.276707	3.525777	-1.852691
-40.768059	6.332103	-0.064056	-1.556583
-60.839601	11.399672	-0.273149	5.245377
-55.506165	56.910003	-1.466569	-0.60709
3.494379	20.944492	-3.068281	1.475371
13.5455	-0.0807209999999969	-1.901947	-1.6739
-34.66896	-37.826445	-2.019395	-0.841088
22.313711	-10.536759	-3.303145	0.842394
-29.084101	-51.595715	0.164103	0.09934
-34.938798	-61.734178	-1.608634	-1.319185
20.489152	58.811355	2.875137	-3.066005
-14.815949	48.080159	-1.649331	-1.119233
35.386817	6.563718	0.964134	2.612759
0.680605	-22.064869	-0.29919	0.20076
47.276675	16.299433	1.517776	0.945841
-36.069539	6.579208	0.339113	-0.180161
26.651779	-18.708959	-1.780124	1.736232
-19.035351	-32.212769	-1.130663	-1.329454
-55.774291	41.901694	-2.695005	1.710215
-23.150957	27.680188	1.19156	1.360501
-1.773771	23.316047	-3.347363	-0.048317
-0.982021	39.384906	1.169823	1.194845
43.56041	-32.364946	-1.295852	-2.793762
-37.001221	2.430234	0.633996	0.495487
58.54138	27.856917	1.073413	-2.891686
-21.097423	-6.11834	-0.107654	0.313632
-42.289757	-24.794279	0.465057	-0.287241
-45.850181	-6.49151	0.103339	0.286847
-52.962814	43.525591	-3.598353	3.733854
-10.723993	-4.172382	0.440495	0.155131
-3.800612	-49.974588	1.720757	3.925725
-22.183947	-17.433807	0.734312	-0.137803
60.079133	-3.401171	-1.979468	-0.907423
-13.411284	-16.652293	0.8092	-0.10975
-0.047933	-62.298234	0.488322	0.67655
-22.426342	-21.725952	-0.192396	0.773445
33.164405	48.210382	-1.05912	7.464577
-57.802429	15.305978	1.846604	1.238956
-43.370409	-35.687314	-0.316215	-0.459764
-38.878643	-29.010364	1.009265	-0.248685
-11.827986	-47.91636	-0.835446	1.891442
2.951863	51.757132	-0.763083	-2.372138
12.525306	-44.349481	2.061975	4.523704
-26.531675	36.737034	1.055429	-1.667519
-14.846349	-0.114294999999998	-1.138075	0.261974
3.361655	-53.754892	0.071052	-0.086702
-26.606393	9.595477	-0.396124	0.164617
-18.63973	-0.606203999999998	0.575184	-0.225514
51.445106	-19.846519	0.175536	-0.981122
-52.823132	48.89485	0.047155	-3.601456
-18.737373	14.984683	-2.896957	0.675252
-23.001471	-2.246309	0.303139	0.025914
-2.926202	-8.146402	-0.489947	-1.219728
33.736375	58.976092	0.579648	0.965984
-22.014632	32.338353	1.488675	-2.316507
-0.862878	55.566302	0.697664	2.449616
14.032393	-28.432775	1.565651	1.033332
-30.710353	-48.122508	0.759559	-0.447816
-9.700103	-54.471304	4.26427	2.513249
-39.108984	5.09352	1.68965	-0.201723
23.405156	-59.274945	-0.265325	-0.224794
23.799042	-50.990485	0.683817	-3.761134
-16.520251	52.580106	-0.120226	1.362101
-3.145394	58.586408	-2.520922	-0.799689
-12.754529	-8.794964	-0.015515	-0.171403
-45.815453	-43.743966	-0.871379	4.740252
-19.499492	-17.775015	-0.039259	0.13761
-44.679465	55.916103	0.840889	-4.227299
-56.006089	14.208337	3.144842	2.2734
-60.758719	35.285348	0.912677	-1.9034
49.624396	60.848456	0.254564	4.985008
-18.195637	36.112682	-3.090123	-3.757464
0.720061	-30.892736	1.981599	0.233686
7.771544	2.727497	-0.71723	-0.256516
-10.812043	-58.224973	1.64398	0.414358
29.768885	-57.025628	-1.748534	1.086609
-45.934346	14.916689	0.778954	0.754992
-20.004388	2.595878	-0.180785	0.254738
45.123731	-45.86013	0.530305	-0.367144
40.377438	-41.723032	0.363158	0.999472
-24.744346	-29.263929	-0.564123	-1.879898
-30.239016	10.724114	-0.787032	-0.440297
0.236286	11.123564	0.189604	1.647483
-19.585891	-29.928108	-2.483453	4.884091
-11.15553	-16.566162	-0.427291	-0.376707
5.072228	-35.761163	0.399083	-0.126093
-15.5596	-16.506316	-0.267349	-0.664202
-2.240935	15.733866	-0.392417	-0.470064
48.429982	-23.052552	-1.106219	-1.747495
-48.686389	-62.313666	-0.541008	1.873457
-1.070551	7.174285	-0.994049	0.738701
-3.946908	4.524477	-0.890422	-0.870747
-14.889079	-8.636938	0.264164	-0.443142
11.161276	43.030498	-0.018646	-3.090778
31.194821	7.755107	-0.15026	-0.323005
-24.453766	-51.814552	-0.750999	-0.735224
1.654565	39.129376	-2.569074	2.809101
1.432592	-16.707158	0.98716	-0.025527
3.31982	-39.017168	0.885653	0.091523
-7.408981	53.403365	1.713168	0.037992
30.505021	-41.453364	6.517425	3.810545
-47.367718	-14.25703	0.700052	-0.562884
-9.906205	24.616311	-0.059666	-0.744837
-5.126264	-44.330507	-0.291783	-0.023766
-17.913617	11.80331	0.165268	1.19654
39.343041	11.422302	-0.118322	-1.755769
-59.85531	-30.249766	1.349594	-0.38391
-52.745318	17.248505	0.281509	-0.454316
-21.756383	28.412726	-1.12913	-1.673724
-18.216173	3.897612	-0.255364	1.090338
10.921544	16.212059	2.441192	-0.248701
-49.644357	-32.490392	0.817611	2.968005
-52.147894	4.424117	-0.84944	0.63607
-21.738509	15.110745	1.628193	-0.599973
-33.61611	-57.193031	-3.802757	-0.509812
14.869087	-54.725938	-1.686198	2.419866
3.571532	6.853995	1.372672	1.645039
-17.356611	34.002315	-2.225042	-1.391338
-39.676673	-18.497764	-1.287396	-1.90039
59.974794	-10.465085	1.161579	-1.588474
43.184613	16.054938	1.945377	1.276651
-13.982057	8.48009	-0.534096	0.542776
-35.151421	-30.854541	3.472386	-0.277812
-24.886176	6.29736	0.317101	0.147189
6.053784	-24.381653	1.82553	-0.329097
-20.139298	32.803993	-3.077832	1.269621
3.346483	-34.333361	0.283534	0.520655
27.840798	41.72578	-0.011856	1.861851
18.591235	-48.930694	1.094399	3.031437
-61.155141	36.284073	-0.620571	-3.036156
-7.839188	39.031086	1.324884	-0.680165
31.847193	-28.373574	1.778037	1.236988
27.448102	5.65894	3.142136	-0.555495
45.679432	-27.97419	-3.03001	2.725167
21.514558	58.75839	-3.683002	1.701465
8.623381	39.210486	0.571509	-0.075425
-29.767019	-37.539199	4.750001	1.424416
-2.473428	-9.083461	-0.788838	-0.106408
-1.601241	-57.062269	-1.075192	4.300066
-51.575499	35.019013	0.062772	-0.022785
9.29493	-3.267235	1.555209	0.125234
-12.782143	1.613133	0.149274	-0.097791
18.256255	6.047072	-0.037513	3.255195
-39.961022	-24.266575	2.552854	0.2619
-48.294337	-11.239739	0.308224	-1.073624
-31.484068	-13.975073	-0.679691	-0.571286
-8.850886	0.402895999999998	-0.174235	-0.235423
-18.302267	34.283739	-2.168976	1.171226
50.921575	23.294662	1.237623	-3.381379
-8.736063	-53.709436	-0.383373	1.924927
-8.521662	53.76249	0.341669	0.896277
24.350307	-0.897483000000001	0.281868	1.335318
0.452678	-11.319811	0.101908	0.517287
25.613043	-32.363301	-2.822199	-0.2225
20.783658	43.732589	4.962932	0.046942
0.588564	-1.644007	-3.94548	1.300198
34.710143	59.318677	-1.341365	3.587731
18.832481	0.420051999999998	-3.427503	-1.10874
-43.371903	-61.60633	-0.567511	-0.93087
45.751448	-31.719777	-1.163524	-0.487761
14.749645	-51.444031	-0.103753	1.895512
-16.993863	-8.440657	0.268487	-0.312487
-47.30224	13.21986	0.346564	-3.551336
51.380079	-61.208485	6.741163	2.152019
-57.024325	36.9946	-0.349096	1.48616
-43.716488	43.832632	-2.391866	-3.154777
-1.652038	41.676156	-0.517744	1.435667
-48.536556	38.434736	1.810583	-1.34192
35.158037	-31.388889	0.798068	1.905585
-31.166408	28.220669	-0.285885	0.319169
53.500236	22.364451	-2.776725	1.553444
-7.814839	61.731918	0.041435	-0.727335
30.572176	5.467647	-0.093672	-0.998528
-46.291396	26.424885	0.175822	3.297212
-22.344762	50.129686	2.1275	-2.178675
26.303155	0.0230450000000033	0.317942	4.870106
6.808465	47.94179	0.331721	2.011924
-51.14915	-35.738861	-2.075572	-0.075252
42.733968	-6.576543	0.223049	-4.923558
-17.207277	32.549349	0.693868	-0.60315
-2.552778	7.822554	1.817729	0.785821
52.976667	-52.982962	-3.394528	1.192486
-32.783211	-22.24373	-1.652978	0.299097
-2.071575	-42.014742	2.631924	-2.114868
32.573028	11.38544	2.327572	-0.971836
15.723536	-14.477071	-0.733737	0.423286
7.094818	5.128089	-2.917334	-0.407145
53.822517	43.320916	-3.255519	-5.547213
-6.894079	16.758025	0.417184	3.810048
-60.882627	25.437312	0.84049	-0.817625
-19.631018	-33.920577	-1.469442	3.621721
6.561309	13.229386	-2.986542	-5.663307
18.113193	31.771351	2.49527	0.287671
40.487106	-16.001476	3.213598	-0.660545
-7.116114	-17.59635	0.148257	0.359322
-26.215502	38.306457	2.836928	1.581674
47.675047	-19.530194	5.517264	-4.518002
-31.019295	19.759421	-0.549566	0.032618
-19.32948	39.211292	3.073245	0.233213
45.900353	22.975904	-3.567732	2.643934
-31.524696	-52.868846	-0.382338	-2.216511
0.74659	2.998225	-0.997365	2.178691
17.703221	-23.489047	0.506454	-1.90171
-9.75684	-25.11541	0.885173	-0.327564
25.959442	51.909177	-1.200735	0.431658
-26.767126	6.371703	-0.000569	-0.171947
-31.143299	-45.109693	4.360667	-4.151358
41.135882	49.959496	1.666317	-0.150172
-37.365636	-47.251296	1.20017	1.845544
40.473784	24.60445	0.218256	4.506299
-22.287254	-41.882305	0.929708	-0.881529
-20.860514	11.381628	-0.411871	-0.846958
42.646326	-31.918086	-1.163602	1.673447
62.289285	-13.519673	0.716906	1.028944
26.685818	10.880635	-1.294911	-3.121273
26.607786	-43.704606	-0.513727	2.861143
-7.06997	-14.888871	1.13594	-0.064013
-37.69462	32.837584	-1.074301	-0.949838
-2.106082	9.180418	0.732038	0.527883
30.793838	-32.736295	1.99031	-2.061401
-61.975888	-3.826076	-0.861275	1.047975
-3.474045	-5.289329	1.075164	0.114652
40.260999	-2.874031	0.948576	-2.069585
-42.230609	50.298904	-1.247842	1.551905
-17.232338	50.25684	-0.968895	1.944028
-31.230725	-49.297131	-0.317298	-1.425612
52.600051	23.454058	4.358921	-0.214972
62.39247	-18.573941	0.252	-4.426677
-20.560537	-36.953612	2.81492	-3.561058
58.590979	2.84104	-1.090448	2.022884
50.892598	48.656826	0.509406	-0.914108
35.11084	-44.557407	-0.627083	-1.707984
-13.116898	38.66941	1.683474	2.762315
30.10427	-21.897334	-2.435586	1.331651
-10.177103	56.689322	1.356401	1.349868
18.915666	-40.484323	2.959539	2.854568
-35.21046	6.026441	0.150101	-1.098076
-18.45552	-52.397946	-2.435443	-2.280821
-48.114747	-47.603362	-0.476205	0.476243
-49.241705	32.114681	-2.864312	1.375499
-28.937028	-45.858793	2.248878	0.943165
11.406102	40.544238	-1.498748	-3.979982
52.004897	12.346706	1.117618	-0.916805
-15.840528	9.96259	0.931812	1.407372
27.091432	16.113929	-1.527233	1.308164
18.293103	-56.532249	2.527411	-0.207606
56.554809	-34.971344	1.859295	1.165736
15.004459	48.804197	0.584929	-0.158338
-23.978711	-20.003916	0.607712	-0.361797
27.702731	-31.545765	-2.186468	-0.222804
1.421051	-45.155539	2.147251	-1.978684
57.419999	3.148679	-3.352248	1.620427
20.488723	59.917572	-2.047054	1.117139
-39.824673	-3.447998	-0.771805	-0.169843
-33.493314	-21.525533	-0.774203	-0.195805
-28.743661	36.999679	-0.398429	-2.163826
58.579737	-31.627465	1.604813	2.128938
27.491183	-34.220073	1.779271	-0.714082
-46.611626	9.448615	-3.217464	0.29699
-36.713978	-3.235397	-0.489545	0.381101
47.940328	35.119179	-0.665012	1.228876
12.829666	5.581517	-3.024329	-2.796028
10.088217	44.867373	2.908313	0.605118
-30.86406	-14.849067	-0.200137	-1.366729
23.163486	43.451917	-1.647975	0.22219
-25.605809	-61.816126	3.134357	-1.949724
49.306525	-51.401178	-0.457596	-3.107337
31.020893	55.697638	1.299288	-2.208738
47.213603	-30.924082	-0.658826	-0.143606
-19.47951	-34.943993	0.763809	-0.692591
43.2723	58.973264	0.757174	0.665075
44.556587	-2.983648	0.542179	5.162579
-61.356197	61.388876	3.072582	-2.22306
20.093611	51.414867	-3.637187	-3.841205
-0.649651	-17.678526	-0.91668	-0.019369
-27.315143	41.717733	2.026493	-2.482614
-15.893745	2.035309	0.035047	-0.717704
40.644798	45.878509	-2.288737	1.402751
-20.702602	18.664442	-1.17353	-1.99582
38.630228	14.315066	0.647895	2.089724
-27.079954	-47.207775	-0.306015	-0.247387
-34.993055	51.973784	1.001893	-1.765594
-21.096443	7.123058	0.280881	-0.639394
-30.220622	-20.542239	-0.720738	-0.229304
-50.742631	-18.283246	2.658394	0.493141
13.373568	-4.062307	0.904078	0.924763
-17.796962	-4.545509	-0.135589	-0.052004
-45.374405	-45.107053	-2.339524	2.17271
41.103139	-55.682779	-2.33206	2.119489
1.056648	-7.690912	0.085708	-0.86096
37.809675	-59.97893	-0.682519	0.671048
28.720628	-39.742826	-1.248426	1.673257
23.412231	34.105423	2.62225	-0.247344
42.883131	17.595385	-1.507151	-1.152844
-0.34997	37.146978	0.689202	2.994415
17.317908	-24.399718	0.313115	-1.265152
2.373408	8.203945	1.770906	1.734647
7.570293	-62.430035	-2.232333	0.178234
-49.440709	-2.513608	1.736505	0.111656
-23.43584	-38.413093	0.789765	3.541445
-25.366933	-59.623296	0.683376	-1.369566
-17.914342	29.487458	-0.281848	-0.64378
-20.731633	-13.772101	-0.044804	-0.475856
44.242988	-34.66121	-2.97343	-1.226686
61.786614	-5.679201	-2.093749	0.792601
-46.958401	-41.483572	-0.674681	-1.653046
-43.078941	-42.278909	-0.231218	1.957908
38.373655	57.807431	2.165672	2.417907
-52.108635	21.755991	-2.950793	0.80059
-60.38173	-41.468836	2.633998	-1.455354
1.037723	-3.705833	-1.016157	-0.031319
-4.17804	40.741685	1.37735	2.794826
-23.129577	45.280889	1.732493	-1.836199
-10.144422	-42.517187	-1.270418	-1.885154
-27.773712	-49.160429	-2.139398	-2.839449
0.10883	-29.950249	-2.842009	-1.820366
-32.983683	11.289923	-0.743796	-0.186122
-42.154808	2.807085	-0.215009	-1.165465
-33.679091	-29.91974	0.998395	0.247042
16.93728	50.4498	-0.609958	1.336133
-26.801873	34.663612	1.872741	-0.739108
12.965674	61.609497	-2.134553	0.315043
-45.664118	30.617227	-1.341068	-2.187726
-56.737417	-17.473373	2.53193	2.79855
-58.322212	10.803644	0.767988	0.729029
-32.4901	54.618879	-0.974108	-2.746585
-29.935033	-52.639408	-1.302635	-1.654766
-27.028866	44.912828	-0.30549	1.202374
13.914448	-48.962312	3.923786	0.022195
-1.326624	35.198784	-4.608771	-0.248366
-7.129825	-25.341806	-0.05366	-0.152424
4.268629	-8.305408	-0.709068	-1.049682
38.651488	-38.623222	1.717098	-0.597123
22.605252	-42.018793	0.193552	1.100717
-45.298374	12.307761	-0.578518	0.035734
-34.519256	-16.110666	-0.734393	0.138259
-57.258863	-38.599702	-0.109487	3.559878
-33.36526	21.986947	0.791092	0.749482
-20.936338	-28.965207	0.554442	-0.453674
-37.368866	-58.298939	0.467001	-0.834488
20.300365	-18.805439	-1.913162	-1.088182
38.042822	-17.623063	-1.031431	1.583079
29.991943	-19.647485	-0.007112	1.446191
-15.600859	54.892269	2.949331	-0.790601
13.136908	-1.556887	-1.301322	0.198918
-40.653746	-9.138119	0.202203	0.368871
28.737735	-61.784583	-3.792363	-0.894932
49.1762	-59.514518	2.755852	-1.345203
46.118504	51.27429	6.015469	1.357406
-10.216528	-34.06321	0.156848	0.024282
-5.014369	-3.002131	-1.086697	1.750817
32.398069	26.502595	0.307059	1.733687
-43.596934	14.84116	0.883601	2.11337
47.708884	25.350944	3.578294	-0.204222
-41.59296	-31.590919	-0.078729	-0.855346
-7.108294	57.739466	-0.952388	-2.584659
-36.457551	-27.28861	0.268258	1.484406
60.883138	-15.738973	-0.175937	0.159923
-34.045152	-52.721086	-0.278133	0.923742
46.165128	-6.991991	-0.404448	0.729788
21.182597	-58.986458	2.081663	-0.888545
-6.5213	-11.383524	-0.805047	-1.109716
12.878209	20.541682	-0.974099	-0.095623
-0.36512	60.197752	1.18401	2.811829
9.612399	-18.650649	1.214261	-1.331663
2.57414	-1.804716	0.504471	0.776896
-8.822021	-35.149824	0.650168	-2.12662
-45.961806	31.569528	-1.432357	4.511131
-48.568802	-43.10955	7.162747	1.803395
-11.631258	47.919721	-1.716152	2.785311
-38.065873	58.648639	-0.15185	-0.952431
9.544162	-11.550287	-1.606102	-1.920926
-8.412218	-22.063869	-1.642508	2.22532
-33.630994	-14.180728	0.206867	0.154235
-20.463297	-5.267651	0.083919	0.072857
50.466946	42.829238	-1.860485	1.070139
20.223097	35.793523	0.084313	-0.591561
31.429162	35.003357	2.417447	1.088267
-10.889633	-59.313382	2.467887	2.010183
-4.393283	-52.410165	1.569753	-0.220547
-3.958357	-12.580397	0.408184	-0.983419
-43.931591	28.196738	1.789683	3.266891
-12.102948	34.671553	1.378867	-1.261191
-23.072378	-53.895154	-0.157734	-2.709668
-44.697303	-60.017492	-1.113804	2.651748
-56.871864	-54.536606	-2.977618	5.019999
1.362138	-33.232424	0.779978	1.1839
25.533163	3.876504	-0.204281	0.509296
-32.376433	55.965833	-4.626289	3.68016
-11.205674	-9.832479	0.204873	-0.011298
-22.640557	-18.430457	-0.389882	1.457072
-54.378144	46.762145	-2.336527	0.032574
2.749914	-44.564852	-0.371344	-0.447959
54.209352	60.116644	3.259955	2.510426
3.474899	10.522439	1.559979	1.526287
26.326872	39.554862	2.30836	2.899927
15.784789	-54.273695	0.891526	0.397732
-27.077269	-13.080709	0.091717	-0.305079
-1.995158	2.53231	-0.895953	-1.088942
3.533007	45.557738	0.818113	1.247986
-50.612878	17.95337	0.683309	-4.063882
-5.133902	-29.875539	0.670791	-0.261644
4.403405	5.345071	0.665183	1.740088
15.677319	8.317184	1.198983	-0.496265
-53.723243	36.238329	-0.333947	2.889741
4.548933	-57.044093	3.945048	5.169149
-5.848736	51.527396	-0.90812	1.348623
-43.481969	-4.682585	-0.900451	1.292468
28.776679	-22.636668	-2.485831	1.444398
-10.546991	6.149233	0.049697	-1.086476
-2.285977	47.721556	-0.278319	1.449442
54.375497	-20.487331	0.278589	2.668882
-53.028259	-21.883005	0.297041	1.39844
-14.199218	-50.467019	-0.957739	-1.632816
49.804569	9.712185	1.870911	-1.039248
-56.381408	-26.795032	-0.751988	1.359
49.180288	-8.571338	0.175942	-0.332405
-45.894662	34.771001	0.293916	-1.615136
5.046697	-25.011505	-2.300429	0.121222
22.1661	17.050365	1.298801	-0.932602
3.276858	-57.040695	-0.024904	3.510266
-38.779519	23.192745	1.385988	-0.882391
-29.203863	31.399616	0.053468	1.296139
24.369243	1.672079	1.164801	1.863499
-40.294151	-42.331639	-1.585827	-0.830742
0.750203	-25.532438	-0.714535	1.234656
3.49043	-23.826962	2.824351	-0.288054
0.056004	52.297336	1.865616	0.170572
51.02136	-11.371378	-5.26186	1.471565
-29.760957	-59.891161	-3.090273	-0.716931
-43.2825	-56.756263	1.014766	-2.062104
-51.079088	-38.181032	-1.746235	4.248004
-62.245795	-46.830873	-0.937259	-4.666688
-45.290235	2.420376	1.967141	-0.374103
-45.351191	52.537574	-0.187958	0.247703
26.791744	51.445862	0.743256	-1.892827
52.034572	-55.494822	-4.062364	4.784461
45.020005	-40.501614	2.437482	0.683283
25.006705	42.077426	3.426678	2.273181
-41.80466	1.203047	0.176414	0.835185
-39.183966	-59.436075	-4.931013	-2.781588
43.872039	-29.438779	1.148086	-0.596445
-19.105787	29.664058	-0.222527	4.411343
-60.543062	46.530725	0.058933	-4.8764
-35.791024	10.874768	0.187313	-0.0083
2.167896	12.388833	1.748047	-1.376413
12.972425	24.649573	0.047836	0.583055
-42.295732	-46.146105	2.847953	-0.620238
23.198136	28.562479	1.382651	-0.076488
23.718423	41.166924	0.092784	-1.306882
-32.225827	-13.057696	-0.392094	-0.775098
-35.205303	-55.690799	0.00597	2.202394
-17.05956	-15.111594	-0.593185	-0.426528
58.786225	-12.577014	-0.206144	0.739744
24.053531	-41.957445	-0.317771	-1.366254
-3.820229	35.824818	1.970856	-0.865221
35.108768	36.929794	-3.446045	1.764361
-32.103924	15.61241	-2.270411	-0.142814
-27.224275	-0.344918	-0.539532	-0.395818
25.939697	-3.041754	0.929914	-1.176241
-12.441325	-5.006673	0.073101	-0.128057
-1.126225	-33.873947	-1.895158	-0.579789
28.351483	35.174199	2.170747	0.053023
4.616073	-12.316732	-0.290969	0.22423
-27.865077	52.450826	0.626068	-0.28153
-1.838535	-4.3563	-0.949741	-1.403683
-54.923276	2.949758	0.979555	-0.51127
0.391285	-20.179599	-0.166052	1.386963
22.207491	56.611637	-2.818339	2.718109
13.68682	-24.895162	0.556147	0.318824
1.550252	0.854388	-2.0156	3.108911
-57.878861	-15.186446	-0.147354	-1.544274
-13.254795	2.725076	0.810208	0.216021
-16.46106	34.600012	0.834655	3.160122
-14.777422	-39.080128	1.06292	-1.182323
-38.752725	44.475228	1.606491	-0.802774
-6.197192	30.794279	2.262759	-1.479199
-34.907704	-21.962098	-1.733327	-0.65324
-5.959521	-35.06802	-2.063167	0.66851
8.279333	-54.714445	-0.084109	0.746631
-30.820863	-8.346204	-0.02356	-0.204442
-12.868911	-62.338482	0.854497	0.642915
-56.447693	-9.204353	0.011532	-2.12182
-27.602404	56.709616	-2.937434	-3.366861
-50.391864	-28.166898	0.346589	1.644132
49.202706	-42.789012	4.992964	0.39763
12.41801	-26.867716	-0.217473	-0.32297
2.130455	52.474345	-0.089588	0.452695
15.165646	35.01903	4.802608	-0.63052
-0.291	-31.380521	-0.851192	-2.424559
57.474659	-51.019984	-2.3184	-7.349964
-33.472189	3.876113	0.555162	-0.44721
-27.197758	31.11512	-0.217055	0.101855
46.83154	20.071583	-1.023201	-1.109684
-36.781043	-1.31765	1.136548	0.342188
10.287918	29.764703	-2.43303	-3.065041
-59.689334	52.795497	-3.230367	-2.852244
-19.042803	7.938953	0.048241	-1.000453
42.57938	47.320491	0.209298	-2.337721
44.125399	8.363371	1.18679	0.709026
-28.802292	27.807718	0.697245	-0.068482
10.226068	-62.39999	-2.604082	3.562272
-52.032548	-46.506887	-2.051377	-1.807814
-27.262426	1.525812	0.116683	-0.079525
45.909049	-42.632225	2.657334	-0.118171
-32.183531	8.567127	-0.862178	-0.283723
33.913528	14.33723	1.883141	-0.312719
-50.398764	-51.873993	0.014006	-0.602803
-48.947368	-45.708973	-0.835219	4.200491
11.862177	29.28759	-0.22723	-0.409332
-30.18251	-46.158077	-0.429281	-2.790127
50.85646	38.771158	2.382159	-5.482463
29.475764	-17.362467	-2.102432	-0.34601
-37.003817	-37.805803	5.290704	1.268807
-41.442114	4.513347	0.224801	0.76817
-53.355218	39.803204	0.142541	2.365508
-30.333761	23.17256	1.286342	0.793197
-44.503703	16.901198	-0.795259	-0.586357
-27.386499	40.180026	0.737221	-1.588565
-48.615397	-7.718011	1.222747	0.512716
-4.751644	52.273432	-0.57403	1.123518
-37.121064	-31.041128	3.728968	-0.379545
-43.387751	35.49411	1.624105	3.146864
-7.779372	0.455959999999998	0.610893	-1.351288
49.070919	-45.579167	0.683543	4.135569
50.015441	35.878111	-1.85216	2.597119
-19.649977	-56.754777	-0.343084	0.45764
62.080564	25.367704	1.071733	1.09488
-55.242886	-25.32637	-0.811543	2.934974
8.026155	21.820587	-0.137911	1.544439
-7.907739	50.962953	2.921444	-2.574137
9.31967	-0.709131999999997	-3.207584	2.163536
-53.641912	-23.882054	1.414864	-0.203907
14.839535	31.465875	-1.561228	-2.295598
44.800219	48.011549	-0.227288	0.750069
-7.615044	-37.810144	-3.617075	-0.798609
-35.136811	-2.128465	0.00055	-0.014945
18.24624	36.898326	1.187333	-1.387419
-10.558451	-17.500454	-0.483631	-0.722267
50.831219	-32.602386	-0.259912	-3.179317
-50.78299	7.510582	-0.031413	-0.856886
-5.446438	56.675513	-1.008633	1.178527
38.548826	48.47176	-1.053673	-1.170783
-22.6067	35.577129	0.449013	-0.547172
-53.658511	33.015167	2.445274	1.700243
-34.313114	56.97197	-1.321044	0.536791
-18.238649	-33.765808	-2.171073	-1.269528
-29.50624	-53.580528	-3.405559	0.499152
-32.216858	7.49426	0.29419	-0.702977
-38.692195	-27.937287	0.39043	1.050564
-4.795023	5.15682	-4.008776	1.847697
57.436717	-11.531007	0.594009	-2.079973
-46.198755	15.904214	-0.703122	0.53744
15.647491	-59.467492	-1.365083	0.275936
15.300903	-17.637426	-2.122679	0.124869
22.711044	-5.334119	1.015995	-0.470377
3.28008	-15.436631	-0.613177	-0.894737
-35.566456	13.190047	1.848835	0.1936
-0.949307	-2.296201	0.775554	-0.195051
3.021153	-6.100688	-0.185063	-0.552963
-17.096413	-25.948389	1.164457	-1.48987
8.101059	52.866364	0.615178	1.075332
-54.016847	-19.471907	-2.054881	1.542567
-37.85764	-1.390866	0.092634	0.154948
1.690686	60.844898	-3.471097	2.833351
-18.434777	-56.756524	-3.67606	1.746077
-5.253317	15.204126	-1.291798	-0.007464
-16.349269	37.342075	0.953598	1.423631
-30.304295	19.023229	1.016214	1.208892
-29.934899	25.868739	0.763904	-2.156847
15.333941	-13.225066	1.410031	3.320736
-35.277278	22.774064	0.6467	0.20814
-38.64565	-5.274749	0.375588	0.390205
-12.7432	15.725999	0.017093	-0.924486
6.534648	-23.331671	-0.462599	0.384024
-55.366762	59.390076	3.952064	-7.043726
-62.114969	31.797688	-1.25036	-3.864386
7.275345	53.605318	-0.719225	2.489776
-58.083288	-58.089483	0.880435	2.659863
23.430001	12.783542	4.244782	0.094845
-6.642552	-18.74149	-0.875103	-0.639823
19.531657	-45.64542	5.157387	-1.864536
-32.786897	-12.175752	-0.044644	0.710804
45.739035	-47.336067	0.184431	0.218522
-15.079869	40.030683	3.279148	-1.042129
36.523615	48.712491	4.114017	-3.127574
8.153648	-32.638648	1.431098	1.556759
-35.287217	-22.947604	-0.548509	-1.11806
7.589142	3.69527	1.833498	1.749259
-11.232477	-33.592179	-0.346655	-1.573129
51.575913	-1.644774	-4.219342	1.467235
50.223893	50.168686	-1.153854	-1.094544
60.548485	-11.473332	-0.752709	-2.260532
-1.734307	14.526268	-6.35433	-0.595841
59.993667	-0.876494000000001	1.301821	0.198055
-20.071136	6.424438	-0.785902	0.156798
-29.236824	-0.766862000000003	-0.012219	-0.308275
51.971615	13.760197	3.654588	-2.642841
8.570148	-18.882723	0.986508	-0.180673
-39.968883	-55.48538	-0.716508	0.251895
-40.535595	16.713603	0.739722	-0.375893
44.798158	-29.340344	0.724984	0.119916
60.914073	32.217704	1.533806	-2.328003
-0.984392	37.960374	4.239273	1.205208
[truncated: 8,001 more rows]
