# Supplementary material for: Self-sustained frictional cooling in active matter
Source: Nat Commun. 2025 Aug 6;16:7235. doi: 10.1038/s41467-025-62626-9 (PMC12328619; doi:10.1038/s41467-025-62626-9)
Supplement: Supplementary file 8 — Source Data [file 41467_2025_62626_MOESM8_ESM.zip › Figure_S5c.txt]

# Columns: x	y	vx	vy
38.251782	36.74559	-3.695797	-0.832437
-1.902761	-23.783048	-1.371701	-2.447781
48.775294	-58.552545	0.646306	-0.210289
16.253531	4.57856	-1.86644	-0.913935
-39.712933	41.112099	-7.626574	4.099426
-56.26954	8.511517	2.372823	-4.421093
-25.217892	43.987753	2.62557	0.88624
-52.900095	-49.024076	-2.767295	1.606232
-49.974022	44.978694	1.873426	2.076065
28.547817	-4.110828	-6.686237	4.351965
-24.210941	24.895381	0.927589	-1.157155
56.595202	20.090568	2.006439	-0.863984
2.700058	-13.423895	0.48469	-0.620799
-11.54742	12.37564	0.477707	1.023624
31.801157	-43.466947	-0.808035	0.213013
-42.302965	20.774927	-3.365862	2.814099
9.225548	-16.878334	-2.992139	-0.829973
51.732692	15.487811	-2.9092	0.034265
4.895292	-28.333571	-3.477599	-3.556146
46.397805	27.115191	-1.094768	-0.652898
-57.543259	39.570005	-1.041408	3.322819
57.885986	18.116121	-1.207116	-0.238094
51.840279	51.186446	-0.512383	-4.63249
-23.160949	-34.39724	0.8048	-0.855779
-46.848066	-1.410157	4.865244	-1.69331
10.461705	-18.349107	0.777295	3.010635
-56.457052	-11.119409	-1.400775	2.467358
-35.625803	35.885667	-0.894402	2.242308
7.049771	56.609437	1.541271	-4.040393
-17.881695	-28.873982	7.245574	0.169155
-23.370552	-31.0301	0.765091	-0.336493
62.013949	6.496125	4.089688	2.76515
-8.817437	-24.871253	-1.921235	-2.253716
59.833276	14.006858	-1.026378	1.448542
-36.777661	9.425242	1.868875	-1.680286
-53.45923	5.301388	-0.712796	-0.205106
-12.439944	-56.184024	-1.726932	-1.200021
13.403456	42.048638	4.760698	2.617632
17.22185	37.138548	-0.698181	2.918882
4.41819	-16.945324	5.667254	3.372247
-50.324453	-42.87305	-1.530523	-5.855096
35.327978	-51.305063	7.647548	-0.329152
30.305799	-61.016199	-4.231153	0.100997
-49.229272	36.434766	-0.62558	3.55276
29.187603	-20.241687	-2.421019	-4.765012
-24.444122	-26.315579	-1.71617	1.155192
57.992103	5.139952	-1.167035	2.861163
51.146685	-52.949598	0.017035	-0.228835
18.025201	47.814081	-1.368034	-1.372414
39.836133	10.012397	0.930185	-1.791563
-20.991625	46.791929	-2.766395	-3.800823
-13.740651	-31.978038	-3.70277	-2.517114
-42.380434	-15.677328	2.712237	3.068772
-22.505362	14.724122	-1.069865	4.816642
33.506391	-44.015723	-2.582963	3.507181
12.072019	22.637294	6.865108	-2.4111
17.475892	13.241479	-3.695943	0.227658
-61.817493	57.110207	-0.295949	1.611744
59.529853	-47.191529	4.81747	1.741448
-1.869247	-0.690972	-0.578353	0.202183
61.164465	-3.924879	-1.21029	1.380185
-0.609366	-11.988405	-3.772644	-3.981972
-26.765391	21.764669	-5.704221	1.177996
-30.587372	-53.678501	-1.097837	-2.545234
-28.192645	-53.90369	2.265173	-3.210587
29.127425	-44.692941	-0.0331	3.916266
26.040502	-13.402013	1.677154	-0.172405
-22.249593	23.425862	2.546819	3.956159
10.424465	44.460059	1.159937	-2.179321
-32.964418	-48.624096	-0.321745	2.08775
22.76449	-15.679303	-1.818302	2.977656
-5.479778	-18.490756	-0.723301	1.020318
28.57899	23.573513	0.865632	0.867046
-59.56022	-20.372126	-1.688489	-8.524412
6.486376	4.786102	-0.546968	0.238424
-58.491034	-9.337688	1.839831	0.319
43.394109	10.000606	-2.35605	6.070319
-37.046435	13.236533	0.458979	-3.274298
-26.341013	-30.501738	-1.749896	-0.518906
-51.540627	44.604751	4.574794	-2.36026
-57.899527	20.362263	4.142985	-4.029933
62.385897	19.588807	-0.506513	-3.740042
-4.577504	21.752188	0.72625	1.303213
-22.183334	-41.424924	0.725628	-4.608349
-28.097109	-61.434462	-0.958618	0.906769
0.694259	-16.02535	0.31486	5.333227
18.10714	4.484495	-0.575049	-1.005049
-44.807282	-23.447567	-1.398475	3.421231
-47.612887	-58.638897	-1.431139	0.400845
18.684056	-32.755969	-1.087309	1.469064
-11.568548	-20.928865	0.943086	-1.876599
-17.480008	-9.975919	-0.023139	0.11344
46.875189	-40.680349	0.339795	-0.318649
26.070633	20.365563	-0.209891	5.395944
-59.73746	9.73334	3.611543	1.76522
-47.013238	53.079115	-5.511602	4.161981
15.571099	-4.228223	-0.102782	-1.88373
-51.22149	-9.372422	1.604024	-4.353479
10.465024	17.432244	0.384328	-1.31147
-0.084822	-41.884899	1.390345	3.269681
-1.053439	14.427102	0.51124	-2.529179
-32.383827	-6.181325	-1.344213	2.534916
44.296682	-60.845595	2.272948	2.81883
-16.505881	-42.941243	-4.201757	0.892476
-49.426085	-49.389666	-0.701192	-2.915495
57.082197	15.147114	3.534657	1.794134
-18.95003	43.931978	-0.287778	-4.916411
21.095049	-18.267966	-1.180806	2.276084
41.162219	-2.800887	1.445047	-1.742617
41.041919	-12.701927	-4.992014	-1.873134
38.624981	-61.071626	3.842643	3.288547
-16.265137	26.140987	-2.272424	-0.907241
-12.060383	54.647478	0.96949	-0.54088
-61.016047	15.37465	-3.194598	-1.952631
24.460892	13.184266	2.048159	-1.180299
15.356827	50.219311	-0.792274	-0.879578
-45.965757	-16.895983	-2.638476	4.649677
-33.964645	-46.196431	-1.794672	-4.554032
23.784392	-59.87671	1.934958	1.37105
-7.007283	31.313209	3.34829	-4.81072
-55.760127	20.096143	1.553706	-3.138656
28.854977	57.997818	2.105339	0.606997
22.387367	19.778712	3.95592	1.89137
-55.243481	-19.693242	2.520976	-1.523265
-11.133538	-28.525201	0.258281	-4.551437
-41.944479	-52.019947	-3.817415	-3.286658
16.354719	-22.235441	3.135261	-0.605845
61.355998	49.921631	0.399272	1.738085
-39.669133	-43.245319	2.848754	-1.400915
-57.964369	29.578348	-2.236324	1.849358
-27.20179	24.25874	1.787922	0.861693
-18.570098	52.088565	-2.512759	1.210134
56.469317	-42.522884	4.447298	1.148275
9.910871	21.789247	-6.327931	0.309019
52.518306	-0.326937	2.500344	0.827448
-14.923678	-19.864601	2.250534	-2.168382
-10.853433	8.298807	-1.616211	1.433365
-38.242569	-52.543531	3.596747	-0.220024
34.883142	-38.8342	3.924738	2.096164
11.141114	49.739181	-0.729843	2.030774
11.863565	-42.254031	6.096767	4.166297
17.441253	-16.073423	-4.247979	4.722847
33.029899	-54.527852	-5.060707	-2.667278
10.19116	-34.286335	2.268351	-1.74107
-21.971944	27.791278	-1.412814	-1.184379
38.060706	-50.531164	1.829029	0.761926
-43.282382	47.954282	1.070271	4.878881
-57.187694	-48.563725	4.102	-0.560885
12.862644	9.25768	-0.476941	-6.415731
49.679479	-6.886883	-1.432048	-2.688218
50.960825	-18.009448	1.43384	-7.539217
-15.541736	-31.371622	-2.423635	6.306797
-55.430079	11.656472	1.124622	-0.655465
-57.944167	-21.207426	2.01665	1.904389
1.182694	-32.091782	1.161627	-2.313768
26.295169	54.121341	-0.304308	1.786535
48.624624	35.954441	1.804401	-1.147224
9.982551	34.436424	-0.710676	-2.1524
6.42604	-9.315085	0.09054	-0.149778
-39.662611	-7.740826	-6.162037	1.829837
49.473002	-3.629036	2.848882	2.974327
-16.053849	22.704214	-2.007954	-2.342763
-24.794595	12.520578	-1.128912	-4.759561
-41.999173	-37.332729	-2.066973	-0.25147
-53.053673	33.74319	1.542422	-3.249761
51.093577	-48.711284	-0.033665	1.187115
14.276664	-0.117335	-5.372224	0.381057
-24.896426	22.445017	2.060805	6.078619
-59.431104	30.5402	-0.84357	1.448742
18.914865	27.46541	-5.471536	-1.856369
10.041197	-26.514905	-3.822882	2.105458
-52.106572	-5.588703	-0.765517	1.008551
-11.687819	-12.534397	0.871207	0.523863
-17.735664	-11.892946	0.531041	0.821511
-56.693809	-3.791549	-1.078856	0.571912
35.660638	37.066387	-2.417292	-0.649329
49.93145	20.123981	-1.374939	-2.65929
-62.075027	1.53507	1.447673	1.0852
60.118709	4.960551	-0.024884	0.941134
-38.146653	27.310114	-1.582503	3.63015
-36.793528	59.83454	-3.975526	0.695899
-18.329095	-61.251822	5.806747	2.784988
21.140477	-24.903751	2.945285	1.432057
11.209522	-24.530001	0.03522	-3.179047
-41.191543	-60.990637	2.474131	-4.260308
-55.068907	61.965861	-4.476652	0.071104
58.023022	-4.613818	-1.893957	2.316967
57.478584	19.775683	2.080269	1.989964
-38.797899	-43.865396	2.41009	1.643263
34.043174	-34.120827	0.891399	3.08664
-10.155514	-19.368737	2.541915	-5.077418
-4.836287	-0.819204	-0.698387	-0.322368
-4.538925	0.918737	-2.672175	-0.96189
38.328405	-5.836142	7.39378	3.276312
-40.721174	6.013303	0.580836	3.672717
-0.98538	-26.268566	0.786032	0.13125
39.445922	-13.516864	-0.159014	-0.595441
-3.053461	45.567783	-4.155458	-5.318242
54.128613	-11.339667	1.644228	0.151484
2.51932	51.018229	-2.473387	-0.785856
4.346116	-24.581788	-5.414483	-2.71394
43.751001	-45.498101	0.99972	2.432385
-61.042762	-5.948565	-0.349522	-3.400551
28.797793	-26.556377	-0.847826	2.802844
-48.341806	-11.751944	1.181997	1.07537
9.895448	2.842898	1.769234	2.40555
9.723314	45.906492	-2.494384	1.753954
-53.179319	-38.151103	3.000088	-4.764665
0.077093	-16.8545	-1.103921	1.750182
-60.537741	26.983855	-2.116647	-0.80474
-17.415158	-50.808601	0.089618	-1.502932
-20.564993	21.310335	-0.541372	-2.502535
11.571017	-25.392809	-0.940912	4.557313
57.650388	56.485378	0.28641	-4.416402
-7.197644	28.163288	1.772217	-0.00247
18.391382	-14.639431	-1.645265	4.313844
56.393779	-14.067884	1.73152	1.332707
35.255587	54.488184	0.454946	2.413171
22.74157	57.455949	-0.138526	-2.793475
6.773989	-19.921024	0.772515	-2.153408
47.754088	4.17542	0.549551	1.32479
9.78619	-3.854835	-3.742199	3.223034
36.648104	43.128293	-1.522899	1.695829
-34.595477	-2.691098	-0.911705	2.207613
54.165695	10.978078	2.922264	-0.545946
0.955112	4.985542	3.426458	-3.578814
-55.34896	-15.174436	-2.693546	-2.370387
55.399055	50.274192	3.102626	1.80604
54.788666	-18.93054	-5.643525	5.128154
12.052484	-3.088998	1.339058	2.449069
-48.469758	-13.094055	2.257144	2.350077
41.046226	25.546451	-0.976975	-2.046691
58.456503	-19.082971	-2.833043	-1.643206
24.606492	37.739749	1.733591	-2.201575
-1.198728	52.462701	2.866148	0.385463
-22.11893	32.654948	0.949003	-0.057818
-56.170935	2.983496	-4.382991	-1.97749
5.679423	-26.582462	-1.069954	-0.191513
6.282344	25.939671	2.333954	2.302015
-19.208207	-60.555841	-0.960413	1.991551
55.329798	-11.682683	0.308892	0.015747
-58.796461	29.174504	-0.98424	1.112526
-42.872138	-46.551749	-0.808167	-1.172189
-56.090279	-18.786695	-5.916842	1.412755
-45.013406	32.663283	0.74644	2.070876
-30.075726	-54.586975	2.47059	2.793837
9.82854	50.822303	2.417277	1.586394
11.299773	-17.406874	2.386576	-2.686746
-32.987364	56.265068	2.203975	1.681954
-19.991033	3.159141	-2.007956	5.447966
41.813381	20.721136	-3.459312	-0.9972
39.123128	-34.552115	8.082297	0.113093
-20.845077	35.278919	4.040193	1.374572
2.454461	40.447091	0.305345	3.355114
6.719385	31.639406	5.979254	0.581014
28.080961	33.943678	3.729873	-1.895241
9.490773	-25.360517	-0.796508	4.035805
0.846326	-20.925119	3.455645	3.803211
58.10369	61.234232	-1.366783	4.21548
-3.693234	-43.051672	-3.1377	0.452215
46.559917	-20.608548	-0.621706	-5.492602
-6.394903	30.189794	-1.056127	-4.582024
51.492079	34.310386	1.86973	-1.53279
8.779014	-22.399266	-1.360003	-5.942111
-7.250761	1.302238	-1.629147	0.766725
40.806084	-15.277099	-2.919323	-2.790828
19.14014	-50.866404	-1.012278	2.745624
-27.471503	-8.553422	-0.15746	-1.297352
-33.359001	-28.044672	-2.563785	2.358704
19.19361	11.330484	1.820363	0.559843
29.49537	-61.680991	-2.000492	2.086632
21.241249	32.185071	-0.037672	-0.187633
22.362429	-12.897433	-0.730721	2.412879
-13.111772	-32.868642	-3.471904	-0.679087
8.146283	-44.867977	4.412074	-1.670441
-23.915638	51.002028	2.20274	-1.680361
5.824683	-57.608556	3.814343	-1.948571
-57.875488	4.628403	-2.018247	-4.213749
-47.115135	-26.408094	-2.35135	1.325968
38.974962	58.685292	0.102355	-1.52436
-9.809572	-38.492576	1.940257	-4.431358
7.897777	-34.659512	-1.974022	-2.623395
56.918756	26.596028	-1.832948	-3.516141
-42.521239	12.391079	-0.660835	-1.712339
61.327362	22.033593	5.435591	0.413486
-28.009134	-9.526341	0.705788	5.694247
41.450308	-14.548492	-0.217486	-1.455713
38.073041	-30.639704	-0.543392	1.745255
-19.892123	-28.892111	-3.712469	1.155498
16.502559	30.621851	-3.435202	5.945533
-24.179649	5.212637	3.135823	4.231176
41.336382	-61.953226	-2.457136	1.472462
19.467506	-17.177042	0.239574	3.187187
-8.179189	-9.980671	0.844469	0.67989
-36.819368	-17.32707	-0.516848	-0.362243
34.433527	24.490526	0.091373	-3.544924
23.77869	48.410131	1.723273	-2.421807
10.206111	-13.202285	0.546953	2.018897
14.431373	-26.214465	1.6186	2.124071
-25.765921	54.075974	1.881818	0.613828
49.554856	-37.844995	1.71314	-1.529534
-16.771428	39.253364	-1.053835	-0.931628
52.057232	-2.699509	-2.786795	-3.024334
-8.892448	12.873191	-0.223673	1.184794
2.410191	15.626539	-3.879827	3.234068
59.012597	17.591125	2.508734	2.382824
-60.14585	-57.471745	1.558567	2.766749
52.985309	18.578267	-3.405057	-0.501677
-20.478042	-19.238717	4.065886	-0.395669
-56.882334	19.534328	-2.938351	-1.591958
-49.940674	-4.038355	2.084194	5.438663
-28.464645	20.49919	2.865289	4.120105
60.127249	-0.799097	-3.273406	3.159359
42.127503	-28.691529	2.671514	-1.235832
-41.954158	49.787156	3.994774	1.379061
-26.43999	36.853031	-0.929981	1.223677
-17.092766	-54.062265	-1.116006	0.081013
-15.712983	-6.641009	0.312059	5.122094
50.975994	8.795595	-2.312062	2.595914
-43.420968	-61.302185	4.840133	-2.414839
49.626361	48.421432	-1.854199	0.671923
-39.48769	-31.22919	-1.468772	-1.746785
-8.248859	-15.070274	-4.021775	2.324603
-59.025954	-46.571001	3.229139	-4.106801
-61.398008	-31.494972	-0.787364	-1.956073
59.891542	-15.688945	3.438462	-2.552342
-6.51635	34.507021	-0.218044	-1.112169
35.677302	46.36581	-2.394516	-0.411859
-12.765234	31.538812	-3.26795	1.911604
25.76584	11.248289	-3.334562	-0.190131
-33.389719	4.407482	2.519895	2.389121
49.778169	54.602303	-4.026639	0.798628
-7.867262	54.305049	2.929629	1.146616
2.468362	24.889403	2.969531	2.226226
-27.00012	-12.476993	0.152912	-2.93466
5.167875	-47.508988	3.763523	0.481981
-0.564421	3.356936	-0.975251	-0.82216
2.692854	-11.63046	-1.079309	-2.095448
-27.320083	-23.298572	-2.659175	-2.817877
-57.286594	-50.413699	0.053176	-1.444012
1.214298	42.336038	0.457541	2.67597
-46.209759	3.695919	3.736142	3.231916
26.000481	26.585411	-6.919692	0.033241
27.650616	37.951175	2.706214	2.162516
-18.71112	11.911049	-1.892972	-1.494421
56.377539	31.628096	1.508537	-0.037057
-53.850425	-49.345194	-4.386761	3.05249
-28.536838	46.324446	4.393079	-6.467132
61.9488	46.675432	-3.277009	0.878401
-15.897287	47.89715	-5.739111	7.256603
-14.474633	21.284286	1.963212	6.562708
-27.552763	33.324736	4.957486	3.919641
34.981149	-6.57565	-1.781795	1.594409
34.310575	50.713266	-3.941731	0.955297
14.446315	-49.493905	3.672046	-1.468365
-57.137575	-43.86096	1.637613	-0.978038
61.64506	28.57836	0.304396	2.02529
38.06972	8.231039	0.99323	-4.68769
-43.353007	-11.501678	-2.065671	-1.741409
-45.897224	-0.916622	3.601883	3.67068
53.646718	25.649603	1.494936	-0.027124
-42.008457	-20.14727	-4.092197	-0.121673
55.964085	24.17227	0.778746	3.344697
-52.209463	55.010382	-4.368972	-3.629417
-55.236844	10.483059	-6.520111	-3.12868
30.422021	-20.42179	-2.359737	5.677861
13.549853	44.55877	2.90895	-1.759783
51.215266	29.823816	2.29952	-0.14223
-51.899078	-2.737279	-1.747971	-1.266055
-44.124724	-19.661068	6.019991	-0.295891
43.054604	-52.718328	-2.482422	-3.660533
-1.042841	-61.604687	2.390291	-1.019051
60.421103	24.702922	-3.111983	-1.734196
4.229073	37.561012	4.169139	-1.30317
-40.535884	-24.832479	6.171006	-0.50534
-3.777515	-59.273898	3.376381	2.359982
-22.74314	36.993534	1.016656	-2.411209
-6.286051	52.412517	1.337701	-0.57039
-41.280542	-14.670655	0.396532	1.639316
-1.076125	-42.452121	1.100727	0.536576
13.184134	37.246715	0.398031	-3.264019
22.770185	18.498054	1.198963	-4.137816
-20.668172	36.225464	1.715683	1.917035
-24.422447	16.164518	-1.688093	-1.436177
-48.011384	-24.237846	3.236476	-2.025651
36.812518	-12.372555	-4.864372	-2.254901
-40.74767	-5.70424	2.264771	2.56959
38.135253	48.141113	-2.297472	-1.83075
40.200218	27.241077	-4.841815	-2.871044
28.886823	26.303565	-1.01202	2.023997
-11.96555	-42.056863	-3.224024	0.016175
19.481164	31.291806	6.334366	4.024002
38.656467	49.216303	-0.559767	-0.88711
-49.926132	-56.030451	0.325432	-1.038394
-40.930712	-37.180118	-5.765569	-5.378235
-35.19016	-32.269855	-2.875698	1.426154
-36.924045	-5.854227	-1.167686	1.37145
-46.172281	30.983713	1.605624	-4.411092
-21.300996	-11.844166	-6.25369	0.757022
-13.685989	11.342989	3.324822	3.399122
-59.305167	2.204704	-2.527322	2.811125
47.21902	22.214267	3.541148	-0.536325
24.845284	-6.982287	-1.480441	-2.616716
-31.944043	-49.163646	-4.071536	-0.568639
25.588246	-9.872095	-4.620124	-2.867246
-39.339641	2.251748	2.001669	0.601341
-50.758344	-59.109857	1.718754	-1.20821
-25.721783	-31.196319	-1.989908	3.320348
-40.31989	-17.795631	2.827718	0.896237
-4.2575	33.749552	0.490533	1.808936
8.461288	12.441625	-1.091133	2.109814
8.787526	55.118572	-2.768595	3.074069
6.572778	-3.179391	-8.595877	3.006975
-9.038261	-20.072777	-1.377171	1.866058
-60.595528	-18.617646	0.965924	1.37951
28.807188	-21.725264	1.142604	-1.526266
-22.728642	45.50854	2.413088	0.570598
-53.630073	-42.624312	3.916194	4.042484
-4.973248	37.64152	-12.616054	-0.881484
8.672711	-3.630894	0.81068	1.958455
24.515779	-39.304838	4.463899	-1.109398
58.806813	37.819986	-1.141602	0.572051
58.339198	-47.409636	-1.535688	5.77364
45.291915	53.145539	0.264322	-0.576276
-21.973386	44.579633	-4.087963	-3.635591
33.146666	-51.203092	0.690964	-1.914335
29.976151	2.717375	0.335675	0.640297
57.666105	13.255356	-0.210543	-3.511645
59.799602	-55.995684	0.97377	3.493936
4.91899	-46.109588	2.860137	2.275444
54.655935	45.062895	3.705234	2.00809
-29.488025	-23.038487	4.130571	0.248751
42.952422	-27.323501	-5.459688	-5.852835
-26.114486	-54.741061	-4.42332	2.772639
-47.510171	55.183694	1.881408	0.620872
-22.425152	30.012731	2.726422	-2.309613
52.199052	30.232915	-2.076177	-1.18734
-43.564766	26.297779	-0.696279	1.347953
-54.686208	-1.81398	-3.048843	4.433343
21.325319	16.487322	-1.317076	-0.754194
52.784397	-50.786598	-5.137677	-1.143853
-40.890373	34.766173	-1.587274	-2.014628
-54.602478	-12.50294	1.779087	1.358013
2.792369	-57.169236	-1.445695	3.034396
-16.755775	-62.262249	-3.371788	2.759623
29.777161	-36.486891	2.118396	1.096585
5.508884	-50.793767	1.175301	1.26694
-45.386069	-25.815962	1.345445	0.002461
56.554802	-50.861765	-2.95269	2.776454
-24.462604	-12.316765	0.83264	-1.167894
41.918752	56.907022	5.729685	1.784203
-60.778673	-4.95507	0.529401	4.584178
-4.592213	56.301866	-2.246168	2.317428
53.319408	-18.726621	2.162773	2.369738
-2.966601	-12.298474	-0.018544	-0.276474
9.891653	25.567832	0.624139	3.640718
-17.838426	12.469018	-3.014048	-2.503223
5.139624	-17.659437	-1.830355	0.913684
39.554636	20.978415	-1.164341	5.005528
61.951166	25.412644	1.06429	-0.469219
-38.630706	50.867275	0.329878	-0.972713
-40.45471	-54.635981	4.0701	-4.597158
9.205478	13.741536	3.153572	-2.498127
-36.057472	43.672341	-5.083131	-4.632102
-33.800584	39.098422	2.172576	2.126518
45.900811	-59.766947	-0.776574	0.51121
8.351746	-57.836139	-0.798347	-1.732427
-46.340243	17.376653	-1.560098	0.467611
-59.217235	31.914846	2.440632	5.723133
-36.163486	62.118685	-3.456765	5.862428
-46.550757	49.570599	-1.756442	2.642863
-0.939094	39.504374	0.9183	-2.312618
-44.039224	2.647518	2.502401	-0.084196
-30.434673	28.480118	0.185735	0.033904
-48.844453	-14.94729	-2.858991	-2.605264
-15.27562	-35.581348	0.970083	-1.638687
-10.999398	-42.598974	-1.339224	-0.803489
60.771657	29.135852	0.687321	-0.560628
62.279754	-21.859042	-3.142618	-4.9796
3.728423	-26.937823	-1.233004	-0.435815
54.047479	49.552161	-3.730656	1.978311
-34.306933	25.663651	-3.41254	-1.503197
11.158666	32.462455	0.297659	1.531916
-57.713279	-39.46497	-3.703733	0.326224
40.669233	42.040748	-3.20081	6.263909
-27.650724	-29.625062	0.705167	-2.114721
46.43578	-55.647342	-0.637496	-3.603168
-25.205942	13.482172	-3.471908	2.601614
-33.763073	-41.074447	2.940355	0.350195
50.915689	-1.450455	1.839627	-0.488701
9.030975	1.994722	-1.130205	0.142944
61.445187	-37.418647	0.978421	1.166455
59.661867	-21.152704	3.744081	0.5014
-11.59691	-2.116222	0.533998	-2.000451
-41.929175	6.826293	-0.17155	5.80856
-33.577778	-2.222185	-0.945998	1.269305
-24.748155	48.988198	0.968077	-2.171062
-18.299056	-20.028242	0.003678	-2.643416
60.686442	9.105058	-5.872832	-1.024234
27.190916	11.357828	-5.209302	-0.31897
-30.97249	-47.534682	-3.132634	3.328555
10.679552	13.492152	1.265902	0.85485
22.825271	46.400889	6.467986	0.840603
-47.806816	-17.181216	-0.121859	-3.113175
-7.608753	26.846803	-1.066176	-4.073304
19.960066	-24.377017	0.48949	1.223361
42.091269	24.934602	-1.640412	-0.849871
-43.132397	-26.907784	0.489129	0.283929
3.798294	14.924784	-0.252324	-2.193706
7.393493	-45.880331	0.389185	-0.654588
3.526874	-35.596256	3.745338	0.497978
26.496893	49.828068	-2.601762	4.159924
-42.345262	-55.448486	3.218985	-3.101863
17.954746	-20.615934	3.962994	6.64624
-48.728914	-28.343397	0.62672	3.80056
-31.893212	21.271879	4.384422	-0.84582
-36.501991	-44.432372	-3.705551	3.656772
-57.205559	-55.407512	1.581768	4.054339
-21.619786	-3.021774	2.147521	-1.069161
53.711282	-30.295521	3.904996	3.695018
3.543187	50.464027	1.513685	-0.852638
-48.587225	-31.36926	-0.146563	0.143523
-4.553733	-36.595259	-0.919914	3.242543
33.1629	29.45555	6.370272	0.367112
3.263952	24.324528	2.869023	2.406546
58.158288	38.723826	1.690808	2.519383
-20.265739	-54.477624	-3.702983	-0.901166
4.55802	46.749054	3.093934	3.465928
8.419674	5.064937	-2.638988	3.078693
-40.86517	37.726542	-4.199996	1.956008
54.558802	-58.097494	-0.583339	2.235421
-52.76927	9.434206	-4.224352	-0.05528
-58.624119	5.424549	0.836483	-4.79124
6.392024	28.425589	0.234007	-2.261597
-50.36368	32.230183	0.430999	0.460717
-54.625031	13.972957	-2.958182	0.193167
-25.14885	34.736404	0.005145	-0.242689
-39.601628	20.617952	-0.100323	-0.022234
53.21564	-52.688229	-2.252808	-2.979861
1.844584	-36.747551	-1.142712	0.66417
18.583951	-2.260577	0.471433	7.506962
-62.018922	-6.136118	-1.551844	2.57245
-39.532254	51.737303	-1.256346	-3.410136
-11.573944	-1.144907	2.844935	4.01411
30.01962	-58.068766	-6.18884	4.898079
18.264461	58.225947	-1.003822	3.807225
52.372681	-6.305424	-0.684949	0.212212
-59.609154	23.425502	3.614914	-0.052593
-36.07588	-52.767748	-4.065219	0.393503
-22.922454	-55.639925	-3.320284	-6.002729
-1.978162	28.51881	-4.277286	-0.090154
53.124486	60.255245	-3.085241	-0.052496
17.6714	-45.834021	-0.21755	0.101777
-57.160529	-40.78918	0.80747	0.195638
59.403293	-25.225392	-0.65143	-0.202224
-30.696898	10.495641	0.05214	-0.019507
-43.027959	52.157579	2.093915	1.613962
-30.560684	58.053802	-2.331465	3.097964
-54.979043	-4.537893	0.766662	0.921883
4.304543	6.895285	2.63696	-0.789673
-59.381003	16.382166	1.039315	-3.865027
29.050898	-42.222807	2.036054	2.296979
14.81138	-60.109245	4.353092	-3.175375
-39.90282	-20.449253	3.142012	0.180685
-47.771648	27.983746	1.521553	0.061921
-59.625646	-36.351467	-0.7202	-2.726314
22.743141	-37.41731	1.692008	5.945466
53.948626	23.050204	1.210695	-0.835949
-49.207491	17.224655	-1.233015	-1.866671
36.436415	-0.929192	-1.241278	-0.678614
49.659622	-26.821998	-1.737826	-6.714161
-43.928471	-22.690844	-2.691566	-5.26624
23.618714	21.624399	6.692403	-1.483109
-18.886743	6.676453	-1.321005	-0.298608
7.327568	-42.719825	0.256413	-5.747397
-58.402235	-31.253991	-5.17722	-0.242492
-52.634613	-61.136621	-0.861801	1.25532
-58.310805	-27.577044	-0.481785	-2.724809
-31.833734	-55.517184	-1.77816	-0.118369
41.778847	1.08249	-4.045736	2.503447
-52.14068	-14.484542	6.308528	4.070144
-10.40373	-4.36922	-2.482065	-3.267433
15.206251	36.061474	-2.685711	-2.584067
22.442218	31.842416	-0.125982	2.130135
30.697675	-14.294585	0.948205	5.481104
31.413282	60.312734	-2.207292	-4.104644
29.796215	8.832481	-0.390424	-0.367977
-29.189566	11.641554	-1.234104	-0.334347
23.486231	9.06897	0.571262	-1.790161
19.85014	-16.230752	2.779174	2.448858
-21.756245	-2.058001	-5.132118	0.90649
10.839308	52.723551	-0.237521	-1.251325
21.757873	-20.460692	1.979836	1.35115
-12.596232	15.543597	-1.916195	0.678159
18.953186	20.277553	0.598659	-1.359499
9.74677	56.970153	5.757317	1.322803
-2.371382	26.685782	-2.094549	2.184088
-27.353812	54.64005	-0.66655	1.262506
-38.402928	-40.122891	5.365789	0.340764
3.627166	-30.077634	-3.59402	-0.540153
-3.929169	-48.548266	0.587922	2.085101
-56.532816	58.365965	-1.938192	-0.163276
44.44784	-9.327196	1.751155	-0.755341
46.807436	9.473654	-1.151928	-0.180853
-52.702537	27.279024	4.593337	2.176068
28.715735	-61.040143	0.427423	3.667165
26.003529	23.449934	-0.401377	1.616079
62.043556	-56.552552	0.628508	2.436451
3.943399	61.741281	-0.980439	-5.175281
-22.828954	-17.657238	0.343666	-0.616242
-25.475432	2.911195	-3.687744	-6.047018
-57.402416	60.129461	0.408488	0.881044
9.152807	55.965931	2.532587	-6.927901
25.69395	30.63501	2.38336	0.226812
-20.958835	-51.96635	4.611862	1.924444
43.270486	31.945648	-0.156012	-5.735598
-27.123139	43.445808	1.223265	3.154523
44.057024	-7.739144	3.981799	2.616989
41.330476	45.281676	2.488438	1.129134
5.980362	26.857948	1.082746	5.423498
17.819078	-3.585594	-0.04745	-2.95167
57.085365	27.560576	-1.231327	0.869993
-52.475005	61.780443	-3.217762	0.37063
1.27126	-42.376159	3.062941	0.28334
-6.148345	-28.913649	-0.664509	-1.275246
60.77395	35.868426	3.336758	2.604808
-46.976399	54.216729	-4.322633	1.114446
32.243011	-35.083053	-0.171253	1.519448
33.160304	-61.663919	-3.336964	-0.057437
-7.865565	-19.742117	0.329012	-1.295937
-46.257916	-52.973006	4.934165	3.39081
27.77715	16.06683	1.803812	-1.474504
27.588281	-39.090247	1.660822	-6.614526
22.849788	13.615931	3.93963	-2.559531
-2.075205	18.275028	4.506089	0.234805
-62.263096	53.183552	-5.595831	4.267623
-44.831718	12.746043	-0.988427	1.322968
24.288313	29.114349	-1.509922	4.086321
-20.83987	-10.799306	0.396957	-1.721787
34.936975	-18.360217	-0.137956	4.736426
-23.659721	36.587637	-3.172951	2.206659
21.476138	18.975416	2.35876	0.539435
7.122482	-55.286377	-0.459836	-0.708481
-9.013142	-32.150561	-0.622911	-0.333611
1.691938	-3.562907	-2.858977	-0.009842
42.806979	34.716133	0.131775	7.051876
5.060767	28.899762	2.934106	-1.5916
52.108868	-22.224846	-5.60218	-1.900705
38.932927	-10.246611	-3.273161	0.83814
12.668535	-22.518603	2.946691	-3.899661
-60.642889	-25.053296	4.702857	0.279734
59.910183	8.291427	-5.857513	0.061158
-55.035656	-34.618571	-0.43679	1.350657
-13.037921	52.775109	-0.434297	-1.542112
5.226472	52.081533	0.530149	0.612018
-54.085587	-13.638896	-0.330688	4.015143
26.318766	-1.138452	4.242855	-0.852245
-41.813044	31.585939	-1.995759	-1.538209
-61.42353	-52.858638	5.245742	-2.890825
53.892091	38.869274	-6.498485	-2.494433
-52.132684	-38.983299	4.785113	-4.742864
-40.234039	46.745453	1.23963	3.484936
35.52346	41.786663	-3.30277	-2.641794
-44.109863	-26.366586	-4.635769	-1.672246
46.589899	7.022346	-2.201069	4.121668
57.930366	55.414777	-5.289851	-0.033911
14.212688	52.770552	-4.512296	0.835953
-60.350642	-28.613841	-1.268383	-0.355039
61.45578	24.489144	1.735694	-0.201182
47.982056	31.43629	-3.121655	1.892964
-38.035686	-48.656066	-3.140774	-0.78331
27.95742	-50.629587	0.405543	-0.056974
57.586003	-25.959405	1.525972	1.940292
-27.512834	-7.284251	-2.865645	0.312165
-44.952769	46.509996	-1.324526	1.702747
46.083152	28.877853	1.591524	2.62204
-59.472081	-26.773365	6.458673	4.536023
-9.702132	30.661499	-0.874185	-5.124396
42.339805	23.057211	-4.184463	-0.005727
60.329988	-41.133777	0.110562	-2.828023
60.752595	-25.834373	-0.920841	-6.415849
-56.167634	-16.082593	0.255119	-2.051767
-43.296379	27.266834	-0.823838	4.78193
-8.416007	56.154199	3.290548	-1.660302
16.691772	8.764841	2.086474	2.957996
-50.604805	-7.105052	0.273783	3.398095
-9.642515	59.687297	-2.98808	3.849333
56.77305	8.129502	1.361636	-1.208682
-14.116547	-47.317323	3.478886	0.592919
-51.652469	26.390627	0.790558	5.45616
4.21623	-36.436758	2.660072	-3.916005
42.805844	19.79433	-1.69864	1.267154
54.671592	6.178102	2.312434	-2.801214
32.956617	-47.625441	1.92052	4.205937
-48.60585	-32.952197	-3.04944	1.101414
2.578254	21.308108	-0.042209	1.187361
8.807371	40.278615	1.407884	1.684569
29.187353	3.861149	-0.482403	-5.904907
27.690689	49.28864	1.640451	-0.300778
-5.96908	-33.501092	3.617472	0.806722
-38.654223	-7.822769	3.551425	-1.480708
13.082256	-38.204572	0.71853	2.614306
-0.654854	-39.106285	0.451355	0.441454
-36.30153	39.758195	-2.071871	0.755064
60.25121	49.742677	1.121168	-0.735659
-61.100536	-61.063092	0.64719	-2.923306
28.543481	-62.414498	-1.586041	1.621783
-30.998051	4.847224	-0.401483	1.543804
-42.065914	44.269945	1.284496	2.398445
53.104369	12.675922	1.392679	1.330334
37.660996	57.987592	-0.682787	0.286044
-34.191964	12.772509	3.947649	-2.75383
-3.051731	13.944946	-3.198154	1.90079
-32.836045	16.711359	4.478038	5.222071
-0.878017	13.532659	-1.101439	-2.142067
-24.100748	43.247381	-3.770372	3.503043
-50.00299	3.677142	1.485008	-1.844364
-15.236557	-2.285306	0.877279	-1.026501
-31.270287	9.459842	1.003872	4.972913
16.790493	43.125055	-0.66473	0.01706
27.905168	-20.71463	-1.478523	-1.736432
-37.671058	-18.262111	-1.778947	2.143295
-53.697722	-4.22077	3.036649	0.075368
53.051826	46.99516	3.444238	-3.466548
44.965921	-14.330716	-2.257011	-0.360058
36.247995	52.743866	1.034836	-1.879533
-61.71914	44.186319	2.274418	3.149258
-39.542043	-8.62837	-0.161411	-2.778981
-57.572846	59.117429	-1.503486	-2.195623
-35.286755	-20.251346	0.341074	-4.495164
-9.554287	-40.664444	0.423788	1.064706
-54.190393	31.978272	-2.048831	2.075512
26.608615	-18.927951	-2.066563	1.191308
-0.527856	37.369765	-3.223476	-8.475317
17.547323	5.298312	-0.487765	0.311928
10.346585	-20.325674	1.65131	-3.681713
33.314651	15.471486	3.673809	-4.148648
2.459424	-33.49899	1.401816	-0.53657
-58.959059	-49.50412	-5.749394	-0.407593
-47.180705	3.725775	3.017336	1.183085
-10.175901	1.728416	3.564522	-2.038266
-12.971669	-20.988014	3.362471	0.363229
-59.54093	18.63782	1.991361	-6.728352
22.993132	-58.012797	-2.959084	2.507353
17.398575	-12.760988	2.879134	4.063657
-52.713022	-17.879584	3.545369	-2.134395
-36.215428	23.36577	-0.070541	-0.939973
54.600309	19.489574	0.930331	-6.38663
-31.959072	59.462647	-2.912283	-7.622106
16.987102	-18.355772	-1.137834	-1.520684
54.843904	-45.808065	0.25103	0.191799
-7.212613	14.701774	-0.814934	-4.338999
-0.284862	-21.066133	0.230679	-1.531705
-52.150912	52.719406	-3.463238	-1.798114
-53.03269	41.272813	3.811157	1.805116
-25.019269	-53.049804	0.234558	2.298386
-53.928536	29.943451	-0.924692	0.238004
-21.958871	-38.281761	-0.578451	-2.286497
-11.683504	49.660162	0.377782	3.80899
-45.104202	-26.731077	-7.238183	-0.151286
35.045629	-59.346887	-3.163712	-2.226485
47.624194	-0.030666	6.022466	2.53508
23.977636	-44.38014	-2.201885	3.027072
-26.674466	-49.145276	-1.216016	3.738342
-7.997915	28.934719	-5.3904	-0.744223
-1.145903	32.039203	-1.164492	4.077099
42.078994	11.221177	-1.428759	0.998152
42.991596	-23.875534	-1.354829	-1.230294
-44.416144	24.183194	1.527442	7.235188
44.102957	-56.632657	2.587994	7.288321
61.79159	-8.147345	0.293601	-1.693739
-35.722901	56.828996	-0.578519	0.628117
-2.486305	-16.312857	-6.000138	-1.756741
-3.524979	-7.802461	0.881047	0.889821
-49.352467	-15.829042	2.84814	-0.022521
61.294267	61.501359	2.154577	1.331466
-45.321252	44.932146	-3.826816	-0.414969
-0.581048	33.784776	-0.299378	2.932814
-21.710835	-22.135202	-0.088942	0.746558
42.473735	-49.27226	-1.297199	4.75815
-3.694851	-18.706384	2.532991	-0.119261
-31.570051	30.342977	0.370805	1.517444
-9.423702	-31.026874	0.066604	1.55565
-0.572131	46.973997	0.683239	1.487631
-46.216458	-40.742237	6.442787	0.205927
-38.920434	29.135541	-0.410636	-2.114088
2.892069	-34.825555	1.959062	-0.379702
-8.563787	-1.210226	4.235782	-0.779522
-38.396298	-12.212157	-1.744033	-1.379811
14.257927	35.408245	4.759548	5.070099
40.624503	-41.883937	-4.166381	2.751294
-11.997595	38.618223	1.5437	2.958762
-58.627194	6.490324	0.387509	2.748942
-55.019655	-26.005455	-7.088945	-1.036561
4.776829	61.141189	-5.821236	6.408051
0.148314	-38.447262	3.165942	3.406124
-62.491683	-9.035932	1.482086	-5.027241
-20.313124	14.457439	0.226987	0.599837
41.433772	-34.883973	2.757054	-0.724623
10.362867	7.809999	3.010568	-1.826691
-61.638463	-60.338001	3.829479	-3.841867
-18.933162	23.268828	-3.564718	-2.099825
-31.321743	43.868566	-1.210005	-2.047211
45.668661	44.473487	0.885272	-3.870074
0.32954	53.522183	-2.116093	0.726811
-31.669421	6.732916	-1.501675	2.832288
-9.301761	35.850335	0.943495	2.169491
-24.145015	32.869779	1.610618	-0.142251
29.882276	-9.002973	-4.294795	2.761675
-56.916014	-23.985337	2.43682	-4.89895
-60.197561	31.031512	-2.658696	-0.852136
43.967368	40.205294	-1.860027	6.098749
-0.058704	-22.651631	1.83771	-2.439702
-5.634817	56.41813	-3.916859	-1.673232
37.826227	-31.777646	-3.48371	1.229371
11.184645	16.690972	-4.922432	-3.666774
-18.057371	17.764413	2.68932	-1.131318
25.104427	-25.852208	2.483053	3.158806
43.312253	56.839678	4.446246	-7.242327
25.892365	6.174789	-0.03141	-5.947717
-53.675582	-44.408464	-2.119801	1.951724
21.351308	-54.240989	-1.918605	-4.840654
-45.209119	-19.775798	8.038618	-1.863802
61.525649	-26.440923	3.427201	0.050214
18.481729	29.099554	-7.920482	1.193585
-25.005893	11.258247	-3.379786	-0.014746
46.213393	-38.900619	0.285117	-0.347937
49.862075	2.319753	4.13152	2.882767
41.875968	-0.464003	2.439275	-0.310485
32.523087	-50.295078	2.926967	4.22737
1.022393	-10.376818	2.397592	-0.52572
-3.548476	40.003625	-3.682301	-4.167797
46.692335	15.331946	0.778948	0.451489
61.320384	-28.933846	7.863998	-0.54392
18.727644	52.353837	-3.545821	-2.38708
46.89354	-19.091885	-2.658921	1.881013
15.994079	-54.03715	-0.060943	0.906245
-58.218089	38.65497	-2.120708	-3.769734
55.350264	-35.722668	0.234256	-3.989699
-35.751478	59.37632	3.727849	-3.701491
-45.020553	19.310915	-0.76307	2.497409
3.948618	-12.193943	0.291678	0.757169
49.246571	-44.662853	1.29636	-0.092741
-1.444771	-56.765213	2.284366	2.334917
20.514074	53.402105	1.471124	0.07221
8.568706	-48.819238	0.97211	-3.483493
27.896409	-30.405353	2.973415	1.3398
6.984688	38.804439	-1.318627	3.896822
59.646359	9.288591	-1.500207	0.049797
10.903634	10.044225	1.641113	1.804035
-31.4448	20.160401	-3.551942	4.98092
-11.917883	40.645808	-5.456677	3.768959
26.251864	-54.208797	-0.543409	3.204665
-24.652796	60.932121	-2.187989	-0.21862
52.138188	-41.364347	0.927541	-1.094481
36.858832	37.576102	2.786943	3.589315
-43.715902	58.458568	1.55739	-2.269018
-51.26982	20.33049	-0.485997	0.633722
5.122514	44.403908	-4.236455	-0.992982
-50.52654	49.70186	0.463768	0.724066
59.932473	58.902042	-3.111771	-1.832448
-42.866802	-52.356881	-1.667538	4.863054
5.532178	-53.966342	2.769623	1.561993
-38.021592	-23.767568	-2.193279	-0.120119
-50.119801	2.642069	2.459642	-0.484515
35.045691	33.769005	1.922237	-2.712895
35.220711	17.903475	0.824485	3.556285
41.002398	-40.967357	3.125341	-4.733603
45.491691	5.474529	-0.834739	1.571231
-8.694751	19.191742	-2.776924	-1.534746
47.094476	-48.5791	0.696696	0.264188
-40.391737	2.467076	5.200549	0.444467
54.648593	15.632577	1.893134	2.989152
14.91932	28.754275	-0.318493	-1.54695
-11.24896	35.372481	0.779551	-1.147577
-35.394682	-25.186699	-4.568332	1.762211
-19.293214	-26.857304	-6.030156	1.212755
41.271306	-22.91692	0.1135	1.460668
-17.557635	5.299616	-1.544641	2.208342
-58.53627	-36.060671	1.986999	-2.028767
-44.843962	16.914443	1.018088	-2.585811
12.064638	-48.108199	1.805302	1.41492
20.336477	41.836973	3.368742	3.668222
17.164099	24.857078	-9.068023	-2.179724
-40.449246	-27.244004	-0.733475	-2.751083
-1.513616	15.636741	0.735908	-2.360188
-3.940656	-12.060916	0.239476	-0.856156
30.879194	-15.240707	0.612061	3.662848
7.267448	-60.258335	0.396126	1.345823
-55.937885	31.843081	-0.260335	1.157555
57.868161	-17.741768	1.965401	-4.162887
-29.375016	-9.401893	-4.191185	-1.711632
35.472893	-21.824157	2.481262	5.82748
33.767873	34.196467	-0.151932	-2.661744
-45.8083	36.779164	-4.683814	-1.960704
-24.382019	-23.271129	-2.322891	5.331119
19.471268	51.558735	3.130452	-3.993574
-26.404636	-37.721224	-2.377971	-0.972944
15.189189	-5.754833	-5.925689	2.76814
43.619423	-42.299159	0.506964	1.634912
-60.551381	-46.135705	-1.527024	-1.958696
-18.192812	60.164346	-2.584456	0.199501
-36.180266	37.122076	-8.034026	3.314687
-18.049561	-30.650699	-3.487289	-2.552163
-20.643573	55.808589	-2.865035	-3.297264
-10.862183	61.204253	-3.171999	-0.149179
-37.163103	-46.605724	-2.87735	2.769437
-56.736686	23.89436	-3.377696	0.778327
61.660096	-14.567279	-1.923706	-2.073076
-30.22727	-39.265631	-1.680006	1.947764
39.49133	-40.194527	-0.454977	5.707034
39.066514	-50.859307	0.15305	2.549241
10.923105	45.266208	3.522903	3.174293
-57.92396	-46.512107	7.741665	1.562896
50.691983	-39.102095	0.289239	-4.841238
32.125052	-7.559965	-3.169663	-0.38555
-5.041189	-61.141359	0.207528	-5.200472
-20.497305	0.652963	-0.344308	3.983168
43.785162	-10.039497	2.765625	-4.056602
56.367209	-17.153953	-0.218634	-2.191572
39.519632	-41.601168	0.161722	0.013496
-43.566539	-15.201552	-1.32107	0.469042
48.489076	23.795992	0.041395	-1.645711
12.854871	29.702545	-0.197857	0.055357
-8.478963	25.254466	1.664274	1.519173
20.709867	-15.439079	-0.134277	4.065384
21.605678	47.916353	-0.168276	1.596044
-48.129458	41.618667	3.710934	2.971709
31.837339	-46.664059	2.476046	1.718057
20.72915	51.275663	-2.103583	-3.03285
-28.339109	31.181952	1.270094	5.338499
-39.598677	34.558238	-2.110055	-2.970073
55.843281	-22.920294	-4.983527	-1.240537
-32.861303	-37.643994	-1.107839	-0.890814
19.32671	44.962251	2.294322	1.909449
-11.351132	-59.132073	3.783544	-0.912143
8.422013	-0.390231	-4.518811	-0.297908
12.284285	10.404149	-3.093181	1.578425
-49.818455	-10.516403	-0.053507	-0.003405
37.480724	40.07903	2.383773	3.251503
-26.190994	43.937603	3.632717	2.254666
3.264814	-24.284869	-1.885315	1.107288
-15.348676	36.344141	3.931331	0.459691
44.029771	-22.380737	-2.352302	0.881865
-2.058984	-22.626963	0.928836	-0.273255
4.383835	12.01452	-2.922071	-5.450717
5.493792	-5.478479	0.705217	0.320116
-51.938426	23.529832	-1.578706	-1.519119
47.213504	18.231132	-2.080471	2.681666
-5.970369	-4.325371	-2.927274	0.643451
-38.810737	-32.13183	3.19072	-1.698896
-56.449279	-33.737114	-2.316221	1.941962
-10.259336	-32.668745	0.568274	-0.221259
-3.196651	25.272175	0.814148	0.281844
-16.610674	-13.20537	-2.560981	1.052531
59.582497	-38.562281	-2.057864	1.753952
59.202193	-39.378374	-1.020326	4.449308
52.369995	19.538826	-2.779105	3.316731
49.366243	45.666139	4.568209	-0.157598
-34.966058	-48.809088	2.354945	0.413781
6.482234	-52.288257	8.204237	-0.158157
-53.126242	53.798797	-5.550782	1.729707
21.474781	-35.617561	-4.207322	2.766208
21.943458	2.877752	-3.818509	4.422823
51.632668	16.636431	-6.266382	0.565374
34.427246	26.303677	-1.882061	-4.429291
-44.600166	-35.167634	0.181799	-0.14438
-27.760516	-55.896573	-4.55965	-1.864487
-56.784515	-57.720863	0.761453	-3.290437
-50.419299	-17.734378	3.56161	1.095581
24.750404	39.919745	1.66808	-1.573373
-4.605124	17.491524	3.468722	1.753865
-46.754526	-14.55697	-0.884099	-3.916912
52.571151	-31.091875	-0.157904	-2.817529
3.571955	17.007354	1.046342	-2.184401
59.083059	-57.342427	0.274135	1.942679
37.825909	-53.729649	-1.659602	1.423509
45.016116	-62.008276	-0.052895	0.976826
-44.678339	20.959139	-1.206293	3.255839
-39.868662	61.350734	5.112302	1.841546
-53.248868	10.570346	0.99529	-0.842597
-33.613029	18.564868	-1.176198	2.684581
-58.83779	0.839973	-3.259003	-1.387807
15.145827	-24.365199	-1.081887	3.077308
6.055979	57.153281	2.774265	-3.570223
-28.981789	16.844893	-0.488857	2.827705
-42.807998	-2.808931	6.055242	-2.817499
54.784976	-50.193374	-1.382908	-4.321483
-51.09299	-45.107831	8.530068	0.237582
-14.284389	-52.277924	-0.155433	0.019996
-19.354741	4.594123	-2.398001	0.752521
-48.449537	-53.67032	1.905976	-0.836109
-2.378334	-4.870584	-0.157419	1.138113
-41.546007	-8.453131	-6.06409	0.360681
-11.311591	51.302341	4.376117	-0.732056
41.311514	-13.57866	1.012206	2.637067
46.82308	-31.915783	-0.183756	2.810541
-39.918018	50.723995	3.781476	-0.965342
56.036957	1.720807	-1.360428	-2.304387
13.250709	-42.227984	4.483411	-5.779636
-44.024686	-50.712245	-6.378366	-0.744396
-57.959289	-11.367411	1.136069	-0.271437
-44.671384	-28.951615	-0.832042	1.077182
-1.660523	48.063244	-1.127987	-3.986396
-31.517922	33.668235	1.837261	-4.361875
1.010076	-53.431911	3.170642	-1.905567
36.309106	55.31571	-0.161296	-1.950478
47.686129	-32.7608	-3.878813	1.674446
26.992267	26.287672	-0.407812	-0.462235
-5.643384	21.81244	0.516784	4.11488
23.820094	57.970019	-1.608295	-1.670004
40.618411	-40.100212	-7.762169	-3.245958
-34.182869	7.122365	-0.961278	3.516592
55.957043	45.116983	0.380397	-0.685412
26.66398	60.272966	2.396016	3.388991
15.084769	56.428967	0.454305	-3.849778
21.354423	20.183695	1.388721	2.705265
-40.914936	29.314798	2.783094	0.715662
-23.821565	-31.971202	4.046674	5.094216
-43.472712	-6.62755	1.63607	-4.034353
53.531461	-46.174009	-1.812129	0.673644
59.097212	23.182457	3.060255	2.42002
49.870739	-46.572808	-0.5251	-3.605394
25.309612	36.770293	3.733926	-2.512303
-29.623303	17.460552	-1.336368	4.714413
32.322268	-1.72946	0.997554	-3.060687
20.232987	32.082197	-2.430109	2.965585
-52.115373	-36.169604	3.484047	1.395616
-32.711551	13.859941	-3.824236	-1.841573
-6.075482	61.367902	-0.366391	-1.056039
-39.29519	-25.446278	2.441429	0.596295
-42.891881	-24.620558	0.566236	-1.976752
-39.841486	6.990253	0.896101	-2.089186
14.85445	19.971462	-2.16361	-2.409329
-11.987417	-19.311757	3.503909	-0.551347
42.168694	-15.306808	-4.569773	-0.46647
26.32559	44.435742	-1.192373	-1.542294
-47.310959	-42.682601	-3.563106	1.056942
-54.24782	-18.103561	0.524589	1.836687
-8.97786	-15.618236	-0.907549	-0.248917
-44.417464	45.388131	0.461644	5.057909
50.318972	13.726707	2.136762	0.697087
-26.871933	-53.574704	0.43559	1.455933
-35.161032	-27.562132	-1.908887	-3.687717
-58.011815	57.906733	0.704824	-0.172733
-30.358162	52.181019	1.83336	-5.583495
-52.732787	-18.895645	-1.3971	1.858315
-42.310673	-11.617606	1.354485	0.585371
-38.272289	45.20672	2.287865	1.106211
-1.794539	-19.380983	2.990973	0.161993
35.39237	18.909416	4.559318	1.501562
33.01303	-53.285684	-3.279474	1.484167
47.57175	-27.511471	-6.545512	-2.412006
42.061421	-48.348829	-3.657967	2.103348
-35.066859	4.448241	2.4258	-1.235152
51.188084	22.321349	-2.021324	6.590892
46.054957	12.006716	0.856844	0.813032
41.843682	34.612507	-4.867363	1.981136
-13.985985	26.672162	-1.467599	1.522461
-58.629798	24.957498	-0.139836	1.614915
-7.545935	11.681861	-1.744761	-2.057704
21.617176	46.888938	-0.631012	1.98786
12.78081	15.669993	1.313847	-3.98312
54.057842	-12.368633	2.63942	1.321638
-5.580803	34.17894	4.031704	0.212517
8.214057	7.997683	-0.874858	1.756172
33.682045	35.44182	3.905784	2.775833
15.946544	56.941318	-0.498002	-0.226557
-7.949751	-21.131925	-1.135642	-7.189457
47.272824	14.071761	2.695567	-0.854051
3.160618	-16.60821	-2.356172	-2.569
31.848368	-47.724502	-1.395499	3.518493
31.396796	-44.297759	-0.651298	-1.713932
-57.764588	47.428394	-3.581186	0.265462
0.879223	30.00253	2.763341	-0.06422
-11.942205	-16.634475	-3.81765	2.162148
20.065855	-30.047653	1.756389	1.815359
-57.518733	25.078709	0.949671	-0.077388
-13.79979	41.583127	3.369651	-0.825656
54.670984	-4.522543	-3.181288	2.784678
47.601723	-22.869477	0.366586	2.172522
-28.842298	-26.868192	0.042838	-1.925361
-29.460872	21.51835	1.263244	3.015766
-16.922396	3.477446	-3.314989	0.794275
-29.241676	28.629355	2.951071	2.006903
62.147416	44.119098	4.871691	-0.428663
-20.786038	-21.49771	-1.972403	-2.569506
-28.336071	-6.727972	3.258313	-2.516246
-61.837309	-55.134742	-2.384058	-2.846304
-59.124174	4.333517	1.665798	-2.377754
14.704303	33.382222	0.795112	3.19863
-26.085764	6.816952	0.953237	2.566719
-51.890188	12.178749	1.958602	-0.827377
-52.141013	-45.376155	1.686042	3.046208
15.578157	-18.321316	2.422087	1.005032
6.751217	-0.427909	-1.595239	-1.474093
56.263975	62.287597	-1.196137	-3.518791
59.106096	60.478407	1.174316	-1.115415
50.731634	10.205146	-2.13821	-1.623188
-22.171148	3.61369	5.168733	0.365816
-40.528558	-50.730581	3.24498	-0.544986
58.247065	-50.536864	3.326212	-1.303696
53.699565	5.960783	2.305833	-3.428509
-33.893224	-32.131809	0.519253	-0.63346
-16.915808	-31.342387	0.974605	3.247799
-19.418911	39.53912	4.183417	-1.656879
3.144172	-58.18691	3.41608	-2.363951
47.668998	-1.360374	0.718138	3.957408
-51.574505	-43.256586	-0.434987	3.388763
-32.8554	-23.896264	-1.912203	2.593173
-19.205422	41.477581	-1.034186	-4.751223
2.730656	-27.862757	-2.029013	-4.047356
-1.604241	55.77396	-0.540742	4.370134
-62.28761	-61.207955	2.198482	4.911772
-22.371665	-8.546508	1.017792	1.383327
30.336388	4.639423	0.556543	1.136916
5.281222	8.928603	-0.485919	-5.697986
-43.326149	-33.097157	-8.31291	2.489612
10.023096	-59.212055	1.247958	1.694029
-36.856485	27.723013	-1.947141	1.860296
31.27108	17.932066	-2.906738	-3.057808
47.512988	-14.873193	-0.295041	-5.141079
54.414787	-42.896822	-3.308885	-2.311569
5.781308	36.373598	-2.301048	1.589255
20.351871	-52.38895	2.842244	-1.904793
48.584219	60.36444	-2.834537	-2.705578
58.165662	26.83778	2.722619	-2.777733
-3.326249	-30.271731	-0.629527	-0.001462
34.279072	-46.293411	0.336014	0.883822
60.170079	6.207802	-1.360185	6.518351
28.253746	-34.484984	2.093149	-0.195574
-33.947031	9.336373	1.463405	1.567422
-47.232065	17.85457	0.290754	2.416226
49.378142	-36.67531	4.579401	-0.781126
54.751685	-26.991668	0.938398	-0.796366
15.405101	45.406646	-1.928966	-4.267655
-24.749526	9.966329	-4.123612	-2.83824
-13.070956	42.246172	-0.985676	2.834117
11.427013	-16.346095	4.004325	1.82814
52.032064	49.796954	-0.056739	2.457561
-44.453618	-5.003364	0.862861	2.26377
24.494665	58.827014	-1.915575	0.175485
-5.441974	10.726671	-6.217434	-2.163414
-50.353486	-8.057987	-1.902856	2.579185
-53.910214	62.177001	0.430824	1.823553
0.931194	1.768165	-3.737203	-0.339022
38.157157	30.023689	3.624308	-3.57835
-30.868535	5.753982	0.760101	7.105463
-47.451211	0.112358	0.994787	-5.448518
-54.852234	53.310337	-3.213603	-4.552651
62.324166	11.657608	-4.308122	2.343048
-56.859078	-29.88298	-3.722203	-3.870552
-27.26319	38.208831	0.322746	-2.77965
-55.224451	17.485848	2.776962	0.034307
-17.210417	-38.681019	1.653312	-3.479656
-29.316844	-34.848475	-0.719689	3.424
-55.63591	0.984193	-6.038269	-2.069678
-30.382251	8.508576	4.314178	7.302126
33.539246	-2.204131	-1.906185	-2.814701
5.803888	-60.427385	-1.151934	-1.030591
-19.904643	-8.176318	-1.409153	-1.488642
-12.354263	35.954003	0.261854	1.791057
-15.847382	-3.926336	0.868134	-3.200122
-58.699064	52.753349	-2.319083	-9.052492
-34.201118	-60.584631	1.218203	3.866914
39.729056	-2.330177	0.665898	1.331076
46.902192	-7.273053	4.779411	1.257011
-14.426183	50.479124	-0.007406	-1.823242
-40.265756	36.459215	-2.59635	1.126014
-39.773241	-41.653389	-0.713569	2.748627
37.164501	-22.746103	7.489304	1.853315
26.102165	-51.466432	0.136684	-5.481365
52.6454	-3.540238	-5.181987	3.257411
-35.452121	-18.09904	-1.317083	2.91255
-12.325702	-37.184775	-0.161422	-0.147997
45.070878	11.498954	-2.480015	-4.129271
18.625806	35.246737	0.509564	5.300561
-4.224034	-9.202641	0.129008	-2.785371
-22.406742	-52.673892	0.5823	-4.493076
-56.383687	-49.153589	-0.248754	-5.014715
-2.466203	-20.204337	2.651319	-2.109252
51.353248	44.402096	0.338968	-0.663832
25.790387	-37.665133	-0.821791	-2.596006
-52.718081	-34.398883	0.890903	-7.15345
-0.721295	20.154218	1.765565	3.673222
22.746856	50.301642	2.025364	6.357064
40.229408	6.421325	-5.24005	-4.322764
-36.816576	-56.541248	3.417919	-2.266111
40.039937	-61.48214	-0.848265	0.827391
-50.52979	35.885353	1.017182	0.915494
-5.237243	-35.914022	-2.267678	0.928713
-14.665047	30.605282	3.131021	0.303114
14.993488	31.298473	1.163975	-3.442493
-37.694459	24.710714	7.706287	3.797921
51.443822	-42.164372	1.737014	-0.657186
14.854532	60.431939	3.621454	-2.84995
-56.405714	-9.404524	4.691193	2.871173
-31.027577	-24.206118	-0.39941	-0.161486
25.671092	60.484046	3.414567	2.314831
43.967798	36.074466	-2.399266	4.03758
-17.604249	-32.941454	0.957402	-1.449622
-43.922139	-34.153014	-2.379354	3.698997
-6.715931	-57.995402	-1.349275	1.647031
-47.643116	-51.348797	1.222637	1.32892
25.11281	-29.114068	1.565253	1.113477
-7.498425	-25.695322	-2.343886	0.390089
-24.369406	-14.529449	0.211144	-3.997631
3.162315	-46.924816	-2.824955	-5.277334
-41.290941	11.327132	-0.067756	-0.225511
-20.754846	-14.57855	1.094064	-1.596962
1.860524	-17.947143	0.376051	0.48526
-15.044725	11.196914	2.801496	4.524751
-29.209238	1.186216	-2.044033	-4.625201
-59.868358	-44.448973	-0.258425	-2.975889
-34.794167	-39.648671	6.608498	-2.403992
18.339461	3.324342	1.526701	-0.623085
42.451789	52.750327	-3.538186	-1.149056
-0.844851	-24.096505	0.049026	-1.449064
51.620063	-8.732715	1.795225	0.064943
-14.636847	14.619526	2.405163	-3.214454
14.347865	-43.833005	1.039548	1.674065
19.985164	9.229583	-0.34145	-0.715216
23.686697	-26.741623	-1.557573	2.283249
-29.509821	40.717765	4.953707	1.231288
-1.882276	7.816274	1.253025	-0.757314
-44.4425	-38.11888	-0.381384	0.970575
-32.602496	50.896479	3.307564	-2.666203
7.794438	17.580279	2.180671	2.244714
18.597538	-27.791634	-6.003166	-6.236589
29.601857	46.134614	-1.971498	-1.910903
-46.422905	7.571119	0.016656	1.525844
19.26899	-23.048139	-3.71875	2.417148
11.339989	-20.842439	-0.313148	-3.38518
13.420416	38.088374	-1.973859	-2.017969
28.200444	-18.148323	0.956635	0.090868
15.895101	28.619015	-2.529021	5.369069
43.733821	-4.774775	4.090143	0.454509
-17.103136	-34.038447	-0.511746	1.522238
-1.654766	3.581076	-1.400268	-0.775957
-6.544144	-3.111054	-8.031789	-3.087052
51.995812	-17.086393	-2.779677	2.444374
-32.405717	-8.183855	0.10162	0.064199
41.323703	-54.830333	-4.527768	5.31142
27.38677	36.40331	0.851527	4.269793
60.012449	-52.763594	3.141578	2.458319
18.009811	34.280595	-7.756965	-2.542589
-9.946751	-28.44413	-0.866042	1.497388
-16.591101	27.116905	-0.578087	-1.990051
-28.223647	43.165219	3.334737	-1.719852
-15.820545	53.779725	2.875085	-1.678668
44.843057	22.13517	3.98663	-1.36299
-16.941797	-32.359894	0.73577	1.532182
50.019322	40.549354	2.696874	-0.79543
-40.977785	-48.484593	2.231376	5.679273
-30.974446	-54.820361	1.715989	6.955477
-27.302484	30.73406	-4.106405	0.506849
31.227108	22.307586	6.760941	0.289225
0.886513	-19.983535	1.254165	-0.243073
30.536514	9.701159	5.547294	1.857438
-32.888751	29.411052	-0.859452	2.654126
61.041995	-39.909519	-3.85285	1.685355
42.031352	-43.767394	-2.637151	-1.987076
42.689948	26.941969	-0.620646	0.089365
-60.702756	6.080071	-1.745556	-3.34989
-41.300287	-38.452292	4.14193	-6.869036
61.731504	57.9164	-0.051191	-1.950664
-19.942828	30.714371	0.631589	-2.225356
-62.071801	-47.672408	-2.062786	2.642528
-21.378799	-4.321183	3.462295	0.404953
41.557941	53.261708	-2.210473	1.14852
41.285055	-20.990467	-1.690718	1.474279
-41.286605	55.680714	0.230659	4.293941
-21.129918	-18.379735	-0.90033	0.712259
-5.447699	-42.483034	4.279624	0.015517
-55.48538	-54.411823	1.349725	1.749964
4.491499	5.530527	-1.968707	-4.816545
42.746648	-46.182083	-3.599232	1.951898
2.555184	-22.316424	2.194698	3.691858
58.587765	-38.147075	0.009637	-0.236919
35.024701	-34.563441	0.164189	-0.944364
42.26137	46.706038	1.459646	1.275031
41.731358	8.154328	1.20205	1.133856
-56.292422	45.232969	3.232467	0.149674
-60.075956	-60.804713	-2.779424	0.717934
37.996435	3.107033	-0.950067	1.96767
57.73025	-45.42408	0.825985	2.833466
-26.012544	-19.047998	1.764541	1.34121
61.860302	-55.378504	3.206334	5.934729
61.386197	-43.381784	-0.965194	-5.874345
1.076777	-24.702807	4.263668	-2.476177
2.350855	53.210233	0.375966	0.906725
10.184788	-17.362121	1.65095	-0.479228
-26.662078	16.894551	-3.508236	1.927531
4.995751	25.167877	5.055261	2.983544
-11.01241	-17.987056	0.462778	0.657341
-10.007978	49.630444	-0.229087	-0.507872
-33.255906	34.219302	1.579937	5.076116
-36.354539	54.96508	1.164174	-2.258765
-52.440721	-7.785807	4.21134	-0.333171
-22.374373	53.167199	1.370525	2.177105
-2.233067	52.536761	3.88	2.916056
-34.370671	-45.263928	2.432313	1.440295
42.772916	0.541818	-1.052207	-2.394061
4.237408	19.020929	2.39271	-0.274127
51.420286	6.60058	-1.79189	1.72729
-11.249606	-30.681155	5.004811	1.904509
-32.293484	-18.501325	-0.499181	2.598217
-47.93107	-52.90044	-3.045492	0.106745
7.804379	-30.74654	1.188871	-3.227761
54.193861	-0.356289	-1.647914	-3.358497
-19.524474	57.567853	-0.993267	3.314703
61.78015	-36.495694	1.94218	-4.111396
-54.346559	1.177919	2.672436	-2.909861
-19.802434	45.889846	3.503717	3.769545
0.360424	-27.350834	1.428547	-3.941505
-18.650128	-50.90208	-0.440799	0.050146
-15.665302	37.395407	0.128293	0.309586
-8.026126	-51.331015	1.74218	-1.60936
25.150364	-10.929816	0.277086	-3.5424
13.924432	29.308252	-4.142164	2.364074
32.895567	-46.497054	-0.213931	3.345621
-6.721043	9.007435	-0.637512	-1.919428
-47.851144	-15.658223	-5.456939	0.20697
20.431865	3.275779	0.324866	-0.071332
-60.125898	-6.974362	-1.8393	0.309906
39.9427	50.879332	-0.764391	1.211165
29.573889	-55.277774	3.268377	5.777639
7.971144	-5.512203	-2.129051	1.617206
54.198431	-48.857273	0.117163	-5.762772
31.580517	-9.094214	-2.990554	-3.685262
-5.488867	-51.770797	3.38675	3.105013
13.527863	-58.182012	-6.725246	-5.553415
44.929278	31.664625	-3.568117	2.267821
39.089333	37.346922	-0.228985	1.12127
16.95751	-47.365809	1.592607	1.643926
-42.13354	-35.984515	-0.924424	-0.444879
56.010227	-30.438049	0.237927	2.203567
-51.83148	-54.032418	-0.76728	-3.247182
25.994154	5.097446	4.965634	-0.16194
-53.587707	43.091874	-6.956028	-4.83302
-37.162083	-55.524461	0.59904	-1.490244
-27.316031	-19.436545	-0.545358	0.188309
-21.637052	-55.980553	-6.144715	2.033662
33.296065	54.135076	-1.135268	-0.135185
19.955302	-25.422945	3.161951	1.465198
2.869962	-44.600604	2.737342	1.614691
59.241602	-14.136753	-2.820405	4.901896
34.707321	-30.582933	0.085684	2.136214
54.948044	17.798585	1.573648	5.367123
-37.013584	-59.971726	7.039386	-2.060046
-43.511992	37.904892	1.250365	-0.900719
14.738375	-35.870439	0.866263	1.618154
57.076741	50.266485	-3.99856	-1.112908
26.695588	-20.08746	1.699873	-0.082307
-45.495949	-51.027916	-2.156839	4.212071
41.742346	2.361075	1.664506	-2.163268
-45.066032	8.898766	0.256916	-7.130617
45.636463	-16.420152	-1.1547	-1.218483
-37.002768	-27.616587	-3.952933	-0.359149
60.778231	31.236194	-3.902157	-3.737894
7.188524	32.85014	-0.006027	2.82575
36.057686	10.995905	-3.650087	0.427714
-5.418168	30.953664	-3.032115	-0.528264
-11.901636	-53.645014	1.964703	-0.646854
4.780688	50.383006	3.394043	3.82485
-18.427179	9.270308	-0.07436	0.674774
36.456458	-8.427951	1.396529	0.992502
0.498258	-57.825303	0.765264	-1.918047
-42.784673	-16.611249	3.884982	-0.483167
44.467308	-38.072592	0.618159	0.722353
-9.691125	21.290115	0.775419	-3.621141
-0.396775	60.290339	-1.381374	0.882452
-44.000597	52.194055	-1.907213	8.025798
-13.025551	45.930742	-1.20794	-0.840795
-10.205949	29.816679	-0.878375	-6.224989
47.164655	-25.698591	1.777468	3.356648
-26.536424	-22.314244	1.477169	-0.784359
-51.752282	1.475134	-4.60428	-0.272167
38.687148	47.282118	-0.273643	2.06966
13.037475	-30.054896	-2.862395	0.631989
-41.045904	32.462886	0.283614	5.038204
34.898528	16.669105	2.806836	1.14446
-11.635865	-60.665959	7.910195	-2.069144
2.019587	32.193776	1.51396	1.624335
46.222806	41.346488	-1.354037	0.938463
57.011013	44.743245	-0.738176	-1.000827
12.285096	-52.458022	-3.343368	2.177016
26.759078	-11.445763	0.450208	-0.146616
35.185191	-26.775173	3.118142	3.967312
58.349054	0.682986	0.053523	-2.850398
-23.843457	-24.215172	1.737195	0.524416
12.225104	52.904178	0.739713	-0.294089
56.322076	-19.924128	-1.282949	-1.050718
-29.824847	-3.97858	-1.60678	2.86389
10.961718	-49.756125	-2.269916	-4.300994
16.215662	12.686503	1.550871	2.48414
-40.639055	-4.53786	-0.01576	0.333278
-54.09911	-22.96113	-1.953979	-3.226767
53.519736	20.282855	2.595386	0.03632
4.070791	27.696895	-0.87778	3.781541
-7.07314	-20.579847	2.492801	-3.846263
-32.827208	-30.365861	-1.065076	-2.441519
-14.609083	-56.019375	-1.415104	-1.810556
-38.384884	10.859622	0.443921	-0.354465
-10.010238	9.899499	0.787553	2.301961
32.827206	18.755605	-1.305696	-1.233876
11.162643	-30.142234	-0.741913	-4.233731
43.303871	-6.964084	-0.318649	-2.118067
16.415185	17.214413	-2.136985	-1.094317
-6.467625	41.96691	-0.393255	-0.706468
-50.60296	-50.127933	5.666679	-5.079256
15.702162	23.769829	-1.143712	1.368982
-40.236351	0.353267	-0.864538	2.128419
-33.355533	-39.447501	-4.882476	1.242093
0.117493	19.450414	-0.827793	0.807203
25.893362	22.399433	-4.479466	1.636117
-6.653359	4.009463	-4.296773	-1.102203
33.503809	9.147773	-1.785377	-1.57932
-0.320825	-15.753292	-4.561187	-1.854029
-53.166989	-53.807874	-3.173607	-3.085742
58.871827	-45.950262	6.120797	-0.469961
-48.590226	40.706812	4.575382	-0.77927
53.06435	-17.757702	-4.212233	1.550764
-28.67388	4.985025	2.979696	-1.173735
-41.942277	-57.628438	-0.818899	-3.308874
-29.994445	-33.97065	1.112733	-1.434368
-20.012558	-0.11352	1.613994	1.570464
16.481759	-3.262027	-0.904707	7.595679
31.803521	-42.159066	-3.004436	6.900121
-8.952956	50.032701	-0.902279	-0.538217
30.216779	-38.558488	0.416855	-2.982118
-13.269926	-55.234257	-0.904715	1.653434
57.951518	-32.515625	0.258324	3.414964
-35.955629	6.967107	4.459696	0.64957
-7.470174	44.297117	-2.025278	2.542695
-58.193948	22.262804	2.087451	-7.087894
14.82887	-13.002416	2.563807	-0.723546
17.33902	-17.230132	-2.306808	3.520855
-15.779527	-14.370088	1.352143	0.96205
47.746001	-58.817063	-0.290239	-1.447938
-12.207873	2.863662	-3.794528	2.491581
-43.832251	41.706139	3.093554	-3.510948
-56.406921	35.855055	-0.466889	-2.594678
-23.097146	32.92636	0.871732	2.657689
-42.056004	-1.605442	-0.100798	-2.677639
-48.411221	56.431286	-5.205252	-5.073049
58.750944	43.388939	-0.892132	-0.088511
38.251057	-16.636704	-3.608934	-1.893919
-20.804056	24.359023	-2.671928	1.995684
-10.713385	-5.256921	-2.77017	4.988741
-18.409188	-26.507347	-1.444829	2.409626
-38.934506	36.504138	-2.410367	-4.37023
32.952995	31.226258	0.571235	-4.159714
-46.60712	-21.414954	2.359495	1.415043
-51.958751	-37.523762	-3.632336	-2.50715
-42.244687	-25.5202	0.801693	-1.070616
7.201201	-46.906121	5.083792	-0.986278
-57.297226	-2.269005	-2.388381	-0.508104
-27.322693	9.809159	0.673185	4.52535
-53.713128	46.241414	6.601183	-9.519743
-18.853747	-36.039895	-0.868978	-0.519441
16.483236	13.672411	0.741181	-0.762184
33.646881	-42.880912	1.336505	0.512149
21.278742	15.361846	-2.799999	-0.33544
50.469074	19.141772	-0.910571	1.455979
59.405249	24.531258	2.392099	1.98732
2.220079	46.238884	-0.975067	2.482539
-34.499956	-18.149285	-2.1097	5.462165
-8.851356	-53.031596	-1.850561	1.670205
-13.790825	-24.862114	-0.597049	-0.875017
60.957	23.662511	8.64177	-3.304663
-1.32781	0.219805	0.184024	-0.625905
-31.866153	40.422817	-0.152012	1.110575
37.54195	-42.421873	-0.604862	1.566895
-14.841324	-3.991704	2.310799	3.779144
-46.189024	42.470757	1.033667	1.963466
60.6817	-4.94283	-1.986689	-0.962274
12.362666	-53.465053	11.507139	2.508885
-26.491863	-2.202293	0.58317	0.522349
17.328358	-6.287938	1.495084	3.894492
-14.896467	-24.090684	1.340153	0.240126
-6.605006	-5.084134	0.107101	-3.926354
56.714553	-44.890839	-0.962685	-0.734136
-7.125756	-27.061808	1.039407	-0.313766
46.681067	62.445343	-1.776899	0.111456
-17.808246	-49.805357	-0.192445	-0.503721
-5.407246	-26.364309	2.015839	4.733383
48.412574	45.001512	-0.10781	1.395707
4.351215	-32.576133	0.971197	-6.225446
-19.31545	17.710098	2.159284	1.78781
-57.108605	61.661576	1.123119	1.324556
17.337243	12.217096	-0.005945	-0.65808
6.591416	-56.956593	3.786207	-7.922182
10.138712	27.501049	6.166086	4.530498
-15.33518	-15.527286	-0.111663	-0.685246
33.33697	12.541272	-2.26719	-1.086647
-29.735267	38.470167	0.201349	-1.196264
-6.629871	-30.730244	-2.223118	0.99965
-56.110842	15.424758	3.641047	0.308114
-37.71657	42.082989	0.7539	1.318172
-33.104567	8.766765	-2.276848	-2.097919
-1.210785	-10.934705	0.2375	3.688723
-51.507744	-34.296114	-2.095007	1.279492
-48.496208	-16.347861	4.183061	-0.872681
2.171678	9.2319	-3.116272	-2.726193
-6.978248	54.781712	-2.750562	-3.966285
-22.600564	50.164185	-1.674216	3.113058
-6.748311	-35.372666	-1.698959	2.626713
-7.710454	45.78646	3.465076	0.345602
-49.801078	-14.225563	-2.806152	-1.688402
-32.16352	3.204692	1.340814	-0.887565
-36.458872	29.984768	-2.404075	1.357611
-18.876524	-29.107621	-4.707925	3.756582
27.437994	46.437983	-0.245224	-2.115751
-24.910127	0.683925	0.675742	-1.318608
32.060806	-61.214328	-1.920043	0.263688
60.812554	49.00526	-1.587297	-0.947789
16.964552	-32.371651	0.546117	2.207296
49.371992	61.64336	0.246412	0.776376
50.280771	-15.373795	-1.190251	-0.115823
6.570498	47.18337	-3.617513	0.548789
34.977552	13.123379	-6.615076	1.639908
46.337435	-51.603233	-1.168545	0.980221
6.268461	52.820855	3.840869	0.289175
-27.727085	-13.777697	-0.440942	1.523096
-15.2405	-33.25371	0.762441	-0.5932
21.581375	7.059281	-0.425545	-1.695999
28.220802	-56.943051	3.106469	-4.263205
39.288867	-31.570514	0.709308	1.820462
-39.371022	-54.44646	-4.150329	-2.259431
55.887035	-32.643561	3.444263	1.021643
-33.094867	-61.045797	2.127664	1.796276
-11.087868	62.457909	3.182339	-1.599535
20.181503	47.606141	-1.461129	4.018685
20.172477	58.624511	3.724569	-2.315062
-16.526961	-20.619788	-1.742831	1.281945
-49.965075	-13.027272	-2.21898	-1.960246
7.512109	37.870872	-4.262503	-1.06514
-13.028549	-33.922672	0.697389	2.570705
47.20867	-10.374899	1.659433	0.286461
-25.262479	31.860545	1.333993	-2.140492
-17.326257	20.636558	3.181539	-3.565009
58.452779	-41.220714	1.39252	0.476117
11.267221	-60.646697	-2.351913	-1.998686
-42.477911	26.073399	0.007923	1.826481
51.541541	-26.787571	-0.673859	-2.044408
-4.716304	-30.035031	-3.313806	0.362142
58.732655	-59.028611	-2.26417	-1.149227
14.000423	-55.128383	3.39604	0.36492
30.956797	-12.076845	-3.185258	1.742211
26.429638	-49.25429	-2.489209	-0.854959
4.074705	30.609617	-0.569688	1.419492
-11.399192	-27.061035	-1.168846	0.054928
55.050336	32.659595	1.484049	-2.318671
15.990663	-31.188825	0.621261	0.520835
-28.432627	26.410757	2.504565	4.72831
-34.743724	40.230554	0.054708	-2.857148
49.096342	-49.141145	-3.432487	-2.490322
47.439529	-38.569425	-2.093694	2.026133
-57.229521	-16.878973	-0.54265	1.020901
-58.557464	9.696787	-1.797178	-5.140024
-56.251965	-12.498089	-2.322822	3.913858
1.39438	-26.604212	3.973642	-1.804855
-47.374216	-45.811524	1.459514	-1.738284
-31.605778	-41.417413	0.461993	4.609145
48.492462	-9.144089	-3.927248	1.412467
-28.805133	-28.0886	3.164128	-5.855835
-33.229702	-57.295796	1.081677	2.303374
-28.858352	33.430011	-2.536473	-1.746878
14.128631	43.122818	-3.119846	6.506693
59.963277	43.145157	2.851257	-1.318474
-22.644592	-49.209844	-3.72879	-0.046568
35.970591	-62.304318	-3.069933	6.029852
-10.628501	-59.70042	3.671748	-4.354519
56.415392	-53.301759	0.734665	8.341652
-24.460961	41.773972	-0.191515	2.212143
-48.159885	59.770254	2.598549	0.833892
-53.172435	26.148201	-1.894464	-0.270554
18.266852	37.305626	3.756129	-0.382103
-0.43466	-43.665464	-0.599562	-3.260699
-48.44137	32.967377	-2.952549	1.6522
-60.044014	42.653178	0.324543	-0.081168
8.225728	-37.0562	-5.108792	-2.762348
-42.174397	-42.118835	0.423028	-1.037584
41.278518	-38.343115	-0.17062	-4.147206
-7.159013	-56.918289	1.361321	-6.475973
-33.119604	-5.249657	1.241823	3.90774
-49.036925	27.244555	-1.630678	-0.050691
-5.572502	14.215292	0.013381	-1.753343
40.55434	48.026874	1.803415	-0.801866
-9.600573	-2.872707	3.206414	-2.205053
28.006982	11.890494	-3.418448	-5.721709
-18.707215	31.634885	-1.182545	-0.170371
-7.33793	-42.115345	-1.178689	-1.455202
36.504394	12.920812	4.281058	-2.485139
-35.454669	-45.65926	3.161663	-2.775507
-33.686522	40.05887	2.115098	1.259903
6.074796	15.92386	0.78022	3.101436
-17.809828	53.899899	-1.419821	1.74693
-59.278584	-0.784527	-4.639799	-4.915224
-62.295517	-14.554799	-5.749711	-1.235302
42.87568	57.750212	-0.689522	-0.392541
-43.881252	-27.438052	-0.943005	-3.292722
-44.2868	30.969849	-2.755675	3.342459
32.801312	8.372305	3.042431	-2.868786
-42.558273	24.8457	5.47648	0.537136
28.407543	47.098392	-2.828514	4.099485
17.155331	-9.262341	-6.219596	6.241395
23.896658	26.231491	0.379043	0.994863
62.386588	23.407322	3.583829	1.908471
-4.522718	-47.314134	-3.370367	-1.747712
-32.400471	39.019201	-0.271734	1.663382
-53.774573	27.731182	-0.346159	-0.134486
-30.921087	-26.079321	-0.864266	-3.590535
-55.012299	-18.673605	0.275953	1.498349
1.600576	47.285268	-2.503689	0.564203
-4.033138	-10.533008	-5.050365	-1.296874
46.474637	-17.584454	2.910505	-3.412447
25.70129	-41.764432	0.247157	-1.901472
-31.260062	25.01079	0.838284	-1.532299
-16.022163	-61.140074	3.797843	5.667638
-37.266887	40.988718	0.36916	2.035289
41.764979	-1.738949	2.701594	-3.338556
9.520623	-6.727053	-0.675674	-0.469937
57.886553	-2.615991	2.948314	-2.104115
35.91677	-7.333984	0.285226	-4.490031
-47.320725	20.985702	4.045966	-1.907914
18.458743	-5.797007	-2.261521	0.622904
48.766749	25.335675	-3.337538	0.578622
-6.477702	-26.191093	-0.655688	-2.922414
13.720178	-33.792062	3.870682	-3.44352
-56.771042	47.816076	0.916901	-5.707189
-59.71634	32.779624	0.6691	-0.894707
60.060245	15.467212	0.590744	-3.006581
-13.572039	2.59478	0.454826	-2.097835
42.938513	15.669959	-2.163746	2.425749
-49.817555	-40.962998	1.95902	1.459238
-62.337817	61.783801	-2.289937	-3.718198
-22.641567	43.114998	-2.900413	-1.443693
20.557191	60.791233	2.002776	4.383446
28.428298	55.210149	-2.259723	1.092788
-32.949661	26.601122	-2.959952	-1.226816
-5.829884	-0.807233	0.290794	3.007168
-14.538522	54.666184	2.554515	-3.386705
13.125983	-50.155705	1.018693	-1.675876
20.65746	-9.604301	-1.490679	1.439829
31.676347	-25.840083	2.133015	6.191653
41.149979	21.925523	-0.923707	-2.994731
-59.829162	-43.142488	1.991626	-6.184692
-25.491258	-38.115033	2.766159	6.103951
-8.703206	7.860698	-6.580392	-1.810319
-35.345624	8.936588	0.235797	3.349224
-34.228958	23.010059	-0.674221	3.589331
-17.122467	-45.573035	-2.957201	-4.192186
42.972683	-31.885796	0.777537	-4.445166
19.112252	28.432789	-7.113234	0.735617
-29.517284	-24.095083	0.448038	0.598611
30.598473	-40.05559	1.427892	2.902298
-54.071803	42.076228	3.003823	-3.612124
46.996073	-58.152586	0.018022	-2.367961
56.369198	22.812094	4.146738	-0.691412
-57.378471	-34.058926	0.205528	2.867727
7.796633	-2.265726	-5.928151	5.544201
-39.287275	28.037804	-6.943618	0.980146
-54.329533	40.657151	-3.460561	2.697042
-55.290156	-23.63626	-1.600316	-1.363829
-59.658015	24.977327	-0.776201	1.659773
40.174173	11.065914	3.021334	-0.876782
-56.207863	-40.282161	1.81735	-0.92505
-22.213783	56.757345	0.553135	-1.544378
8.527989	-56.246371	-4.166331	0.594164
48.194201	39.23078	5.201531	3.194234
43.223636	-48.741159	-1.848736	2.755952
5.188727	37.310819	-4.145188	-5.87422
12.193715	50.826422	-0.882528	2.012108
43.76304	-30.053252	2.17664	-2.597976
-8.571379	-41.72868	0.079363	-0.210588
-31.627042	-62.000128	1.002373	2.750479
-1.137684	-47.638298	-0.949296	-2.70184
14.951567	34.590235	2.556233	-2.72079
-33.696032	1.401502	-3.198387	2.094791
-56.681235	-8.504	-0.457761	-0.636105
-47.835889	-7.169465	-0.811388	0.591587
35.230804	40.183875	0.702671	1.159532
-15.124195	26.108164	2.561513	1.259101
7.385378	6.129101	-3.760447	-2.152078
27.493461	-7.414229	1.266154	-2.316282
33.930745	-51.948854	-0.211397	1.42149
52.31251	26.25663	0.769835	-2.065213
22.078061	12.623564	2.819778	-1.973168
26.757362	23.900275	-0.344645	-0.218189
19.723386	-61.232286	-4.429512	-1.070759
-61.826146	10.901104	1.966153	-1.948026
51.52482	37.336358	-2.7411	0.290577
-14.975443	23.070706	3.564102	-2.392253
-26.181458	0.629111	-3.135754	-4.330528
60.41818	26.757519	3.325971	1.980235
-22.620965	60.970572	-0.657496	2.78827
12.092489	18.713618	0.086691	-0.042021
36.741637	-3.941707	0.329385	-1.638242
-57.304066	-5.027133	-2.930303	3.91566
-30.658981	61.238968	0.56325	-0.026646
2.87142	3.840909	2.382631	0.299589
39.951706	1.484987	7.808876	-3.405702
14.331219	-24.968989	-1.923406	2.878607
-2.03169	43.903049	-2.274724	-0.135877
16.904717	20.411115	3.833113	7.946428
44.693407	-30.0891	-3.068068	-2.275335
-6.477266	-13.517226	-3.209054	-2.497713
52.913339	23.639031	-6.06987	-2.529562
48.378116	40.652343	2.116199	3.080586
-5.663003	3.744716	-0.98777	3.125397
-25.274698	3.949734	5.233706	-1.494115
-46.444771	25.660262	-4.293052	4.543302
-11.408162	22.21464	-0.924089	-5.200317
56.312154	-2.710149	0.859858	-3.847963
-23.520442	4.226638	0.672176	-0.915164
-40.171741	-38.215594	2.286132	3.877663
-40.865099	-15.745666	-1.508292	-0.565118
-8.952998	38.264024	0.459078	0.883029
-35.278357	19.40314	2.443642	1.803372
-49.404071	-34.457616	-3.747329	2.220246
-52.879052	-4.950242	2.368753	-3.159174
40.034455	-34.812129	1.378339	-3.23699
-33.508416	-11.554246	2.80088	-0.582791
-30.302532	45.95745	-0.097008	1.809901
13.257787	49.925429	-4.415644	5.797899
-62.238705	5.744573	0.675654	4.163935
36.063431	48.321693	-1.172371	2.066504
30.016719	-3.620014	0.03076	-0.183444
-8.212711	-22.267194	1.545063	-2.786538
-42.939504	-54.699988	-1.689512	6.326746
61.480507	-41.969489	-0.362576	-2.974719
3.305965	7.185817	-0.933284	-0.044096
-54.392742	-53.646862	0.645033	-1.565843
30.868253	-0.651564	3.497085	-1.622128
49.20845	28.736639	4.098054	2.336698
-52.276278	56.52404	1.643623	-1.881056
1.708228	-7.058877	0.347864	-2.188649
-57.945989	-23.338525	-0.936994	-1.767971
6.725077	-40.145006	2.328104	-6.85376
-27.680276	-51.146139	0.96004	-2.668072
57.099314	-39.185078	-4.593172	-4.811405
32.379887	-55.832984	-1.237599	-1.409557
7.839064	-49.51423	-1.117118	0.826388
-9.751293	50.992486	0.728145	-1.464169
-15.35233	-13.441945	3.312516	-2.524642
-18.948804	-0.359634	-0.347748	2.73265
6.855909	19.480429	7.480446	0.948567
-39.691539	48.694383	-0.031748	0.563399
-3.871265	38.456185	-1.128663	1.585713
-38.53046	51.951656	3.471456	0.374784
51.001055	26.451652	-0.282678	1.357821
-59.973267	36.845867	-1.498368	0.561326
48.179124	-31.681886	1.755596	-1.441821
-30.503659	-23.386514	1.588463	4.065766
25.195024	-50.647452	-0.108469	2.304405
58.166233	23.733451	1.799227	4.405582
35.218797	-15.657283	-4.133653	-0.758573
24.807032	46.511482	2.380832	-0.542636
31.173301	-62.3908	-3.390614	1.554411
-43.998629	-52.178701	-3.225439	-9.0558
-26.275064	-41.537624	6.049653	4.535857
61.945035	-6.217001	-0.226335	2.807093
12.844621	-23.475371	2.899218	-5.689999
6.766279	20.766451	2.307762	-3.282133
-12.38843	55.638124	3.470687	1.909715
-6.355553	-46.577108	3.139807	1.847121
-9.710016	-43.205794	-1.878667	4.637465
-23.878933	-57.363182	4.39206	0.852309
27.096844	10.448624	-1.350598	0.72482
18.590125	33.531486	-2.53647	-5.236845
-8.418722	35.082226	-3.239823	-1.057663
-17.535634	9.956126	-3.100352	0.805178
47.634953	16.367926	1.760382	-2.138895
-25.733854	12.157214	-1.373636	-0.702176
-41.543134	-6.351553	2.264278	2.076696
-37.776623	31.539385	0.071898	2.227121
-35.487431	16.363834	-1.868088	0.092174
-2.793254	-44.989035	0.571774	-0.978375
-44.613795	-13.191437	-3.800849	0.908568
9.614934	5.879588	-0.331868	-0.206855
-37.676494	51.289783	4.532641	2.587458
-59.784651	-17.9463	-1.361582	-3.443645
-30.479643	-3.115307	2.813369	-0.233608
-38.827211	-49.935496	3.691627	0.273239
-4.528391	-17.751109	-2.483116	-0.573809
-38.345272	20.745353	0.166199	1.37004
-20.872939	13.510897	-1.236278	-1.87277
2.020678	43.076087	1.389029	-3.831822
-19.751318	13.284262	1.447299	-1.572014
-38.024438	28.530836	1.250001	2.137539
38.090528	-12.516739	-1.78171	-2.401674
-17.542218	11.27352	-0.38538	-0.812979
-0.75855	-37.754758	3.23814	-0.660261
59.500664	-23.862559	-0.178584	-1.59859
-45.437394	-38.821544	-1.260136	4.962507
16.380537	-51.144222	-0.425301	-4.430472
-0.896472	19.100177	3.012471	-3.782238
-43.461196	55.307388	-1.023076	2.657496
53.918476	58.6264	3.567717	0.334501
5.376406	-36.381542	-0.362847	-0.587976
-32.758625	20.962935	-2.513751	0.858041
38.545147	11.429627	-2.059904	-4.858831
-55.835847	28.935197	-0.669651	-2.25996
43.99062	-16.31385	-6.911013	-5.072641
-62.178466	-36.680295	-0.873615	-0.637623
42.980035	13.603338	0.957794	1.665366
-58.30485	13.663894	2.147329	0.743704
1.735313	51.788763	3.734318	2.64838
-40.475358	26.002692	4.225683	2.642351
53.81899	21.331179	-0.416396	-1.945779
42.681444	-32.777401	4.11451	-1.511916
-3.444348	-35.284261	-1.666949	1.637401
10.966664	-26.974579	-0.825809	5.228754
-48.610295	28.575058	-3.352534	4.227603
36.495411	-29.997291	-5.187038	3.159043
-41.597611	51.800811	2.307597	-4.849242
-13.993336	0.846762	2.152072	7.194868
45.986299	38.765011	-2.635094	-1.157359
-6.201763	57.479583	-3.787603	-3.15547
-8.517678	42.824375	-1.964751	-2.718977
18.049393	32.596227	-0.025388	-3.585915
23.102492	-42.730807	-2.030801	-1.087186
-27.833854	3.256728	0.352967	3.112761
17.062122	39.91515	-1.563099	3.054446
-36.431722	38.804516	-1.566858	-3.468868
15.46471	39.044459	4.131086	6.08894
23.862839	-54.857471	-3.677867	-1.408723
-12.431742	-30.660148	-0.325595	-0.059541
-10.555365	-57.05773	3.564263	2.238792
-44.703889	3.379664	-4.889034	3.123748
-53.927815	-27.455295	3.545911	-0.672232
28.203158	-29.355802	0.047395	2.346234
-13.477736	61.999675	-0.390503	-1.060675
-36.394711	-12.704403	0.021902	2.122133
38.103945	6.304875	-0.365077	-0.914215
-11.187886	-33.135173	0.362427	0.679699
53.147894	3.873045	0.511081	-0.634417
-1.185687	56.892296	-0.631111	1.721694
-19.87381	-44.698685	-2.676386	2.490996
38.033858	46.345076	1.775308	0.049215
-51.828824	-51.022991	-1.414469	-2.293937
54.93335	33.67655	1.209365	-0.233133
-32.174727	-40.147901	1.172264	2.215419
-0.151735	9.517397	-0.375183	-0.955283
-21.59899	25.167667	5.01904	2.436361
50.54744	-8.650044	-4.348747	1.469803
-48.036942	-2.635193	3.259872	5.003138
-9.33912	32.768377	5.690621	-4.477038
-33.295524	53.021012	-1.217232	-0.418829
10.56196	55.693717	4.05775	-4.908898
-55.142225	-42.221304	4.97438	0.649956
-39.026763	60.128308	2.14306	3.51181
-2.746191	55.515842	-2.226147	-5.520974
-12.591506	50.484907	3.77644	-5.128216
-12.952537	48.088016	1.569405	4.00964
18.356173	-46.615563	2.398498	8.832202
5.908699	-46.633426	0.635539	-1.015501
61.244976	-0.820698	-4.201025	-4.16272
36.726616	-43.653431	-2.59097	-0.130986
17.169923	23.643155	-1.423843	-2.991088
-31.172138	-51.340839	1.300611	3.259462
39.30454	42.325045	-0.28475	0.356756
-50.191928	12.442996	-3.592961	2.508583
-0.391728	-35.525725	0.000221	2.101743
-13.203003	54.676938	-3.082193	-3.856204
-43.985052	-46.380451	-2.231764	0.939005
-39.900951	1.250013	1.122188	1.459545
-50.401605	38.11551	-0.993788	1.998824
-7.711258	-34.585984	0.985803	-4.673258
-5.027829	-56.399147	1.450192	1.633838
-30.733272	-56.370626	-0.079223	0.006928
60.095048	46.751319	-0.217676	-2.425312
-9.60281	-26.71942	-0.425658	-1.986574
26.737524	-60.574651	-1.349502	1.534675
-41.93978	-40.792486	-3.593917	2.73137
-51.086381	22.710781	-1.296026	-1.760644
8.267984	32.624502	-1.346779	0.499206
-37.249517	-8.705287	-6.157278	0.332777
24.216223	30.139488	-0.562086	-4.437374
11.994954	40.734304	1.231796	1.726372
59.986395	-59.700964	-0.839548	0.093855
-3.905449	-61.706927	2.852796	0.013254
5.88826	33.254585	5.948743	-0.885322
-34.833656	-9.97533	-4.737046	3.108372
-7.328039	24.080517	-4.649104	-0.211061
-11.241636	9.297872	-1.799908	0.073323
27.394014	-34.123239	6.810976	2.771848
-49.967173	-47.719254	0.547872	1.683479
19.473062	60.564347	-1.105251	1.091226
29.958551	-13.281525	-1.50634	4.123313
-59.513802	-54.740628	-1.763757	1.871955
-0.252157	0.636687	1.298649	-3.121634
-26.246807	-50.173385	-1.183655	-2.145552
-13.44356	-44.368402	2.38048	-0.909553
-42.164406	-49.306769	1.131665	-2.192679
23.307477	-55.886824	-4.986686	-3.950924
13.984324	-40.113499	4.600861	0.446114
3.812824	40.065084	3.942452	1.863883
-55.194693	-56.562871	5.683341	9.667783
-34.446906	3.653294	-0.477624	0.502269
45.973347	-2.590106	3.962346	-4.303491
-50.16047	11.416538	-3.469316	1.359746
31.393601	55.286989	1.387307	0.88435
-10.414316	12.219274	-3.310459	-0.387051
49.350676	44.310322	0.779814	0.853626
-56.031275	34.678991	-1.526745	1.971361
36.113923	-23.037662	-3.391182	-1.0938
-28.136444	19.534466	5.883811	0.942165
-8.607612	57.155628	1.92317	0.646602
-49.791288	55.520002	-1.862653	3.583453
0.017964	26.649939	-3.244963	1.837602
51.700557	-15.810273	4.393865	0.161344
-45.851149	-2.613706	1.139274	1.880674
-6.078898	6.441412	-1.913396	-3.043898
-60.642239	-32.790631	4.423367	-2.794385
49.967036	-35.772959	-4.110329	-2.632468
-10.149284	28.838471	4.078892	1.593614
38.103022	-6.826821	-1.074534	-0.787371
9.064575	60.221706	-0.891138	-1.410698
-11.800072	32.105254	-0.655363	2.198769
-45.502881	49.149431	-3.885802	-0.155586
-51.969417	-20.859618	3.927498	-5.971698
22.38517	-39.447764	2.791447	-0.113692
38.76546	-19.199351	3.649361	-1.930701
-9.108431	11.77616	0.485121	2.81385
-28.300926	59.504423	-2.861297	-1.823458
-3.918678	-44.98043	-0.338847	0.420035
16.545331	27.749933	-4.635836	-2.630654
-53.343963	55.693845	-1.160171	-0.137209
-50.56786	59.830401	-2.232112	5.065382
-32.796218	-12.875946	-2.218196	-2.311235
44.927976	-47.027162	-1.575906	-1.172439
61.173029	30.125032	-2.400159	-0.156258
-14.918634	17.238824	-2.702655	0.026075
18.096686	61.125612	2.084891	-2.146911
2.525931	54.877991	-2.926888	-3.128695
-57.37614	-36.747763	2.374104	-3.160898
42.533979	-39.41256	2.172412	2.405104
-39.144282	15.940956	3.901479	4.340395
-51.345708	15.491202	-0.513903	6.761831
-32.891024	-45.32665	-1.188654	-2.5736
13.284501	-12.94355	-2.39475	-1.392664
-32.863481	-55.429094	1.772231	2.919438
-5.677419	15.240059	3.620812	3.201222
19.668874	13.041992	3.291276	-2.870952
-6.681748	45.242144	-0.244471	-3.067724
-34.121758	-27.076799	-0.709484	-1.933252
37.308775	45.797897	-2.567172	-0.005711
32.062949	-3.924804	0.758399	-0.206924
24.909136	53.275878	1.377819	-1.46478
53.292988	29.082256	-1.487004	-3.17498
49.866298	-53.326595	6.394707	0.081774
13.306558	13.778993	-3.459986	2.415426
-19.864287	33.388193	1.342176	-4.733062
12.095294	-21.414625	-2.585403	-3.53455
12.625216	41.549696	-1.921784	2.152638
-28.452103	-47.254062	-4.93363	0.169177
4.96676	57.249507	4.706679	1.611796
42.485951	50.268542	-2.717505	-1.21788
8.381635	45.756581	-2.642423	-2.376155
-17.59832	-17.870944	-4.089176	0.541952
-31.077779	53.217645	6.765982	-1.574563
-51.961015	51.616073	-4.32026	0.176397
59.518235	31.551038	-3.259192	-1.157302
30.920087	-27.936604	3.612133	3.054589
39.036625	-17.605161	1.36534	-0.834289
19.215636	1.272726	1.077001	-4.48471
18.306811	41.536609	0.644538	-1.918483
23.210346	-38.408251	2.813018	3.868954
45.047425	-42.245806	-1.861407	-7.482747
23.908815	-1.112802	0.971219	-1.637089
-50.524194	-0.482897	0.497179	-1.965206
-1.735796	-12.583498	1.026084	-4.703891
-29.946281	34.097253	4.22773	-4.435406
19.940608	10.610258	0.248757	-3.96516
62.250967	-62.117308	-5.746018	-0.662284
57.169796	14.118838	-0.011924	-4.494152
36.75677	-13.638674	-2.353657	0.985817
13.731654	26.036737	-6.187123	-1.159658
-8.816379	45.660425	3.657853	3.611008
-40.091948	32.568611	1.112992	-2.015866
-28.211675	-25.276275	-7.20752	1.386341
-33.047792	17.642849	0.205051	-1.659286
-22.991536	-28.508659	-3.101691	2.149222
27.271179	-21.582276	2.947717	-1.781606
-61.400587	8.463497	-0.86543	3.436622
15.764529	55.638307	-2.687953	1.319149
28.283943	-6.045397	-0.334781	5.579988
59.965425	47.761983	2.825832	-5.44189
6.153793	49.999981	2.703732	-1.742754
-19.544058	-35.128522	5.304408	0.897572
-9.037298	20.185004	-1.016675	0.20224
-26.030391	-51.150991	1.458425	4.181323
-50.143885	-45.670568	2.371148	-1.403785
49.533284	-5.698489	-1.43873	1.075895
50.343494	53.405335	2.096061	2.066806
-38.953079	-20.756774	1.876807	3.376115
[truncated: 8,001 more rows]
